# Supplementary material for: Whole-Genome Resequencing-Based Selection-Signal and Association Analyses Prioritize Candidate Genes and Haplotypes for PRRS Resistance-Related Traits in Pigs
Source: Animals (Basel). 2026 Jul 17;16(14):2218. doi: 10.3390/ani16142218 (PMC13406021; doi:10.3390/ani16142218)
Supplement: Supplementary file 1 [file animals-16-02218-s001.zip]

Archive with 9 entries (9 files):
- Supplementary_Figures.pdf
- Supplementary_Table_S1_Metadata_of_the_initial_699_pigs.xlsx
- Supplementary_Table_S2_PRRSV_genome_detection_by_antibody_response_group.xlsx
- Supplementary_Table_S3_Abortion_records_after_PRRSV_infection.xlsx
- Supplementary_Table_S4_Ct_values_of_PRRSV_positive_samples_at_15_dpi.xlsx
- Supplementary_Table_S5_Phenotype_population_selection_and_GWAS.xlsx
- Supplementary_Table_S6_GO_and_KEGG_enrichment.xlsx
- Supplementary_Table_S7_Haplotype_analysis.xlsx
- Supplementary_Table_S8_Public_transcriptomic_validation.xlsx
