# Supplementary material for: Whole-Genome Resequencing-Based Selection-Signal and Association Analyses Prioritize Candidate Genes and Haplotypes for PRRS Resistance-Related Traits in Pigs
Source: Animals (Basel). 2026 Jul 17;16(14):2218. doi: 10.3390/ani16142218 (PMC13406021; doi:10.3390/ani16142218)
Supplement: Supplementary file 1 [file animals-16-02218-s001.zip › Supplementary_Table_S1_Metadata_of_the_initial_699_pigs.xlsx]

## Sheet: Metadata_699_completed
No.	Sex	Age in weeks	Pig type	Current parity	Productive stage	Breeding status	Current status	PRRSV antibody S/P ratio	PRRSV antibody result
1	Female	132.4	Breeding pig	4	Pregnant sow	Pregnant	Pregnancy-test positive	1.275	Positive (+)
2	Female	132.6	Breeding pig	4	Pregnant sow	Pregnant	Pregnancy-test positive	2.163	Positive (+)
3	Female	132	Breeding pig	4	Pregnant sow	Pregnant	Pregnancy-test positive	1.778	Positive (+)
4	Female	131	Breeding pig	4	Pregnant sow	Pregnant	Pregnancy-test positive	2.344	Positive (+)
5	Female	124.1	Breeding pig	3	Pregnant sow	Pregnant	Pregnancy-test positive	1.623	Positive (+)
6	Female	105	Breeding pig	3	Pregnant sow	Pregnant	Pregnancy-test positive	2.412	Positive (+)
7	Female	102	Breeding pig	3	Pregnant sow	Pregnant	Pregnancy-test positive	1.943	Positive (+)
8	Female	92.7	Breeding pig	2	Pregnant sow	Pregnant	Pregnancy-test positive	2.463	Positive (+)
9	Female	88.9	Breeding pig	2	Pregnant sow	Pregnant	Pregnancy-test positive	1.7	Positive (+)
10	Female	84.1	Breeding pig	2	Weaned sow	No estrus	Weaned sow	2.3	Positive (+)
11	Female	83.3	Breeding pig	2	Pregnant sow	Pregnant	Pregnancy-test positive	2.049	Positive (+)
12	Female	81	Breeding pig	2	Pregnant sow	Pregnant	Pregnancy-test positive	1.315	Positive (+)
13	Female	68.9	Breeding pig	2	Lactating sow	Farrowing	Lactating sow	2.509	Positive (+)
14	Female	68.6	Breeding pig	1	Pregnant sow	Pregnant	Pregnancy-test positive	1.938	Positive (+)
15	Female	56.4	Breeding pig	1	Pregnant sow	Pregnant	Pregnancy-test positive	1.938	Positive (+)
16	Female	56.1	Breeding pig	1	Pregnant sow	Pregnant	Pregnancy-test positive	1.099	Positive (+)
17	Female	56	Breeding pig	1	Post-mating sow	Mated	Post-mating	0.947	Positive (+)
18	Female	55.9	Breeding pig	1	Pregnant sow	Pregnant	Pregnancy-test positive	1.45	Positive (+)
19	Female	55.9	Breeding pig	1	Post-mating sow	Mated	Post-mating	2.321	Positive (+)
20	Female	55.7	Breeding pig	1	Weaned sow	No estrus	Weaned sow	1.963	Positive (+)
21	Female	55.7	Breeding pig	1	Weaned sow	No estrus	Weaned sow	1.943	Positive (+)
22	Female	54.1	Breeding pig	1	Weaned sow	No estrus	Weaned sow	1.234	Positive (+)
23	Female	54	Breeding pig	1	Post-mating sow	Mated	Post-mating	2.014	Positive (+)
24	Female	52.9	Breeding pig	1	Post-mating sow	Mated	Post-mating	1.2	Positive (+)
25	Female	45.4	Breeding pig	0	Pregnant sow	Pregnant	Pregnancy-test positive	0.866	Positive (+)
26	Female	43.1	Breeding pig	0	Pregnant sow	Pregnant	Pregnancy-test positive	1.129	Positive (+)
27	Female	42.9	Breeding pig	0	Pregnant sow	Pregnant	Pregnancy-test positive	0.515	Positive (+)
28	Female	42.9	Breeding pig	0	Pregnant sow	Pregnant	Pregnancy-test positive	2.174	Positive (+)
29	Female	42.7	Breeding pig	0	Pregnant sow	Pregnant	Pregnancy-test positive	2.44	Positive (+)
30	Male	41.6	Breeding pig	0	Nulliparous			1.421	Positive (+)
31	Male	40.7	Breeding pig	0	Nulliparous			1.864	Positive (+)
32	Female	40.4	Breeding pig	0	Pregnant sow	Pregnant	Pregnancy-test positive	2.508	Positive (+)
33	Female	40	Breeding pig	0	Pregnant sow	Pregnant	Pregnancy-test positive	2.025	Positive (+)
34	Female	39.7	Breeding pig	0	Pregnant sow	Pregnant	Pregnancy-test positive	2.269	Positive (+)
35	Female	38	Breeding pig	0	Pregnant sow	Pregnant	Pregnancy-test positive	2.04	Positive (+)
36	Female	38	Breeding pig	0	Pregnant sow	Pregnant	Pregnancy-test positive	2.36	Positive (+)
37	Female	36.9	Breeding pig	0	Pregnant sow	Pregnant	Pregnancy-test positive	1.744	Positive (+)
38	Female	37.6	Breeding pig	0	Pregnant sow	Pregnant	Pregnancy-test positive	1.782	Positive (+)
39	Female	36.3	Breeding pig	0	Pregnant sow	Pregnant	Pregnancy-test positive	1.997	Positive (+)
40	Female	34.9	Breeding pig	0	Post-mating sow	Mated	Post-mating	1.626	Positive (+)
41	Female	32.9	Breeding pig	0	Replacement gilt		Replacement gilt	1.98	Positive (+)
42	Female	32.9	Breeding pig	0	Replacement gilt		Replacement gilt	1.968	Positive (+)
43	Female	32.7	Breeding pig	0	Replacement gilt		Replacement gilt	1.731	Positive (+)
44	Female	32.7	Breeding pig	0	Replacement gilt		Replacement gilt	1.276	Positive (+)
45	Female	31.9	Replacement	0	Replacement gilt		Replacement gilt	1.304	Positive (+)
46	Female	31.6	Breeding pig	0	Post-mating sow	Mated	Post-mating	1.198	Positive (+)
47	Female	31.6	Breeding pig	0	Post-mating sow	Mated	Post-mating	1.671	Positive (+)
48	Female	31.6	Breeding pig	0	Post-mating sow	Mated	Post-mating	0.803	Positive (+)
49	Female	31	Replacement	0	Replacement gilt		Replacement gilt	1.061	Positive (+)
50	Female	31	Replacement	0	Replacement gilt		Replacement gilt	1.99	Positive (+)
51	Female	30.9	Breeding pig	0	Post-mating sow	Mated	Post-mating	1.044	Positive (+)
52	Female	31	Breeding pig	0	Post-mating sow	Mated	Post-mating	1.405	Positive (+)
53	Female	31	Replacement	0	Replacement gilt		Replacement gilt	1.808	Positive (+)
54	Female	30.6	Replacement	0	Replacement gilt		Replacement gilt	1.636	Positive (+)
55	Female	30.3	Replacement	0	Post-mating sow	Mated	Post-mating	1.424	Positive (+)
56	Female	30.1	Breeding pig	0	Post-mating sow	Mated	Post-mating	1.571	Positive (+)
57	Female	30.1	Replacement	0	Post-mating sow	Mated	Post-mating	1.602	Positive (+)
58	Female	29.9	Replacement	0	Replacement gilt		Replacement gilt	1.253	Positive (+)
59	Female	29.9	Breeding pig	0	Post-mating sow	Mated	Post-mating	1.228	Positive (+)
60	Female	29.9	Replacement	0	Replacement gilt		Replacement gilt	2.126	Positive (+)
61	Female	29.6	Breeding pig	0	Post-mating sow	Mated	Post-mating	1.317	Positive (+)
62	Female	29.3	Replacement	0	Replacement gilt		Replacement gilt	1.974	Positive (+)
63	Female	28.4	Breeding pig	0	Post-mating sow	Mated	Post-mating	2.351	Positive (+)
64	Female	29.3	Replacement	0	Replacement gilt		Replacement gilt	1.77	Positive (+)
65	Female	29	Replacement	0	Replacement gilt	No estrus	Replacement gilt	2.159	Positive (+)
66	Female	29	Replacement	0	Replacement gilt		Replacement gilt	1.989	Positive (+)
67	Female	29	Replacement	0	Replacement gilt		Replacement gilt	2	Positive (+)
68	Female	28.7	Replacement	0	Replacement gilt		Replacement gilt	2.453	Positive (+)
69	Female	28.6	Replacement	0	Replacement gilt	No estrus	Replacement gilt	2.406	Positive (+)
70	Female	28.6	Replacement	0	Replacement gilt	No estrus	Replacement gilt	2.293	Positive (+)
71	Female	28.6	Replacement	0	Replacement gilt	No estrus	Replacement gilt	2.308	Positive (+)
72	Female	28.6	Replacement	0	Replacement gilt		Replacement gilt	1.854	Positive (+)
73	Male	27.7	Breeding pig	0	Nulliparous			2.48	Positive (+)
74	Female	28.6	Replacement	0	Replacement gilt		Replacement gilt	2.547	Positive (+)
75	Male	27.4	Breeding pig	0	Nulliparous			2.219	Positive (+)
76	Female	28	Replacement	0	Replacement gilt		Replacement gilt	1.976	Positive (+)
77	Female	27.9	Replacement	0	Replacement gilt		Replacement gilt	2.387	Positive (+)
78	Female	27.7	Replacement	0	Replacement gilt		Replacement gilt	0.723	Positive (+)
79	Female	27.4	Replacement	0	Replacement gilt		Replacement gilt	2.439	Positive (+)
80	Female	27.4	Replacement	0	Replacement gilt		Replacement gilt	2.135	Positive (+)
81	Female	27.4	Replacement	0	Replacement gilt		Replacement gilt	1.709	Positive (+)
82	Female	27.4	Replacement	0	Replacement gilt		Replacement gilt	2.251	Positive (+)
83	Male	26.1	Breeding pig	0	Nulliparous			2.368	Positive (+)
84	Female	27	Replacement	0	Replacement gilt		Replacement gilt	2.411	Positive (+)
85	Female	26.9	Replacement	0	Replacement gilt		Replacement gilt	1.669	Positive (+)
86	Female	26.6	Replacement	0	Replacement gilt		Replacement gilt	2.074	Positive (+)
87	Female	38.3	Breeding pig	0	Replacement gilt		Replacement gilt	2.168	Positive (+)
88	Female	26	Grower/finisher pig	0	Grower/finisher			2.495	Positive (+)
89	Female	45.6	Breeding pig	0	Pregnant sow	Pre-farrowing	Pregnancy-test positive	2.463	Positive (+)
90	Female	22.9	Grower/finisher pig	0	Grower/finisher			2.02	Positive (+)
91	Female	23.4	Grower/finisher pig	0	Grower/finisher			1.824	Positive (+)
92	Female	22.1	Grower/finisher pig	0	Grower/finisher			1.653	Positive (+)
93	Female	22.9	Grower/finisher pig	0	Grower/finisher			1.943	Positive (+)
94	Female	22	Grower/finisher pig	0	Grower/finisher			1.686	Positive (+)
95	Female	21.1	Grower/finisher pig	0	Grower/finisher			1.417	Positive (+)
96	Female	19	Grower/finisher pig	0	Grower/finisher			2.245	Positive (+)
97	Female	18.3	Grower/finisher pig	0	Grower/finisher			2.163	Positive (+)
98	Female	17.3	Grower/finisher pig	0	Grower/finisher			2.614	Positive (+)
99	Female	15.6	Grower/finisher pig	0	Grower/finisher			1.981	Positive (+)
100	Female	15.1	Grower/finisher pig	0	Grower/finisher			2.108	Positive (+)
101	Female	15	Grower/finisher pig	0	Grower/finisher			1.519	Positive (+)
102	Female	15	Grower/finisher pig	0	Grower/finisher			2.047	Positive (+)
103	Female	15.3	Grower/finisher pig	0	Grower/finisher			2.188	Positive (+)
104	Female	15	Grower/finisher pig	0	Grower/finisher			2.438	Positive (+)
105	Female	15	Grower/finisher pig	0	Grower/finisher			1.603	Positive (+)
106	Female	14.9	Grower/finisher pig	0	Grower/finisher			0.841	Positive (+)
107	Female	14.3	Grower/finisher pig	0	Grower/finisher			2.446	Positive (+)
108	Female	14.4	Grower/finisher pig	0	Grower/finisher			1.874	Positive (+)
109	Female	13.7	Grower/finisher pig	0	Grower/finisher			2.099	Positive (+)
110	Male	12.3	Grower/finisher pig	0	Grower/finisher			1.407	Positive (+)
111	Female	13.1	Grower/finisher pig	0	Grower/finisher			0.984	Positive (+)
112	Male	12.1	Grower/finisher pig	0	Grower/finisher			2.219	Positive (+)
113	Male	12.1	Grower/finisher pig	0	Grower/finisher			0.983	Positive (+)
114	Male	12.1	Grower/finisher pig	0	Grower/finisher			1.503	Positive (+)
115	Male	11.7	Grower/finisher pig	0	Grower/finisher			1.438	Positive (+)
116	Male	11.7	Grower/finisher pig	0	Grower/finisher			2.282	Positive (+)
117	Male	11.3	Grower/finisher pig	0	Grower/finisher			1.688	Positive (+)
118	Female	12.1	Grower/finisher pig	0	Grower/finisher			1.9	Positive (+)
119	Male	12	Grower/finisher pig	0	Grower/finisher			1.345	Positive (+)
120	Female	11.1	Grower/finisher pig	0	Grower/finisher			0.755	Positive (+)
121	Male	11.3	Grower/finisher pig	0	Grower/finisher			1.469	Positive (+)
122	Male	11.1	Grower/finisher pig	0	Grower/finisher			2.117	Positive (+)
123	Female	12	Grower/finisher pig	0	Grower/finisher			2.184	Positive (+)
124	Male	12	Grower/finisher pig	0	Grower/finisher			1.169	Positive (+)
125	Male	11.1	Grower/finisher pig	0	Grower/finisher			2.248	Positive (+)
126	Female	12	Grower/finisher pig	0	Grower/finisher			0.944	Positive (+)
127	Male	11	Grower/finisher pig	0	Grower/finisher			1.775	Positive (+)
128	Female	11.9	Grower/finisher pig	0	Grower/finisher			1.4	Positive (+)
129	Female	12	Grower/finisher pig	0	Grower/finisher			2.439	Positive (+)
130	Male	11.1	Grower/finisher pig	0	Grower/finisher			1.059	Positive (+)
131	Female	12	Grower/finisher pig	0	Grower/finisher			2.168	Positive (+)
132	Female	10.3	Grower/finisher pig	0	Grower/finisher			1.412	Positive (+)
133	Male	11.1	Grower/finisher pig	0	Grower/finisher			2.071	Positive (+)
134	Male	11.1	Grower/finisher pig	0	Grower/finisher			2.383	Positive (+)
135	Female	10.3	Grower/finisher pig	0	Grower/finisher			1.094	Positive (+)
136	Male	26.3	Grower/finisher pig	0	Grower/finisher			1.82	Positive (+)
137	Male	9.1	Grower/finisher pig	0	Grower/finisher			0.92	Positive (+)
138	Female	10	Grower/finisher pig	0	Grower/finisher			1.565	Positive (+)
139	Female	8	Grower/finisher pig	0	Grower/finisher			1.608	Positive (+)
140	Female	145.9	Breeding pig	5	Lactating sow	Farrowing	Lactating sow	2.08	Positive (+)
141	Female	145.7	Breeding pig	5	Post-mating sow	Mated	Post-mating	1.589	Positive (+)
142	Female	139	Breeding pig	5	Lactating sow	Farrowing	Lactating sow	1.75	Positive (+)
143	Female	136.4	Breeding pig	5	Lactating sow	Farrowing	Lactating sow	1.65	Positive (+)
144	Female	131.1	Breeding pig	4	Pregnant sow	Pre-farrowing	Pregnancy-test positive	1.557	Positive (+)
145	Female	131.1	Breeding pig	5	Lactating sow	Farrowing	Lactating sow	2.39	Positive (+)
146	Female	128.9	Breeding pig	4	Post-mating sow	Mated	Post-mating	2.282	Positive (+)
147	Female	125.7	Breeding pig	4	Lactating sow	Farrowing	Lactating sow	2.568	Positive (+)
148	Female	125.6	Breeding pig	4	Pregnant sow	Pregnant	Pregnancy-test positive	2.384	Positive (+)
149	Female	125.1	Breeding pig	4	Lactating sow	Farrowing	Lactating sow	2.765	Positive (+)
150	Female	124	Breeding pig	4	Lactating sow	Farrowing	Lactating sow	1.449	Positive (+)
151	Female	118	Breeding pig	4	Post-mating sow	Mated	Post-mating	1.455	Positive (+)
152	Female	113.6	Breeding pig	4	Lactating sow	Farrowing	Lactating sow	0.957	Positive (+)
153	Female	110.4	Breeding pig	3	Pregnant sow	Pregnant	Pregnancy-test positive	0.851	Positive (+)
154	Female	89.6	Breeding pig	2	Pregnant sow	Pregnant	Pregnancy-test positive	2.159	Positive (+)
155	Female	89.4	Breeding pig	2	Pregnant sow	Pregnant	Pregnancy-test positive	2.124	Positive (+)
156	Female	89.4	Breeding pig	2	Pregnant sow	Pregnant	Pregnancy-test positive	2.361	Positive (+)
157	Female	89.4	Breeding pig	2	Pregnant sow	Pregnant	Pregnancy-test positive	1.979	Positive (+)
158	Female	89.3	Breeding pig	2	Pregnant sow	Pregnant	Pregnancy-test positive	0.853	Positive (+)
159	Female	89	Breeding pig	2	Pregnant sow	Pregnant	Pregnancy-test positive	1.763	Positive (+)
160	Female	88.9	Breeding pig	2	Pregnant sow	Pregnant	Pregnancy-test positive	2.703	Positive (+)
161	Female	88.3	Breeding pig	2	Pregnant sow	Pregnant	Pregnancy-test positive	1.583	Positive (+)
162	Female	86.9	Breeding pig	2	Pregnant sow	Pregnant	Pregnancy-test positive	2.342	Positive (+)
163	Female	84.4	Breeding pig	2	Pregnant sow	Pregnant	Pregnancy-test positive	1.833	Positive (+)
164	Female	84.3	Breeding pig	2	Post-mating sow	Mated	Post-mating	1.905	Positive (+)
165	Female	84.1	Breeding pig	2	Pregnant sow	Pregnant	Pregnancy-test positive	2.196	Positive (+)
166	Female	82	Breeding pig	2	Post-mating sow	Mated	Post-mating	2.167	Positive (+)
167	Female	81.7	Breeding pig	2	Post-mating sow	Mated	Post-mating	1.987	Positive (+)
168	Female	80.3	Breeding pig	2	Post-mating sow	Mated	Post-mating	1.736	Positive (+)
169	Female	68.9	Breeding pig	2	Lactating sow	Farrowing	Lactating sow	2.113	Positive (+)
170	Female	68.9	Breeding pig	2	Lactating sow	Farrowing	Lactating sow	2.9	Positive (+)
171	Female	68.7	Breeding pig	1	Pregnant sow	Pregnant	Pregnancy-test positive	2.535	Positive (+)
172	Female	60.9	Breeding pig	1	Pregnant sow	Pregnant	Pregnancy-test positive	1.907	Positive (+)
173	Female	57.7	Breeding pig	1	Post-mating sow	Mated	Post-mating	0.572	Positive (+)
174	Female	55.6	Breeding pig	1	Pregnant sow	Pregnant	Pregnancy-test positive	2.509	Positive (+)
175	Female	55.6	Breeding pig	1	Pregnant sow	Pregnant	Pregnancy-test positive	1.075	Positive (+)
176	Female	55.6	Breeding pig	1	Pregnant sow	Pregnant	Pregnancy-test positive	1.559	Positive (+)
177	Female	49.6	Breeding pig	1	Lactating sow	Farrowing	Lactating sow	2.128	Positive (+)
178	Male	44	Breeding pig	0	Nulliparous			2.131	Positive (+)
179	Female	42.7	Breeding pig	0	Pregnant sow	Pregnant	Pregnancy-test positive	2.057	Positive (+)
180	Female	42.1	Breeding pig	0	Pregnant sow	Pregnant	Pregnancy-test positive	1.149	Positive (+)
181	Female	42	Breeding pig	0	Pregnant sow	Pregnant	Pregnancy-test positive	1.937	Positive (+)
182	Female	41.9	Breeding pig	0	Pregnant sow	Pregnant	Pregnancy-test positive	1.881	Positive (+)
183	Female	38.6	Breeding pig	0	Pregnant sow	Pregnant	Pregnancy-test positive	2.223	Positive (+)
184	Female	38.6	Breeding pig	0	Pregnant sow	Pregnant	Pregnancy-test positive	2.215	Positive (+)
185	Female	34.1	Breeding pig	0	Replacement gilt		Replacement gilt	1.113	Positive (+)
186	Female	33	Replacement	0	Replacement gilt		Replacement gilt	1.151	Positive (+)
187	Female	30.9	Replacement	0	Replacement gilt		Replacement gilt	1.082	Positive (+)
188	Female	30.9	Replacement	0	Post-mating sow	Mated	Post-mating	2.343	Positive (+)
189	Female	31.7	Breeding pig	0	Post-mating sow	Mated	Post-mating	1.405	Positive (+)
190	Female	31.7	Replacement	0	Replacement gilt		Replacement gilt	1.481	Positive (+)
191	Female	31.7	Breeding pig	0	Post-mating sow	Mated	Post-mating	2.421	Positive (+)
192	Female	30.1	Replacement	0	Post-mating sow	Mated	Post-mating	1.788	Positive (+)
193	Female	31	Replacement	0	Replacement gilt	No estrus	Replacement gilt	2.008	Positive (+)
194	Male	30	Breeding pig	0	Nulliparous			1.994	Positive (+)
195	Female	30.9	Replacement	0	Replacement gilt		Replacement gilt	0.769	Positive (+)
196	Female	30.9	Replacement	0	Replacement gilt		Replacement gilt	1.602	Positive (+)
197	Female	30.7	Replacement	0	Post-mating sow	Mated	Post-mating	1.698	Positive (+)
198	Female	30.6	Breeding pig	0	Post-mating sow	Mated	Post-mating	1.78	Positive (+)
199	Female	30.6	Replacement	0	Replacement gilt	No estrus	Replacement gilt	1.052	Positive (+)
200	Female	29.6	Replacement	0	Replacement gilt		Replacement gilt	2.37	Positive (+)
201	Female	30.3	Replacement	0	Replacement gilt		Replacement gilt	1.392	Positive (+)
202	Female	30	Replacement	0	Replacement gilt	No estrus	Replacement gilt	1.819	Positive (+)
203	Female	30	Replacement	0	Replacement gilt	No estrus	Replacement gilt	1.461	Positive (+)
204	Female	29.1	Replacement	0	Replacement gilt	No estrus	Replacement gilt	2.327	Positive (+)
205	Female	29.9	Replacement	0	Post-mating sow	Mated	Post-mating	2.491	Positive (+)
206	Female	29.9	Replacement	0	Replacement gilt		Replacement gilt	1.49	Positive (+)
207	Female	29.9	Replacement	0	Replacement gilt		Replacement gilt	1.893	Positive (+)
208	Female	29.7	Replacement	0	Post-mating sow	Mated	Post-mating	1.626	Positive (+)
209	Female	29.4	Replacement	0	Replacement gilt		Replacement gilt	1.717	Positive (+)
210	Female	29.1	Replacement	0	Replacement gilt		Replacement gilt	1.317	Positive (+)
211	Female	29	Replacement	0	Replacement gilt		Replacement gilt	1.949	Positive (+)
212	Female	29	Replacement	0	Replacement gilt		Replacement gilt	1.952	Positive (+)
213	Female	28.9	Replacement	0	Replacement gilt		Replacement gilt	1.682	Positive (+)
214	Female	28.7	Replacement	0	Replacement gilt		Replacement gilt	1.085	Positive (+)
215	Female	28.6	Replacement	0	Replacement gilt		Replacement gilt	2.212	Positive (+)
216	Female	28.3	Replacement	0	Replacement gilt	No estrus	Replacement gilt	1.932	Positive (+)
217	Female	28.1	Replacement	0	Replacement gilt		Replacement gilt	1.671	Positive (+)
218	Male	28.1	Breeding pig	0	Nulliparous			2.498	Positive (+)
219	Female	28.1	Replacement	0	Replacement gilt		Replacement gilt	1.95	Positive (+)
220	Female	28	Replacement	0	Replacement gilt		Replacement gilt	1.56	Positive (+)
221	Female	27.9	Replacement	0	Replacement gilt	No estrus	Replacement gilt	0.472	Positive (+)
222	Female	27.7	Replacement	0	Replacement gilt		Replacement gilt	1.441	Positive (+)
223	Female	27.6	Replacement	0	Replacement gilt		Replacement gilt	1.626	Positive (+)
224	Female	30.4	Grower/finisher pig	0	Grower/finisher			2.549	Positive (+)
225	Female	27.4	Replacement	0	Replacement gilt		Replacement gilt	2.302	Positive (+)
226	Female	26.4	Replacement	0	Replacement gilt	In estrus	Replacement gilt	1.488	Positive (+)
227	Female	26.4	Replacement	0	Replacement gilt	In estrus	Replacement gilt	2.482	Positive (+)
228	Female	30.3	Grower/finisher pig	0	Grower/finisher			2.375	Positive (+)
229	Female	26.4	Grower/finisher pig	0	Grower/finisher			2.293	Positive (+)
230	Female	30.3	Grower/finisher pig	0	Grower/finisher			1.341	Positive (+)
231	Female	27.3	Replacement	0	Replacement gilt		Replacement gilt	1.033	Positive (+)
232	Female	27	Replacement	0	Replacement gilt		Replacement gilt	1.938	Positive (+)
233	Female	30	Grower/finisher pig	0	Grower/finisher			2.213	Positive (+)
234	Female	27	Replacement	0	Replacement gilt		Replacement gilt	2.232	Positive (+)
235	Female	26.9	Replacement	0	Replacement gilt	No estrus	Replacement gilt	1.898	Positive (+)
236	Female	26.7	Replacement	0	Replacement gilt		Replacement gilt	1.932	Positive (+)
237	Female	27.6	Grower/finisher pig	0	Grower/finisher			1.8	Positive (+)
238	Female	25.4	Grower/finisher pig	0	Grower/finisher			2.42	Positive (+)
239	Female	25.1	Grower/finisher pig	0	Grower/finisher			2.151	Positive (+)
240	Female	45.9	Breeding pig	0	Pregnant sow	Pregnant	Pregnancy-test positive	1.495	Positive (+)
241	Female	45.7	Breeding pig	0	Pregnant sow	Pregnant	Pregnancy-test positive	2.499	Positive (+)
242	Female	24.1	Grower/finisher pig	0	Grower/finisher			2.328	Positive (+)
243	Female	23.1	Grower/finisher pig	0	Grower/finisher			2.213	Positive (+)
244	Female	23.1	Grower/finisher pig	0	Grower/finisher			2.108	Positive (+)
245	Female	23.1	Grower/finisher pig	0	Grower/finisher			1.688	Positive (+)
246	Female	22	Grower/finisher pig	0	Grower/finisher			1.312	Positive (+)
247	Female	21.7	Grower/finisher pig	0	Grower/finisher			2.42	Positive (+)
248	Female	21.6	Grower/finisher pig	0	Grower/finisher			1.541	Positive (+)
249	Female	21.1	Grower/finisher pig	0	Grower/finisher			2.167	Positive (+)
250	Female	21.1	Grower/finisher pig	0	Grower/finisher			2.357	Positive (+)
251	Female	20.1	Grower/finisher pig	0	Grower/finisher			2.006	Positive (+)
252	Female	19	Grower/finisher pig	0	Grower/finisher			1.664	Positive (+)
253	Female	18.7	Grower/finisher pig	0	Grower/finisher			1.831	Positive (+)
254	Female	18.4	Grower/finisher pig	0	Grower/finisher			2.304	Positive (+)
255	Female	18	Grower/finisher pig	0	Grower/finisher			1.741	Positive (+)
256	Female	17.6	Grower/finisher pig	0	Grower/finisher			2.494	Positive (+)
257	Female	17.1	Grower/finisher pig	0	Grower/finisher			2.307	Positive (+)
258	Female	16.1	Grower/finisher pig	0	Grower/finisher			1.091	Positive (+)
259	Female	15.6	Grower/finisher pig	0	Grower/finisher			2.258	Positive (+)
260	Female	16.3	Grower/finisher pig	0	Grower/finisher			2.709	Positive (+)
261	Female	16.1	Grower/finisher pig	0	Grower/finisher			1.841	Positive (+)
262	Female	15.1	Grower/finisher pig	0	Grower/finisher			2.511	Positive (+)
263	Female	15.1	Grower/finisher pig	0	Grower/finisher			1.125	Positive (+)
264	Female	15	Grower/finisher pig	0	Grower/finisher			1.666	Positive (+)
265	Female	14.4	Grower/finisher pig	0	Grower/finisher			1.708	Positive (+)
266	Female	15.3	Grower/finisher pig	0	Grower/finisher			1.246	Positive (+)
267	Female	15.3	Grower/finisher pig	0	Grower/finisher			2.514	Positive (+)
268	Female	15	Grower/finisher pig	0	Grower/finisher			1.714	Positive (+)
269	Female	14.1	Grower/finisher pig	0	Grower/finisher			1.597	Positive (+)
270	Female	14.3	Grower/finisher pig	0	Grower/finisher			1.311	Positive (+)
271	Female	14.3	Grower/finisher pig	0	Grower/finisher			1.407	Positive (+)
272	Female	15.1	Grower/finisher pig	0	Grower/finisher			1.711	Positive (+)
273	Female	15	Grower/finisher pig	0	Grower/finisher			1.814	Positive (+)
274	Female	14.1	Grower/finisher pig	0	Grower/finisher			1.783	Positive (+)
275	Female	14.3	Grower/finisher pig	0	Grower/finisher			1.627	Positive (+)
276	Female	13.4	Grower/finisher pig	0	Grower/finisher			0.92	Positive (+)
277	Female	14.3	Grower/finisher pig	0	Grower/finisher			2.258	Positive (+)
278	Female	13.9	Grower/finisher pig	0	Grower/finisher			1.836	Positive (+)
279	Male	13.6	Grower/finisher pig	0	Grower/finisher			1.853	Positive (+)
280	Female	13.4	Grower/finisher pig	0	Grower/finisher			1.553	Positive (+)
281	Female	13.4	Grower/finisher pig	0	Grower/finisher			2.214	Positive (+)
282	Female	13.4	Grower/finisher pig	0	Grower/finisher			1.168	Positive (+)
283	Female	13.1	Grower/finisher pig	0	Grower/finisher			1.932	Positive (+)
284	Male	13.1	Grower/finisher pig	0	Grower/finisher			1.998	Positive (+)
285	Female	12.3	Grower/finisher pig	0	Grower/finisher			1.33	Positive (+)
286	Female	13.1	Grower/finisher pig	0	Grower/finisher			2.079	Positive (+)
287	Female	13.1	Grower/finisher pig	0	Grower/finisher			2.085	Positive (+)
288	Male	13.1	Grower/finisher pig	0	Grower/finisher			2.499	Positive (+)
289	Female	13	Grower/finisher pig	0	Grower/finisher			2.028	Positive (+)
290	Female	13.1	Grower/finisher pig	0	Grower/finisher			1.88	Positive (+)
291	Female	13.1	Grower/finisher pig	0	Grower/finisher			2.359	Positive (+)
292	Male	12	Grower/finisher pig	0	Grower/finisher			1.644	Positive (+)
293	Male	12	Grower/finisher pig	0	Grower/finisher			1.25	Positive (+)
294	Female	12.1	Grower/finisher pig	0	Grower/finisher			2.532	Positive (+)
295	Male	11.3	Grower/finisher pig	0	Grower/finisher			1.75	Positive (+)
296	Male	11.1	Grower/finisher pig	0	Grower/finisher			1.506	Positive (+)
297	Male	12	Grower/finisher pig	0	Grower/finisher			2.393	Positive (+)
298	Female	11.1	Grower/finisher pig	0	Grower/finisher			1.973	Positive (+)
299	Female	12	Grower/finisher pig	0	Grower/finisher			2.159	Positive (+)
300	Male	11	Grower/finisher pig	0	Grower/finisher			2.153	Positive (+)
301	Male	11	Grower/finisher pig	0	Grower/finisher			1.252	Positive (+)
302	Male	11	Grower/finisher pig	0	Grower/finisher			0.753	Positive (+)
303	Male	11.9	Grower/finisher pig	0	Grower/finisher			1.445	Positive (+)
304	Male	11.9	Grower/finisher pig	0	Grower/finisher			1.846	Positive (+)
305	Male	11.9	Grower/finisher pig	0	Grower/finisher			1.312	Positive (+)
306	Male	10.3	Grower/finisher pig	0	Grower/finisher			1.735	Positive (+)
307	Female	11.1	Grower/finisher pig	0	Grower/finisher			1.594	Positive (+)
308	Male	10.3	Grower/finisher pig	0	Grower/finisher			0.733	Positive (+)
309	Female	11.1	Grower/finisher pig	0	Grower/finisher			1.593	Positive (+)
310	Male	9.3	Grower/finisher pig	0	Grower/finisher			1.982	Positive (+)
311	Male	9	Grower/finisher pig	0	Grower/finisher			0.609	Positive (+)
312	Male	13.7	Grower/finisher pig	0	Grower/finisher			1.512	Positive (+)
313	Female	200	Breeding pig	7	Weaned sow	No estrus	Weaned sow	2.236	Positive (+)
314	Female	197.7	Breeding pig	7	Weaned sow	No estrus	Weaned sow	1.386	Positive (+)
315	Female	184.9	Breeding pig	7	Lactating sow	Farrowing	Lactating sow	2.495	Positive (+)
316	Female	184.7	Breeding pig	7	Weaned sow	No estrus	Weaned sow	2.807	Positive (+)
317	Female	184	Breeding pig	7	Lactating sow	Farrowing	Lactating sow	2.134	Positive (+)
318	Female	180.6	Breeding pig	6	Pregnant sow	Pregnant	Pregnancy-test positive	1.504	Positive (+)
319	Female	180.4	Breeding pig	6	Pregnant sow	Pre-farrowing	Pregnancy-test positive	1.891	Positive (+)
320	Female	179.3	Breeding pig	6	Pregnant sow	Pregnant	Pregnancy-test positive	2.16	Positive (+)
321	Female	177.3	Breeding pig	6	Pregnant sow	Pregnant	Pregnancy-test positive	1.654	Positive (+)
322	Female	176.6	Breeding pig	6	Pregnant sow	Pre-farrowing	Pregnancy-test positive	2.343	Positive (+)
323	Female	165.9	Breeding pig	6	Pregnant sow	Pregnant	Pregnancy-test positive	0.645	Positive (+)
324	Female	161.6	Breeding pig	5	Pregnant sow	Pregnant	Pregnancy-test positive	1.217	Positive (+)
325	Female	161.6	Breeding pig	5	Pregnant sow	Pregnant	Pregnancy-test positive	1.954	Positive (+)
326	Female	161.6	Breeding pig	6	Lactating sow	Farrowing	Lactating sow	0.775	Positive (+)
327	Female	161.6	Breeding pig	5	Pregnant sow	Pregnant	Pregnancy-test positive	1.385	Positive (+)
328	Female	161.4	Breeding pig	5	Pregnant sow	Pregnant	Pregnancy-test positive	2.614	Positive (+)
329	Female	160.7	Breeding pig	6	Pregnant sow	Pregnant	Pregnancy-test positive	1.989	Positive (+)
330	Female	157.7	Breeding pig	5	Pregnant sow	Pregnant	Pregnancy-test positive	1.15	Positive (+)
331	Female	146.6	Breeding pig	5	Post-mating sow	Mated	Post-mating	1.276	Positive (+)
332	Female	145.4	Breeding pig	5	Post-mating sow	Mated	Post-mating	1.381	Positive (+)
333	Female	146.3	Breeding pig	5	Weaned sow	No estrus	Weaned sow	1.107	Positive (+)
334	Female	146	Breeding pig	5	Lactating sow	Farrowing	Lactating sow	0.709	Positive (+)
335	Female	145.7	Breeding pig	5	Weaned sow	No estrus	Weaned sow	1.347	Positive (+)
336	Female	145.6	Breeding pig	5	Lactating sow	Farrowing	Lactating sow	1.175	Positive (+)
337	Female	145.7	Breeding pig	5	Post-mating sow	Mated	Post-mating	1.219	Positive (+)
338	Male	144.9	Breeding pig	0	Nulliparous			1.943	Positive (+)
339	Female	143.9	Breeding pig	5	Weaned sow	No estrus	Weaned sow	2.357	Positive (+)
340	Female	132.4	Breeding pig	4	Pregnant sow	Pregnant	Pregnancy-test positive	0.462	Positive (+)
341	Female	132.1	Breeding pig	4	Pregnant sow	Pregnant	Pregnancy-test positive	1.13	Positive (+)
342	Female	131.9	Breeding pig	4	Pregnant sow	Pre-farrowing	Pregnancy-test positive	1.07	Positive (+)
343	Female	131.7	Breeding pig	4	Pregnant sow	Pregnant	Pregnancy-test positive	1.825	Positive (+)
344	Female	131.1	Breeding pig	4	Pregnant sow	Pregnant	Pregnancy-test positive	0.383	Negative (-)
345	Female	131.1	Breeding pig	4	Pregnant sow	Pregnant	Pregnancy-test positive	1.078	Positive (+)
346	Female	131	Breeding pig	4	Pregnant sow	Pregnant	Pregnancy-test positive	2.871	Positive (+)
347	Female	128.6	Breeding pig	4	Pregnant sow	Pregnant	Pregnancy-test positive	2.553	Positive (+)
348	Female	128.9	Breeding pig	4	Pregnant sow	Pregnant	Pregnancy-test positive	1.26	Positive (+)
349	Female	128.6	Breeding pig	4	Pregnant sow	Pregnant	Pregnancy-test positive	2.555	Positive (+)
350	Male	126	Breeding pig	0	Nulliparous			1.886	Positive (+)
351	Female	125.6	Breeding pig	4	Pregnant sow	Pregnant	Pregnancy-test positive	1.891	Positive (+)
352	Female	124	Breeding pig	4	Pregnant sow	Pregnant	Pregnancy-test positive	2.654	Positive (+)
353	Female	123.6	Breeding pig	4	Lactating sow	Farrowing	Lactating sow	1.635	Positive (+)
354	Female	118.9	Breeding pig	4	Lactating sow	Farrowing	Lactating sow	2.343	Positive (+)
355	Female	114.9	Breeding pig	4	Weaned sow	No estrus	Weaned sow	2.004	Positive (+)
356	Female	114.9	Breeding pig	3	Pregnant sow	Pre-farrowing	Pregnancy-test positive	1.365	Positive (+)
357	Female	114.9	Breeding pig	4	Lactating sow	Farrowing	Lactating sow	2.567	Positive (+)
358	Female	113	Breeding pig	3	Pregnant sow	Pregnant	Pregnancy-test positive	2.018	Positive (+)
359	Female	112.6	Breeding pig	4	Pregnant sow	Pregnant	Pregnancy-test positive	2.751	Positive (+)
360	Female	110.9	Breeding pig	3	Pregnant sow	Pregnant	Pregnancy-test positive	1.961	Positive (+)
361	Female	109.7	Breeding pig	3	Pregnant sow	Pregnant	Pregnancy-test positive	1.561	Positive (+)
362	Female	110.7	Breeding pig	3	Pregnant sow	Pregnant	Pregnancy-test positive	2.333	Positive (+)
363	Female	105.6	Breeding pig	3	Pregnant sow	Pregnant	Pregnancy-test positive	1.62	Positive (+)
364	Female	105.4	Breeding pig	3	Pregnant sow	Pregnant	Pregnancy-test positive	2.373	Positive (+)
365	Female	105.3	Breeding pig	3	Pregnant sow	Pregnant	Pregnancy-test positive	2.45	Positive (+)
366	Female	105	Breeding pig	3	Pregnant sow	Pregnant	Pregnancy-test positive	0.99	Positive (+)
367	Female	105	Breeding pig	3	Pregnant sow	Pregnant	Pregnancy-test positive	2.21	Positive (+)
368	Female	104.9	Breeding pig	3	Pregnant sow	Pregnant	Pregnancy-test positive	1.339	Positive (+)
369	Female	104	Breeding pig	3	Pregnant sow	Pregnant	Pregnancy-test positive	1.059	Positive (+)
370	Female	104	Breeding pig	3	Pregnant sow	Pregnant	Pregnancy-test positive	2.317	Positive (+)
371	Female	104	Breeding pig	3	Pregnant sow	Pregnant	Pregnancy-test positive	2.155	Positive (+)
372	Female	104	Breeding pig	3	Pregnant sow	Pregnant	Pregnancy-test positive	1.437	Positive (+)
373	Female	104	Breeding pig	3	Pregnant sow	Pregnant	Pregnancy-test positive	1.642	Positive (+)
374	Female	99.4	Breeding pig	3	Post-mating sow	Mated	Post-mating	0.508	Positive (+)
375	Female	89.3	Breeding pig	2	Pregnant sow	Pregnant	Pregnancy-test positive	1.751	Positive (+)
376	Female	89.3	Breeding pig	2	Pregnant sow	Pregnant	Pregnancy-test positive	0.702	Positive (+)
377	Female	89.3	Breeding pig	2	Pregnant sow	Pregnant	Pregnancy-test positive	1.189	Positive (+)
378	Female	89.3	Breeding pig	2	Pregnant sow	Pre-farrowing	Pregnancy-test positive	2.072	Positive (+)
379	Female	89.3	Breeding pig	2	Pregnant sow	Pregnant	Pregnancy-test positive	2.871	Positive (+)
380	Female	89.1	Breeding pig	2	Pregnant sow	Pregnant	Pregnancy-test positive	1.432	Positive (+)
381	Female	89	Breeding pig	2	Pregnant sow	Pregnant	Pregnancy-test positive	0.98	Positive (+)
382	Female	88.3	Breeding pig	2	Pregnant sow	Pregnant	Pregnancy-test positive	1.907	Positive (+)
383	Male	88.3	Breeding pig	0	Nulliparous			0.839	Positive (+)
384	Female	88.1	Breeding pig	2	Pregnant sow	Pregnant	Pregnancy-test positive	2.334	Positive (+)
385	Female	88.1	Breeding pig	2	Pregnant sow	Pregnant	Pregnancy-test positive	1.903	Positive (+)
386	Female	88.1	Breeding pig	2	Pregnant sow	Pregnant	Pregnancy-test positive	2.79	Positive (+)
387	Female	88	Breeding pig	2	Pregnant sow	Pregnant	Pregnancy-test positive	2.909	Positive (+)
388	Female	88	Breeding pig	2	Pregnant sow	Pregnant	Pregnancy-test positive	2.124	Positive (+)
389	Female	88	Breeding pig	2	Pregnant sow	Pregnant	Pregnancy-test positive	2.224	Positive (+)
390	Female	86.7	Breeding pig	2	Pregnant sow	Pregnant	Pregnancy-test positive	1.595	Positive (+)
391	Female	86.9	Breeding pig	2	Pregnant sow	Pregnant	Pregnancy-test positive	2.407	Positive (+)
392	Female	86.9	Breeding pig	2	Pregnant sow	Pregnant	Pregnancy-test positive	2.117	Positive (+)
393	Female	86.7	Breeding pig	2	Pregnant sow	Pregnant	Pregnancy-test positive	2.243	Positive (+)
394	Female	86.7	Breeding pig	2	Pregnant sow	Pregnant	Pregnancy-test positive	1.86	Positive (+)
395	Female	86.3	Breeding pig	2	Pregnant sow	Pregnant	Pregnancy-test positive	1.367	Positive (+)
396	Female	84.7	Breeding pig	2	Pregnant sow	Pregnant	Pregnancy-test positive	2.859	Positive (+)
397	Female	84.4	Breeding pig	2	Pregnant sow	Pregnant	Pregnancy-test positive	0.395	Negative (-)
398	Female	84.6	Breeding pig	2	Pregnant sow	Pregnant	Pregnancy-test positive	2.064	Positive (+)
399	Female	84.4	Breeding pig	2	Pregnant sow	Pregnant	Pregnancy-test positive	1.27	Positive (+)
400	Female	84.1	Breeding pig	2	Pregnant sow	Pregnant	Pregnancy-test positive	2.314	Positive (+)
401	Female	84.1	Breeding pig	2	Pregnant sow	Pregnant	Pregnancy-test positive	2.136	Positive (+)
402	Female	84.1	Breeding pig	2	Post-mating sow	Mated	Post-mating	1.832	Positive (+)
403	Female	84.1	Breeding pig	2	Pregnant sow	Pregnant	Pregnancy-test positive	1.184	Positive (+)
404	Female	84.1	Breeding pig	2	Post-mating sow	Mated	Post-mating	2.462	Positive (+)
405	Female	83	Breeding pig	2	Pregnant sow	Pregnant	Pregnancy-test positive	1.843	Positive (+)
406	Female	82.9	Breeding pig	2	Pregnant sow	Pregnant	Pregnancy-test positive	1.782	Positive (+)
407	Female	83	Breeding pig	2	Pregnant sow	Pregnant	Pregnancy-test positive	2.295	Positive (+)
408	Female	83.1	Breeding pig	2	Pregnant sow	Pregnant	Pregnancy-test positive	1.416	Positive (+)
409	Female	82.1	Breeding pig	2	Post-mating sow	Mated	Post-mating	1.985	Positive (+)
410	Female	82.1	Breeding pig	2	Pregnant sow	Pregnant	Pregnancy-test positive	1.622	Positive (+)
411	Female	81	Breeding pig	2	Pregnant sow	Pregnant	Pregnancy-test positive	0.489	Positive (+)
412	Female	79	Breeding pig	2	Weaned sow	No estrus	Weaned sow	2.051	Positive (+)
413	Female	79	Breeding pig	2	Post-mating sow	Mated	Post-mating	2.153	Positive (+)
414	Female	76.1	Breeding pig	2	Lactating sow	Farrowing	Lactating sow	1.934	Positive (+)
415	Female	71.1	Breeding pig	1	Pregnant sow	Pregnant	Pregnancy-test positive	1.946	Positive (+)
416	Female	71.1	Breeding pig	1	Pregnant sow	Pregnant	Pregnancy-test positive	1.253	Positive (+)
417	Female	69	Breeding pig	1	Pregnant sow	Pregnant	Pregnancy-test positive	2.647	Positive (+)
418	Female	68.9	Breeding pig	2	Lactating sow	Farrowing	Lactating sow	1.578	Positive (+)
419	Female	68.9	Breeding pig	2	Lactating sow	Farrowing	Lactating sow	2.471	Positive (+)
420	Female	68.9	Breeding pig	1	Pregnant sow	Pregnant	Pregnancy-test positive	2.232	Positive (+)
421	Female	68.9	Breeding pig	1	Pregnant sow	Pregnant	Pregnancy-test positive	2.528	Positive (+)
422	Female	68.9	Breeding pig	1	Pregnant sow	Pregnant	Pregnancy-test positive	1.768	Positive (+)
423	Female	68.7	Breeding pig	1	Pregnant sow	Pregnant	Pregnancy-test positive	2.335	Positive (+)
424	Female	68.9	Breeding pig	1	Pregnant sow	Pregnant	Pregnancy-test positive	1.502	Positive (+)
425	Female	68.4	Breeding pig	1	Pregnant sow	Pregnant	Pregnancy-test positive	2.349	Positive (+)
426	Female	60.9	Breeding pig	1	Pregnant sow	Pregnant	Pregnancy-test positive	1.363	Positive (+)
427	Female	61.6	Breeding pig	1	Pregnant sow	Pregnant	Pregnancy-test positive	1.079	Positive (+)
428	Female	61.3	Breeding pig	1	Pregnant sow	Pregnant	Pregnancy-test positive	0.992	Positive (+)
429	Female	60.9	Breeding pig	1	Pregnant sow	Pregnant	Pregnancy-test positive	1.865	Positive (+)
430	Female	59.9	Breeding pig	1	Pregnant sow	Pregnant	Pregnancy-test positive	0.436	Positive (+)
431	Female	57	Breeding pig	1	Open sow	No estrus	Non-pregnant	1.629	Positive (+)
432	Female	56.1	Breeding pig	1	Pregnant sow	Pregnant	Pregnancy-test positive	2.508	Positive (+)
433	Female	56.1	Breeding pig	1	Post-mating sow	Mated	Post-mating	1.583	Positive (+)
434	Female	56	Breeding pig	1	Post-mating sow	Mated	Post-mating	2.188	Positive (+)
435	Female	56	Breeding pig	1	Pregnant sow	Pregnant	Pregnancy-test positive	1.841	Positive (+)
436	Female	55.9	Breeding pig	1	Pregnant sow	Pregnant	Pregnancy-test positive	2.658	Positive (+)
437	Female	55.9	Breeding pig	1	Pregnant sow	Pregnant	Pregnancy-test positive	2.287	Positive (+)
438	Female	55.7	Breeding pig	1	Pregnant sow	Pregnant	Pregnancy-test positive	1.97	Positive (+)
439	Female	48.7	Breeding pig	1	Lactating sow	Farrowing	Lactating sow	1.986	Positive (+)
440	Male	46.9	Breeding pig	0	Nulliparous			1.771	Positive (+)
441	Female	43	Breeding pig	0	Pregnant sow	Pregnant	Pregnancy-test positive	0.631	Positive (+)
442	Female	42.9	Breeding pig	0	Post-mating sow	Mated	Post-mating	1.742	Positive (+)
443	Female	42.9	Breeding pig	0	Pregnant sow	Pregnant	Pregnancy-test positive	1.577	Positive (+)
444	Female	42.9	Breeding pig	0	Pregnant sow	Pregnant	Pregnancy-test positive	2.146	Positive (+)
445	Female	42.9	Breeding pig	0	Pregnant sow	Pregnant	Pregnancy-test positive	2.124	Positive (+)
446	Female	42.7	Breeding pig	0	Pregnant sow	Pregnant	Pregnancy-test positive	2.304	Positive (+)
447	Female	42.7	Breeding pig	0	Pregnant sow	Pregnant	Pregnancy-test positive	1.359	Positive (+)
448	Female	42.7	Breeding pig	0	Pregnant sow	Pregnant	Pregnancy-test positive	1.657	Positive (+)
449	Female	42.6	Breeding pig	0	Pregnant sow	Pregnant	Pregnancy-test positive	1.215	Positive (+)
450	Female	42	Breeding pig	0	Pregnant sow	Pregnant	Pregnancy-test positive	1.692	Positive (+)
451	Female	42.1	Breeding pig	0	Pregnant sow	Pregnant	Pregnancy-test positive	1.491	Positive (+)
452	Female	42	Breeding pig	0	Pregnant sow	Pregnant	Pregnancy-test positive	2.583	Positive (+)
453	Female	40.7	Breeding pig	0	Pregnant sow	Pregnant	Pregnancy-test positive	2.03	Positive (+)
454	Female	39.9	Breeding pig	0	Pregnant sow	Pregnant	Pregnancy-test positive	1.937	Positive (+)
455	Female	40.9	Breeding pig	0	Pregnant sow	Pregnant	Pregnancy-test positive	2.745	Positive (+)
456	Female	38.9	Breeding pig	0	Pregnant sow	Pregnant	Pregnancy-test positive	2.016	Positive (+)
457	Female	38.9	Breeding pig	0	Pregnant sow	Pregnant	Pregnancy-test positive	2.19	Positive (+)
458	Female	38.9	Breeding pig	0	Pregnant sow	Pregnant	Pregnancy-test positive	1.167	Positive (+)
459	Female	38.7	Breeding pig	0	Pregnant sow	Pregnant	Pregnancy-test positive	2.845	Positive (+)
460	Female	38.7	Breeding pig	0	Pregnant sow	Pregnant	Pregnancy-test positive	2.636	Positive (+)
461	Female	37.9	Breeding pig	0	Pregnant sow	Pregnant	Pregnancy-test positive	0.947	Positive (+)
462	Female	37.9	Breeding pig	0	Pregnant sow	Pregnant	Pregnancy-test positive	1.2	Positive (+)
463	Female	37.9	Breeding pig	0	Pregnant sow	Pregnant	Pregnancy-test positive	0.833	Positive (+)
464	Female	37.9	Breeding pig	0	Pregnant sow	Pregnant	Pregnancy-test positive	2.567	Positive (+)
465	Female	37.7	Breeding pig	0	Pregnant sow	Pregnant	Pregnancy-test positive	1.666	Positive (+)
466	Male	36.4	Breeding pig	0	Nulliparous			1.291	Positive (+)
467	Female	36.4	Breeding pig	0	Pregnant sow	Pregnant	Pregnancy-test positive	2.32	Positive (+)
468	Female	36.4	Breeding pig	0	Pregnant sow	Pregnant	Pregnancy-test positive	0.936	Positive (+)
469	Female	37	Breeding pig	0	Pregnant sow	Pregnant	Pregnancy-test positive	2.401	Positive (+)
470	Female	37	Breeding pig	0	Post-mating sow	Mated	Post-mating	2.617	Positive (+)
471	Female	36.9	Breeding pig	0	Pregnant sow	Pregnant	Pregnancy-test positive	1.097	Positive (+)
472	Female	35.6	Breeding pig	0	Replacement gilt		Replacement gilt	2.134	Positive (+)
473	Female	34.4	Breeding pig	0	Post-mating sow	Mated	Post-mating	1.727	Positive (+)
474	Male	34.4	Breeding pig	0	Nulliparous			1.38	Positive (+)
475	Female	34.4	Breeding pig	0	Post-mating sow	Mated	Post-mating	2.317	Positive (+)
476	Female	34	Breeding pig	0	Post-mating sow	Mated	Post-mating	1.533	Positive (+)
477	Male	32.6	Breeding pig	0	Nulliparous			0.28	Negative (-)
478	Female	33.1	Breeding pig	0	Post-mating sow	Mated	Post-mating	0.962	Positive (+)
479	Female	32.9	Breeding pig	0	Replacement gilt		Replacement gilt	1.092	Positive (+)
480	Female	32.9	Breeding pig	0	Post-mating sow	Mated	Post-mating	2.559	Positive (+)
481	Female	32.9	Replacement	0	Replacement gilt		Replacement gilt	1.929	Positive (+)
482	Female	32.4	Breeding pig	0	Post-mating sow	Mated	Post-mating	1.602	Positive (+)
483	Female	32.3	Replacement	0	Replacement gilt		Replacement gilt	0.815	Positive (+)
484	Female	32.4	Replacement	0	Replacement gilt		Replacement gilt	2.163	Positive (+)
485	Female	32.1	Replacement	0	Replacement gilt		Replacement gilt	1.667	Positive (+)
486	Female	31.3	Breeding pig	0	Post-mating sow	Mated	Post-mating	1.798	Positive (+)
487	Female	31.3	Breeding pig	0	Post-mating sow	Mated	Post-mating	1.794	Positive (+)
488	Male	31.3	Breeding pig	0	Nulliparous			1.939	Positive (+)
489	Female	31.1	Replacement	0	Replacement gilt		Replacement gilt	2.125	Positive (+)
490	Female	31.1	Replacement	0	Post-mating sow	Mated	Post-mating	0.599	Positive (+)
491	Female	31.1	Replacement	0	Replacement gilt		Replacement gilt	1.61	Positive (+)
492	Female	32	Replacement	0	Replacement gilt		Replacement gilt	2.667	Positive (+)
493	Female	31.1	Replacement	0	Replacement gilt		Replacement gilt	1.754	Positive (+)
494	Male	31.1	Breeding pig	0	Nulliparous			1.25	Positive (+)
495	Female	32	Breeding pig	0	Post-mating sow	Mated	Post-mating	1.375	Positive (+)
496	Female	32	Replacement	0	Replacement gilt		Replacement gilt	1.759	Positive (+)
497	Male	31.1	Breeding pig	0	Nulliparous			0.695	Positive (+)
498	Female	31.1	Breeding pig	0	Post-mating sow	Mated	Post-mating	0.588	Positive (+)
499	Female	31.1	Replacement	0	Replacement gilt		Replacement gilt	2.085	Positive (+)
500	Female	31.1	Breeding pig	0	Post-mating sow	Mated	Post-mating	0.874	Positive (+)
501	Female	32	Replacement	0	Replacement gilt		Replacement gilt	1.964	Positive (+)
502	Female	31	Replacement	0	Replacement gilt		Replacement gilt	1.612	Positive (+)
503	Female	31.9	Breeding pig	0	Post-mating sow	Mated	Post-mating	1.413	Positive (+)
504	Female	31.7	Replacement	0	Replacement gilt		Replacement gilt	1.133	Positive (+)
505	Female	31.7	Replacement	0	Replacement gilt		Replacement gilt	1.865	Positive (+)
506	Female	31.3	Replacement	0	Replacement gilt		Replacement gilt	1.132	Positive (+)
507	Female	31.3	Replacement	0	Replacement gilt		Replacement gilt	0.967	Positive (+)
508	Female	31.3	Breeding pig	0	Post-mating sow	Mated	Post-mating	1.244	Positive (+)
509	Female	31.4	Replacement	0	Replacement gilt		Replacement gilt	1.03	Positive (+)
510	Female	31.3	Breeding pig	0	Post-mating sow	Mated	Post-mating	2.396	Positive (+)
511	Female	31.3	Replacement	0	Replacement gilt		Replacement gilt	1.476	Positive (+)
512	Female	31.1	Replacement	0	Replacement gilt		Replacement gilt	2.058	Positive (+)
513	Female	31.1	Breeding pig	0	Post-mating sow	Mated	Post-mating	1.711	Positive (+)
514	Female	31	Replacement	0	Replacement gilt		Replacement gilt	1.338	Positive (+)
515	Female	31	Replacement	0	Replacement gilt		Replacement gilt	0.634	Positive (+)
516	Female	31	Replacement	0	Replacement gilt		Replacement gilt	2.612	Positive (+)
517	Female	31.1	Replacement	0	Replacement gilt		Replacement gilt	1.385	Positive (+)
518	Female	31	Replacement	0	Replacement gilt		Replacement gilt	1.147	Positive (+)
519	Female	30.9	Replacement	0	Replacement gilt		Replacement gilt	2.22	Positive (+)
520	Female	30.9	Breeding pig	0	Post-mating sow	Mated	Post-mating	1.591	Positive (+)
521	Female	30.9	Breeding pig	0	Post-mating sow	Mated	Post-mating	0.287	Negative (-)
522	Female	30.7	Replacement	0	Replacement gilt		Replacement gilt	0.984	Positive (+)
523	Female	30.6	Replacement	0	Replacement gilt		Replacement gilt	1.924	Positive (+)
524	Female	30.3	Replacement	0	Replacement gilt		Replacement gilt	1.192	Positive (+)
525	Female	30.1	Replacement	0	Replacement gilt		Replacement gilt	1.39	Positive (+)
526	Female	30	Replacement	0	Replacement gilt		Replacement gilt	1.602	Positive (+)
527	Female	30.1	Replacement	0	Replacement gilt		Replacement gilt	2.17	Positive (+)
528	Female	30	Breeding pig	0	Post-mating sow	Mated	Post-mating	0.424	Positive (+)
529	Female	30	Replacement	0	Replacement gilt		Replacement gilt	1.724	Positive (+)
530	Female	30	Replacement	0	Replacement gilt		Replacement gilt	0.898	Positive (+)
531	Male	29.9	Breeding pig	0	Nulliparous			1.449	Positive (+)
532	Female	29.9	Replacement	0	Replacement gilt		Replacement gilt	1.608	Positive (+)
533	Female	29	Replacement	0	Replacement gilt		Replacement gilt	0.954	Positive (+)
534	Female	29.9	Replacement	0	Replacement gilt		Replacement gilt	1.321	Positive (+)
535	Female	29.9	Replacement	0	Replacement gilt		Replacement gilt	1.407	Positive (+)
536	Female	29.9	Replacement	0	Replacement gilt		Replacement gilt	1.969	Positive (+)
537	Female	29.7	Replacement	0	Replacement gilt		Replacement gilt	2.484	Positive (+)
538	Female	29.7	Replacement	0	Replacement gilt		Replacement gilt	1.726	Positive (+)
539	Female	29.7	Replacement	0	Replacement gilt		Replacement gilt	2.192	Positive (+)
540	Female	29.6	Replacement	0	Replacement gilt		Replacement gilt	2.242	Positive (+)
541	Female	29.6	Replacement	0	Replacement gilt		Replacement gilt	1.579	Positive (+)
542	Female	29.6	Replacement	0	Replacement gilt		Replacement gilt	2.046	Positive (+)
543	Female	29.6	Replacement	0	Replacement gilt		Replacement gilt	1.532	Positive (+)
544	Female	29.4	Replacement	0	Replacement gilt		Replacement gilt	1.57	Positive (+)
545	Female	29.4	Replacement	0	Post-mating sow	Mated	Post-mating	2.508	Positive (+)
546	Female	29.4	Replacement	0	Replacement gilt		Replacement gilt	1.297	Positive (+)
547	Female	29.3	Replacement	0	Replacement gilt		Replacement gilt	2.229	Positive (+)
548	Female	29.3	Replacement	0	Replacement gilt		Replacement gilt	1.779	Positive (+)
549	Female	29.3	Replacement	0	Replacement gilt		Replacement gilt	1.058	Positive (+)
550	Female	29.3	Replacement	0	Replacement gilt	No estrus	Replacement gilt	1.139	Positive (+)
551	Female	29.3	Replacement	0	Replacement gilt		Replacement gilt	1.002	Positive (+)
552	Female	29.1	Replacement	0	Replacement gilt		Replacement gilt	2.621	Positive (+)
553	Female	29.1	Replacement	0	Replacement gilt		Replacement gilt	2.211	Positive (+)
554	Female	29.1	Replacement	0	Replacement gilt		Replacement gilt	1.01	Positive (+)
555	Female	29	Replacement	0	Replacement gilt		Replacement gilt	1.771	Positive (+)
556	Female	29	Replacement	0	Replacement gilt		Replacement gilt	1.825	Positive (+)
557	Female	28.9	Replacement	0	Replacement gilt		Replacement gilt	1.893	Positive (+)
558	Female	28.9	Replacement	0	Replacement gilt		Replacement gilt	1.45	Positive (+)
559	Female	28.9	Replacement	0	Replacement gilt		Replacement gilt	1.81	Positive (+)
560	Female	28.9	Replacement	0	Replacement gilt		Replacement gilt	2.099	Positive (+)
561	Female	28.9	Replacement	0	Replacement gilt		Replacement gilt	1.223	Positive (+)
562	Female	28	Replacement	0	Replacement gilt		Replacement gilt	1.136	Positive (+)
563	Female	28.4	Replacement	0	Replacement gilt		Replacement gilt	1.341	Positive (+)
564	Female	28.4	Replacement	0	Replacement gilt		Replacement gilt	1.989	Positive (+)
565	Female	28.4	Replacement	0	Replacement gilt		Replacement gilt	1.055	Positive (+)
566	Female	28.4	Replacement	0	Replacement gilt	No estrus	Replacement gilt	1.229	Positive (+)
567	Male	27.4	Breeding pig	0	Nulliparous			2.438	Positive (+)
568	Female	28.3	Replacement	0	Replacement gilt		Replacement gilt	2.482	Positive (+)
569	Female	28.1	Replacement	0	Replacement gilt		Replacement gilt	2.26	Positive (+)
570	Female	28.1	Replacement	0	Replacement gilt		Replacement gilt	1.313	Positive (+)
571	Female	28.1	Replacement	0	Replacement gilt		Replacement gilt	0.621	Positive (+)
572	Male	28	Breeding pig	0	Nulliparous			2.3	Positive (+)
573	Female	28	Replacement	0	Replacement gilt		Replacement gilt	1.977	Positive (+)
574	Female	28	Replacement	0	Replacement gilt		Replacement gilt	0.574	Positive (+)
575	Female	28	Replacement	0	Replacement gilt		Replacement gilt	1.46	Positive (+)
576	Female	28	Replacement	0	Replacement gilt		Replacement gilt	1.275	Positive (+)
577	Female	28	Replacement	0	Replacement gilt		Replacement gilt	1.035	Positive (+)
578	Female	28	Replacement	0	Replacement gilt		Replacement gilt	1.108	Positive (+)
579	Female	27.9	Replacement	0	Replacement gilt		Replacement gilt	2.028	Positive (+)
580	Female	27.9	Replacement	0	Replacement gilt		Replacement gilt	2.469	Positive (+)
581	Female	27.7	Replacement	0	Replacement gilt		Replacement gilt	1.526	Positive (+)
582	Female	27.7	Replacement	0	Replacement gilt		Replacement gilt	0.887	Positive (+)
583	Female	27.6	Replacement	0	Replacement gilt	No estrus	Replacement gilt	0.363	Negative (-)
584	Female	27.6	Replacement	0	Replacement gilt		Replacement gilt	2.371	Positive (+)
585	Male	27.6	Breeding pig	0	Nulliparous			2.265	Positive (+)
586	Female	27.4	Replacement	0	Replacement gilt		Replacement gilt	0.787	Positive (+)
587	Female	27.4	Replacement	0	Replacement gilt		Replacement gilt	1.99	Positive (+)
588	Female	27.4	Replacement	0	Replacement gilt		Replacement gilt	0.929	Positive (+)
589	Female	27.4	Replacement	0	Replacement gilt		Replacement gilt	1.225	Positive (+)
590	Female	27.4	Replacement	0	Replacement gilt		Replacement gilt	1.333	Positive (+)
591	Female	27.4	Replacement	0	Replacement gilt		Replacement gilt	2.577	Positive (+)
592	Female	27.3	Replacement	0	Replacement gilt		Replacement gilt	2.033	Positive (+)
593	Female	27.3	Replacement	0	Replacement gilt		Replacement gilt	0.542	Positive (+)
594	Female	27.1	Replacement	0	Replacement gilt		Replacement gilt	1.551	Positive (+)
595	Female	26.3	Grower/finisher pig	0	Grower/finisher			1.408	Positive (+)
596	Female	27.1	Replacement	0	Replacement gilt		Replacement gilt	1.041	Positive (+)
597	Female	27	Replacement	0	Replacement gilt		Replacement gilt	1.587	Positive (+)
598	Female	27	Replacement	0	Replacement gilt		Replacement gilt	0.996	Positive (+)
599	Female	27	Replacement	0	Replacement gilt		Replacement gilt	2.147	Positive (+)
600	Female	27	Replacement	0	Replacement gilt		Replacement gilt	2.302	Positive (+)
601	Female	26	Replacement	0	Replacement gilt		Replacement gilt	1.428	Positive (+)
602	Female	26.9	Replacement	0	Replacement gilt		Replacement gilt	2.19	Positive (+)
603	Female	26.9	Replacement	0	Replacement gilt		Replacement gilt	1.401	Positive (+)
604	Female	28.4	Grower/finisher pig	0	Grower/finisher			2.257	Positive (+)
605	Female	26.7	Replacement	0	Replacement gilt		Replacement gilt	1.877	Positive (+)
606	Female	27	Replacement	0	Replacement gilt		Replacement gilt	1.908	Positive (+)
607	Female	26.6	Replacement	0	Replacement gilt		Replacement gilt	1.935	Positive (+)
608	Female	26.6	Replacement	0	Replacement gilt		Replacement gilt	1.744	Positive (+)
609	Female	26.6	Grower/finisher pig	0	Grower/finisher			2.377	Positive (+)
610	Female	25.6	Grower/finisher pig	0	Grower/finisher			1.826	Positive (+)
611	Female	46.3	Breeding pig	0	Pregnant sow	Pregnant	Pregnancy-test positive	1.827	Positive (+)
612	Female	45.4	Breeding pig	0	Replacement gilt		Replacement gilt	2.062	Positive (+)
613	Female	25.4	Grower/finisher pig	0	Grower/finisher			2.554	Positive (+)
614	Female	25.1	Grower/finisher pig	0	Grower/finisher			2.242	Positive (+)
615	Female	24.4	Grower/finisher pig	0	Grower/finisher			2.349	Positive (+)
616	Female	24.9	Grower/finisher pig	0	Grower/finisher			2.486	Positive (+)
617	Female	45.6	Breeding pig	0	Pregnant sow	Pregnant	Pregnancy-test positive	1.62	Positive (+)
618	Female	26.9	Grower/finisher pig	0	Grower/finisher			2.671	Positive (+)
619	Female	25.1	Grower/finisher pig	0	Grower/finisher			1.865	Positive (+)
620	Female	25	Grower/finisher pig	0	Grower/finisher			1.677	Positive (+)
621	Female	23	Grower/finisher pig	0	Grower/finisher			1.79	Positive (+)
622	Female	23.4	Grower/finisher pig	0	Grower/finisher			2.083	Positive (+)
623	Female	22.1	Grower/finisher pig	0	Grower/finisher			1.213	Positive (+)
624	Female	23	Grower/finisher pig	0	Grower/finisher			2.315	Positive (+)
625	Female	21.3	Grower/finisher pig	0	Grower/finisher			1.924	Positive (+)
626	Female	20.7	Grower/finisher pig	0	Grower/finisher			2.077	Positive (+)
627	Female	20.3	Grower/finisher pig	0	Grower/finisher			1.316	Positive (+)
628	Female	18.1	Grower/finisher pig	0	Grower/finisher			2.58	Positive (+)
629	Female	18.1	Grower/finisher pig	0	Grower/finisher			2.442	Positive (+)
630	Female	18	Grower/finisher pig	0	Grower/finisher			2.229	Positive (+)
631	Female	18	Grower/finisher pig	0	Grower/finisher			2.103	Positive (+)
632	Female	16.4	Grower/finisher pig	0	Grower/finisher			1.49	Positive (+)
633	Female	15.1	Grower/finisher pig	0	Grower/finisher			1.667	Positive (+)
634	Female	14	Grower/finisher pig	0	Grower/finisher			1.177	Positive (+)
635	Female	13.9	Grower/finisher pig	0	Grower/finisher			2.472	Positive (+)
636	Female	14	Grower/finisher pig	0	Grower/finisher			1.008	Positive (+)
637	Female	14	Grower/finisher pig	0	Grower/finisher			2.742	Positive (+)
638	Female	14	Grower/finisher pig	0	Grower/finisher			2.094	Positive (+)
639	Female	14	Grower/finisher pig	0	Grower/finisher			2.611	Positive (+)
640	Female	13.7	Grower/finisher pig	0	Grower/finisher			1.547	Positive (+)
641	Female	13.7	Grower/finisher pig	0	Grower/finisher			1.367	Positive (+)
642	Female	13.9	Grower/finisher pig	0	Grower/finisher			1.658	Positive (+)
643	Female	13.7	Grower/finisher pig	0	Grower/finisher			2.014	Positive (+)
644	Female	13.7	Grower/finisher pig	0	Grower/finisher			2.756	Positive (+)
645	Female	13.7	Grower/finisher pig	0	Grower/finisher			2.478	Positive (+)
646	Female	13.7	Grower/finisher pig	0	Grower/finisher			1.808	Positive (+)
647	Female	13.7	Grower/finisher pig	0	Grower/finisher			1.712	Positive (+)
648	Female	13.7	Grower/finisher pig	0	Grower/finisher			2.249	Positive (+)
649	Female	13.7	Grower/finisher pig	0	Grower/finisher			1.888	Positive (+)
650	Female	13.7	Grower/finisher pig	0	Grower/finisher			1.429	Positive (+)
651	Female	13.7	Grower/finisher pig	0	Grower/finisher			1.476	Positive (+)
652	Female	13.6	Grower/finisher pig	0	Grower/finisher			1.247	Positive (+)
653	Female	13.6	Grower/finisher pig	0	Grower/finisher			2.16	Positive (+)
654	Female	13.7	Grower/finisher pig	0	Grower/finisher			1.067	Positive (+)
655	Female	13.6	Grower/finisher pig	0	Grower/finisher			1.581	Positive (+)
656	Female	13.6	Grower/finisher pig	0	Grower/finisher			2.166	Positive (+)
657	Female	13.6	Grower/finisher pig	0	Grower/finisher			1.887	Positive (+)
658	Female	13.9	Grower/finisher pig	0	Grower/finisher			1.705	Positive (+)
659	Female	13.7	Grower/finisher pig	0	Grower/finisher			2.454	Positive (+)
660	Female	13.6	Grower/finisher pig	0	Grower/finisher			2.103	Positive (+)
661	Female	13.6	Grower/finisher pig	0	Grower/finisher			2.246	Positive (+)
662	Female	13.7	Grower/finisher pig	0	Grower/finisher			2.475	Positive (+)
663	Female	13.4	Grower/finisher pig	0	Grower/finisher			1.868	Positive (+)
664	Female	13.6	Grower/finisher pig	0	Grower/finisher			1.533	Positive (+)
665	Female	13.6	Grower/finisher pig	0	Grower/finisher			2.314	Positive (+)
666	Female	13.4	Grower/finisher pig	0	Grower/finisher			2.34	Positive (+)
667	Female	13.4	Grower/finisher pig	0	Grower/finisher			2.47	Positive (+)
668	Female	13.4	Grower/finisher pig	0	Grower/finisher			1.627	Positive (+)
669	Male	12.6	Grower/finisher pig	0	Grower/finisher			1.271	Positive (+)
670	Female	13.4	Grower/finisher pig	0	Grower/finisher			1.336	Positive (+)
671	Female	13.3	Grower/finisher pig	0	Grower/finisher			1.89	Positive (+)
672	Female	13.3	Grower/finisher pig	0	Grower/finisher			2.21	Positive (+)
673	Female	13.1	Grower/finisher pig	0	Grower/finisher			2.072	Positive (+)
674	Female	13.3	Grower/finisher pig	0	Grower/finisher			1.485	Positive (+)
675	Male	12	Grower/finisher pig	0	Grower/finisher			1.559	Positive (+)
676	Male	11.9	Grower/finisher pig	0	Grower/finisher			2.036	Positive (+)
677	Male	11.7	Grower/finisher pig	0	Grower/finisher			1.447	Positive (+)
678	Male	11.4	Grower/finisher pig	0	Grower/finisher			1.513	Positive (+)
679	Female	12.3	Grower/finisher pig	0	Grower/finisher			1.761	Positive (+)
680	Female	12.3	Grower/finisher pig	0	Grower/finisher			1.93	Positive (+)
681	Female	12.6	Grower/finisher pig	0	Grower/finisher			0.871	Positive (+)
682	Female	12.6	Grower/finisher pig	0	Grower/finisher			2.108	Positive (+)
683	Female	12.6	Grower/finisher pig	0	Grower/finisher			2.016	Positive (+)
684	Female	12.3	Grower/finisher pig	0	Grower/finisher			1.62	Positive (+)
685	Female	12	Grower/finisher pig	0	Grower/finisher			1.75	Positive (+)
686	Female	12	Grower/finisher pig	0	Grower/finisher			1.385	Positive (+)
687	Female	12	Grower/finisher pig	0	Grower/finisher			1.102	Positive (+)
688	Male	11.1	Grower/finisher pig	0	Grower/finisher			1.702	Positive (+)
689	Female	12	Grower/finisher pig	0	Grower/finisher			1.975	Positive (+)
690	Male	11.3	Grower/finisher pig	0	Grower/finisher			1.42	Positive (+)
691	Female	12.1	Grower/finisher pig	0	Grower/finisher			2.378	Positive (+)
692	Female	12	Grower/finisher pig	0	Grower/finisher			0.88	Positive (+)
693	Male	11.3	Grower/finisher pig	0	Grower/finisher			2.323	Positive (+)
694	Female	12.1	Grower/finisher pig	0	Grower/finisher			1.475	Positive (+)
695	Male	11.3	Grower/finisher pig	0	Grower/finisher			1.729	Positive (+)
696	Male	10.9	Grower/finisher pig	0	Grower/finisher			1.493	Positive (+)
697	Female	11.6	Grower/finisher pig	0	Grower/finisher			1.596	Positive (+)
698	Female	11.7	Grower/finisher pig	0	Grower/finisher			1.269	Positive (+)
699	Male	10.7	Grower/finisher pig	0	Grower/finisher			1.388	Positive (+)
