# Supplementary material for: Whole-Genome Resequencing-Based Selection-Signal and Association Analyses Prioritize Candidate Genes and Haplotypes for PRRS Resistance-Related Traits in Pigs
Source: Animals (Basel). 2026 Jul 17;16(14):2218. doi: 10.3390/ani16142218 (PMC13406021; doi:10.3390/ani16142218)
Supplement: Supplementary file 1 [file animals-16-02218-s001.zip › Supplementary_Table_S2_PRRSV_genome_detection_by_antibody_response_group.xlsx]

## Sheet: High_antibody_group
High antibody-response group: PRRSV genome detection rate in blood and throat swabs after challenge
Indicator	No. of animals	Blood samples tested	Blood-positive samples	Blood-positive rate	Swab samples tested	Swab-positive samples	Swab-positive rate	Any-sample positive animals	Any-sample positive rate
High antibody-response group	46	46	3	0.0652174	46	8	0.173913	10	0.217391
Blood-positive rate = blood-positive samples / blood samples tested; swab-positive rate = swab-positive samples / swab samples tested; any-sample positive rate = animals positive in either blood or throat swab / animals tested.
No.	Ear tag	Post-immunization S/P ratio (grouping criterion)	Post-challenge antibody S/P ratio on Apr 15	Blood antigen result	Virus detected in blood	Blood Ct value	Throat-swab antigen result	Virus detected in throat swab	Throat-swab Ct value	Sample ID
1	YYCFJYA22286902	2.87139	2.22566	Negative (-)	No		Negative (-)	No		701
2	YYCFJYA23345806	2.84484	2.5639	Negative (-)	No		Negative (-)	No		707
3	YYCFJYA23477002	2.5082	2.17194	Negative (-)	No		Negative (-)	No		714
4	YYCFJYA23457510	2.21982	2.0953	Negative (-)	No		Negative (-)	No		715
5	YYCFJYA23371302	2.61726	2.03578	Negative (-)	No		Negative (-)	No		723
6	YYCFJYA22545408	2.64706	2.18526	Negative (-)	No		Negative (-)	No		724
7	YYCFJYA23346206	2.6361	2.48288	Negative (-)	No		Negative (-)	No		725
8	YYCFJYA23104208	2.28717	1.9495	Negative (-)	No		Negative (-)	No		726
9	YYCFJYA22546704	2.23236	1.8804	Negative (-)	No		Negative (-)	No		727
10	YYCFJY20299610	2.13417	1.25239	Negative (-)	No		Negative (-)	No		730
11	YYCFJYA21028604	2.61379	2.61567	Negative (-)	No		Negative (-)	No		734
12	YYCFJYA22547002	2.52813	2.42078	Negative (-)	No		Negative (-)	No		735
13	YYCFJYA22010802	2.56742	2.29253	Negative (-)	No		Negative (-)	No		747
14	YYCFJYA23429808	2.55936	2.15765	Negative (-)	No		Negative (-)	No		748
15	YYCFJYA20291412	2.8067	2.04842	Negative (-)	No		Negative (-)	No		749
16	YYCFJYA21315310	2.55335	2.52412	Negative (-)	No		Negative (-)	No		750
17	YYCFJYA22314802	2.24301	2.2994	Negative (-)	No		Positive (+); Ct value = 30.524	Yes	30.524	751
18	YYCFJYA21298302	2.87139	2.45453	Negative (-)	No		Negative (-)	No		752
19	YYCFJYA22553412	2.34939	2.33217	Negative (-)	No		Negative (-)	No		758
20	LLCFJYA22290702	2.70274	2.0629	Negative (-)	No		Negative (-)	No		761
21	DDCFJYA22103702	2.4117	2.2508	Negative (-)	No		Negative (-)	No		768
22	LLCFJYA22550702	2.53535	2.36297	Negative (-)	No		Negative (-)	No		769
23	LLCFJYA23468006	2.49075	1.86273	Negative (-)	No		Negative (-)	No		775
24	LLCFJYA23488404	2.21182	2.15004	Negative (-)	No		Negative (-)	No		776
25	DDCFJYA23489608	2.54677	2.3545	Negative (-)	No		Positive (+); Ct value = 35.514	Yes	35.514	777
26	DDCFJYA23288406	2.44019	1.93428	Negative (-)	No		Negative (-)	No		783
27	DDCFJYA23321106	2.50836	2.04314	Negative (-)	No		Negative (-)	No		784
28	LLCFJYA23110608	2.50881	2.15409	Negative (-)	No		Negative (-)	No		785
29	YYCFJYA23511602	2.14748	2.19496	Negative (-)	No		Negative (-)	No		787
30	YYCFJYA23503106	2.37134	1.86273	Negative (-)	No		Negative (-)	No		790
31	YYCFJYA23492410	2.2598	2.24282	Negative (-)	No		Negative (-)	No		792
32	LLCFJYA23503704	2.30177	2.09702	Negative (-)	No		Negative (-)	No		795
33	YYCFJYA23518410	2.37746	1.9171	Negative (-)	No		Negative (-)	No		797
34	YYCFJYA23491004	2.48232	2.33744	Negative (-)	No		Negative (-)	No		798
35	DDCFJYA23505608	2.25098	2.09702	Negative (-)	No		Negative (-)	No		803
36	YYCFJYA23511818	2.30248	1.84616	Negative (-)	No		Negative (-)	No		805
37	DDCFJYA23524006	2.49456	2.19027	Negative (-)	No		Positive (+); Ct value = 32.279	Yes	32.279	807
38	LLCFJYA23663504	2.51381	2.32507	Negative (-)	No		Positive (+); Ct value = 33.982	Yes	33.982	814
39	DDCFJYA23698902	2.43852	2.0246	Negative (-)	No		Positive (+); Ct value = 27.746	Yes	27.746	815
40	YYCFJYA23699604	2.37815	2.15965	Negative (-)	No		Positive (+); Ct value = 33.536	Yes	33.536	816
41	LLCFJYA23697310	2.53156	2.01933	Negative (-)	No		Negative (-)	No		822
42	LLCFJYA23674804	2.25806	2.33172	Negative (-)	No		Negative (-)	No		823
43	LLCFJYA23688604	2.35859	2.1668	Negative (-)	No		Positive (+); Ct value = 32.934	Yes	32.934	824
44	DDCFJYA23673506	2.44579	2.50995	Positive (+); Ct value = 32.569	Yes	32.569	Positive (+); Ct value = 27.713	Yes	27.713	825
45	YYCFJYA23495701	2.29984	2.26633	Positive (+); Ct value = 32.940	Yes	32.94	Negative (-)	No		833
46	YYCFJYA23504307	2.26479	1.74747	Positive (+); Ct value = 31.575	Yes	31.575	Negative (-)	No		834

## Sheet: Medium_antibody_group
Medium antibody-response group: PRRSV genome detection rate in blood and throat swabs after challenge
Indicator	No. of animals	Blood samples tested	Blood-positive samples	Blood-positive rate	Swab samples tested	Swab-positive samples	Swab-positive rate	Any-sample positive animals	Any-sample positive rate
Medium antibody-response group	44	44	3	0.0681818	44	9	0.204545	11	0.25
Blood-positive rate = blood-positive samples / blood samples tested; swab-positive rate = swab-positive samples / swab samples tested; any-sample positive rate = animals positive in either blood or throat swab / animals tested.
No.	Ear tag	Post-immunization S/P ratio (grouping criterion)	Post-challenge antibody S/P ratio on Apr 15	Blood antigen result	Virus detected in blood	Blood Ct value	Throat-swab antigen result	Virus detected in throat swab	Throat-swab Ct value	Sample ID
1	YYCFJYA22111704	1.6415	1.4629	Negative (-)	No		Negative (-)	No		700
2	YYCFJYA22010308	1.36468	2.45082	Negative (-)	No		Negative (-)	No		702
3	YYCFJYA22549606	1.50239	2.53447	Negative (-)	No		Negative (-)	No		703
4	LLCFJYA21110702	1.58885	1.791	Negative (-)	No		Negative (-)	No		706
5	YYCFJYA23475912	1.57912	1.96231	Negative (-)	No		Positive (+); Ct value = 33.548	Yes	33.548	713
6	YYCFJYA22109112	1.33905	1.53909	Negative (-)	No		Negative (-)	No		721
7	YYCFJYA21109802	1.34661	2.37009	Negative (-)	No		Negative (-)	No		722
8	YYCFJYA23476712	1.56952	1.62488	Negative (-)	No		Negative (-)	No		728
9	YYCFJYA23465502	1.60198	1.67188	Negative (-)	No		Negative (-)	No		729
10	YYCFJYA23289808	1.65686	2.29903	Negative (-)	No		Negative (-)	No		733
11	YYCFJYA22546006	1.57754	2.47318	Negative (-)	No		Negative (-)	No		742
12	YYCFJYA23443506	1.41331	0.994293	Negative (-)	No		Negative (-)	No		743
13	YYCFJYA23458202	1.59071	2.14905	Negative (-)	No		Negative (-)	No		744
14	YYCFJYA22287308	1.4315	1.29277	Negative (-)	No		Negative (-)	No		745
15	YYCFJYA23360702	1.66574	1.13875	Negative (-)	No		Negative (-)	No		746
16	YYCFJYA21370706	1.63466	1.50031	Negative (-)	No		Negative (-)	No		753
17	YYCFJYA22313002	1.59518	2.05308	Negative (-)	No		Positive (+); Ct value = 35.505	Yes	35.505	754
18	YYCFJYA23496004	1.46006	1.4009	Negative (-)	No		Positive (+); Ct value = 27.850	Yes	27.85	756
19	YYCFJY23451902	1.7111	1.92495	Negative (-)	No		Negative (-)	No		759
20	DDCFJYA23399606	1.62571	1.32934	Negative (-)	No		Negative (-)	No		765
21	DDCFJYA21358704	1.62342	1.15016	Negative (-)	No		Negative (-)	No		766
22	LLCFJYA22295402	1.58312	1.37353	Negative (-)	No		Negative (-)	No		767
23	LLCFJYA23456602	1.60212	2.15961	Negative (-)	No		Negative (-)	No		772
24	LLCFJYA23470512	1.62642	1.46189	Negative (-)	No		Negative (-)	No		773
25	DDCFJYA23464816	1.60156	1.96938	Positive (+); Ct value = 37.174	Yes	37.174	Negative (-)	No		774
26	DDCFJYA23475208	1.31708	1.03565	Negative (-)	No		Negative (-)	No		780
27	DDCFJYA23453012	1.40457	1.2654	Negative (-)	No		Negative (-)	No		781
28	LLCFJYA23444710	1.40457	1.00951	Negative (-)	No		Negative (-)	No		782
29	LLCFJYA23493406	1.6712	1.38911	Negative (-)	No		Negative (-)	No		786
30	YYCFJYA23508802	1.58732	1.56769	Negative (-)	No		Negative (-)	No		788
31	YYCFJYA23501310	1.52587	1.73214	Negative (-)	No		Negative (-)	No		789
32	LLCFJYA23494404	1.56022	1.76148	Negative (-)	No		Negative (-)	No		793
33	LLCFJYA23502510	1.62638	1.58315	Negative (-)	No		Negative (-)	No		796
34	YYCFJYA23507708	1.5514	1.28504	Negative (-)	No		Negative (-)	No		800
35	YYCFJYA23513812	1.40129	1.25939	Negative (-)	No		Positive (+); Ct value = 35.000	Yes	35	804
36	DDCFJYA23667308	1.60302	1.98619	Positive (+); Ct value = 32.684	Yes	32.684	Negative (-)	No		811
37	YYCFJYA23697202	1.61981	1.53863	Negative (-)	No		Positive (+); Ct value = 34.440	Yes	34.44	812
38	YYCFJYA23702402	1.59556	1.9129	Negative (-)	No		Negative (-)	No		813
39	DDCFJYA23698804	1.39953	1.59147	Negative (-)	No		Positive (+); Ct value = 34.376	Yes	34.376	818
40	LLCFJYA23674706	1.6267	1.00998	Positive (+); Ct value = 32.575	Yes	32.575	Positive (+); Ct value = 34.765	Yes	34.765	819
41	LLCFJYA24002602	1.59313	2.54773	Negative (-)	No		Positive (+); Ct value = 33.577	Yes	33.577	820
42	LLCFJYA24002102	1.59364	2.31101	Negative (-)	No		Positive (+); Ct value = 33.123	Yes	33.123	821
43	YYCFJYA23229709	1.77097	1.54151	Negative (-)	No		Negative (-)	No		831
44	YYCFJYA23472205	1.44864	1.54565	Negative (-)	No		Negative (-)	No		832

## Sheet: Low_antibody_group
Low antibody-response group: PRRSV genome detection rate in blood and throat swabs after challenge
Indicator	Indicator	No. of animals	Blood samples tested	Blood-positive samples	Blood-positive rate	Swab samples tested	Swab-positive samples	Swab-positive rate	Any-sample positive animals	Any-sample positive rate
Low antibody-response group	44	44	3		44	11		11
Blood-positive rate = blood-positive samples / blood samples tested; swab-positive rate = swab-positive samples / swab samples tested; any-sample positive rate = animals positive in either blood or throat swab / animals tested.
No.	Ear tag	Post-immunization S/P ratio (grouping criterion)	Post-challenge antibody S/P ratio on Apr 15	Blood antigen result	Virus detected in blood	Blood Ct value	Throat-swab antigen result	Virus detected in throat swab	Throat-swab Ct value	Sample ID
1	YYCFJYA23051408	0.436004	0.906393	Negative (-)	No		Negative (-)	No		704
2	YYCFJYA22343402	0.394782	0.280508	Negative (-)	No		Negative (-)	No		705
3	YYCFJYA23435914	0.815027	0.717175	Negative (-)	No		Negative (-)	No		708
4	YYCFJYA23469702	0.898384	2.33924	Negative (-)	No		Positive (+); Ct value = 39.395	Yes	39.395	709
5	YYCFJYA23454108	0.634275	0.541231	Negative (-)	No		Negative (-)	No		710
6	YYCFJYA23495902	0.574233	2.21552	Negative (-)	No		Negative (-)	No		711
7	YYCFJYA23493002	0.620901	2.25095	Negative (-)	No		Negative (-)	No		712
8	YYCFJYA21024512	0.774926	2.20171	Negative (-)	No		Negative (-)	No		716
9	YYCFJYA23441406	0.588137	2.21557	Negative (-)	No		Negative (-)	No		717
10	YYCFJYA22152104	0.508226	2.37365	Negative (-)	No		Positive (+); Ct value = 33.581	Yes	33.581	718
11	YYCFJYA22377608	0.488558	0.373159	Negative (-)	No		Negative (-)	No		719
12	YYCFJYA23441414	0.87401	0.482388	Negative (-)	No		Positive (+); Ct value = 33.398	Yes	33.398	720
13	YYCFJYA23282714	0.630659	2.57456	Negative (-)	No		Negative (-)	No		731
14	YYCFJYA21295710	0.383426	2.35819	Negative (-)	No		Negative (-)	No		732
15	YYCFJYA21274802	0.461591	2.23165	Negative (-)	No		Negative (-)	No		736
16	YYCFJYA21107304	0.709168	0.744784	Negative (-)	No		Positive (+); Ct value = 32.735	Yes	32.735	737
17	YYCFJYA21010404	0.645361	1.91955	Negative (-)	No		Negative (-)	No		738
18	YYCFJYA22285510	0.701597	1.43391	Negative (-)	No		Negative (-)	No		739
19	YYCFJYA23359104	0.833122	2.14157	Negative (-)	No		Positive (+); Ct value = 35.234	Yes	35.234	740
20	YYCFJYA23466502	0.42448	2.1072	Negative (-)	No		Negative (-)	No		741
21	YYCFJYA23438812	0.59924	2.00865	Negative (-)	No		Negative (-)	No		755
22	LLCFJYA22284414	0.853269	2.56597	Negative (-)	No		Negative (-)	No		760
23	DDCFJYA23235904	0.866341	2.32898	Negative (-)	No		Negative (-)	No		762
24	DDCFJYA23447310	0.802737	1.55419	Negative (-)	No		Negative (-)	No		763
25	LLCFJYA22054604	0.851115	2.07836	Negative (-)	No		Negative (-)	No		764
26	LLCFJYA23456504	0.76908	1.04915	Negative (-)	No		Negative (-)	No		770
27	LLCFJYA23498802	0.472078	0.895619	Negative (-)	No		Negative (-)	No		771
28	LLCFJYA23070902	0.57218	0.93256	Negative (-)	No		Negative (-)	No		778
29	DDCFJYA23274804	0.51503	1.56499	Negative (-)	No		Negative (-)	No		779
30	YYCFJYA23507106	0.542363	0.462997	Negative (-)	No		Negative (-)	No		791
31	YYCFJYA23502804	0.362545	2.04915	Negative (-)	No		Positive (+); Ct value = 32.727	Yes	32.727	794
32	DDCFJYA23501006	0.723341	0.938328	Negative (-)	No		Negative (-)	No		799
33	YYCFJYA23501604	0.886533	1.77547	Negative (-)	No		Negative (-)	No		801
34	YYCFJYA23504408	0.786939	0.589163	Negative (-)	No		Negative (-)	No		802
35	YYCFJYA22296311	0.83887	0.687224	Negative (-)	No		Negative (-)	No		806
36	DDCFJYA23667602	0.841105	1.27568	Negative (-)	No		Negative (-)	No		808
37	YYCFJYA23696806	0.870653	1.90612	Negative (-)	No		Negative (-)	No		809
38	YYCFJYA23699704	0.879586	0.458864	Positive (+); Ct value = 33.725	Yes	33.725	Positive (+); Ct value = 32.807	Yes	32.807	810
39	DDCFJYA23697902	0.754639	0.686288	Positive (+); Ct value = 33.899	Yes	33.899	Positive (+); Ct value = 34.871	Yes	34.871	817
40	LLCFJYA23701901	0.752907	2.26596	Negative (-)	No		Positive (+); Ct value = 34.380	Yes	34.38	826
41	LLCFJYA24002601	0.733486	2.23621	Positive (+); Ct value = 29.667	Yes	29.667	Positive (+); Ct value = 31.732	Yes	31.732	827
42	LLCFJYA24016201	0.609069	2.21989	Negative (-)	No		Positive (+); Ct value = 32.825	Yes	32.825	828
43	YYCFJYA23421501	0.279777	0.522749	Negative (-)	No		Negative (-)	No		829
44	YYCFJYA23441401	0.695025	0.610982	Negative (-)	No		Negative (-)	No		830

## Sheet: Threshold_interval
Threshold interval: PRRSV genome detection rate in blood and throat swabs after challenge
Indicator	Indicator	No. of animals	Blood samples tested	Blood-positive samples	Blood-positive rate	Swab samples tested	Swab-positive samples	Swab-positive rate	Any-sample positive animals	Any-sample positive rate
Threshold interval	1	1	0	0	1	0	0	0	0
Note: This sheet separately lists the one individual that did not fall within the predefined high, medium, or low antibody-response threshold ranges. Virus detection was determined based on Positive (+) in the Apr 15 antigen result; rate = positive samples / samples tested.
No.	Ear tag	Post-immunization S/P ratio (grouping criterion)	Post-challenge antibody S/P ratio on Apr 15	Blood antigen result	Virus detected in blood	Blood Ct value	Throat-swab antigen result	Virus detected in throat swab	Throat-swab Ct value	Sample ID
1	YYCFJYA21042006	1.14986	2.60352	Negative (-)	No		Negative (-)	No		757
