# Supplementary material for: Whole-Genome Resequencing-Based Selection-Signal and Association Analyses Prioritize Candidate Genes and Haplotypes for PRRS Resistance-Related Traits in Pigs
Source: Animals (Basel). 2026 Jul 17;16(14):2218. doi: 10.3390/ani16142218 (PMC13406021; doi:10.3390/ani16142218)
Supplement: Supplementary file 1 [file animals-16-02218-s001.zip › Supplementary_Table_S3_Abortion_records_after_PRRSV_infection.xlsx]

## Sheet: Abortion_records
Sample number	Pig ID	Days post-infection at abortion	Gestation days	Abortion type	Current parity	S/P ratio	Throat swab	Blood
750	YYCFJYA21315310	7	99	Abortion	4	2.52412	Negative (-)	Negative (-)
757	YYCFJYA21042006	5	101	Abortion	5	2.60352	Negative (-)	Negative (-)
758	YYCFJYA22553412	5	100	Abortion	1	2.33217	Negative (-)	Negative (-)
