# Supplementary material for: Whole-Genome Resequencing-Based Selection-Signal and Association Analyses Prioritize Candidate Genes and Haplotypes for PRRS Resistance-Related Traits in Pigs
Source: Animals (Basel). 2026 Jul 17;16(14):2218. doi: 10.3390/ani16142218 (PMC13406021; doi:10.3390/ani16142218)
Supplement: Supplementary file 1 [file animals-16-02218-s001.zip › Supplementary_Table_S4_Ct_values_of_PRRSV_positive_samples_at_15_dpi.xlsx]

## Sheet: Supplementary Table S4
Pig ID	Sample type	Sampling time	PRRSV genome result	Ct value
YYCFJYA23495701	Blood	15 dpi	Positive	32.94
YYCFJYA23502804	Throat swab	15 dpi	Positive	32.727
YYCFJYA23504307	Blood	15 dpi	Positive	31.575
YYCFJYA23513812	Throat swab	15 dpi	Positive	35
DDCFJYA23524006	Throat swab	15 dpi	Positive	32.279
LLCFJYA23663504	Throat swab	15 dpi	Positive	33.982
DDCFJYA23667308	Blood	15 dpi	Positive	32.684
DDCFJYA23673506	Blood	15 dpi	Positive	32.569
DDCFJYA23673506	Throat swab	15 dpi	Positive	27.713
LLCFJYA23674706	Blood	15 dpi	Positive	32.575
LLCFJYA23674706	Throat swab	15 dpi	Positive	34.765
LLCFJYA23688604	Throat swab	15 dpi	Positive	32.934
YYCFJYA23697202	Throat swab	15 dpi	Positive	34.44
DDCFJYA23697902	Blood	15 dpi	Positive	33.899
DDCFJYA23697902	Throat swab	15 dpi	Positive	34.871
DDCFJYA23698804	Throat swab	15 dpi	Positive	34.376
DDCFJYA23698902	Throat swab	15 dpi	Positive	27.746
YYCFJYA23699604	Throat swab	15 dpi	Positive	33.536
YYCFJYA23699704	Blood	15 dpi	Positive	33.725
YYCFJYA23699704	Throat swab	15 dpi	Positive	32.807
LLCFJYA23701901	Throat swab	15 dpi	Positive	34.38
LLCFJYA24002102	Throat swab	15 dpi	Positive	33.123
LLCFJYA24002601	Blood	15 dpi	Positive	29.667
LLCFJYA24002601	Throat swab	15 dpi	Positive	31.732
LLCFJYA24002602	Throat swab	15 dpi	Positive	33.577
LLCFJYA24016201	Throat swab	15 dpi	Positive	32.825
DDCFJYA23464816	Blood	15 dpi	Positive	37.174
DDCFJYA23489608	Throat swab	15 dpi	Positive	35.514
YYCFJYA21107304	Throat swab	15 dpi	Positive	32.735
YYCFJYA22152104	Throat swab	15 dpi	Positive	33.581
YYCFJYA22313002	Throat swab	15 dpi	Positive	35.505
YYCFJYA22314802	Throat swab	15 dpi	Positive	30.524
YYCFJYA23359104	Throat swab	15 dpi	Positive	35.234
YYCFJYA23441414	Throat swab	15 dpi	Positive	33.398
YYCFJYA23469702	Throat swab	15 dpi	Positive	39.395
YYCFJYA23475912	Throat swab	15 dpi	Positive	33.548
YYCFJYA23496004	Throat swab	15 dpi	Positive	27.85
