# Supplementary material for: Whole-Genome Resequencing-Based Selection-Signal and Association Analyses Prioritize Candidate Genes and Haplotypes for PRRS Resistance-Related Traits in Pigs
Source: Animals (Basel). 2026 Jul 17;16(14):2218. doi: 10.3390/ani16142218 (PMC13406021; doi:10.3390/ani16142218)
Supplement: Supplementary file 1 [file animals-16-02218-s001.zip › Supplementary_Table_S5_Phenotype_population_selection_and_GWAS.xlsx]

## Sheet: fig1A
sample ID	ELISA S/P ratios for PRRSV antibodies
1	0.774926
2	1.93438
3	1.98571
4	2.13403
5	0.588137
6	1.79756
7	2.31748
8	1.38094
9	0.508226
10	0.488558
11	1.36337
12	0.87401
13	2.15308
14	1.94304
15	2.31983
16	1.56055
17	1.64974
18	2.34333
19	1.21716
20	0.461591
21	2.01825
22	2.34346
23	1.72656
24	1.53321
25	2.0514
26	1.62908
27	2.35743
28	1.38638
29	1.79398
30	1.3849
31	1.65419
32	1.14986
33	1.9371
34	1.95442
35	0.936108
36	0.957138
37	0.866341
38	2.4627
39	1.74981
40	2.12846
41	1.23423
42	1.73608
43	2.35125
44	2.16693
45	0.57218
46	1.45466
47	1.98744
48	2.01441
49	1.19984
50	1.74412
51	2.03977
52	0.51503
53	1.12945
54	1.31463
55	1.94341
56	1.98114
57	2.10805
58	1.6657
59	2.0467
60	1.09135
61	1.51874
62	1.41248
63	1.66669
64	1.3301
65	2.47186
66	1.60756
67	0.983486
68	1.50254
69	1.09395
70	1.17695
71	1.40654
72	1.31129
73	1.7085
74	1.59729
75	1.97285
76	0.754639
77	0.920275
78	1.68846
79	1.46864
80	1.77542
81	2.24845
82	1.05907
83	0.919904
84	1.64442
85	1.25043
86	1.75043
87	1.25241
88	1.506
89	0.752907
90	0.733486
91	1.40654
92	1.73485
93	1.98237
94	0.609069
95	1.27102
96	2.15327
97	1.55933
98	2.03571
99	2.21906
100	1.44663
101	1.51281
102	1.43785
103	1.70244
104	1.41989
105	1.72905
106	1.49341
107	1.38779
108	1.82
109	1.51176
110	2.1167
111	2.28157
112	2.32324
113	1.12476
114	2.25772
115	1.25503
116	2.30686
117	1.48975
118	2.49414
119	2.61366
120	2.5113
121	2.24527
122	1.74137
123	2.30411
124	1.83088
125	1.66391
126	2.57984
127	2.16349
128	2.44237
129	2.22862
130	2.10334
131	2.21329
132	2.34919
133	2.67053
134	1.21349
135	1.78999
136	2.10805
137	2.01985
138	2.21276
139	1.6879
140	1.31243
141	2.41957
142	1.68554
143	1.54138
144	1.65304
145	1.62001
146	2.32757
147	2.46334
148	2.48601
149	1.4174
150	2.1669
151	2.35692
152	2.07686
153	1.92366
154	1.31571
155	2.00609
156	2.5539
157	2.54865
158	1.82721
159	1.34074
160	2.3754
161	2.06232
162	2.29336
163	1.82629
164	2.25745
165	1.40784
166	2.24225
167	1.80034
168	2.49925
169	2.15117
170	1.49499
171	2.42035
172	2.16847
173	2.12496
174	1.15124
175	0.59924
176	2.34316
177	1.78789
178	1.75408
179	2.08499
180	1.61005
181	1.61189
182	1.08243
183	1.1363
184	2.32717
185	2.36979
186	0.9535
187	1.48825
188	1.42811
189	2.48201
190	2.48032
191	0.279777
192	1.29069
193	1.38031
194	2.43824
195	2.21912
196	1.24964
197	2.3681
198	1.99403
199	1.93934
200	0.695025

## Sheet: fig1B
sample ID	ELISA S/P ratios for PRRSV antibodies
1	2.49545
2	2.13417
3	1.17493
4	1.06994
5	1.36468
6	2.06392
7	1.78231
8	2.28717
9	2.1882
10	1.74201
11	1.27574
12	1.97036
13	0.436004
14	1.33905
15	1.58885
16	1.83171
17	2.23236
18	1.89131
19	2.01559
20	2.84484
21	2.22449
22	1.21893
23	1.34661
24	1.10669
25	2.61726
26	2.7451
27	1.0968
28	2.65354
29	2.79049
30	0.394782
31	2.85889
32	2.90906
33	1.50239
34	2.64706
35	1.94643
36	2.33395
37	1.25289
38	1.19994
39	2.30446
40	0.991768
41	1.76795
42	1.6415
43	2.87139
44	1.26957
45	2.11734
46	2.37332
47	2.6361
48	1.84314
49	2.19006
50	2.1459
51	2.20966
52	2.47148
53	1.57754
54	2.56742
55	1.63466
56	2.50932
57	0.709168
58	1.89149
59	2.07234
60	2.56677
61	1.09233
62	2.00432
63	1.0792
64	1.75066
65	2.29474
66	2.50811
67	2.65771
68	2.75112
69	2.15455
70	1.59518
71	2.23607
72	0.645361
73	2.55936
74	1.41331
75	1.24394
76	1.37517
77	2.8067
78	0.287016
79	1.59071
80	1.58283
81	1.98487
82	2.46225
83	2.39633
84	1.12954
85	1.18929
86	1.90335
87	1.86043
88	2.34939
89	1.86537
90	1.57666
91	2.12398
92	1.21522
93	2.58329
94	1.26
95	1.43678
96	2.45005
97	2.31743
98	0.980238
99	2.12367
100	2.24301
101	2.33498
102	0.630659
103	1.65686
104	1.90697
105	1.98879
106	2.40675
107	1.62003
108	2.55467
109	1.69195
110	1.4315
111	1.07832
112	2.55335
113	2.13558
114	0.990117
115	0.383426
116	2.52813
117	2.61379
118	0.701597
119	1.82463
120	1.50431
121	1.3667
122	2.33325
123	2.87139
124	1.96072
125	1.35935
126	1.16662
127	1.49088
128	0.833122
129	1.66574
130	1.60238
131	1.7111
132	0.42448
133	0.961987
134	1.18411
135	1.6219
136	1.41637
137	2.3145
138	1.84123
139	2.16016
140	1.05943
141	0.946908
142	2.40053
143	2.90036
144	2.1127
145	1.55743
146	1.70002
147	2.5684
148	2.0796
149	1.4492
150	2.76475
151	2.39048
152	1.11341
153	1.7314
154	1.96812
155	1.97962
156	1.27646
157	1.55903
158	1.93813
159	1.09885
160	1.07483
161	1.83331
162	2.4117
163	1.44956
164	2.38448
165	1.96346
166	2.30004
167	1.94308
168	2.42088
169	0.802737
170	1.57097
171	1.67128
172	1.19785
173	1.31708
174	1.40457
175	1.62571
176	1.77974
177	1.90479
178	1.22827
179	1.40457
180	1.04382
181	2.28199
182	0.947299
183	2.32144
184	2.50881
185	2.15912
186	2.21488
187	1.78163
188	2.36061
189	2.19595
190	1.90741
191	2.26874
192	2.36017
193	1.76314
194	2.04942
195	2.53535
196	1.778
197	2.02471
198	2.02978
199	2.22288
200	0.851115
201	1.62342
202	1.97897
203	1.58312
204	2.50836
205	1.27509
206	2.16257
207	1.93829
208	2.12405
209	2.34225
210	2.70274
211	2.17448
212	1.14914
213	2.05651
214	0.853269
215	2.44019
216	1.9369
217	1.99658
218	1.88596
219	2.34427
220	1.8814
221	1.84072
222	2.70945
223	2.3145
224	2.46984
225	2.33996
226	2.08502
227	1.55284
228	2.21363
229	1.1684
230	2.02788
231	2.35859
232	1.88001
233	2.07919
234	0.984034
235	1.93183
236	1.48467
237	1.62747
238	1.88989
239	1.33629
240	2.07248
241	1.59313
242	1.59364
243	1.56538
244	1.60302
245	2.18766
246	0.841105
247	2.43753
248	2.51381
249	1.7111
250	1.81399
251	1.24633
252	1.71439
253	1.53307
254	1.88786
255	1.58114
256	1.71233
257	1.70455
258	2.10338
259	1.00823
260	1.65797
261	1.8078
262	2.24555
263	2.21007
264	2.24925
265	1.47597
266	2.09891
267	2.44579
268	1.78266
269	2.16821
270	2.43852
271	1.89994
272	1.2691
273	1.39953
274	1.10165
275	0.94442
276	2.18352
277	2.0157
278	2.53156
279	1.61981
280	2.37815
281	2.15851
282	1.76083
283	0.870653
284	1.59556
285	1.47483
286	1.74986
287	1.38485
288	0.879586
289	1.93019
290	1.9755
291	2.10835
292	2.1603
293	1.87442
294	2.74175
295	2.25806
296	2.75617
297	2.4537
298	1.6267
299	1.36686
300	2.09393
301	1.42888
302	2.61055
303	1.88718
304	2.47846
305	2.16578
306	1.836
307	2.01429
308	1.86753
309	1.54693
310	1.06719
311	2.47489
312	1.24689
313	2.0827
314	2.31536
315	1.67749
316	1.86472
317	1.94346
318	1.82413
319	1.42085
320	1.86398
321	2.13114
322	2.49829
323	1.77097
324	1.44864
325	2.29984
326	2.26479
327	2.29342
328	2.12597
329	2.05754
330	2.22931
331	1.60212
332	2.16256
333	1.06068
334	1.93506
335	2.14748
336	1.58732
337	1.94972
338	0.362545
339	1.22869
340	1.52587
341	1.33315
342	2.37134
343	2.5082
344	1.62642
345	2.49075
346	1.42378
347	1.60156
348	1.69835
349	0.76908
350	0.815027
351	2.21982
352	2.38684
353	2.43894
354	2.30808
355	2.46924
356	1.89819
357	1.74401
358	1.66916
359	2.19021
360	2.41087
361	2.23169
362	2.57705
363	1.93157
364	1.1333
365	1.66678
366	1.97374
367	1.05174
368	1.86467
369	1.96397
370	1.00971
371	1.38971
372	1.33831
373	2.66699
374	2.45276
375	1.75854
376	1.99008
377	2.61239
378	1.08498
379	1.05789
380	1.47629
381	1.89261
382	1.92906
383	1.80839
384	1.22254
385	2.09916
386	1.0023
387	1.80979
388	1.45004
389	1.13917
390	1.29698
391	2.62146
392	1.46107
393	1.98855
394	2.21066
395	1.82501
396	1.77944
397	1.89343
398	1.81948
399	1.48959
400	1.48071
401	1.25346
402	1.72558
403	1.72369
404	1.96943
405	0.967244
406	1.39205
407	2.15941
408	2
409	2.24181
410	1.53239
411	2.04644
412	2.19173
413	1.40748
414	1.6078
415	1.63648
416	1.9243
417	1.30354
418	2.4845
419	1.31708
420	1.77013
421	1.95167
422	1.98923
423	1.94934
424	1.71743
425	2.21182
426	1.32144
427	2.1696
428	1.57912
429	1.56952
430	1.60198
431	0.898384
432	1.19188
433	0.634275
434	2.40592
435	1.34083
436	1.77051
437	1.03023
438	0.983994
439	1.38508
440	1.14704
441	2.00768
442	1.13182
443	1.10834
444	2.48232
445	1.27524
446	0.723341
447	1.46006
448	1.03493
449	2.13545
450	1.70876
451	1.03265
452	1.05499
453	0.574233
454	0.620901
455	1.85388
456	0.886533
457	1.97553
458	2.54677
459	1.62638
460	1.97695
461	1.56022
462	0.92879
463	1.04147
464	1.99004
465	1.44056
466	1.93213
467	2.02846
468	1.6712
469	0.472078
470	1.31251
471	2.2598
472	2.25098
473	2.30177
474	1.87707
475	1.40129
476	2.03258
477	0.995945
478	1.90795
479	1.68172
480	1.93811
481	2.30248
482	2.07384
483	1.22515
484	0.83887
485	0.786939
486	0.542363
487	1.5514
488	2.49456
489	2.37746
490	1.8526
491	1.99829
492	2.07071
493	2.38315
494	1.34509
495	2.49868
496	1.16881
497	2.39283
498	1.31194
499	1.84648
500	1.44526

## Sheet: fig1C
sample ID	ELISA S/P ratios for PRRSV antibodies
700	1.4629
701	2.22566
702	2.45082
703	2.53447
704	0.906393
705	0.280508
706	1.791
707	2.5639
708	0.717175
709	2.33924
710	0.541231
711	2.21552
712	2.25095
713	1.96231
714	2.17194
715	2.0953
716	2.20171
717	2.21557
718	2.37365
719	0.373159
720	0.482388
721	1.53909
722	2.37009
723	2.03578
724	2.18526
725	2.48288
726	1.9495
727	1.8804
728	1.62488
729	1.67188
730	1.25239
731	2.57456
732	2.35819
733	2.29903
734	2.61567
735	2.42078
736	2.23165
737	0.744784
738	1.91955
739	1.43391
740	2.14157
741	2.1072
742	2.47318
743	0.994293
744	2.14905
745	1.29277
746	1.13875
747	2.29253
748	2.15765
749	2.04842
750	2.52412
751	2.2994
752	2.45453
753	1.50031
754	2.05308
755	2.00865
756	1.4009
757	2.60352
758	2.33217
759	1.92495
760	2.56597
761	2.0629
762	2.32898
763	1.55419
764	2.07836
765	1.32934
766	1.15016
767	1.37353
768	2.2508
769	2.36297
770	1.04915
771	0.895619
772	2.15961
773	1.46189
774	1.96938
775	1.86273
776	2.15004
777	2.3545
778	0.93256
779	1.56499
780	1.03565
781	1.2654
782	1.00951
783	1.93428
784	2.04314
785	2.15409
786	1.38911
787	2.19496
788	1.56769
789	1.73214
790	1.86273
791	0.462997
792	2.24282
793	1.76148
794	2.04915
795	2.09702
796	1.58315
797	1.9171
798	2.33744
799	0.938328
800	1.28504
801	1.77547
802	0.589163
803	2.09702
804	1.25939
805	1.84616
806	0.687224
807	2.19027
808	1.27568
809	1.90612
810	0.458864
811	1.98619
812	1.53863
813	1.9129
814	2.32507
815	2.0246
816	2.15965
817	0.686288
818	1.59147
819	1.00998
820	2.54773
821	2.31101
822	2.01933
823	2.33172
824	2.1668
825	2.50995
826	2.26596
827	2.23621
828	2.21989
829	0.522749
830	0.610982
831	1.54151
832	1.54565
833	2.26633
834	1.74747

## Sheet: fig2B
group	pheno	name	PCA1	PCA2
YY	1	616	0.0646316	-0.0252959
YY	1	30	0.0590959	-0.0186609
YY	1	603	0.0495461	-0.0115509
YY	1	486	0.0574254	-0.0198292
YY	1	433	0.0575491	-0.0267713
YY	1	614	0.0592192	-0.0208781
YY	1	485	0.0545681	-0.020378
YY	1	350	0.0647933	-0.0268231
YY	1	484	0.0598206	-0.026642
YY	1	78	0.0556258	-0.0223035
LL	1	469	-0.0736696	0.158874
DD	1	446	-0.180914	-0.133711
YY	2	856	0.0625093	-0.0255002
YY	2	57	0.0563874	-0.0251339
YY	2	604	0.0583497	-0.0222995
YY	2	288	0.0531933	-0.0257522
DD	2	611	-0.0794497	0.162747
YY	2	335	0.051656	-0.0199958
YY	2	351	0.0518682	-0.0201295
YY	2	471	0.0564813	-0.01864
YY	2	88	0.0630136	-0.0217745
YY	2	444	0.0576923	-0.0237667
YY	2	343	0.0498595	-0.0188348
YY	2	25	0.0565592	-0.0273527
YY	2	47	0.0545153	-0.0222997
YY	2	34	0.0566338	-0.0210239
YY	2	20	0.0598714	-0.0190729
YY	2	43	0.060252	-0.0209179
LL	2	425	-0.0782155	0.162453
LL	2	295	-0.0739852	0.164288
LL	2	473	-0.0745732	0.161243
LL	2	184	-0.0713825	0.154565
LL	2	278	-0.0723067	0.162512
LL	2	195	-0.0800619	0.159342
LL	2	210	-0.0714068	0.155598
LL	2	345	-0.0745271	0.174899
DD	2	472	-0.179485	-0.132412
YY	2	852	0.0574308	-0.0243396
YY	2	854	0.063435	-0.0241454
YY	2	325	0.0597826	-0.0217219
YY	2	280	0.0614642	-0.0168447
YY	2	100	0.0648959	-0.02206
LL	2	231	-0.0778331	0.167297
LL	2	248	-0.067549	0.145172
DD	2	270	-0.173534	-0.121315
DD	2	267	-0.176186	-0.131933
DD	2	488	-0.179338	-0.125997
DD	2	458	-0.182649	-0.132307
YY	2	70	0.0557116	-0.0257434
LL	2	241	-0.0618176	0.136098
LL	2	242	-0.0578461	0.133076
YY	2	338	0.0609189	-0.0250654
YY	2	602	0.0624165	-0.0244972
YY	2	128	0.0599542	-0.0262251
YY	2	431	0.0582139	-0.0215981
LL	2	615	0.0642562	-0.0255601
LL	2	613	-0.062896	0.14071
LL	2	612	-0.0566101	0.134242
YY	2	851	0.054775	-0.0212157
YY	2	853	0.0617135	-0.0253274
YY	2	855	0.0606774	-0.0239486
YY	2	857	0.0600738	-0.0244602
YY	2	264502	0.0627677	-0.0206979
YY	2	264503	0.0602188	-0.0240147
YY	2	264504	0.0572538	-0.0209814
YY	2	264505	0.0602575	-0.0203325
YY	2	264506	0.059349	-0.0173111
YY	2	264507	0.0619494	-0.0186226
YY	2	264508	0.0609358	-0.0202641
YY	2	2645010	0.0597091	-0.0194938
YY	2	2645012	0.0600577	-0.0206619
LL	2	609	-0.178242	-0.130108
YY	2	115	0.0615619	-0.0193285
YY	2	132	0.0568157	-0.0199522
YY	2	13	0.0562803	-0.0209138
YY	2	606	0.0563532	-0.0188282
YY	2	453	0.0601245	-0.0207302
YY	2	601	0.0539394	-0.0196185
YY	2	607	-0.177519	-0.129502
YY	2	454	0.0557573	-0.0236157
YY	2	102	0.0618702	-0.0238924
YY	2	72	0.0567238	-0.021355
YY	2	118	0.0620364	-0.0210117
YY	2	605	0.058685	-0.0262156
YY	2	283	0.0586403	-0.0236867
YY	2	456	0.0544989	-0.0206575
LL	2	349	-0.0698374	0.155825
LL	2	200	-0.0697921	0.152426
LL	2	214	-0.0726126	0.160742
DD	2	610	-0.181113	-0.129223
DD	2	169	-0.182094	-0.132333
DD	2	246	-0.171953	-0.121261
YY	2	14	0.0548435	-0.0223232
YY	2	110	0.0598161	-0.0225241
YY	2	324	0.0624338	-0.0219184
YY	2	340	0.0618502	-0.0232536
YY	2	487	0.0542678	-0.0241934
YY	2	429	0.0556743	-0.0218436
YY	2	336	0.068867	-0.0226225
YY	2	430	0.0541486	-0.0140965
YY	2	42	0.0501431	-0.0225177
YY	2	129	0.0613712	-0.0214571
YY	2	323	0.052602	-0.0218619
YY	2	23	0.0502881	-0.0190842
YY	2	5	0.0524998	-0.0198465
YY	2	33	0.0557346	-0.0210369
YY	2	53	0.0571048	-0.021828
YY	2	79	0.0532457	-0.0206573
YY	2	103	0.0597458	-0.0183414
YY	2	74	0.0567667	-0.0155185
LL	2	179	-0.0684374	0.155325
LL	2	461	-0.0736213	0.163922
LL	2	203	-0.0742863	0.163765
LL	2	15	-0.0691438	0.159787
LL	2	459	-0.06828	0.157467
LL	2	344	-0.0747993	0.160112
LL	2	468	-0.0713371	0.158558
DD	2	173	-0.180843	-0.132763
DD	2	174	-0.178527	-0.130682
DD	2	201	-0.174712	-0.123781
DD	2	175	-0.176782	-0.133952
YY	2	17	0.0535573	-0.0230062
YY	2	8	0.0595497	-0.0216113
YY	2	481	0.0584015	-0.0210245
YY	2	342	0.0530865	-0.0210947
YY	2	489	0.0567657	-0.0244373
YY	2	32	0.0567331	-0.0148566
YY	2	294	0.0596467	-0.0174576
DD	2	162	-0.185362	-0.137892
DD	2	204	-0.168415	-0.116917
DD	2	215	-0.0658032	0.153586
DD	2	493	-0.164252	-0.11562
YY	2	326	0.0507864	-0.0165823

## Sheet: fig2C
DD	LL	YY
446	469	616
611	425	30
472	295	603
270	473	486
267	184	433
488	278	614
458	195	485
610	210	350
169	345	484
246	231	78
173	248	856
174	241	57
201	242	604
175	615	288
162	613	335
204	612	351
215	609	471
493	349	88
	200	444
	214	343
	179	25
	461	47
	203	34
	15	20
	459	43
	344	852
	468	854
		325
		280
		100
		70
		338
		602
		128
		431
		851
		853
		855
		857
		264502
		264503
		264504
		264505
		264506
		264507
		264508
		2645010
		2645012
		115
		132
		13
		606
		453
		601
		607
		454
		102
		72
		118
		605
		283
		456
		14
		110
		324
		340
		487
		429
		336
		430
		42
		129
		323
		23
		5
		33
		53
		79
		103
		74
		17
		8
		481
		342
		489
		32
		294
		326

## Sheet: fig3C3D
CHROM	BIN_START	MEAN_FST
1	125350001	0.107386
1	125250001	0.0910764
1	262300001	0.090653
1	239200001	0.0902394
1	262050001	0.0882949
1	239100001	0.0875164
1	246400001	0.0861981
1	230650001	0.0853456
1	262350001	0.0852231
1	125450001	0.0844567
1	89050001	0.0839873
1	125400001	0.0839358
1	89000001	0.0838016
1	261950001	0.0834939
1	125550001	0.0830144
1	262100001	0.0829683
1	239150001	0.0822405
1	262400001	0.0810426
1	125300001	0.0798495
1	274100001	0.0798334
1	246850001	0.0766273
1	239500001	0.076314
1	125500001	0.0757138
1	262000001	0.0747869
1	262150001	0.0746849
1	239250001	0.0715059
1	232200001	0.070744
1	145400001	0.0702725
1	239350001	0.0688273
1	246800001	0.0674439
1	238850001	0.0671214
1	86850001	0.0669863
1	238950001	0.0662038
1	262250001	0.0644345
1	262200001	0.0640726
1	86250001	0.0637952
1	261450001	0.0626791
1	261400001	0.0625819
1	232150001	0.0603474
1	239400001	0.0603289
1	6400001	0.0599288
1	245600001	0.0598636
1	87350001	0.0597764
1	246500001	0.0593147
1	88600001	0.0588844
1	234700001	0.058689
1	88150001	0.0586325
1	145500001	0.0580144
1	86150001	0.0580054
1	233500001	0.0570063
1	234800001	0.0569908
1	238900001	0.0569748
1	87450001	0.0568512
1	261550001	0.0568341
1	190050001	0.0568287
1	261900001	0.0560606
1	85200001	0.0560556
1	125200001	0.0559571
1	239450001	0.0559063
1	87550001	0.0556457
1	89100001	0.055621
1	234850001	0.0552772
1	86950001	0.0551595
1	90000001	0.0546105
1	88250001	0.0545533
1	88000001	0.054548
1	174000001	0.0542832
1	87500001	0.0542261
1	87150001	0.0540704
1	86350001	0.0536562
1	230700001	0.0535948
1	88550001	0.0533056
1	87300001	0.0523758
1	112200001	0.052222
1	125150001	0.0521701
1	19000001	0.0520701
1	86200001	0.0518116
1	149700001	0.0516825
1	85350001	0.0515591
1	245400001	0.0513337
1	245500001	0.0510012
1	125100001	0.0505389
1	85450001	0.0504473
1	88200001	0.0503897
1	178800001	0.0499563
1	88300001	0.0498601
1	262450001	0.0497695
1	261500001	0.0495018
1	237100001	0.0492997
1	231350001	0.0492312
1	239550001	0.0491664
1	85400001	0.0491625
1	234900001	0.0490175
1	37800001	0.0489609
1	89700001	0.0488388
1	85550001	0.0485645
1	188150001	0.0485145
1	87850001	0.0483151
1	234750001	0.0482927
1	230050001	0.0482285
1	147000001	0.0481174
1	239700001	0.0479677
1	89750001	0.0474251
1	85300001	0.0471732
1	106050001	0.0468925
1	151900001	0.0466403
1	260600001	0.0465917
1	85850001	0.04659
1	237150001	0.0462591
1	87200001	0.0456996
1	238600001	0.0455555
1	234600001	0.0453969
1	245450001	0.0452844
1	149850001	0.0451526
1	274050001	0.0451088
1	87250001	0.0450471
1	112950001	0.0450451
1	230900001	0.0448868
1	86300001	0.0448721
1	237950001	0.0445787
1	235100001	0.0445649
1	149600001	0.0444992
1	238050001	0.0444853
1	85100001	0.0443702
1	106000001	0.0441037
1	238500001	0.0440334
1	7350001	0.0438199
1	191150001	0.0437906
1	86550001	0.0434416
1	7400001	0.0434326
1	151200001	0.043197
1	239750001	0.0431552
1	149900001	0.0431221
1	235150001	0.0431196
1	86500001	0.0428979
1	230100001	0.0428867
1	174050001	0.0427032
1	91150001	0.0424864
1	235050001	0.0424842
1	87400001	0.0423798
1	230850001	0.0422995
1	274150001	0.0421113
1	237200001	0.0420604
1	192200001	0.0420261
1	149800001	0.0418954
1	234950001	0.0416971
1	237900001	0.0416719
1	243650001	0.0416108
1	149750001	0.0415762
1	261650001	0.0413101
1	191550001	0.0413026
1	85500001	0.0413022
1	239050001	0.0411711
1	79250001	0.0410301
1	261850001	0.040963
1	239650001	0.0408669
1	197200001	0.0407914
1	89650001	0.0407221
1	235200001	0.0405645
1	231500001	0.0404964
1	149650001	0.0404289
1	234650001	0.0400288
1	192150001	0.0399265
1	198150001	0.0399097
1	150900001	0.0396874
1	149400001	0.0396463
1	198100001	0.0393122
1	85150001	0.0391883
1	105950001	0.0388324
1	237800001	0.0387447
1	238650001	0.0384864
1	235000001	0.0384252
1	149500001	0.0383783
1	85900001	0.0383307
1	150200001	0.0382609
1	112900001	0.0382524
1	246450001	0.0382026
1	10250001	0.038179
1	273950001	0.0381234
1	79950001	0.0380733
1	91050001	0.0380465
1	261700001	0.0378779
1	190000001	0.037771
1	96650001	0.0377277
1	91100001	0.0376528
1	86900001	0.0375943
1	88500001	0.0375631
1	105050001	0.0374256
1	84900001	0.0373834
1	215650001	0.0373622
1	240400001	0.0372039
1	150700001	0.0370777
1	243150001	0.0370205
1	91000001	0.0369689
1	198200001	0.036924
1	96400001	0.0368177
1	93300001	0.0367634
1	143050001	0.0365104
1	191350001	0.0365088
1	88100001	0.0364406
1	86100001	0.0364113
1	246650001	0.0363474
1	85650001	0.0362658
1	151650001	0.0362421
1	145100001	0.0362298
1	86700001	0.0362214
1	85250001	0.0362046
1	189150001	0.0360191
1	85700001	0.03593
1	151150001	0.0359148
1	86600001	0.0356839
1	237350001	0.0356543
1	89400001	0.0355514
1	150250001	0.0355061
1	232850001	0.0354582
1	236050001	0.0354403
1	237300001	0.0353607
1	237850001	0.0353246
1	86800001	0.0350076
1	237050001	0.0347866
1	238550001	0.034702
1	174100001	0.0346529
1	6450001	0.0346202
1	79200001	0.0345049
1	88350001	0.0344762
1	198050001	0.0344402
1	89950001	0.0342613
1	149050001	0.0338794
1	93200001	0.0338378
1	19300001	0.0338101
1	86400001	0.0337965
1	192250001	0.0336073
1	245550001	0.033551
1	89900001	0.0334876
1	172150001	0.0333476
1	237750001	0.033199
1	207300001	0.0331128
1	237000001	0.0329016
1	112250001	0.03288
1	14300001	0.0327679
1	253000001	0.0327323
1	172100001	0.0325794
1	238450001	0.0324856
1	238000001	0.0324129
1	7450001	0.032151
1	151750001	0.0321097
1	18050001	0.032084
1	88850001	0.0318582
1	236500001	0.0317523
1	215350001	0.0316816
1	89850001	0.0316756
1	84950001	0.0316513
1	85800001	0.0315439
1	90550001	0.0315046
1	239850001	0.0314074
1	231300001	0.0314054
1	90850001	0.0313805
1	7150001	0.0313663
1	147050001	0.0313288
1	263850001	0.0313077
1	230600001	0.0312955
1	78250001	0.0312844
1	87100001	0.03128
1	1850001	0.0312772
1	144700001	0.0311964
1	240650001	0.0311641
1	215450001	0.0309863
1	77650001	0.0308376
1	93250001	0.030794
1	150800001	0.0307727
1	246750001	0.0305881
1	230800001	0.0304959
1	18950001	0.0303832
1	236100001	0.0303461
1	210700001	0.0302324
1	263750001	0.0302148
1	238250001	0.0301339
1	89600001	0.0301054
1	85600001	0.0299913
1	193500001	0.029938
1	234450001	0.0298744
1	78350001	0.0298118
1	89200001	0.029754
1	255400001	0.0297118
1	261600001	0.0296944
1	236350001	0.0296489
1	87600001	0.0295356
1	188200001	0.0295153
1	238100001	0.0294972
1	90950001	0.0294415
1	145450001	0.0293327
1	145850001	0.0292753
1	96700001	0.0292032
1	79750001	0.0291429
1	239600001	0.0291147
1	178850001	0.0290977
1	87000001	0.0290284
1	236450001	0.0289939
1	145350001	0.0289639
1	149550001	0.0289364
1	86000001	0.028675
1	210650001	0.0286278
1	106350001	0.0285882
1	151700001	0.0285863
1	1500001	0.0285651
1	234300001	0.0285361
1	150750001	0.0284472
1	197350001	0.0284303
1	230500001	0.0283917
1	90350001	0.0280653
1	78500001	0.0280265
1	172200001	0.028011
1	145550001	0.0279424
1	78400001	0.0277954
1	151100001	0.0277686
1	170500001	0.0277661
1	192100001	0.0277567
1	238800001	0.0277394
1	237250001	0.0277152
1	235750001	0.0276915
1	179250001	0.0275531
1	85000001	0.0275455
1	253800001	0.027528
1	176950001	0.0274995
1	234200001	0.0274402
1	112850001	0.0274056
1	239000001	0.0273716
1	90100001	0.0273686
1	144300001	0.0273447
1	90800001	0.0272869
1	91250001	0.0272605
1	254050001	0.0272554
1	175200001	0.0271974
1	93150001	0.027125
1	235250001	0.0271205
1	150850001	0.0270916
1	88800001	0.0270002
1	77600001	0.0269331
1	79700001	0.0268857
1	232800001	0.0267986
1	163000001	0.0266238
1	147550001	0.0265641
1	27000001	0.0265328
1	90300001	0.0265085
1	79800001	0.0264059
1	144750001	0.026331
1	243600001	0.0263298
1	86650001	0.0263252
1	19900001	0.0262929
1	188250001	0.0262897
1	80150001	0.0262115
1	237400001	0.0261836
1	151250001	0.0261832
1	176550001	0.0261026
1	269150001	0.0260614
1	232500001	0.0260557
1	142050001	0.02598
1	234250001	0.0259229
1	175250001	0.0258712
1	198450001	0.0258331
1	246350001	0.0257871
1	198500001	0.0257834
1	176450001	0.0257559
1	147350001	0.0256125
1	14400001	0.0254798
1	231450001	0.0254783
1	104650001	0.02547
1	78450001	0.0253826
1	143350001	0.0253567
1	90250001	0.0253483
1	207600001	0.0252927
1	234050001	0.0251617
1	261750001	0.0251145
1	150650001	0.0250639
1	150150001	0.0250617
1	37750001	0.0250182
1	268550001	0.0249852
1	89800001	0.0249475
1	238700001	0.0249382
1	144850001	0.0249051
1	236400001	0.024885
1	274000001	0.0248423
1	273900001	0.0248391
1	91200001	0.0248184
1	175300001	0.0247567
1	17800001	0.0246819
1	96550001	0.0245528
1	148850001	0.0245026
1	220400001	0.0244622
1	148900001	0.02437
1	232450001	0.0243698
1	245200001	0.0243042
1	141550001	0.02424
1	149000001	0.0242243
1	96600001	0.0240941
1	235600001	0.0240589
1	14450001	0.0240098
1	192050001	0.0239938
1	113150001	0.0239872
1	197450001	0.0239661
1	89500001	0.0238554
1	1600001	0.023815
1	236600001	0.0238131
1	261350001	0.0237712
1	235400001	0.0236049
1	193450001	0.0235438
1	236550001	0.0235354
1	170550001	0.0235098
1	41200001	0.0235077
1	162950001	0.0235012
1	179200001	0.0234931
1	141950001	0.0234043
1	90750001	0.0234028
1	105450001	0.0233833
1	80200001	0.0233441
1	274300001	0.0233383
1	4500001	0.0233121
1	220700001	0.0231975
1	238300001	0.0231646
1	90200001	0.0231527
1	89350001	0.0229862
1	215150001	0.0229245
1	144800001	0.0229156
1	235500001	0.0228998
1	65750001	0.022838
1	85750001	0.0227494
1	191050001	0.0226244
1	7500001	0.0225991
1	245300001	0.0225715
1	233550001	0.0225578
1	198400001	0.0224654
1	90600001	0.0223954
1	90900001	0.0223138
1	148300001	0.0222516
1	237650001	0.0221651
1	22050001	0.0220513
1	143150001	0.0219956
1	262800001	0.0219621
1	89150001	0.0219559
1	91300001	0.0219329
1	12850001	0.0219207
1	90450001	0.0218514
1	207550001	0.0218506
1	12950001	0.021845
1	142000001	0.0218328
1	258500001	0.0218048
1	215400001	0.0217057
1	164600001	0.0216922
1	15750001	0.0215395
1	149950001	0.0215172
1	215300001	0.0215027
1	15900001	0.0214975
1	27100001	0.0214805
1	120800001	0.0214611
1	90150001	0.0213862
1	235550001	0.0213629
1	85950001	0.0213555
1	191100001	0.0212684
1	240500001	0.0212235
1	146300001	0.0211886
1	263800001	0.0211173
1	176800001	0.0211048
1	231250001	0.0210984
1	176050001	0.021057
1	233600001	0.0210324
1	36950001	0.0210272
1	12050001	0.0209253
1	197500001	0.020888
1	16250001	0.0208781
1	207500001	0.0208206
1	251250001	0.0207624
1	151050001	0.0207613
1	241600001	0.0206671
1	245250001	0.0205232
1	176650001	0.0205205
1	177250001	0.0204903
1	149450001	0.0204383
1	144900001	0.0203827
1	263450001	0.0203782
1	151850001	0.0203613
1	125650001	0.0203237
1	170450001	0.0203196
1	237600001	0.0203005
1	145700001	0.0202925
1	240300001	0.0202779
1	89550001	0.0202753
1	176850001	0.0202549
1	37100001	0.020203
1	55450001	0.0200815
1	126100001	0.0199599
1	78800001	0.0199493
1	149100001	0.019948
1	215700001	0.01993
1	55400001	0.0199267
1	66100001	0.0198908
1	263500001	0.0198192
1	150450001	0.0198151
1	234350001	0.0197909
1	235700001	0.019774
1	198000001	0.0197594
1	6550001	0.0197283
1	106450001	0.0196221
1	175150001	0.0195979
1	236750001	0.0195907
1	240450001	0.01958
1	264150001	0.0194778
1	148950001	0.0194553
1	198900001	0.0194195
1	89250001	0.0193755
1	188600001	0.0193531
1	246050001	0.0193395
1	234100001	0.0193208
1	241450001	0.0192954
1	156900001	0.0192685
1	2100001	0.0192666
1	89450001	0.019234
1	87700001	0.0192123
1	175700001	0.0191955
1	1550001	0.0191787
1	143100001	0.0191567
1	198850001	0.0191276
1	221150001	0.019069
1	164200001	0.0190351
1	90500001	0.0189785
1	144950001	0.0189646
1	176600001	0.0188998
1	150950001	0.0188534
1	230550001	0.0188354
1	238150001	0.0188084
1	148350001	0.0187751
1	7100001	0.0187443
1	83750001	0.0186612
1	151800001	0.0185808
1	259750001	0.0185668
1	127600001	0.0185485
1	78200001	0.0185106
1	113200001	0.0184594
1	117900001	0.0184417
1	243550001	0.0184345
1	78050001	0.0184326
1	226700001	0.0183613
1	218900001	0.0183467
1	198250001	0.0183367
1	253050001	0.0182993
1	88950001	0.0182989
1	16200001	0.0182287
1	236150001	0.0182063
1	96500001	0.0180929
1	1450001	0.017912
1	231550001	0.0179109
1	127750001	0.0179043
1	147400001	0.0179008
1	235650001	0.0178955
1	155150001	0.0177588
1	164250001	0.0177588
1	16150001	0.0177548
1	149350001	0.0177523
1	207650001	0.0177469
1	263900001	0.0176968
1	65450001	0.0176768
1	269250001	0.0176627
1	175950001	0.0176439
1	132350001	0.0176431
1	90700001	0.0176369
1	164350001	0.0175704
1	237550001	0.0175632
1	143400001	0.0175129
1	127650001	0.0174785
1	270700001	0.0174704
1	79300001	0.0174462
1	132300001	0.0174347
1	15950001	0.0173722
1	125600001	0.0173216
1	174150001	0.0172398
1	1800001	0.0172181
1	127800001	0.0172006
1	86750001	0.0171738
1	12100001	0.0171683
1	104700001	0.0171413
1	175350001	0.0171313
1	151300001	0.0171219
1	78600001	0.017115
1	1650001	0.0171136
1	90400001	0.0171135
1	164650001	0.0171131
1	105100001	0.0171048
1	198700001	0.0170704
1	274200001	0.0170077
1	264100001	0.0169756
1	223550001	0.016945
1	148000001	0.0169146
1	274250001	0.0168999
1	110700001	0.0168819
1	79850001	0.0168718
1	236650001	0.0168259
1	234000001	0.0168206
1	270650001	0.0167577
1	78650001	0.0167565
1	37300001	0.0167174
1	164300001	0.0167074
1	197400001	0.0166733
1	201550001	0.0166678
1	128350001	0.0166533
1	268350001	0.0166502
1	67200001	0.0166389
1	151600001	0.0166289
1	91800001	0.0166211
1	234150001	0.0165869
1	234400001	0.016577
1	150600001	0.0165348
1	140900001	0.0165261
1	27250001	0.0165246
1	215200001	0.0165081
1	147600001	0.0164172
1	171900001	0.0163463
1	236200001	0.0163265
1	244950001	0.0162763
1	10650001	0.0162358
1	252950001	0.016228
1	245000001	0.0161951
1	144250001	0.0161229
1	177000001	0.0161108
1	96350001	0.0161023
1	142150001	0.0160389
1	145150001	0.0159749
1	172800001	0.0158581
1	175050001	0.0158532
1	233750001	0.0157881
1	243500001	0.0157161
1	118050001	0.015602
1	132000001	0.0154976
1	263400001	0.0153715
1	266400001	0.0153712
1	40700001	0.0153706
1	21950001	0.0153543
1	117850001	0.0153378
1	87050001	0.0153201
1	221050001	0.0152999
1	124750001	0.0152731
1	151550001	0.0152678
1	175650001	0.0152626
1	82850001	0.0152604
1	207750001	0.0152559
1	1750001	0.0152353
1	176900001	0.0152279
1	259800001	0.0152247
1	145050001	0.0151811
1	144100001	0.0151318
1	16050001	0.0151198
1	78550001	0.0150462
1	127850001	0.0150437
1	119450001	0.0150397
1	190900001	0.0150355
1	80000001	0.0149948
1	171950001	0.0149916
1	128400001	0.0149697
1	93100001	0.0149392
1	222700001	0.014918
1	238350001	0.0149157
1	270500001	0.0148579
1	57100001	0.014818
1	66850001	0.0147707
1	80100001	0.0147677
1	128300001	0.0147391
1	207250001	0.0147319
1	215550001	0.0147072
1	216100001	0.0146963
1	16700001	0.014671
1	76950001	0.0146589
1	241550001	0.014646
1	79450001	0.0145835
1	197250001	0.0145515
1	26950001	0.0145403
1	145000001	0.0145357
1	238400001	0.0145291
1	197150001	0.0144971
1	221600001	0.0144817
1	197950001	0.0144575
1	176500001	0.0144313
1	212350001	0.0144023
1	220350001	0.0143893
1	22900001	0.0143743
1	215600001	0.0143441
1	230250001	0.0143079
1	40250001	0.014274
1	31550001	0.0142533
1	7200001	0.0142467
1	66050001	0.0142423
1	232750001	0.0142335
1	10400001	0.0142282
1	264000001	0.0142256
1	164500001	0.014223
1	230300001	0.0142205
1	76800001	0.0142114
1	102600001	0.0142112
1	55350001	0.0142111
1	16000001	0.0142018
1	105150001	0.0141801
1	106400001	0.0141552
1	235800001	0.0141088
1	19550001	0.0140921
1	230750001	0.01408
1	143950001	0.0140733
1	260000001	0.0140012
1	103100001	0.0139989
1	240200001	0.0139493
1	233700001	0.0139343
1	221200001	0.0138792
1	81800001	0.0138132
1	164900001	0.0137899
1	78850001	0.0137772
1	7300001	0.0137516
1	84850001	0.0137349
1	79900001	0.0137245
1	176000001	0.0137209
1	259200001	0.0135926
1	177100001	0.0135251
1	38700001	0.0135135
1	27300001	0.0134696
1	246550001	0.0134216
1	67500001	0.0133976
1	126900001	0.0133968
1	113300001	0.0133144
1	223700001	0.01331
1	104750001	0.0132931
1	177450001	0.0132391
1	132550001	0.013237
1	2050001	0.0132242
1	237450001	0.0132155
1	76850001	0.0132048
1	128450001	0.0131957
1	79400001	0.0131694
1	12750001	0.0131104
1	149200001	0.0130684
1	254400001	0.0130672
1	265350001	0.0130202
1	168050001	0.0130024
1	255500001	0.0129723
1	149250001	0.0129245
1	177350001	0.0128883
1	198800001	0.01288
1	168900001	0.0128484
1	75200001	0.0127965
1	255600001	0.0127856
1	177550001	0.0127761
1	12300001	0.0127312
1	65500001	0.0127304
1	145750001	0.0126915
1	117800001	0.0126887
1	37000001	0.0126865
1	124800001	0.0126428
1	164400001	0.0126265
1	234550001	0.0126222
1	215100001	0.0126012
1	37350001	0.0125668
1	88050001	0.012546
1	241650001	0.0125322
1	37050001	0.0125028
1	198650001	0.0124843
1	174900001	0.0124806
1	36700001	0.0124588
1	104800001	0.0124501
1	209400001	0.0124175
1	212100001	0.0123955
1	1900001	0.0123744
1	254200001	0.0123354
1	231400001	0.0122651
1	259000001	0.0122612
1	252250001	0.0122492
1	127100001	0.0122179
1	199950001	0.0121723
1	88400001	0.0121698
1	231100001	0.0120752
1	209450001	0.0120725
1	79100001	0.0120215
1	7250001	0.0119777
1	266550001	0.011977
1	37450001	0.0119682
1	119400001	0.0119518
1	27050001	0.0119355
1	91850001	0.0119219
1	245100001	0.011895
1	267100001	0.011888
1	43600001	0.0118855
1	93350001	0.0118774
1	118000001	0.0118441
1	1700001	0.0117872
1	123750001	0.0117631
1	13950001	0.0117358
1	176400001	0.011721
1	265750001	0.0116957
1	269300001	0.0116898
1	197550001	0.011689
1	124050001	0.0116799
1	150300001	0.0116684
1	199900001	0.0116583
1	80350001	0.0116247
1	263350001	0.0116036
1	215250001	0.0115739
1	122650001	0.0115671
1	187950001	0.0115614
1	132600001	0.0115115
1	12700001	0.011504
1	127450001	0.0115022
1	263950001	0.0114801
1	114500001	0.0114757
1	36750001	0.0114728
1	230400001	0.0114715
1	40500001	0.0114665
1	230000001	0.0114605
1	9050001	0.0114486
1	212750001	0.0114393
1	56900001	0.0114383
1	188700001	0.0114256
1	153000001	0.0114136
1	175100001	0.0113801
1	146500001	0.0113243
1	235450001	0.0112679
1	147300001	0.0112034
1	87650001	0.0111898
1	251600001	0.0111766
1	106550001	0.011131
1	240000001	0.0111056
1	254100001	0.0110833
1	123300001	0.0110691
1	96950001	0.0110645
1	41150001	0.011051
1	254950001	0.0110477
1	176150001	0.011022
1	206850001	0.011009
1	222550001	0.0109969
1	153100001	0.0109697
1	76400001	0.0109691
1	180500001	0.0109613
1	146950001	0.0109195
1	227200001	0.0109139
1	251200001	0.0109103
1	263700001	0.0108263
1	41300001	0.0108224
1	245150001	0.0107943
1	52850001	0.0107864
1	10200001	0.0107845
1	193600001	0.0107777
1	209950001	0.0107438
1	80800001	0.0106664
1	18300001	0.0106444
1	10300001	0.0106432
1	141800001	0.0106304
1	150350001	0.0106246
1	87800001	0.0105785
1	54550001	0.0105232
1	40950001	0.010508
1	148400001	0.0105049
1	171850001	0.0104802
1	88650001	0.0104796
1	239300001	0.0104781
1	236250001	0.0103463
1	216000001	0.0103153
1	15700001	0.010264
1	16300001	0.0102414
1	142850001	0.0102086
1	153050001	0.0102055
1	127700001	0.0102014
1	198600001	0.0101965
1	14250001	0.0100442
1	124900001	0.0100321
1	92950001	0.0100071
1	90050001	0.00998808
1	45350001	0.00997476
1	87950001	0.00995053
1	45500001	0.00993723
1	76750001	0.00993201
1	237500001	0.00992839
1	128050001	0.00989494
1	262700001	0.00989174
1	175500001	0.00989173
1	265850001	0.0098916
1	112150001	0.00987606
1	117950001	0.00986868
1	251800001	0.00985342
1	13250001	0.00985331
1	45600001	0.0097747
1	215500001	0.00971824
1	190200001	0.00969851
1	164450001	0.00969815
1	6150001	0.0096933
1	38550001	0.00969162
1	55250001	0.00969122
1	230450001	0.00968695
1	223600001	0.00963955
1	103150001	0.00963112
1	106200001	0.00962982
1	229450001	0.00953963
1	152950001	0.0095373
1	120700001	0.00952468
1	96800001	0.00951472
1	128500001	0.00951328
1	57400001	0.00947405
1	121700001	0.00946305
1	162900001	0.00946294
1	37850001	0.00945297
1	141900001	0.00940044
1	236950001	0.00939253
1	210600001	0.00939078
1	126050001	0.0093856
1	238750001	0.00938102
1	14700001	0.0093808
1	79050001	0.0093764
1	145200001	0.00936714
1	82750001	0.00933364
1	247650001	0.00932427
1	258900001	0.00928783
1	37600001	0.0092841
1	128550001	0.00928267
1	123850001	0.00927911
1	126150001	0.0092662
1	143450001	0.00925474
1	144150001	0.00922506
1	208800001	0.00921663
1	105900001	0.00920321
1	261800001	0.00918362
1	220750001	0.00912385
1	99050001	0.00911449
1	267450001	0.00908767
1	150050001	0.00908601
1	184000001	0.00908283
1	225400001	0.00905806
1	132050001	0.00905005
1	143500001	0.00904468
1	175900001	0.00900317
1	41800001	0.00894976
1	6500001	0.00894037
1	246000001	0.00893171
1	22850001	0.0089265
1	143300001	0.00891603
1	104300001	0.00886399
1	263000001	0.00883652
1	175450001	0.00883634
1	102350001	0.00882539
1	113250001	0.00881322
1	221550001	0.00880691
1	12800001	0.00880276
1	197300001	0.00877872
1	240250001	0.00877572
1	144050001	0.00876479
1	223500001	0.00876258
1	240600001	0.00875972
1	209900001	0.00875815
1	234500001	0.00875768
1	123150001	0.00875333
1	255050001	0.00875023
1	253100001	0.00872716
1	199800001	0.00872535
1	265900001	0.00870589
1	233650001	0.00867804
1	270600001	0.00864128
1	47550001	0.00861241
1	154850001	0.00861219
1	125000001	0.00853781
1	78700001	0.00853727
1	262950001	0.00853243
1	96450001	0.00849741
1	198300001	0.00847748
1	208000001	0.00846769
1	179450001	0.00843754
1	9250001	0.0084203
1	120750001	0.00839124
1	98600001	0.00838505
1	119150001	0.00837825
1	80550001	0.00834347
1	27200001	0.00830769
1	45300001	0.00829351
1	41850001	0.00828797
1	71100001	0.00827642
1	125750001	0.00827429
1	232950001	0.00826975
1	263050001	0.0082687
1	232700001	0.00826667
1	66400001	0.00825718
1	197650001	0.00825476
1	16100001	0.0082336
1	251950001	0.00821999
1	89300001	0.00821681
1	168000001	0.0081872
1	240350001	0.00815254
1	268500001	0.00814748
1	47500001	0.00814359
1	270750001	0.0081317
1	85050001	0.00812724
1	218850001	0.00810165
1	169300001	0.00809344
1	40900001	0.0080894
1	265700001	0.00808544
1	58350001	0.00804432
1	179600001	0.00804338
1	182400001	0.00801208
1	164950001	0.00801053
1	207350001	0.00800868
1	146850001	0.00800647
1	109350001	0.0079973
1	123250001	0.00798906
1	124350001	0.00798542
1	157050001	0.00797511
1	14800001	0.0079674
1	265800001	0.00793668
1	87750001	0.00792573
1	105200001	0.00792036
1	176100001	0.00791778
1	216050001	0.00791581
1	128600001	0.00791027
1	106800001	0.00790141
1	150000001	0.0078984
1	240150001	0.00789346
1	54050001	0.00786823
1	221500001	0.00785078
1	270450001	0.00784974
1	41250001	0.00782758
1	236800001	0.00780658
1	103050001	0.00780201
1	19100001	0.00777348
1	79150001	0.00775966
1	119500001	0.00774154
1	266350001	0.00773881
1	128250001	0.00773238
1	174600001	0.00771191
1	207700001	0.00769314
1	212300001	0.00768146
1	222600001	0.00764375
1	124950001	0.00763851
1	45050001	0.00761257
1	142250001	0.00761117
1	73100001	0.00758389
1	241500001	0.00756218
1	223950001	0.00755402
1	164550001	0.00754704
1	58400001	0.00754196
1	141500001	0.00753977
1	90650001	0.00751582
1	221100001	0.00748388
1	14850001	0.00746265
1	147650001	0.00744504
1	121650001	0.00743128
1	41750001	0.00742366
1	201800001	0.00742269
1	273850001	0.00741488
1	55300001	0.00739843
1	109550001	0.00738598
1	41350001	0.0073683
1	232550001	0.00736084
1	125700001	0.00733173
1	213200001	0.00731802
1	40200001	0.00730689
1	232300001	0.00729506
1	230200001	0.00727712
1	106700001	0.007258
1	41100001	0.00724958
1	81650001	0.00722609
1	99000001	0.00721737
1	9950001	0.0071937
1	108000001	0.00718656
1	14550001	0.00717271
1	241350001	0.00715889
1	241850001	0.00714457
1	245650001	0.00713543
1	150550001	0.00712923
1	105850001	0.00712822
1	122250001	0.00712412
1	173000001	0.00710811
1	206750001	0.00710267
1	231000001	0.00709883
1	122050001	0.00707299
1	254000001	0.00707236
1	81750001	0.00706663
1	144200001	0.00704492
1	208750001	0.00699511
1	235950001	0.0069665
1	185350001	0.00696373
1	250100001	0.0069579
1	270900001	0.00692961
1	225450001	0.00692884
1	170050001	0.00689973
1	268450001	0.00686497
1	215950001	0.00685588
1	265550001	0.00684848
1	127550001	0.00684757
1	264050001	0.00683593
1	168600001	0.00683548
1	140950001	0.0068036
1	146900001	0.00679806
1	214600001	0.00679018
1	220950001	0.00678472
1	122500001	0.00676963
1	180550001	0.00676575
1	213250001	0.0067364
1	9000001	0.00672001
1	105250001	0.00671415
1	164850001	0.00670494
1	268400001	0.00670443
1	197850001	0.00669652
1	273300001	0.00669077
1	236850001	0.00666505
1	125050001	0.00664952
1	142600001	0.0066357
1	81000001	0.00663536
1	168750001	0.00662479
1	128750001	0.00662384
1	40600001	0.00659076
1	262500001	0.00658833
1	146450001	0.00658172
1	4450001	0.0065776
1	97450001	0.00655127
1	10100001	0.00654554
1	10350001	0.00654168
1	175400001	0.00653109
1	122100001	0.00652571
1	208450001	0.00650664
1	2000001	0.00650117
1	52650001	0.00647531
1	126300001	0.00645739
1	131850001	0.0064488
1	188300001	0.00642445
1	124850001	0.00641203
1	92600001	0.00639203
1	186150001	0.00638887
1	45750001	0.00636357
1	123000001	0.00635951
1	52700001	0.00634922
1	79350001	0.00632521
1	15400001	0.00632433
1	229500001	0.0063229
1	231200001	0.00630672
1	249900001	0.00630405
1	113700001	0.00629331
1	40400001	0.00628886
1	252400001	0.00628713
1	201600001	0.00628633
1	250600001	0.00628523
1	128650001	0.00625267
1	265400001	0.00624889
1	44750001	0.00622993
1	215750001	0.00622543
1	123100001	0.00622426
1	258950001	0.00615147
1	113100001	0.006143
1	127200001	0.00612271
1	22300001	0.00609703
1	219550001	0.00609424
1	92750001	0.00608652
1	54350001	0.00606645
1	183150001	0.00604407
1	225250001	0.00603899
1	124550001	0.00603288
1	201650001	0.00602558
1	177050001	0.00598345
1	38250001	0.00596552
1	198350001	0.00596098
1	181450001	0.00595363
1	123200001	0.00594236
1	260800001	0.00593985
1	14350001	0.00591859
1	76900001	0.00589794
1	113400001	0.00589158
1	262600001	0.00587949
1	121900001	0.00586344
1	21050001	0.00585478
1	255550001	0.00583578
1	145600001	0.00581313
1	175850001	0.00578162
1	40100001	0.00577552
1	127050001	0.0057486
1	37700001	0.00574846
1	103250001	0.00574822
1	223350001	0.00570154
1	233950001	0.00569974
1	103200001	0.00569324
1	54500001	0.00569264
1	171550001	0.00568827
1	251750001	0.00568629
1	121850001	0.00568446
1	197900001	0.00566477
1	185700001	0.00564364
1	230950001	0.00563624
1	265300001	0.00561915
1	222750001	0.0056146
1	45150001	0.00559561
1	82050001	0.0055853
1	164700001	0.00557741
1	141850001	0.00557723
1	268300001	0.00557018
1	169750001	0.00554604
1	187900001	0.00554183
1	121200001	0.00552451
1	43300001	0.00551982
1	10600001	0.00551568
1	125900001	0.00549052
1	40550001	0.0054727
1	249950001	0.00545836
1	128200001	0.00541154
1	32900001	0.00540885
1	125850001	0.00539864
1	118450001	0.0053684
1	218400001	0.00535212
1	122550001	0.00534844
1	76050001	0.00534796
1	141050001	0.00534437
1	16750001	0.00534383
1	22200001	0.00534076
1	216150001	0.00533453
1	240100001	0.00531191
1	175000001	0.00531164
1	28950001	0.00529566
1	113050001	0.00528882
1	177500001	0.00527511
1	127350001	0.00526658
1	147450001	0.00524831
1	193550001	0.00523713
1	122800001	0.00523432
1	38500001	0.00523015
1	183450001	0.00519601
1	163050001	0.00518695
1	142450001	0.00515962
1	127300001	0.00514786
1	254250001	0.0051301
1	21850001	0.00512406
1	252300001	0.0050941
1	41050001	0.0050871
1	123050001	0.00508528
1	114300001	0.00507737
1	164800001	0.00505954
1	215800001	0.00505318
1	9700001	0.00503677
1	218250001	0.00501777
1	174800001	0.00501719
1	36150001	0.00500722
1	79550001	0.0049937
1	29000001	0.00498073
1	175550001	0.00497951
1	266700001	0.00497687
1	43500001	0.00496471
1	148800001	0.00494679
1	241400001	0.00494584
1	113000001	0.00491839
1	146800001	0.00491619
1	251000001	0.00491516
1	222000001	0.0048709
1	19350001	0.00486682
1	67300001	0.00484718
1	106250001	0.00484687
1	119350001	0.00484251
1	243350001	0.00483551
1	41450001	0.00483352
1	113750001	0.00483336
1	86050001	0.00483267
1	122750001	0.00483108
1	77700001	0.00483023
1	151450001	0.0048232
1	235300001	0.00481977
1	121150001	0.00481815
1	121000001	0.00481163
1	175750001	0.00479406
1	125800001	0.00479298
1	5050001	0.00478278
1	113350001	0.00477842
1	79650001	0.00477663
1	17850001	0.0047669
1	143550001	0.00475598
1	241250001	0.00474059
1	77750001	0.00473699
1	197750001	0.00472498
1	191600001	0.00472158
1	188100001	0.004721
1	40000001	0.00471092
1	77050001	0.00470892
1	168950001	0.00469914
1	210000001	0.00468117
1	127000001	0.00467192
1	241700001	0.00466029
1	120250001	0.00465773
1	39050001	0.0046577
1	252200001	0.00465686
1	207450001	0.00462088
1	115750001	0.00461643
1	169150001	0.00460628
1	121100001	0.00458489
1	233350001	0.00457321
1	38750001	0.00455694
1	229650001	0.00454998
1	92500001	0.00454892
1	221650001	0.00453943
1	104600001	0.00453127
1	110450001	0.00452341
1	169450001	0.00450756
1	113500001	0.00446573
1	37400001	0.00445754
1	203600001	0.0044343
1	31450001	0.00442816
1	237700001	0.00441266
1	251400001	0.00439253
1	142500001	0.00437646
1	58450001	0.00437293
1	38650001	0.00437159
1	10700001	0.00436275
1	183300001	0.0043603
1	81200001	0.00435925
1	43650001	0.00435243
1	98750001	0.00434837
1	12250001	0.00434771
1	245700001	0.00434359
1	106750001	0.00433817
1	9650001	0.00433177
1	169600001	0.00432389
1	77550001	0.00431442
1	183900001	0.00430933
1	93050001	0.00430126
1	13650001	0.00428881
1	183950001	0.00428237
1	77950001	0.00428164
1	127400001	0.0042637
1	162150001	0.00426265
1	28000001	0.00426119
1	9100001	0.0042561
1	150500001	0.0042359
1	198750001	0.00422638
1	122450001	0.00421611
1	9600001	0.00421303
1	178750001	0.00421039
1	40850001	0.00420872
1	36900001	0.0041769
1	239800001	0.004168
1	230150001	0.00416513
1	81700001	0.00415343
1	147150001	0.00415173
1	57800001	0.00414515
1	208200001	0.0041379
1	10550001	0.00413324
1	227300001	0.00413316
1	43000001	0.00411425
1	174350001	0.00408059
1	98850001	0.00407473
1	54750001	0.00407336
1	100300001	0.00407263
1	55500001	0.00407255
1	121950001	0.00406139
1	242350001	0.00405744
1	15600001	0.00405624
1	114400001	0.00405594
1	81850001	0.00405096
1	182950001	0.0040307
1	139350001	0.00401256
1	92350001	0.00399241
1	43200001	0.00397666
1	10500001	0.00396795
1	249850001	0.00396549
1	116500001	0.00396444
1	183850001	0.00395216
1	261000001	0.00394921
1	92400001	0.00394887
1	150100001	0.00394587
1	172900001	0.00394568
1	243300001	0.00392494
1	75250001	0.00392036
1	221850001	0.00391831
1	154950001	0.00391585
1	218600001	0.00389586
1	102300001	0.00389559
1	105800001	0.00389451
1	222650001	0.0038923
1	14500001	0.00389011
1	41400001	0.00386483
1	40800001	0.00385294
1	114050001	0.00384415
1	52600001	0.00384027
1	233900001	0.00383903
1	250900001	0.00381947
1	40450001	0.00380785
1	91500001	0.00379779
1	126950001	0.00379645
1	184100001	0.00378893
1	132450001	0.00375961
1	122150001	0.00374947
1	149150001	0.00373009
1	172000001	0.00373003
1	144350001	0.00372587
1	122300001	0.00370852
1	113950001	0.00370226
1	225900001	0.00369696
1	155100001	0.00369202
1	82300001	0.00368062
1	77400001	0.00367452
1	17900001	0.00366191
1	92650001	0.00366085
1	254800001	0.00365615
1	127250001	0.00363924
1	143850001	0.0036149
1	67250001	0.00359047
1	172600001	0.00358228
1	143250001	0.0035594
1	126200001	0.00352378
1	77100001	0.00352242
1	232600001	0.00350796
1	106300001	0.00350631
1	233000001	0.00350506
1	235850001	0.0035021
1	88900001	0.00349661
1	98900001	0.00348929
1	212900001	0.00347754
1	81900001	0.003468
1	252350001	0.0034367
1	43450001	0.00343207
1	120950001	0.00343195
1	201450001	0.00342321
1	78300001	0.00342106
1	126450001	0.00342094
1	236000001	0.00341439
1	169250001	0.00340933
1	45650001	0.00340291
1	83700001	0.00339374
1	260300001	0.00339374
1	222500001	0.00339157
1	189300001	0.00338582
1	82200001	0.00337804
1	174950001	0.00336881
1	114450001	0.00336852
1	92550001	0.00335265
1	36800001	0.00334894
1	122200001	0.00334687
1	127150001	0.00334517
1	147700001	0.0033354
1	185300001	0.00333496
1	264550001	0.00332465
1	223650001	0.00332012
1	207800001	0.00331384
1	96750001	0.00328565
1	45100001	0.00327869
1	37500001	0.00327625
1	43050001	0.00326371
1	201400001	0.0032563
1	113450001	0.00325503
1	182550001	0.00321354
1	266500001	0.00320812
1	28900001	0.00318855
1	242150001	0.00316823
1	250800001	0.00312962
1	58500001	0.0031258
1	16400001	0.00312411
1	21100001	0.00311972
1	83050001	0.00311606
1	142100001	0.00311332
1	245900001	0.003094
1	67600001	0.00308758
1	41500001	0.00307021
1	178600001	0.00305716
1	208400001	0.00304293
1	143800001	0.00303887
1	233850001	0.00303193
1	113850001	0.00301659
1	179000001	0.00301557
1	13600001	0.00301036
1	250700001	0.00300581
1	115700001	0.00299955
1	45700001	0.00299416
1	218350001	0.00297956
1	66450001	0.00297807
1	80250001	0.00296308
1	128100001	0.00296169
1	267400001	0.00295461
1	218550001	0.00294926
1	40650001	0.00293561
1	23250001	0.00292787
1	126550001	0.00292206
1	245800001	0.00291916
1	38050001	0.00290905
1	182800001	0.00290758
1	255450001	0.00289133
1	9200001	0.00288654
1	263300001	0.00288266
1	93600001	0.00288083
1	144600001	0.00285037
1	190100001	0.00284969
1	45250001	0.0028438
1	118400001	0.00284339
1	15300001	0.00283905
1	104850001	0.00283668
1	176700001	0.0028366
1	260750001	0.00282638
1	178550001	0.00281579
1	41000001	0.00280938
1	45200001	0.00280798
1	120850001	0.00280614
1	170000001	0.00279634
1	88450001	0.00279579
1	57550001	0.00279465
1	260250001	0.00278877
1	118350001	0.00277426
1	242300001	0.00277082
1	81100001	0.00276722
1	114000001	0.0027655
1	233800001	0.00276186
1	114150001	0.00276159
1	130150001	0.00276008
1	115850001	0.00275184
1	17950001	0.00274602
1	105000001	0.00274553
1	144500001	0.00272158
1	77900001	0.0027143
1	183750001	0.00270336
1	260650001	0.00269372
1	143200001	0.00268735
1	256850001	0.00266649
1	263600001	0.00266537
1	199650001	0.00266434
1	14650001	0.00263706
1	57450001	0.00263095
1	120300001	0.00261181
1	28650001	0.00261142
1	174300001	0.00260905
1	66750001	0.00258513
1	122700001	0.00258103
1	241150001	0.00256452
1	114250001	0.00256293
1	33100001	0.00256221
1	119300001	0.00254357
1	201700001	0.00254108
1	120600001	0.002535
1	260550001	0.00252024
1	108900001	0.00251494
1	154900001	0.00249668
1	269350001	0.00249454
1	250850001	0.00248767
1	74850001	0.00248327
1	44250001	0.0024666
1	149300001	0.00245662
1	121750001	0.0024457
1	178450001	0.00242987
1	273550001	0.00242342
1	164750001	0.00242078
1	208500001	0.00240494
1	141000001	0.00240101
1	179550001	0.00238358
1	262550001	0.00238179
1	148600001	0.00237425
1	207150001	0.00235725
1	169350001	0.00235626
1	80400001	0.00234835
1	28050001	0.00234652
1	36400001	0.00233793
1	183100001	0.00231756
1	105600001	0.00231324
1	37950001	0.002309
1	113900001	0.0023062
1	243100001	0.0023043
1	220250001	0.00230065
1	115800001	0.00228602
1	114100001	0.00228019
1	126600001	0.0022696
1	6300001	0.00226942
1	208050001	0.00226484
1	229550001	0.00226033
1	43100001	0.00222295
1	10150001	0.00221265
1	261300001	0.00221011
1	232650001	0.00220399
1	58650001	0.00219174
1	113650001	0.00217079
1	147100001	0.00216676
1	164150001	0.00216509
1	186000001	0.00216417
1	38150001	0.00216366
1	142950001	0.00215723
1	28200001	0.00215419
1	269450001	0.00215129
1	192400001	0.00213901
1	191400001	0.00213704
1	121800001	0.00213624
1	1950001	0.00212884
1	268700001	0.00212179
1	84650001	0.00211739
1	18600001	0.00210109
1	201500001	0.00209777
1	93750001	0.00209093
1	173050001	0.00208216
1	122350001	0.00207302
1	81150001	0.0020598
1	27400001	0.00204919
1	12400001	0.00203213
1	150400001	0.00201647
1	145650001	0.00200948
1	181550001	0.0020066
1	109600001	0.00200634
1	225950001	0.00199991
1	223800001	0.00198103
1	124500001	0.00197345
1	118550001	0.00196945
1	23300001	0.0019686
1	18000001	0.00195885
1	201750001	0.00195566
1	144400001	0.00195313
1	78000001	0.00194253
1	142550001	0.00193707
1	98800001	0.00193263
1	175600001	0.00193177
1	225550001	0.00192988
1	168500001	0.00192612
1	182600001	0.00192162
1	114350001	0.00191642
1	13000001	0.00188775
1	145300001	0.00188626
1	182300001	0.00187677
1	270400001	0.00186669
1	129900001	0.00186619
1	169700001	0.00185748
1	77350001	0.00185648
1	102400001	0.00184559
1	175800001	0.00183493
1	188550001	0.00179846
1	21900001	0.00179653
1	236700001	0.0017929
1	38200001	0.00177915
1	80750001	0.00177149
1	172050001	0.00174428
1	249500001	0.00172812
1	4350001	0.00172546
1	126350001	0.00172395
1	37200001	0.00172088
1	263550001	0.00172047
1	260400001	0.00171427
1	156850001	0.00171422
1	209600001	0.00170944
1	225500001	0.0017039
1	105650001	0.00169098
1	232900001	0.00167061
1	127500001	0.00166817
1	105300001	0.00166483
1	143000001	0.00165667
1	100350001	0.00164871
1	220100001	0.00164511
1	251900001	0.00163529
1	106650001	0.00162516
1	74000001	0.00161972
1	151500001	0.00159941
1	59550001	0.00159892
1	106500001	0.00159341
1	41550001	0.00159084
1	102650001	0.00159032
1	213500001	0.00158926
1	169900001	0.00155894
1	193850001	0.00154935
1	122000001	0.00153951
1	117750001	0.0015392
1	55950001	0.00152626
1	273800001	0.00151745
1	47400001	0.00151463
1	80950001	0.00151232
1	124450001	0.0015048
1	38100001	0.00148393
1	182350001	0.00148082
1	71200001	0.00147471
1	226350001	0.00147208
1	221450001	0.00146781
1	93450001	0.0014529
1	245750001	0.00143979
1	22100001	0.00143197
1	212950001	0.00143122
1	80900001	0.00140553
1	151950001	0.00139601
1	29050001	0.00138434
1	31650001	0.00138122
1	46800001	0.00137462
1	242250001	0.00134331
1	123450001	0.0013425
1	206800001	0.00134186
1	116400001	0.00131627
1	269500001	0.0013063
1	212400001	0.00128678
1	46650001	0.00127958
1	115600001	0.00127825
1	76300001	0.00126845
1	45550001	0.00126684
1	106600001	0.00125357
1	36350001	0.00124641
1	103800001	0.00122243
1	251850001	0.00121955
1	46200001	0.0012186
1	22150001	0.00121841
1	97300001	0.00121085
1	197800001	0.00120145
1	172750001	0.00119897
1	174250001	0.00117883
1	142200001	0.00117858
1	241200001	0.00117625
1	115150001	0.00117578
1	56950001	0.00117351
1	113550001	0.00116178
1	183200001	0.00113849
1	91350001	0.00112546
1	113800001	0.00111613
1	95850001	0.00111357
1	103300001	0.00111006
1	179500001	0.0011001
1	179300001	0.00109965
1	38800001	0.00109369
1	45000001	0.00109323
1	183550001	0.00109068
1	45400001	0.00107281
1	75600001	0.00106947
1	13100001	0.00106438
1	259250001	0.00105987
1	141700001	0.001058
1	80650001	0.00105636
1	63200001	0.00103704
1	212050001	0.00102059
1	263150001	0.00101466
1	60050001	0.000995779
1	115450001	0.000994204
1	126500001	0.000991951
1	15450001	0.000961857
1	169400001	0.000959012
1	45800001	0.000957844
1	182450001	0.000956205
1	100250001	0.000955063
1	93550001	0.000947387
1	106100001	0.000940896
1	216250001	0.000905294
1	189200001	0.000900747
1	17750001	0.00088152
1	115500001	0.000861086
1	81550001	0.000850102
1	10050001	0.000845478
1	46250001	0.000835349
1	77300001	0.000833474
1	36650001	0.000832793
1	166550001	0.000825623
1	121350001	0.000817217
1	190150001	0.000814529
1	191900001	0.000808903
1	198950001	0.000803098
1	264500001	0.000782673
1	252100001	0.000782671
1	20750001	0.000781947
1	185400001	0.000777816
1	130950001	0.000775355
1	23200001	0.000768842
1	79000001	0.000767888
1	223750001	0.000763514
1	46550001	0.000763193
1	43900001	0.000758304
1	117700001	0.00075221
1	122850001	0.000747526
1	115400001	0.00074134
1	23350001	0.000714772
1	206350001	0.000714424
1	114200001	0.000710866
1	258400001	0.000696823
1	102200001	0.000694128
1	115100001	0.000689516
1	116000001	0.000684995
1	273150001	0.000671577
1	140250001	0.000665335
1	11000001	0.000665181
1	208700001	0.000657332
1	179050001	0.000652777
1	268750001	0.00065212
1	245950001	0.000647262
1	10450001	0.000646284
1	218300001	0.000628941
1	252150001	0.000615887
1	207950001	0.000613908
1	121300001	0.000595465
1	240550001	0.000594792
1	69900001	0.000581866
1	32950001	0.000577334
1	78150001	0.000574424
1	223300001	0.000554511
1	221300001	0.000546755
1	59150001	0.000543039
1	201050001	0.00053996
1	67550001	0.000533931
1	43150001	0.000500409
1	130050001	0.000497487
1	57150001	0.000497382
1	17200001	0.000491941
1	146100001	0.000490265
1	128700001	0.000489557
1	118750001	0.000486385
1	169200001	0.000477144
1	199200001	0.000475118
1	172850001	0.000457915
1	218200001	0.000455019
1	184700001	0.000404562
1	107950001	0.000401803
1	257350001	0.000385049
1	103000001	0.00037958
1	39250001	0.000377095
1	82000001	0.000370008
1	124700001	0.000366095
1	119700001	0.000356676
1	262650001	0.000348613
1	155050001	0.00032892
1	145900001	0.000327783
1	182250001	0.000327528
1	8500001	0.000327158
1	183400001	0.00030997
1	120550001	0.000306626
1	199550001	0.000288566
1	123550001	0.000283989
1	45450001	0.000280124
1	118950001	0.000269695
1	54250001	0.000267845
1	32250001	0.000265131
1	54450001	0.000253276
1	258300001	0.000249094
1	21800001	0.000245581
1	9450001	0.000235598
1	185250001	0.000227623
1	7650001	0.000223556
1	174850001	0.000215308
1	250950001	0.000212592
1	53600001	0.000206811
1	264200001	0.00017973
1	120500001	0.000171559
1	262850001	0.000169701
1	44300001	0.000166397
1	115950001	0.000166016
1	181500001	0.000146994
1	106150001	0.000140929
1	42400001	0.000140803
1	222800001	0.000138774
1	119800001	0.000133748
1	82350001	0.000124955
1	45900001	0.000115386
1	93700001	0.000114722
1	117050001	9.12135e-05
1	40750001	9.02494e-05
1	208250001	9.01295e-05
1	120200001	7.21867e-05
1	27150001	6.95234e-05
1	238200001	6.73176e-05
1	97000001	5.49878e-05
1	181750001	5.36787e-05
1	82250001	4.76646e-05
1	181800001	4.09892e-05
1	80500001	3.26422e-05
1	128150001	1.68246e-06
1	10000001	-1.64806e-05
1	178500001	-1.73401e-05
1	221250001	-2.23967e-05
1	72400001	-2.31493e-05
1	177400001	-2.73539e-05
1	80600001	-3.44901e-05
1	4400001	-4.7741e-05
1	151000001	-5.17978e-05
1	42750001	-5.25998e-05
1	80850001	-6.03626e-05
1	55750001	-7.60762e-05
1	225850001	-8.08166e-05
1	261200001	-8.34315e-05
1	21600001	-8.82589e-05
1	82800001	-8.895e-05
1	116050001	-9.43614e-05
1	116450001	-0.000102904
1	92850001	-0.000108129
1	98950001	-0.000114476
1	144650001	-0.000126056
1	177300001	-0.000126409
1	134200001	-0.000131656
1	44950001	-0.000132738
1	183700001	-0.000134611
1	126700001	-0.000144152
1	75000001	-0.00018554
1	182100001	-0.000187787
1	15650001	-0.000205775
1	244750001	-0.000212938
1	47300001	-0.000219592
1	43350001	-0.000220225
1	169950001	-0.000222443
1	80050001	-0.0002314
1	41950001	-0.000233677
1	59050001	-0.00023832
1	120350001	-0.000242555
1	229150001	-0.000255981
1	248350001	-0.00025761
1	67050001	-0.000261949
1	100950001	-0.000263368
1	123700001	-0.000273481
1	233400001	-0.000279633
1	216350001	-0.000280429
1	44550001	-0.000290307
1	91750001	-0.000299453
1	141400001	-0.000299979
1	174500001	-0.000312263
1	263100001	-0.00031941
1	115650001	-0.000332188
1	192550001	-0.000358294
1	36250001	-0.000367162
1	202750001	-0.000368166
1	258800001	-0.000372224
1	118150001	-0.000379592
1	210500001	-0.000380648
1	158550001	-0.000385895
1	38000001	-0.000388513
1	37150001	-0.000393347
1	119750001	-0.000403819
1	92250001	-0.000406833
1	15500001	-0.00040895
1	66300001	-0.000409793
1	134000001	-0.000411346
1	71150001	-0.000413606
1	102950001	-0.00043443
1	76550001	-0.000436142
1	38600001	-0.000443178
1	155200001	-0.000448392
1	172650001	-0.000454759
1	11750001	-0.000459276
1	44900001	-0.000462776
1	183600001	-0.000463003
1	100500001	-0.000471496
1	92100001	-0.000472704
1	207400001	-0.000481327
1	92700001	-0.000486477
1	144550001	-0.00052243
1	82150001	-0.000523198
1	117150001	-0.00052748
1	36600001	-0.000534145
1	42850001	-0.000534665
1	169800001	-0.000535973
1	118100001	-0.000540958
1	55050001	-0.000543425
1	228750001	-0.000548543
1	241100001	-0.000549739
1	102750001	-0.000550575
1	182050001	-0.000553825
1	146700001	-0.000564196
1	191950001	-0.000566993
1	58950001	-0.000567955
1	247750001	-0.000575281
1	54300001	-0.000577571
1	146000001	-0.000596547
1	83100001	-0.000612667
1	165000001	-0.000621465
1	182150001	-0.000635607
1	178700001	-0.00063788
1	207200001	-0.000640189
1	54400001	-0.000657741
1	120900001	-0.000662052
1	98650001	-0.000665036
1	114750001	-0.000665412
1	100750001	-0.00066931
1	10850001	-0.00067615
1	228650001	-0.000681015
1	130200001	-0.000685232
1	52800001	-0.000685435
1	208550001	-0.000686507
1	36200001	-0.000704277
1	241750001	-0.00070519
1	246150001	-0.000711609
1	223400001	-0.00071307
1	104550001	-0.000735536
1	243200001	-0.000740042
1	199700001	-0.000742233
1	229250001	-0.000746961
1	215050001	-0.000749467
1	117200001	-0.000755415
1	100800001	-0.00076591
1	221950001	-0.000769804
1	231850001	-0.000772991
1	226050001	-0.00077315
1	5800001	-0.00077636
1	128800001	-0.000779634
1	121050001	-0.000785663
1	236900001	-0.000805589
1	104400001	-0.000812843
1	207100001	-0.00082931
1	207000001	-0.000833875
1	227150001	-0.000840837
1	178900001	-0.000842764
1	76350001	-0.000844154
1	147250001	-0.000857055
1	10900001	-0.000863977
1	142750001	-0.000892344
1	94350001	-0.000907048
1	139400001	-0.000907683
1	47150001	-0.000909501
1	170150001	-0.000909943
1	128000001	-0.000911624
1	17050001	-0.000921476
1	79600001	-0.000932698
1	197600001	-0.000936817
1	262750001	-0.000939886
1	49600001	-0.000941558
1	179150001	-0.000942884
1	231650001	-0.00095492
1	112750001	-0.000957011
1	93650001	-0.000973703
1	14750001	-0.000981996
1	22000001	-0.000987238
1	9300001	-0.00098868
1	244900001	-0.000992758
1	264600001	-0.00100241
1	100600001	-0.00100292
[truncated: 46,005 more rows]

## Sheet: fight_disease_1.assoc  fig4AB
CHR	SNP	BP	A1	F_A	F_U	A2	CHISQ	P	OR
1	1_158	158	G	0.7692	0.5917	A	3.106	0.078	2.3
1	1_323	323	T	0.7692	0.7333	C	0.1559	0.693	1.212
1	1_452	452	T	0.7692	0.5917	C	3.106	0.078	2.3
1	1_575	575	G	0.7692	0.5917	A	3.106	0.078	2.3
1	1_697	697	G	0.03846	0.004202	A	3.659	0.05576	9.48
1	1_870	870	T	0.1538	0.2	C	0.3177	0.573	0.7273
1	1_1146	1146	C	0.7692	0.5917	T	3.106	0.078	2.3
1	1_1236	1236	C	0.7692	0.5917	T	3.106	0.078	2.3
1	1_1333	1333	C	0.7692	0.5917	T	3.106	0.078	2.3
1	1_1559	1559	C	0.7692	0.5917	T	3.106	0.078	2.3
1	1_1910	1910	A	0.7692	0.5917	G	3.106	0.078	2.3
1	1_2156	2156	G	0	0.008621	A	0.2259	0.6346	0
1	1_2679	2679	C	0.7	0.8472	T	2.876	0.0899	0.4208
1	1_3023	3023	T	0.7692	0.5917	C	3.106	0.078	2.3
1	1_3372	3372	T	0.7692	0.5917	C	3.106	0.078	2.3
1	1_3561	3561	A	0.8462	0.6917	G	2.701	0.1003	2.452
1	1_3794	3794	A	0.7692	0.5917	T	3.106	0.078	2.3
1	1_4002	4002	A	0.7692	0.5917	G	3.106	0.078	2.3
1	1_4290	4290	T	0.7692	0.5917	C	3.106	0.078	2.3
1	1_4410	4410	C	0.7692	0.5917	A	3.106	0.078	2.3
1	1_4658	4658	T	0.7692	0.5917	C	3.106	0.078	2.3
1	1_4860	4860	T	0.7692	0.5917	C	3.106	0.078	2.3
1	1_5128	5128	A	0.7692	0.5917	G	3.106	0.078	2.3
1	1_5384	5384	C	0.7692	0.5917	A	3.106	0.078	2.3
1	1_5557	5557	G	0.7692	0.5917	A	3.106	0.078	2.3
1	1_5674	5674	T	0.7692	0.5917	C	3.106	0.078	2.3
1	1_5801	5801	A	0.7692	0.5917	G	3.106	0.078	2.3
1	1_5869	5869	A	0.7692	0.7333	G	0.1559	0.693	1.212
1	1_6013	6013	T	0.7692	0.5875	C	3.243	0.07174	2.34
1	1_6059	6059	C	0.7692	0.584	T	3.356	0.06696	2.374
1	1_6217	6217	T	0.6818	0.5268	C	1.939	0.1638	1.925
1	1_6429	6429	C	0.7692	0.5917	T	3.106	0.078	2.3
1	1_6735	6735	C	0.07692	0.1	T	0.1417	0.7066	0.75
1	1_6943	6943	C	0.7692	0.5917	T	3.106	0.078	2.3
1	1_7029	7029	T	0.7692	0.5917	C	3.106	0.078	2.3
1	1_7260	7260	G	0.7692	0.5917	A	3.106	0.078	2.3
1	1_7434	7434	C	0.7692	0.5917	T	3.106	0.078	2.3
1	1_7590	7590	C	0.7692	0.5917	T	3.106	0.078	2.3
1	1_7758	7758	T	0.7692	0.5917	C	3.106	0.078	2.3
1	1_7938	7938	T	0.7692	0.5917	C	3.106	0.078	2.3
1	1_8188	8188	A	0.7692	0.5917	G	3.106	0.078	2.3
1	1_8334	8334	T	0.7692	0.5917	C	3.106	0.078	2.3
1	1_8419	8419	T	0.7692	0.5917	C	3.106	0.078	2.3
1	1_8526	8526	T	0.7692	0.5917	C	3.106	0.078	2.3
1	1_8694	8694	T	0.7692	0.5917	C	3.106	0.078	2.3
1	1_9078	9078	C	0.7692	0.5917	T	3.106	0.078	2.3
1	1_9155	9155	T	0.7692	0.5917	C	3.106	0.078	2.3
1	1_9356	9356	T	0.7692	0.5917	C	3.106	0.078	2.3
1	1_9526	9526	C	0.7692	0.5917	T	3.106	0.078	2.3
1	1_9710	9710	C	0.7692	0.5917	T	3.106	0.078	2.3
1	1_9894	9894	T	0.7692	0.5917	C	3.106	0.078	2.3
1	1_10021	10021	C	0.7692	0.5917	T	3.106	0.078	2.3
1	1_10091	10091	C	0	0.004167	T	0.1087	0.7416	0
1	1_10318	10318	T	0	0.008333	C	0.2183	0.6403	0
1	1_10450	10450	G	0.7692	0.5917	A	3.106	0.078	2.3
1	1_10674	10674	T	0.7692	0.5917	C	3.106	0.078	2.3
1	1_10737	10737	A	0.7692	0.5917	G	3.106	0.078	2.3
1	1_10939	10939	C	0.7692	0.5917	T	3.106	0.078	2.3
1	1_11083	11083	C	0.7692	0.5917	T	3.106	0.078	2.3
1	1_11180	11180	T	0.7692	0.5917	C	3.106	0.078	2.3
1	1_11293	11293	A	0.7692	0.5917	G	3.106	0.078	2.3
1	1_11353	11353	C	0.7692	0.5917	T	3.106	0.078	2.3
1	1_11604	11604	C	0.7692	0.5917	T	3.106	0.078	2.3
1	1_11751	11751	C	0.7692	0.5917	T	3.106	0.078	2.3
1	1_11865	11865	C	0.7692	0.5917	T	3.106	0.078	2.3
1	1_12030	12030	T	0.7692	0.5917	C	3.106	0.078	2.3
1	1_12219	12219	T	0.7692	0.5917	C	3.106	0.078	2.3
1	1_12390	12390	A	0.7692	0.5917	G	3.106	0.078	2.3
1	1_12504	12504	T	0.7692	0.5917	C	3.106	0.078	2.3
1	1_12596	12596	T	0.7692	0.5917	C	3.106	0.078	2.3
1	1_12970	12970	G	0.7692	0.5917	A	3.106	0.078	2.3
1	1_13139	13139	G	0	0.004167	A	0.1087	0.7416	0
1	1_13399	13399	C	0.7692	0.5917	T	3.106	0.078	2.3
1	1_13526	13526	T	0.7692	0.5917	C	3.106	0.078	2.3
1	1_13759	13759	C	0.7692	0.5917	T	3.106	0.078	2.3
1	1_13918	13918	T	0.7692	0.5917	C	3.106	0.078	2.3
1	1_14134	14134	C	0.7692	0.5917	T	3.106	0.078	2.3
1	1_14320	14320	C	0.7692	0.5917	T	3.106	0.078	2.3
1	1_14560	14560	G	0.7692	0.5917	A	3.106	0.078	2.3
1	1_14659	14659	T	0.7692	0.5917	C	3.106	0.078	2.3
1	1_14760	14760	C	0.7692	0.5917	T	3.106	0.078	2.3
1	1_14946	14946	T	0.7692	0.5917	C	3.106	0.078	2.3
1	1_15072	15072	T	0.7692	0.5917	C	3.106	0.078	2.3
1	1_15283	15283	C	0.7692	0.5917	T	3.106	0.078	2.3
1	1_15644	15644	C	0.7692	0.5917	T	3.106	0.078	2.3
1	1_15884	15884	T	0.7692	0.5917	C	3.106	0.078	2.3
1	1_16034	16034	G	0.7692	0.5917	A	3.106	0.078	2.3
1	1_16224	16224	A	0.7692	0.5917	G	3.106	0.078	2.3
1	1_16379	16379	A	0.7692	0.5917	G	3.106	0.078	2.3
1	1_16487	16487	T	0.7692	0.5917	C	3.106	0.078	2.3
1	1_16531	16531	A	0.7692	0.5917	G	3.106	0.078	2.3
2	2_112	112	T	0.2308	0.2167	C	0.02736	0.8686	1.085
2	2_370	370	A	0.1538	0.15	G	0.002716	0.9584	1.03
2	2_555	555	G	0.1923	0.1	C	2.058	0.1514	2.143
2	2_827	827	C	0.2308	0.2167	T	0.02736	0.8686	1.085
2	2_1082	1082	T	0.1154	0.1917	G	0.9084	0.3406	0.5501
2	2_1268	1268	G	0.5385	0.4542	A	0.6705	0.4129	1.402
2	2_2176	2176	T	0	0.025	C	0.665	0.4148	0
2	2_3079	3079	G	0.1154	0.1667	A	0.4552	0.4999	0.6522
2	2_3392	3392	A	0.3077	0.2458	G	0.4764	0.4901	1.363
2	2_3430	3430	T	0.3077	0.2458	C	0.4764	0.4901	1.363
2	2_3982	3982	C	0.5385	0.4542	T	0.6705	0.4129	1.402
2	2_4056	4056	T	0.2308	0.2167	C	0.02736	0.8686	1.085
2	2_4285	4285	A	0.2308	0.2167	C	0.02736	0.8686	1.085
2	2_4611	4611	T	0.8846	0.8083	C	0.9084	0.3406	1.818
2	2_4988	4988	C	0.2308	0.2125	T	0.0465	0.8293	1.112
2	2_5316	5316	G	0	0.004167	A	0.1087	0.7416	0
2	2_5482	5482	A	0.1538	0.1555	C	0.0004666	0.9828	0.9877
2	2_5608	5608	T	0	0.004167	C	0.1087	0.7416	0
2	2_6384	6384	A	0.5385	0.4625	T	0.5434	0.461	1.356
2	2_6521	6521	G	0	0.004167	A	0.1087	0.7416	0
2	2_6640	6640	A	0	0.004167	G	0.1087	0.7416	0
2	2_6815	6815	A	0.2308	0.2143	C	0.03762	0.8462	1.1
2	2_7047	7047	A	0.5385	0.45	G	0.7394	0.3899	1.426
2	2_7257	7257	T	0.8846	0.8042	A	0.9947	0.3186	1.867
2	2_7960	7960	C	0.2308	0.2083	T	0.07105	0.7898	1.14
2	2_8212	8212	C	0.5769	0.5833	T	0.003964	0.9498	0.974
2	2_8365	8365	T	0.2308	0.2292	G	0.0003409	0.9853	1.009
2	2_8515	8515	T	0.2308	0.1917	G	0.2281	0.633	1.265
2	2_8698	8698	T	0.8846	0.8292	G	0.5224	0.4698	1.58
2	2_8975	8975	A	0.2308	0.2083	G	0.07105	0.7898	1.14
2	2_9115	9115	G	0.08333	0.08475	A	0.0005611	0.9811	0.9818
2	2_9235	9235	C	0.1923	0.2101	T	0.04491	0.8322	0.8952
2	2_9391	9391	A	0.3462	0.3375	G	0.007847	0.9294	1.039
2	2_9584	9584	A	0	0	G	NA	NA	NA
2	2_10204	10204	G	0.5769	0.5833	A	0.003964	0.9498	0.974
2	2_10417	10417	G	0.8846	0.8333	A	0.4552	0.4999	1.533
2	2_11217	11217	T	0.5385	0.4458	A	0.8117	0.3676	1.45
2	2_11431	11431	G	0.5385	0.4333	A	1.05	0.3054	1.526
2	2_11567	11567	T	0.3077	0.275	C	0.1249	0.7238	1.172
2	2_11870	11870	G	0.5385	0.4583	A	0.6052	0.4366	1.379
2	2_12135	12135	G	0.3077	0.25	A	0.4103	0.5218	1.333
2	2_12504	12504	A	0.2308	0.2125	T	0.0465	0.8293	1.112
2	2_12591	12591	G	0	0.01667	A	0.4399	0.5071	0
2	2_12758	12758	A	0	0.02542	G	0.6765	0.4108	0
2	2_12920	12920	G	0.8846	0.8208	A	0.6672	0.414	1.673
2	2_13097	13097	T	0.3077	0.2311	C	0.757	0.3843	1.479
2	2_13322	13322	C	0.2308	0.2125	T	0.0465	0.8293	1.112
2	2_13409	13409	A	0	0.02083	T	0.552	0.4575	0
2	2_13590	13590	T	0.3462	0.375	C	0.08354	0.7726	0.8824
2	2_13849	13849	C	0.5385	0.4542	T	0.6705	0.4129	1.402
2	2_13987	13987	A	0	0.025	G	0.665	0.4148	0
2	2_14234	14234	A	0.1538	0.1542	G	1.848e-05	0.9966	0.9975
2	2_14395	14395	A	0.2308	0.2125	G	0.0465	0.8293	1.112
2	2_14596	14596	G	0.8846	0.8042	A	0.9947	0.3186	1.867
2	2_14703	14703	C	0	0.025	G	0.665	0.4148	0
2	2_15008	15008	A	0.03846	0.1083	G	1.256	0.2625	0.3292
2	2_15293	15293	C	0	0.004167	T	0.1087	0.7416	0
2	2_15420	15420	A	0.3462	0.35	G	0.001526	0.9688	0.9832
2	2_15575	15575	A	0.1923	0.2125	G	0.05755	0.8104	0.8824
2	2_15688	15688	T	0	0.025	C	0.665	0.4148	0
2	2_15890	15890	T	0	0.025	C	0.665	0.4148	0
2	2_15974	15974	A	0.3462	0.35	T	0.001526	0.9688	0.9832
2	2_16152	16152	T	0.2308	0.2125	G	0.0465	0.8293	1.112
2	2_16421	16421	G	0.8462	0.8375	A	0.01296	0.9094	1.067
2	2_16530	16530	A	0	0.025	C	0.665	0.4148	0
2	2_17067	17067	T	0.2308	0.2042	C	0.1012	0.7504	1.169
2	2_17531	17531	T	0.8846	0.8361	C	0.4118	0.5211	1.503
2	2_17631	17631	T	0.3077	0.2479	A	0.4425	0.5059	1.348
2	2_17834	17834	C	0.3462	0.3708	T	0.0614	0.8043	0.8982
2	2_19020	19020	T	0.8846	0.8333	C	0.4552	0.4999	1.533
2	2_19529	19529	G	0.8846	0.8333	A	0.4552	0.4999	1.533
2	2_19653	19653	G	0.2308	0.2042	A	0.1012	0.7504	1.169
2	2_20153	20153	T	0.2308	0.2167	C	0.02736	0.8686	1.085
2	2_20333	20333	A	0.1923	0.2125	G	0.05755	0.8104	0.8824
2	2_20677	20677	T	0.2308	0.2167	C	0.02736	0.8686	1.085
2	2_20815	20815	C	0.3462	0.375	G	0.08354	0.7726	0.8824
2	2_20867	20867	C	0	0.004167	A	0.1087	0.7416	0
2	2_21524	21524	A	0.8846	0.8333	C	0.4552	0.4999	1.533
2	2_21794	21794	G	0.8846	0.8333	T	0.4552	0.4999	1.533
2	2_21988	21988	C	0.3462	0.35	T	0.001526	0.9688	0.9832
2	2_22108	22108	A	0.2308	0.2125	G	0.0465	0.8293	1.112
2	2_22234	22234	A	0.3077	0.3375	G	0.09362	0.7596	0.8724
2	2_22381	22381	A	0.3462	0.3458	C	1.065e-05	0.9974	1.001
2	2_22889	22889	C	0.2308	0.175	A	0.4934	0.4824	1.414
2	2_23174	23174	C	0.2308	0.2167	A	0.02736	0.8686	1.085
2	2_23541	23541	T	0.8846	0.8333	C	0.4552	0.4999	1.533
2	2_23661	23661	G	0.2308	0.2083	T	0.07105	0.7898	1.14
2	2_23824	23824	G	0.2308	0.2208	C	0.01342	0.9078	1.058
2	2_24001	24001	G	0.3077	0.2458	C	0.4764	0.4901	1.363
2	2_24147	24147	A	0.3077	0.2458	G	0.4764	0.4901	1.363
2	2_24335	24335	A	0.3462	0.2458	G	1.241	0.2653	1.624
2	2_24628	24628	C	0.2308	0.2059	T	0.08802	0.7667	1.157
2	2_24872	24872	A	0.3077	0.2417	G	0.5482	0.4591	1.395
2	2_24947	24947	T	0.2308	0.2125	C	0.0465	0.8293	1.112
2	2_25111	25111	T	0.6538	0.6125	C	0.1696	0.6804	1.195
2	2_25340	25340	G	0.8846	0.8333	T	0.4552	0.4999	1.533
2	2_25482	25482	A	0.3462	0.375	G	0.08354	0.7726	0.8824
2	2_25595	25595	A	0.3462	0.3708	G	0.0614	0.8043	0.8982
2	2_26114	26114	C	0.3462	0.3708	A	0.0614	0.8043	0.8982
2	2_26227	26227	T	0.2308	0.2167	G	0.02736	0.8686	1.085
2	2_26335	26335	A	0.2308	0.2083	G	0.07105	0.7898	1.14
2	2_26565	26565	T	0.03846	0.1125	A	1.365	0.2426	0.3156
2	2_26731	26731	A	0.3077	0.2458	G	0.4764	0.4901	1.363
2	2_26885	26885	C	0.8846	0.8333	G	0.4552	0.4999	1.533
2	2_27030	27030	A	0.2308	0.2167	G	0.02736	0.8686	1.085
2	2_27393	27393	G	0.8846	0.8333	A	0.4552	0.4999	1.533
2	2_27556	27556	A	0.3462	0.3708	G	0.0614	0.8043	0.8982
2	2_27774	27774	G	0.6538	0.6458	A	0.006591	0.9353	1.036
2	2_28009	28009	A	0.03846	0.1125	T	1.365	0.2426	0.3156
2	2_28147	28147	T	0.2308	0.2125	A	0.0465	0.8293	1.112
2	2_28374	28374	C	0.6538	0.6513	T	0.0006902	0.979	1.011
2	2_28571	28571	A	0.3462	0.3417	G	0.002099	0.9635	1.02
2	2_28796	28796	G	0.8846	0.8292	C	0.5224	0.4698	1.58
2	2_28847	28847	G	0.4615	0.3571	A	1.099	0.2945	1.543
2	2_29042	29042	G	0.2308	0.1822	T	0.3633	0.5467	1.347
2	2_29220	29220	T	0.1923	0.2458	C	0.3678	0.5442	0.7304
2	2_29420	29420	C	0.2308	0.2167	T	0.02736	0.8686	1.085
2	2_29676	29676	T	0.8846	0.8125	A	0.8249	0.3637	1.769
2	2_29787	29787	A	0.8846	0.8083	T	0.9084	0.3406	1.818
2	2_29963	29963	C	0.1538	0.09583	G	0.8657	0.3522	1.715
2	2_30199	30199	G	0.3462	0.3708	A	0.0614	0.8043	0.8982
2	2_30313	30313	A	0.8846	0.8333	T	0.4552	0.4999	1.533
2	2_30547	30547	G	0.2308	0.2125	A	0.0465	0.8293	1.112
2	2_30956	30956	G	0.8462	0.8375	A	0.01296	0.9094	1.067
2	2_31068	31068	G	0.2308	0.2125	A	0.0465	0.8293	1.112
2	2_31176	31176	A	0.2308	0.2125	G	0.0465	0.8293	1.112
2	2_31597	31597	G	0.8846	0.8333	A	0.4552	0.4999	1.533
2	2_31763	31763	G	0.2692	0.2542	A	0.02798	0.8672	1.081
2	2_32102	32102	A	0.8846	0.8333	G	0.4552	0.4999	1.533
2	2_32227	32227	A	0.8462	0.8333	G	0.02793	0.8673	1.1
2	2_32725	32725	C	0.3462	0.3708	T	0.0614	0.8043	0.8982
2	2_32858	32858	C	0.07692	0.0625	T	0.08157	0.7752	1.25
2	2_33042	33042	G	0.4615	0.4958	A	0.1104	0.7397	0.8715
2	2_33226	33226	A	0.8846	0.8083	C	0.9084	0.3406	1.818
2	2_33613	33613	A	0.1538	0.1458	G	0.01204	0.9126	1.065
2	2_33874	33874	G	0.3462	0.35	C	0.001526	0.9688	0.9832
2	2_33941	33941	G	0.3462	0.375	T	0.08354	0.7726	0.8824
2	2_34094	34094	A	0.3462	0.3458	G	1.065e-05	0.9974	1.001
2	2_34161	34161	C	0.2308	0.2125	T	0.0465	0.8293	1.112
2	2_35034	35034	T	0.3077	0.2269	C	0.8516	0.3561	1.514
2	2_35313	35313	G	0.2917	0.3403	A	0.2315	0.6304	0.7981
2	2_35520	35520	A	0.03846	0.1125	G	1.365	0.2426	0.3156
2	2_35728	35728	G	0.1923	0.2083	T	0.03673	0.848	0.9048
2	2_36025	36025	A	0.2308	0.2083	G	0.07105	0.7898	1.14
2	2_36502	36502	G	0.3462	0.375	T	0.08354	0.7726	0.8824
2	2_36723	36723	C	0.2308	0.2083	A	0.07105	0.7898	1.14
2	2_37003	37003	C	0.3462	0.375	T	0.08354	0.7726	0.8824
2	2_37391	37391	G	0.3077	0.2375	A	0.6259	0.4288	1.427
2	2_37601	37601	T	0.3462	0.3458	C	1.065e-05	0.9974	1.001
2	2_37784	37784	C	0.3462	0.2417	A	1.359	0.2437	1.661
2	2_38216	38216	A	0.5769	0.5583	G	0.0329	0.8561	1.079
2	2_38478	38478	G	0.03846	0.07083	A	0.3897	0.5325	0.5247
2	2_38774	38774	T	0.2308	0.2167	C	0.02736	0.8686	1.085
2	2_38936	38936	T	0.1923	0.2417	C	0.3162	0.5739	0.7471
2	2_39126	39126	A	0.2308	0.2208	G	0.01342	0.9078	1.058
2	2_39497	39497	T	0.5769	0.5792	C	0.0004844	0.9824	0.9908
2	2_39763	39763	A	0	0.008333	G	0.2183	0.6403	0
2	2_39995	39995	C	0.2308	0.2167	T	0.02736	0.8686	1.085
2	2_40259	40259	C	0.5769	0.5875	A	0.01082	0.9172	0.9574
2	2_40638	40638	T	0.8846	0.8333	C	0.4552	0.4999	1.533
2	2_40656	40656	A	0.1538	0.15	G	0.002716	0.9584	1.03
2	2_41138	41138	G	0.8846	0.8333	A	0.4552	0.4999	1.533
2	2_41387	41387	C	0.07692	0.0625	G	0.08157	0.7752	1.25
2	2_41595	41595	C	0.2308	0.2125	T	0.0465	0.8293	1.112
2	2_41976	41976	T	0.07692	0.0625	C	0.08157	0.7752	1.25
2	2_42203	42203	G	0.4231	0.4167	A	0.003964	0.9498	1.027
2	2_42683	42683	T	0.8846	0.8292	C	0.5224	0.4698	1.58
2	2_42787	42787	C	0.3077	0.2458	T	0.4764	0.4901	1.363
2	2_43298	43298	A	0.3077	0.2458	G	0.4764	0.4901	1.363
2	2_43974	43974	A	0.1538	0.15	G	0.002716	0.9584	1.03
2	2_44179	44179	G	0.8846	0.8292	A	0.5224	0.4698	1.58
2	2_44478	44478	C	0.08333	0.004464	T	11.28	0.0007821	20.27
2	2_44602	44602	T	0.2692	0.3025	C	0.1239	0.7249	0.8494
2	2_45063	45063	A	0.1923	0.1833	G	0.01257	0.9107	1.061
2	2_45345	45345	A	0.1538	0.15	G	0.002716	0.9584	1.03
2	2_45516	45516	C	0.8846	0.8333	A	0.4552	0.4999	1.533
2	2_45852	45852	A	0.03846	0.1125	G	1.365	0.2426	0.3156
2	2_45888	45888	A	0	0.025	G	0.665	0.4148	0
2	2_46011	46011	G	0.03846	0.1167	A	1.477	0.2242	0.3029
2	2_46180	46180	C	0.7692	0.8125	T	0.2834	0.5945	0.7692
2	2_46482	46482	A	0.1923	0.2125	G	0.05755	0.8104	0.8824
2	2_46834	46834	G	0.8846	0.8292	A	0.5224	0.4698	1.58
2	2_47086	47086	C	0.5769	0.5833	A	0.003964	0.9498	0.974
2	2_47275	47275	A	0	0.04167	G	1.126	0.2887	0
2	2_47713	47713	T	0.8846	0.8319	C	0.4771	0.4897	1.549
2	2_47895	47895	A	0.1538	0.1792	G	0.1034	0.7478	0.833
2	2_48093	48093	G	0.3462	0.35	A	0.001526	0.9688	0.9832
2	2_48201	48201	T	0.2308	0.2125	C	0.0465	0.8293	1.112
2	2_48779	48779	A	0.8846	0.8333	G	0.4552	0.4999	1.533
2	2_48925	48925	A	0	0.004167	G	0.1087	0.7416	0
2	2_49846	49846	C	0.8846	0.8319	G	0.4771	0.4897	1.549
2	2_50188	50188	T	0.3462	0.375	C	0.08354	0.7726	0.8824
2	2_50398	50398	C	0.3462	0.375	G	0.08354	0.7726	0.8824
2	2_50736	50736	A	0.2308	0.2125	C	0.0465	0.8293	1.112
2	2_50933	50933	C	0.8846	0.8333	T	0.4552	0.4999	1.533
2	2_51062	51062	G	0.5769	0.5833	A	0.003964	0.9498	0.974
2	2_51206	51206	A	0.3462	0.375	C	0.08354	0.7726	0.8824
2	2_51336	51336	C	0.3462	0.3708	T	0.0614	0.8043	0.8982
2	2_51641	51641	A	0	0.025	G	0.665	0.4148	0
2	2_51953	51953	T	0.2308	0.2167	C	0.02736	0.8686	1.085
2	2_52064	52064	A	0.3077	0.25	C	0.4103	0.5218	1.333
2	2_52206	52206	T	0.2308	0.2125	G	0.0465	0.8293	1.112
2	2_52487	52487	T	0.3462	0.3667	C	0.0426	0.8365	0.9144
2	2_52631	52631	A	0.6538	0.6458	G	0.006591	0.9353	1.036
2	2_52750	52750	A	0.6538	0.6458	C	0.006591	0.9353	1.036
2	2_53010	53010	C	0.5417	0.4633	T	0.5328	0.4654	1.369
2	2_53096	53096	C	0.6538	0.6345	T	0.03809	0.8453	1.088
2	2_53362	53362	T	0.2308	0.2125	C	0.0465	0.8293	1.112
2	2_54055	54055	C	0.5385	0.4708	T	0.43	0.512	1.311
2	2_54168	54168	T	0.2308	0.2167	G	0.02736	0.8686	1.085
2	2_54306	54306	A	0.4231	0.4167	G	0.003964	0.9498	1.027
2	2_54503	54503	G	0.6538	0.6458	A	0.006591	0.9353	1.036
2	2_54734	54734	C	0.8846	0.8333	A	0.4552	0.4999	1.533
2	2_55165	55165	A	0.2308	0.2125	G	0.0465	0.8293	1.112
2	2_55304	55304	G	0.1154	0.1583	A	0.3319	0.5645	0.6934
2	2_55417	55417	G	0.1538	0.15	A	0.002716	0.9584	1.03
2	2_55703	55703	T	0.1538	0.1	G	0.7222	0.3954	1.636
2	2_55856	55856	C	0.3462	0.35	T	0.001526	0.9688	0.9832
2	2_55988	55988	G	0.6154	0.6417	A	0.07025	0.791	0.8935
2	2_56103	56103	T	0.1923	0.2083	C	0.03673	0.848	0.9048
2	2_56519	56519	G	0.03846	0.1167	A	1.477	0.2242	0.3029
2	2_56739	56739	C	0.1538	0.1458	T	0.01204	0.9126	1.065
2	2_57057	57057	A	0.5	0.5208	G	0.04078	0.84	0.92
2	2_57365	57365	A	0.1538	0.15	G	0.002716	0.9584	1.03
2	2_57580	57580	A	0.2308	0.2042	G	0.1012	0.7504	1.169
2	2_57727	57727	C	0.6154	0.6375	T	0.04952	0.8239	0.9098
2	2_57980	57980	C	0.2308	0.2167	G	0.02736	0.8686	1.085
2	2_58311	58311	T	0.5	0.5292	C	0.08005	0.7772	0.8898
2	2_58393	58393	C	0.1538	0.1458	T	0.01204	0.9126	1.065
2	2_58559	58559	A	0.1538	0.1513	G	0.001219	0.9721	1.02
2	2_58715	58715	C	0.8846	0.8292	G	0.5224	0.4698	1.58
2	2_58946	58946	A	0.8846	0.8292	G	0.5224	0.4698	1.58
2	2_59094	59094	C	0.6538	0.65	G	0.001526	0.9688	1.017
2	2_59229	59229	G	0.2308	0.2167	T	0.02736	0.8686	1.085
2	2_59421	59421	G	0.2308	0.2208	A	0.01342	0.9078	1.058
2	2_59542	59542	A	0.3077	0.2458	G	0.4764	0.4901	1.363
2	2_59721	59721	G	0.3846	0.375	T	0.009245	0.9234	1.042
2	2_60014	60014	A	0.07692	0.0625	G	0.08157	0.7752	1.25
2	2_60210	60210	G	0.8846	0.8333	A	0.4552	0.4999	1.533
2	2_60464	60464	A	0.3462	0.3458	G	1.065e-05	0.9974	1.001
2	2_60534	60534	C	0.3462	0.3708	T	0.0614	0.8043	0.8982
2	2_60677	60677	C	0.8846	0.8333	T	0.4552	0.4999	1.533
2	2_61046	61046	A	0.1538	0.1458	C	0.01204	0.9126	1.065
2	2_61197	61197	G	0.2308	0.2125	A	0.0465	0.8293	1.112
2	2_61227	61227	C	0.7692	0.8208	T	0.4157	0.5191	0.7276
2	2_61554	61554	T	0.2308	0.2125	C	0.0465	0.8293	1.112
2	2_61686	61686	A	0	0.025	G	0.665	0.4148	0
2	2_61793	61793	T	0.2308	0.2167	C	0.02736	0.8686	1.085
2	2_61904	61904	G	0.2308	0.2125	A	0.0465	0.8293	1.112
2	2_62113	62113	G	0.8846	0.8333	T	0.4552	0.4999	1.533
2	2_62295	62295	G	0.3462	0.3708	C	0.0614	0.8043	0.8982
2	2_62437	62437	G	0.2308	0.2083	A	0.07105	0.7898	1.14
2	2_62538	62538	A	0.5385	0.4542	G	0.6705	0.4129	1.402
2	2_62907	62907	C	0.8846	0.8292	T	0.5224	0.4698	1.58
2	2_63030	63030	A	0.3462	0.35	G	0.001526	0.9688	0.9832
2	2_63200	63200	G	0.2308	0.2125	A	0.0465	0.8293	1.112
2	2_63250	63250	C	0.8846	0.8292	T	0.5224	0.4698	1.58
2	2_63479	63479	G	0.3077	0.2458	A	0.4764	0.4901	1.363
2	2_63597	63597	C	0.2308	0.2167	T	0.02736	0.8686	1.085
2	2_63693	63693	A	0.2308	0.2167	G	0.02736	0.8686	1.085
2	2_64085	64085	G	0.8846	0.8333	A	0.4552	0.4999	1.533
2	2_64224	64224	C	0.3462	0.375	A	0.08354	0.7726	0.8824
2	2_64312	64312	T	0.3462	0.375	C	0.08354	0.7726	0.8824
2	2_64363	64363	T	0.2308	0.2042	C	0.1012	0.7504	1.169
2	2_64554	64554	G	0.5769	0.5833	A	0.003964	0.9498	0.974
2	2_64725	64725	A	0.8846	0.8083	G	0.9084	0.3406	1.818
2	2_64969	64969	T	0.2308	0.1833	C	0.3458	0.5565	1.336
2	2_65239	65239	T	0.8846	0.8292	C	0.5224	0.4698	1.58
2	2_65290	65290	T	0.2308	0.1833	G	0.3458	0.5565	1.336
2	2_65397	65397	C	0.5385	0.4708	G	0.43	0.512	1.311
2	2_65497	65497	G	0.7308	0.6833	A	0.2459	0.62	1.258
2	2_65699	65699	A	0.2308	0.2083	G	0.07105	0.7898	1.14
2	2_65859	65859	A	0.8846	0.8333	G	0.4552	0.4999	1.533
2	2_65871	65871	G	0.3077	0.2458	C	0.4764	0.4901	1.363
2	2_66011	66011	C	0.5769	0.5792	A	0.0004844	0.9824	0.9908
2	2_66191	66191	G	0.8846	0.825	A	0.5932	0.4412	1.626
2	2_66465	66465	T	0.8846	0.8333	C	0.4552	0.4999	1.533
2	2_66574	66574	T	0.2308	0.2125	C	0.0465	0.8293	1.112
2	2_66747	66747	C	0.3462	0.3708	T	0.0614	0.8043	0.8982
2	2_66926	66926	C	0.2308	0.2125	G	0.0465	0.8293	1.112
2	2_67046	67046	A	0.2308	0.2167	T	0.02736	0.8686	1.085
2	2_67338	67338	T	0.2308	0.2167	C	0.02736	0.8686	1.085
2	2_67714	67714	G	0.3462	0.3458	T	1.065e-05	0.9974	1.001
2	2_67917	67917	A	0.2308	0.2167	T	0.02736	0.8686	1.085
2	2_67982	67982	A	0.2308	0.2125	G	0.0465	0.8293	1.112
2	2_68170	68170	T	0.2308	0.2125	A	0.0465	0.8293	1.112
2	2_68404	68404	A	0.2308	0.2125	G	0.0465	0.8293	1.112
2	2_68552	68552	G	0	0.025	A	0.665	0.4148	0
2	2_68785	68785	C	0.2308	0.2125	G	0.0465	0.8293	1.112
2	2_68970	68970	T	0.5	0.4417	C	0.3229	0.5699	1.264
2	2_69406	69406	G	0.2308	0.2125	A	0.0465	0.8293	1.112
2	2_69752	69752	T	0.2308	0.2125	G	0.0465	0.8293	1.112
2	2_70126	70126	G	0.2308	0.2125	T	0.0465	0.8293	1.112
2	2_70382	70382	A	0.1538	0.15	G	0.002716	0.9584	1.03
2	2_70572	70572	A	0.2308	0.2083	G	0.07105	0.7898	1.14
2	2_70683	70683	C	0.2308	0.2167	T	0.02736	0.8686	1.085
2	2_70898	70898	A	0.2308	0.2167	G	0.02736	0.8686	1.085
2	2_71172	71172	C	0.2308	0.2125	T	0.0465	0.8293	1.112
2	2_71357	71357	G	0.04167	0.1372	C	1.773	0.183	0.2735
2	2_71465	71465	G	0.1923	0.2167	T	0.08267	0.7737	0.8608
2	2_71738	71738	G	0.2308	0.2125	A	0.0465	0.8293	1.112
2	2_71794	71794	A	0.2308	0.2167	C	0.02736	0.8686	1.085
2	2_72036	72036	A	0.6538	0.6208	G	0.109	0.7413	1.154
2	2_72227	72227	A	0	0.025	G	0.665	0.4148	0
2	2_72534	72534	T	0.2308	0.2083	A	0.07105	0.7898	1.14
2	2_72741	72741	C	0.1538	0.1	T	0.7222	0.3954	1.636
2	2_72847	72847	C	0.2308	0.2125	A	0.0465	0.8293	1.112
2	2_72981	72981	A	0.2308	0.2083	G	0.07105	0.7898	1.14
2	2_73118	73118	T	0.2692	0.2125	C	0.4428	0.5058	1.365
2	2_73345	73345	T	0.2308	0.2167	C	0.02736	0.8686	1.085
2	2_73536	73536	T	0	0.025	C	0.665	0.4148	0
2	2_73639	73639	A	0.2308	0.2167	G	0.02736	0.8686	1.085
2	2_73858	73858	T	0.2308	0.2125	G	0.0465	0.8293	1.112
2	2_73889	73889	A	0.2308	0.2125	G	0.0465	0.8293	1.112
2	2_74045	74045	G	0.2308	0.2167	A	0.02736	0.8686	1.085
2	2_74154	74154	A	0.2308	0.2125	G	0.0465	0.8293	1.112
2	2_74586	74586	A	0	0.025	C	0.665	0.4148	0
2	2_74700	74700	G	0.2308	0.2083	A	0.07105	0.7898	1.14
2	2_75025	75025	C	0.8846	0.8333	T	0.4552	0.4999	1.533
2	2_75327	75327	A	0.07692	0.0625	G	0.08157	0.7752	1.25
2	2_75698	75698	T	0.2308	0.2125	C	0.0465	0.8293	1.112
2	2_75952	75952	A	0.2308	0.2125	G	0.0465	0.8293	1.112
2	2_76147	76147	G	0.2308	0.2083	T	0.07105	0.7898	1.14
2	2_76353	76353	A	0.2308	0.2167	G	0.02736	0.8686	1.085
2	2_76439	76439	T	0.3846	0.3583	G	0.07025	0.791	1.119
2	2_76613	76613	G	0.2308	0.2167	A	0.02736	0.8686	1.085
2	2_76756	76756	G	0.03846	0.1125	A	1.365	0.2426	0.3156
2	2_76879	76879	T	0.3077	0.2458	C	0.4764	0.4901	1.363
2	2_77093	77093	A	0.2308	0.2125	C	0.0465	0.8293	1.112
2	2_77374	77374	A	0.2308	0.2	C	0.1373	0.711	1.2
2	2_77585	77585	G	0.1667	0.2434	A	0.7078	0.4002	0.6218
2	2_77675	77675	G	0	0.03398	A	0.7013	0.4023	0
2	2_78710	78710	T	0	0.03478	C	0.9335	0.3339	0
2	2_78780	78780	G	0.07692	0.1009	A	0.1509	0.6977	0.7428
2	2_78888	78888	G	0.1154	0.1886	A	0.8435	0.3584	0.5612
2	2_79024	79024	C	0.1154	0.1535	A	0.2666	0.6056	0.7193
2	2_79186	79186	G	0.07692	0.1144	A	0.3343	0.5631	0.6451
2	2_79386	79386	G	0.1923	0.1833	T	0.01257	0.9107	1.061
2	2_79406	79406	G	0.1923	0.1681	T	0.0974	0.755	1.179
2	2_79581	79581	T	0.1923	0.1833	C	0.01257	0.9107	1.061
2	2_79697	79697	G	0.1538	0.1792	A	0.1034	0.7478	0.833
2	2_79858	79858	T	0.8846	0.8167	C	0.7445	0.3882	1.721
2	2_80141	80141	T	0.2308	0.2167	C	0.02736	0.8686	1.085
2	2_80248	80248	C	0.2308	0.2083	T	0.07105	0.7898	1.14
2	2_80493	80493	C	0.8846	0.8333	T	0.4552	0.4999	1.533
2	2_80662	80662	T	0.2308	0.2042	C	0.1012	0.7504	1.169
2	2_80854	80854	C	0.2308	0.2167	T	0.02736	0.8686	1.085
2	2_80948	80948	G	0.5	0.4417	A	0.3229	0.5699	1.264
2	2_81057	81057	T	0.3077	0.2375	C	0.6259	0.4288	1.427
2	2_81257	81257	A	0.2308	0.1792	G	0.4157	0.5191	1.374
2	2_81317	81317	A	0.2308	0.2125	C	0.0465	0.8293	1.112
2	2_81503	81503	C	0.2308	0.2125	T	0.0465	0.8293	1.112
2	2_81524	81524	C	0	0.025	G	0.665	0.4148	0
2	2_81907	81907	C	0.2308	0.2083	T	0.07105	0.7898	1.14
2	2_82160	82160	A	0.1538	0.1	G	0.7222	0.3954	1.636
2	2_82648	82648	A	0.2308	0.2167	G	0.02736	0.8686	1.085
2	2_82923	82923	A	0.2308	0.2125	G	0.0465	0.8293	1.112
2	2_83301	83301	A	0.1538	0.1458	C	0.01204	0.9126	1.065
2	2_83465	83465	G	0.2692	0.2042	A	0.5975	0.4395	1.436
2	2_83799	83799	C	0.2308	0.2167	T	0.02736	0.8686	1.085
2	2_83872	83872	C	0.2308	0.2125	T	0.0465	0.8293	1.112
2	2_84308	84308	C	0.2308	0.2125	T	0.0465	0.8293	1.112
2	2_84458	84458	A	0.5	0.4375	G	0.3713	0.5423	1.286
2	2_85025	85025	A	0.2308	0.2125	G	0.0465	0.8293	1.112
2	2_85179	85179	C	0.2308	0.2083	T	0.07105	0.7898	1.14
2	2_85325	85325	G	0.3846	0.3542	A	0.09473	0.7582	1.14
2	2_85551	85551	G	0.2308	0.2125	C	0.0465	0.8293	1.112
2	2_85689	85689	A	0.4231	0.3833	T	0.1562	0.6927	1.18
2	2_85898	85898	C	0.8846	0.8333	A	0.4552	0.4999	1.533
2	2_86214	86214	G	0	0.0125	A	0.3287	0.5664	0
2	2_86330	86330	G	0.5	0.5542	A	0.278	0.598	0.8045
2	2_86559	86559	G	0.2308	0.2125	C	0.0465	0.8293	1.112
2	2_86785	86785	C	0.2308	0.2083	T	0.07105	0.7898	1.14
2	2_87120	87120	G	0.2308	0.2167	T	0.02736	0.8686	1.085
2	2_87252	87252	C	0.5	0.4625	T	0.1326	0.7158	1.162
2	2_87410	87410	C	0.5	0.525	T	0.05877	0.8085	0.9048
2	2_87605	87605	T	0.1923	0.2125	C	0.05755	0.8104	0.8824
2	2_87852	87852	G	0.8846	0.8375	A	0.3916	0.5314	1.488
2	2_88013	88013	G	0.3846	0.3583	A	0.07025	0.791	1.119
2	2_88474	88474	G	0.8846	0.8333	T	0.4552	0.4999	1.533
2	2_88478	88478	C	0.8846	0.8333	T	0.4552	0.4999	1.533
2	2_88653	88653	G	0.8846	0.825	A	0.5932	0.4412	1.626
2	2_89230	89230	T	0.3846	0.3625	C	0.04952	0.8239	1.099
2	2_89459	89459	C	0.5	0.5208	G	0.04078	0.84	0.92
2	2_89688	89688	C	0.6154	0.5583	G	0.3105	0.5774	1.266
2	2_89959	89959	T	0.2308	0.2125	C	0.0465	0.8293	1.112
2	2_90145	90145	T	0.8846	0.8333	C	0.4552	0.4999	1.533
2	2_90289	90289	A	0.2308	0.2167	C	0.02736	0.8686	1.085
2	2_90490	90490	T	0.2308	0.2125	C	0.0465	0.8293	1.112
2	2_90670	90670	G	0.8846	0.8167	A	0.7445	0.3882	1.721
2	2_91006	91006	G	0.8846	0.8333	A	0.4552	0.4999	1.533
2	2_91023	91023	G	0.1923	0.2167	C	0.08267	0.7737	0.8608
2	2_91132	91132	C	0.1923	0.2167	T	0.08267	0.7737	0.8608
2	2_91613	91613	G	0.2308	0.2208	T	0.01342	0.9078	1.058
2	2_91991	91991	C	0.2308	0.2167	T	0.02736	0.8686	1.085
2	2_92438	92438	G	0.3846	0.3083	A	0.6318	0.4267	1.402
2	2_93067	93067	T	0.2308	0.2167	G	0.02736	0.8686	1.085
2	2_93272	93272	C	0.2308	0.2167	T	0.02736	0.8686	1.085
2	2_93578	93578	T	0.8846	0.8333	A	0.4552	0.4999	1.533
2	2_93740	93740	G	0.2083	0.2167	A	0.00895	0.9246	0.9514
2	2_93956	93956	A	0.5	0.4667	C	0.1046	0.7463	1.143
2	2_94424	94424	G	0.2308	0.2125	C	0.0465	0.8293	1.112
2	2_94574	94574	G	0.2308	0.2125	A	0.0465	0.8293	1.112
2	2_94773	94773	G	0.2308	0.2167	A	0.02736	0.8686	1.085
2	2_94980	94980	C	0.3846	0.3583	A	0.07025	0.791	1.119
2	2_95140	95140	A	0.2308	0.2125	G	0.0465	0.8293	1.112
2	2_95241	95241	T	0.2308	0.2167	G	0.02736	0.8686	1.085
2	2_95466	95466	G	0.6154	0.6208	T	0.002957	0.9566	0.9772
2	2_95552	95552	A	0.07692	0.0625	G	0.08157	0.7752	1.25
2	2_95996	95996	G	0	0.004167	A	0.1087	0.7416	0
2	2_96096	96096	A	0.8846	0.8333	T	0.4552	0.4999	1.533
2	2_96429	96429	C	0.1923	0.2167	T	0.08267	0.7737	0.8608
2	2_96505	96505	G	0.2308	0.2167	C	0.02736	0.8686	1.085
2	2_96775	96775	A	0.2308	0.2042	G	0.1012	0.7504	1.169
2	2_96904	96904	C	0.2308	0.2167	T	0.02736	0.8686	1.085
2	2_97137	97137	C	0.2308	0.2167	T	0.02736	0.8686	1.085
2	2_97233	97233	T	0.5	0.4375	C	0.3713	0.5423	1.286
2	2_97373	97373	C	0.1154	0.1667	T	0.4552	0.4999	0.6522
2	2_97557	97557	T	0	0.025	C	0.665	0.4148	0
2	2_97704	97704	A	0.5	0.4667	G	0.1046	0.7463	1.143
2	2_98158	98158	G	0.2308	0.2167	A	0.02736	0.8686	1.085
2	2_98317	98317	T	0.2308	0.2083	C	0.07105	0.7898	1.14
2	2_98476	98476	G	0.8846	0.8292	T	0.5224	0.4698	1.58
2	2_98753	98753	T	0.2308	0.2125	C	0.0465	0.8293	1.112
2	2_98971	98971	T	0.2308	0.2167	C	0.02736	0.8686	1.085
2	2_98994	98994	A	0.2308	0.2167	G	0.02736	0.8686	1.085
2	2_99227	99227	T	0.1538	0.1542	A	1.848e-05	0.9966	0.9975
2	2_99417	99417	C	0.2308	0.2	T	0.1373	0.711	1.2
2	2_99472	99472	G	0.2308	0.2167	A	0.02736	0.8686	1.085
2	2_99749	99749	C	0.2308	0.2167	T	0.02736	0.8686	1.085
2	2_99854	99854	T	0.2308	0.2167	G	0.02736	0.8686	1.085
2	2_99978	99978	T	0.2308	0.2083	C	0.07105	0.7898	1.14
2	2_100172 1	172	G	0.2308	0.2083	A	0.07105	0.7898	1.14
2	2_100338 1	338	A	0.2308	0.2125	G	0.0465	0.8293	1.112
2	2_100541 1	541	A	0.2308	0.2167	C	0.02736	0.8686	1.085
2	2_100604 1	604	C	0.2308	0.2167	T	0.02736	0.8686	1.085
2	2_100863 1	863	G	0.2308	0.2167	A	0.02736	0.8686	1.085
2	2_101019 1	1019	A	0.2308	0.2083	G	0.07105	0.7898	1.14
2	2_101168 1	1168	C	0.2308	0.2167	T	0.02736	0.8686	1.085
2	2_101305 1	1305	C	0.2308	0.2167	T	0.02736	0.8686	1.085
2	2_101468 1	1468	A	0.3846	0.3583	T	0.07025	0.791	1.119
2	2_101652 1	1652	A	0.2308	0.2167	G	0.02736	0.8686	1.085
2	2_101829 1	1829	C	0.2692	0.3292	T	0.3852	0.5348	0.7508
2	2_102086 1	2086	C	0.1538	0.15	G	0.002716	0.9584	1.03
2	2_102475 1	2475	G	0.6923	0.7625	A	0.6259	0.4288	0.7008
2	2_102612 1	2612	T	0.7308	0.65	G	0.68	0.4096	1.462
2	2_102734 1	2734	A	0.1923	0.1933	G	0.0001414	0.9905	0.9938
2	2_102935 1	2935	C	0.5	0.5583	A	0.3229	0.5699	0.791
2	2_103183 1	3183	T	0.2308	0.2167	C	0.02736	0.8686	1.085
2	2_103423 1	3423	C	0.2308	0.2167	T	0.02736	0.8686	1.085
2	2_103496 1	3496	T	0.2308	0.2125	C	0.0465	0.8293	1.112
2	2_103855 1	3855	G	0.2308	0.2167	A	0.02736	0.8686	1.085
2	2_104199 1	4199	T	0.2308	0.2167	C	0.02736	0.8686	1.085
2	2_104439 1	4439	C	0.2308	0.2125	A	0.0465	0.8293	1.112
2	2_104710 1	4710	C	0.2308	0.2167	T	0.02736	0.8686	1.085
2	2_104820 1	4820	T	0.2308	0.2	C	0.1373	0.711	1.2
2	2_105167 1	5167	T	0.1923	0.2083	C	0.03673	0.848	0.9048
2	2_105434 1	5434	G	0.2308	0.2	A	0.1373	0.711	1.2
2	2_105627 1	5627	A	0.2308	0.2125	C	0.0465	0.8293	1.112
2	2_105841 1	5841	C	0.2692	0.325	T	0.3356	0.5624	0.7652
2	2_105972 1	5972	A	0.2692	0.3208	G	0.2891	0.5908	0.7799
2	2_106077 1	6077	C	0.2308	0.2083	T	0.07105	0.7898	1.14
2	2_106611 1	6611	C	0.5	0.5292	A	0.08005	0.7772	0.8898
2	2_106796 1	6796	C	0.1923	0.2083	A	0.03673	0.848	0.9048
2	2_106977 1	6977	A	0.2308	0.2125	C	0.0465	0.8293	1.112
2	2_107253 1	7253	C	0.2308	0.2042	T	0.1012	0.7504	1.169
2	2_107404 1	7404	T	0.1538	0.09167	C	1.028	0.3105	1.802
2	2_107515 1	7515	G	0.2308	0.2125	A	0.0465	0.8293	1.112
2	2_107852 1	7852	C	0.3462	0.3908	G	0.1967	0.6574	0.8254
2	2_108047 1	8047	C	0.2308	0.2083	T	0.07105	0.7898	1.14
2	2_108175 1	8175	C	0.2308	0.2167	T	0.02736	0.8686	1.085
2	2_108338 1	8338	A	0.2308	0.2125	T	0.0465	0.8293	1.112
2	2_108467 1	8467	C	0.9231	0.8292	T	1.527	0.2166	2.472
2	2_108569 1	8569	C	0.1538	0.1822	G	0.1279	0.7206	0.8161
2	2_108709 1	8709	C	0.2308	0.1304	G	1.946	0.163	2
2	2_108900 1	8900	T	0.7083	0.587	C	1.332	0.2484	1.709
2	2_109060 1	9060	C	0.1538	0.09649	T	0.8356	0.3607	1.702
2	2_109201 1	9201	G	0.5769	0.4174	A	2.421	0.1197	1.903
2	2_109330 1	9330	G	0	0.03419	A	0.9171	0.3382	0
2	2_109442 1	9442	T	0.04545	0.06087	C	0.08523	0.7703	0.7347
2	2_109618 1	9618	T	0.08333	0.1453	A	0.6961	0.4041	0.5348
2	2_109721 1	9721	G	0.2308	0.2161	C	0.0296	0.8634	1.088
2	2_109861 1	9861	A	0.2308	0.2161	G	0.0296	0.8634	1.088
2	2_110096 1	10096	G	0.2308	0.2246	A	0.005148	0.9428	1.036
2	2_110144 1	10144	A	0.2308	0.2203	G	0.01478	0.9032	1.062
2	2_110656 1	10656	G	0.2308	0.2161	A	0.0296	0.8634	1.088
2	2_110888 1	10888	T	0.2308	0.2161	C	0.0296	0.8634	1.088
2	2_111093 1	11093	A	0.2308	0.2203	T	0.01478	0.9032	1.062
2	2_111190 1	11190	C	0.1923	0.2161	T	0.0789	0.7788	0.8637
2	2_111329 1	11329	T	0.2692	0.2161	A	0.3835	0.5357	1.336
2	2_111592 1	11592	A	0.2308	0.2119	G	0.04981	0.8234	1.116
2	2_111689 1	11689	C	0.2308	0.2161	G	0.0296	0.8634	1.088
2	2_111834 1	11834	G	0.2308	0.2161	A	0.0296	0.8634	1.088
2	2_112109 1	12109	C	0.1923	0.2119	T	0.05401	0.8162	0.8857
2	2_112235 1	12235	A	0.4615	0.4492	G	0.01451	0.9041	1.051
2	2_112496 1	12496	A	0.2308	0.2203	G	0.01478	0.9032	1.062
2	2_112677 1	12677	A	0.2308	0.2161	G	0.0296	0.8634	1.088
2	2_112829 1	12829	G	0.3462	0.3729	A	0.07175	0.7888	0.8904
2	2_112972 1	12972	T	0.1923	0.2203	C	0.1081	0.7423	0.8425
2	2_113141 1	13141	A	0.2308	0.2119	G	0.04981	0.8234	1.116
2	2_113716 1	13716	G	0.2308	0.2076	C	0.07562	0.7833	1.145
2	2_113776 1	13776	C	0.2308	0.2161	T	0.0296	0.8634	1.088
2	2_113961 1	13961	C	0.3846	0.3718	A	0.01644	0.898	1.056
2	2_114213 1	14213	C	0.8846	0.8305	T	0.4998	0.4796	1.565
2	2_114302 1	14302	C	0.5	0.4534	T	0.205	0.6507	1.206
2	2_114490 1	14490	A	0.2308	0.2288	G	0.0005073	0.982	1.011
2	2_114758 1	14758	T	0.1923	0.2161	C	0.0789	0.7788	0.8637
2	2_114950 1	14950	A	0.8846	0.8305	G	0.4998	0.4796	1.565
2	2_115027 1	15027	T	0.2308	0.2076	C	0.07562	0.7833	1.145
2	2_115164 1	15164	A	0.2308	0.2161	G	0.0296	0.8634	1.088
2	2_115292 1	15292	T	0.1923	0.2119	C	0.05401	0.8162	0.8857
2	2_115447 1	15447	A	0.2692	0.2161	C	0.3835	0.5357	1.336
2	2_115628 1	15628	T	0.3462	0.3517	C	0.003156	0.9552	0.9759
2	2_115739 1	15739	G	0.2308	0.2161	T	0.0296	0.8634	1.088
2	2_115885 1	15885	G	0.3462	0.3771	A	0.09591	0.7568	0.8744
2	2_116268 1	16268	G	0.2308	0.2161	A	0.0296	0.8634	1.088
2	2_116482 1	16482	A	0.2308	0.2161	G	0.0296	0.8634	1.088
2	2_116599 1	16599	G	0.2308	0.2161	A	0.0296	0.8634	1.088
2	2_116780 1	16780	T	0.2308	0.2161	A	0.0296	0.8634	1.088
2	2_116954 1	16954	G	0.8846	0.8347	A	0.4327	0.5107	1.518
2	2_117077 1	17077	G	0.2308	0.2161	A	0.0296	0.8634	1.088
2	2_117239 1	17239	A	0.2308	0.1864	G	0.298	0.5851	1.309
2	2_117364 1	17364	T	0.2308	0.2034	A	0.1073	0.7432	1.175
2	2_117679 1	17679	C	0.1538	0.1907	T	0.209	0.6476	0.7717
2	2_117878 1	17878	G	0.3077	0.2456	A	0.4772	0.4897	1.365
2	2_117968 1	17968	G	0.1538	0.1387	A	0.04488	0.8322	1.129
2	2_118017 1	18017	C	0	0.02521	T	0.6707	0.4128	0
2	2_118138 1	18138	C	0.1538	0.1429	T	0.02297	0.8795	1.091
2	2_118267 1	18267	A	0.1154	0.08333	G	0.3031	0.582	1.435
2	2_118878 1	18878	T	0.03846	0.01852	C	0.4561	0.4994	2.12
2	2_119076 1	19076	T	0.5	0.4667	C	0.1046	0.7463	1.143
2	2_119183 1	19183	C	0.3077	0.3458	T	0.1516	0.697	0.8407
2	2_119412 1	19412	T	0	0.025	C	0.665	0.4148	0
2	2_119484 1	19484	G	0.2308	0.2125	A	0.0465	0.8293	1.112
2	2_119705 1	19705	C	0.2308	0.2167	T	0.02736	0.8686	1.085
2	2_119860 1	19860	C	0.8846	0.8333	G	0.4552	0.4999	1.533
2	2_120046 1	20046	G	0.8846	0.8333	T	0.4552	0.4999	1.533
2	2_120340 1	20340	C	0.2308	0.2125	T	0.0465	0.8293	1.112
2	2_120466 1	20466	C	0.5	0.4333	A	0.4232	0.5154	1.308
2	2_120580 1	20580	A	0.2308	0.2125	G	0.0465	0.8293	1.112
2	2_120898 1	20898	A	0.5	0.4417	G	0.3229	0.5699	1.264
2	2_121046 1	21046	C	0.2308	0.2125	T	0.0465	0.8293	1.112
2	2_121246 1	21246	A	0.8846	0.8333	G	0.4552	0.4999	1.533
2	2_121342 1	21342	C	0.1538	0.15	T	0.002716	0.9584	1.03
2	2_121786 1	21786	G	0.8846	0.8333	A	0.4552	0.4999	1.533
2	2_121900 1	21900	T	0.2308	0.175	C	0.4934	0.4824	1.414
2	2_122008 1	22008	C	0.1538	0.15	T	0.002716	0.9584	1.03
2	2_122160 1	22160	G	0.2308	0.2083	A	0.07105	0.7898	1.14
2	2_122436 1	22436	A	0.8846	0.8333	G	0.4552	0.4999	1.533
2	2_122501 1	22501	G	0.2308	0.2167	T	0.02736	0.8686	1.085
2	2_122650 1	22650	A	0.2308	0.2167	G	0.02736	0.8686	1.085
2	2_122777 1	22777	C	0.1538	0.1	G	0.7222	0.3954	1.636
2	2_123214 1	23214	C	0.2308	0.2125	T	0.0465	0.8293	1.112
2	2_123428 1	23428	A	0.2308	0.2083	G	0.07105	0.7898	1.14
2	2_123557 1	23557	T	0.1538	0.2179	A	0.5765	0.4477	0.6524
2	2_123679 1	23679	T	0.1538	0.15	C	0.002716	0.9584	1.03
2	2_123972 1	23972	A	0.2308	0.2167	G	0.02736	0.8686	1.085
2	2_124080 1	24080	G	0.8846	0.8333	T	0.4552	0.4999	1.533
2	2_124376 1	24376	A	0.2308	0.2167	T	0.02736	0.8686	1.085
2	2_124496 1	24496	A	0.2308	0.2167	C	0.02736	0.8686	1.085
2	2_124633 1	24633	T	0.1923	0.2125	C	0.05755	0.8104	0.8824
2	2_124738 1	24738	T	0.2308	0.2167	C	0.02736	0.8686	1.085
2	2_125193 1	25193	T	0.2308	0.2125	C	0.0465	0.8293	1.112
2	2_125278 1	25278	G	0.8462	0.8333	A	0.02793	0.8673	1.1
2	2_125417 1	25417	C	0.7692	0.8167	T	0.3458	0.5565	0.7483
2	2_125613 1	25613	T	0.2308	0.2167	C	0.02736	0.8686	1.085
2	2_125695 1	25695	A	0.1538	0.175	G	0.07339	0.7865	0.8571
2	2_125952 1	25952	A	0.2308	0.2083	G	0.07105	0.7898	1.14
2	2_126395 1	26395	G	0.2308	0.2083	A	0.07105	0.7898	1.14
2	2_126662 1	26662	A	0.5769	0.5625	G	0.01984	0.888	1.061
2	2_126703 1	26703	C	0.2692	0.325	T	0.3356	0.5624	0.7652
2	2_126947 1	26947	G	0.2308	0.2125	A	0.0465	0.8293	1.112
2	2_127069 1	27069	G	0.2308	0.2167	A	0.02736	0.8686	1.085
2	2_127267 1	27267	T	0.3077	0.2333	C	0.7099	0.3995	1.46
2	2_127434 1	27434	C	0.2308	0.2083	T	0.07105	0.7898	1.14
2	2_127831 1	27831	A	0.4231	0.4417	T	0.0329	0.8561	0.927
2	2_128022 1	28022	C	0.2308	0.2125	T	0.0465	0.8293	1.112
2	2_128259 1	28259	A	0.2308	0.2167	G	0.02736	0.8686	1.085
2	2_128508 1	28508	A	0.2308	0.2167	G	0.02736	0.8686	1.085
2	2_128630 1	28630	T	0.1923	0.2167	C	0.08267	0.7737	0.8608
2	2_128740 1	28740	A	0.2308	0.2125	G	0.0465	0.8293	1.112
2	2_128884 1	28884	T	0.2308	0.2042	C	0.1012	0.7504	1.169
2	2_129099 1	29099	T	0.5	0.5208	C	0.04078	0.84	0.92
2	2_129324 1	29324	C	0.2308	0.2083	T	0.07105	0.7898	1.14
2	2_129649 1	29649	A	0.1538	0.1042	G	0.596	0.4401	1.564
2	2_129877 1	29877	A	0.2308	0.2083	G	0.07105	0.7898	1.14
2	2_129959 1	29959	G	0.2308	0.2208	T	0.01342	0.9078	1.058
2	2_130257 1	30257	C	0.1923	0.1625	G	0.151	0.6976	1.227
2	2_130373 1	30373	G	0.2308	0.1875	A	0.2834	0.5945	1.3
2	2_130523 1	30523	C	0.2308	0.2167	T	0.02736	0.8686	1.085
2	2_130622 1	30622	A	0.2308	0.2125	G	0.0465	0.8293	1.112
2	2_130783 1	30783	C	0.8846	0.825	T	0.5932	0.4412	1.626
2	2_130940 1	30940	T	0.2308	0.225	C	0.00447	0.9467	1.033
2	2_131219 1	31219	G	0.8846	0.8333	A	0.4552	0.4999	1.533
2	2_131658 1	31658	T	0.2308	0.2125	C	0.0465	0.8293	1.112
2	2_131812 1	31812	C	0.6923	0.6542	T	0.1516	0.697	1.189
2	2_131971 1	31971	T	0.2308	0.2167	G	0.02736	0.8686	1.085
2	2_132263 1	32263	G	0.2308	0.2167	A	0.02736	0.8686	1.085
2	2_132333 1	32333	T	0.2308	0.2125	C	0.0465	0.8293	1.112
2	2_132475 1	32475	G	0.2308	0.2125	A	0.0465	0.8293	1.112
2	2_132771 1	32771	T	0.2308	0.2125	C	0.0465	0.8293	1.112
2	2_132940 1	32940	G	0.3846	0.3875	A	0.0008227	0.9771	0.9879
2	2_133005 1	33005	T	0.2308	0.2125	G	0.0465	0.8293	1.112
2	2_133197 1	33197	C	0.5	0.45	T	0.2365	0.6267	1.222
2	2_133348 1	33348	T	0.2308	0.2125	C	0.0465	0.8293	1.112
2	2_133501 1	33501	T	0.2308	0.2083	C	0.07105	0.7898	1.14
2	2_133601 1	33601	G	0.2308	0.2125	A	0.0465	0.8293	1.112
2	2_133871 1	33871	C	0.1538	0.1	T	0.7222	0.3954	1.636
2	2_134068 1	34068	A	0.2308	0.2125	G	0.0465	0.8293	1.112
2	2_134163 1	34163	A	0.2308	0.2125	G	0.0465	0.8293	1.112
2	2_134264 1	34264	A	0.2308	0.2167	G	0.02736	0.8686	1.085
2	2_134921 1	34921	C	0.2308	0.2125	T	0.0465	0.8293	1.112
2	2_135136 1	35136	A	0.7692	0.8167	G	0.3458	0.5565	0.7483
2	2_135610 1	35610	T	0.5769	0.5583	C	0.0329	0.8561	1.079
2	2_135735 1	35735	A	0.1538	0.175	T	0.07339	0.7865	0.8571
2	2_135883 1	35883	C	0.7308	0.7083	T	0.05741	0.8106	1.118
2	2_136096 1	36096	C	0.8846	0.8333	T	0.4552	0.4999	1.533
2	2_136271 1	36271	G	0.8846	0.8333	A	0.4552	0.4999	1.533
2	2_136650 1	36650	C	0.2308	0.2125	T	0.0465	0.8293	1.112
2	2_136799 1	36799	T	0.03846	0.1125	C	1.365	0.2426	0.3156
2	2_137000 1	37000	A	0.2308	0.2167	G	0.02736	0.8686	1.085
2	2_137131 1	37131	C	0.1538	0.1	T	0.7222	0.3954	1.636
2	2_137361 1	37361	T	0.2308	0.2125	C	0.0465	0.8293	1.112
2	2_137537 1	37537	G	0.7308	0.7949	A	0.5765	0.4477	0.7005
2	2_137782 1	37782	T	0.2308	0.2125	C	0.0465	0.8293	1.112
2	2_137968 1	37968	C	0.7692	0.8167	A	0.3458	0.5565	0.7483
2	2_138156 1	38156	C	0.2308	0.2083	T	0.07105	0.7898	1.14
2	2_138419 1	38419	A	0.2308	0.2083	G	0.07105	0.7898	1.14
2	2_138854 1	38854	A	0.3846	0.3417	G	0.1913	0.6619	1.204
2	2_139031 1	39031	T	0.1538	0.175	C	0.07339	0.7865	0.8571
2	2_139214 1	39214	G	0.2308	0.2167	A	0.02736	0.8686	1.085
2	2_139434 1	39434	T	0.2308	0.2167	C	0.02736	0.8686	1.085
2	2_139518 1	39518	C	0.6923	0.7542	T	0.4764	0.4901	0.7334
2	2_139669 1	39669	T	0.2308	0.2083	C	0.07105	0.7898	1.14
2	2_139815 1	39815	A	0	0.004167	G	0.1087	0.7416	0
2	2_139965 1	39965	C	0.5	0.5542	G	0.278	0.598	0.8045
2	2_140242 1	40242	A	0.2308	0.2167	G	0.02736	0.8686	1.085
2	2_140623 1	40623	A	0.2308	0.2125	G	0.0465	0.8293	1.112
2	2_140762 1	40762	G	0.2308	0.2125	A	0.0465	0.8293	1.112
2	2_140948 1	40948	C	0.2308	0.2167	T	0.02736	0.8686	1.085
2	2_141018 1	41018	A	0.7692	0.8167	G	0.3458	0.5565	0.7483
2	2_141150 1	41150	T	0.2308	0.2167	C	0.02736	0.8686	1.085
2	2_141287 1	41287	A	0.2308	0.2167	G	0.02736	0.8686	1.085
2	2_141477 1	41477	T	0.2308	0.2125	C	0.0465	0.8293	1.112
2	2_141651 1	41651	G	0.2308	0.2083	A	0.07105	0.7898	1.14
2	2_141910 1	41910	C	0.3846	0.3042	T	0.7073	0.4004	1.43
2	2_142331 1	42331	T	0.2308	0.2167	C	0.02736	0.8686	1.085
2	2_142764 1	42764	C	0.5	0.5458	T	0.1985	0.656	0.8321
2	2_142923 1	42923	A	0.2308	0.2167	C	0.02736	0.8686	1.085
2	2_143067 1	43067	A	0.2308	0.2125	G	0.0465	0.8293	1.112
2	2_143183 1	43183	C	0.2308	0.2083	T	0.07105	0.7898	1.14
2	2_143295 1	43295	C	0.2308	0.2059	T	0.08802	0.7667	1.157
2	2_143479 1	43479	G	0.1154	0.1667	A	0.4552	0.4999	0.6522
2	2_143607 1	43607	T	0.2308	0.2125	A	0.0465	0.8293	1.112
2	2_143726 1	43726	G	0.2308	0.2167	A	0.02736	0.8686	1.085
2	2_143882 1	43882	C	0.2308	0.2125	T	0.0465	0.8293	1.112
2	2_144058 1	44058	T	0.3846	0.3875	C	0.0008227	0.9771	0.9879
2	2_144658 1	44658	A	0.1923	0.2083	G	0.03673	0.848	0.9048
2	2_145219 1	45219	A	0.2308	0.2083	C	0.07105	0.7898	1.14
2	2_145621 1	45621	C	0.2308	0.2083	T	0.07105	0.7898	1.14
2	2_146090 1	46090	T	0.2308	0.2167	C	0.02736	0.8686	1.085
2	2_146135 1	46135	A	0.2308	0.2167	C	0.02736	0.8686	1.085
2	2_146451 1	46451	A	0.1923	0.2167	G	0.08267	0.7737	0.8608
2	2_146933 1	46933	C	0.2308	0.2167	G	0.02736	0.8686	1.085
2	2_147014 1	47014	C	0.3462	0.3833	T	0.1377	0.7106	0.8517
2	2_147261 1	47261	G	0.2308	0.2167	A	0.02736	0.8686	1.085
2	2_147371 1	47371	A	0.2308	0.2125	C	0.0465	0.8293	1.112
2	2_147612 1	47612	T	0.6923	0.7625	A	0.6259	0.4288	0.7008
2	2_147691 1	47691	C	0.2308	0.2125	G	0.0465	0.8293	1.112
2	2_147858 1	47858	T	0.2308	0.2125	C	0.0465	0.8293	1.112
2	2_148145 1	48145	C	0.2308	0.2167	T	0.02736	0.8686	1.085
2	2_148260 1	48260	C	0.2308	0.2167	A	0.02736	0.8686	1.085
2	2_148671 1	48671	C	0.2308	0.2083	T	0.07105	0.7898	1.14
2	2_148934 1	48934	C	0.8846	0.8333	T	0.4552	0.4999	1.533
2	2_149101 1	49101	C	0.8846	0.8333	T	0.4552	0.4999	1.533
2	2_149336 1	49336	A	0.2308	0.2125	G	0.0465	0.8293	1.112
2	2_149559 1	49559	A	0.1154	0.1667	G	0.4552	0.4999	0.6522
2	2_149904 1	49904	C	0.2308	0.2167	T	0.02736	0.8686	1.085
2	2_150134 1	50134	C	0.5	0.5542	T	0.278	0.598	0.8045
2	2_150365 1	50365	G	0.2308	0.2125	A	0.0465	0.8293	1.112
2	2_150563 1	50563	C	0.2308	0.2125	T	0.0465	0.8293	1.112
2	2_150687 1	50687	A	0.2308	0.2125	G	0.0465	0.8293	1.112
2	2_150863 1	50863	A	0.1538	0.09583	G	0.8657	0.3522	1.715
2	2_151166 1	51166	G	0.2308	0.2125	A	0.0465	0.8293	1.112
2	2_151199 1	51199	T	0.03846	0	C	9.266	0.002335	NA
2	2_151597 1	51597	A	0.03846	0.06667	T	0.3119	0.5765	0.56
2	2_151866 1	51866	G	0.8846	0.8333	A	0.4552	0.4999	1.533
2	2_151965 1	51965	G	0.2308	0.2125	A	0.0465	0.8293	1.112
2	2_152293 1	52293	C	0.2308	0.2125	T	0.0465	0.8293	1.112
2	2_152491 1	52491	T	0.2308	0.2167	A	0.02736	0.8686	1.085
2	2_152596 1	52596	C	0.8846	0.8333	A	0.4552	0.4999	1.533
2	2_153182 1	53182	G	0.5	0.4076	T	0.824	0.364	1.454
2	2_153363 1	53363	T	0	0.004167	C	0.1087	0.7416	0
2	2_153559 1	53559	G	0.8846	0.8292	A	0.5224	0.4698	1.58
2	2_153843 1	53843	A	0.2308	0.2125	G	0.0465	0.8293	1.112
2	2_153956 1	53956	A	0.1154	0.1667	G	0.4552	0.4999	0.6522
2	2_154612 1	54612	C	0.2308	0.2125	T	0.0465	0.8293	1.112
2	2_154948 1	54948	T	0.2308	0.2125	C	0.0465	0.8293	1.112
2	2_155222 1	55222	T	0.2308	0.2167	C	0.02736	0.8686	1.085
2	2_155497 1	55497	G	0.7692	0.8125	A	0.2834	0.5945	0.7692
2	2_155702 1	55702	A	0.2308	0.2042	G	0.1012	0.7504	1.169
2	2_156008 1	56008	G	0.1923	0.1708	C	0.07564	0.7833	1.156
2	2_156213 1	56213	C	0.2308	0.2017	T	0.1219	0.727	1.188
2	2_156407 1	56407	C	0.8846	0.8333	T	0.4552	0.4999	1.533
2	2_156456 1	56456	T	0.2308	0.2059	C	0.08802	0.7667	1.157
2	2_156906 1	56906	T	0.2308	0.2125	C	0.0465	0.8293	1.112
2	2_157468 1	57468	T	0.2308	0.2167	G	0.02736	0.8686	1.085
2	2_157653 1	57653	G	0.5	0.5542	A	0.278	0.598	0.8045
2	2_157981 1	57981	C	0.2308	0.2167	T	0.02736	0.8686	1.085
2	2_158298 1	58298	C	0.3846	0.3083	T	0.6318	0.4267	1.402
2	2_158415 1	58415	T	0.6538	0.6125	C	0.1696	0.6804	1.195
2	2_158802 1	58802	A	0.03846	0.1125	G	1.365	0.2426	0.3156
2	2_159441 1	59441	A	0.2308	0.2125	G	0.0465	0.8293	1.112
2	2_159597 1	59597	T	0.5	0.5583	C	0.3229	0.5699	0.791
2	2_159724 1	59724	T	0.2308	0.2125	C	0.0465	0.8293	1.112
2	2_159982 1	59982	G	0.3077	0.3792	A	0.5129	0.4739	0.7277
2	2_160237 1	60237	C	0.2308	0.2083	T	0.07105	0.7898	1.14
2	2_160556 1	60556	C	0.3462	0.3792	T	0.109	0.7413	0.8668
2	2_160699 1	60699	G	0.2308	0.2125	T	0.0465	0.8293	1.112
2	2_160931 1	60931	A	0.2308	0.2167	G	0.02736	0.8686	1.085
2	2_161153 1	61153	G	0.8462	0.825	A	0.07339	0.7865	1.167
2	2_161327 1	61327	C	0.2308	0.2143	T	0.03762	0.8462	1.1
2	2_161383 1	61383	C	0.2308	0.2059	A	0.08802	0.7667	1.157
2	2_161529 1	61529	A	0.2308	0.2167	C	0.02736	0.8686	1.085
2	2_161709 1	61709	A	0.2308	0.2167	C	0.02736	0.8686	1.085
2	2_161847 1	61847	A	0.2308	0.2083	G	0.07105	0.7898	1.14
2	2_161981 1	61981	C	0.2308	0.2101	T	0.06001	0.8065	1.128
2	2_162168 1	62168	A	0.1923	0.2009	T	0.01068	0.9177	0.9473
2	2_162295 1	62295	T	0.07692	0.0375	C	0.9197	0.3376	2.139
2	2_162465 1	62465	A	0.2308	0.2083	C	0.07105	0.7898	1.14
2	2_162621 1	62621	T	0.1538	0.1333	C	0.08435	0.7715	1.182
2	2_162773 1	62773	T	0.2308	0.2125	C	0.0465	0.8293	1.112
2	2_163128 1	63128	T	0.2308	0.2125	C	0.0465	0.8293	1.112
2	2_163455 1	63455	T	0.2308	0.2167	C	0.02736	0.8686	1.085
2	2_163651 1	63651	G	0.2308	0.2125	C	0.0465	0.8293	1.112
2	2_163823 1	63823	A	0	0.0125	G	0.3287	0.5664	0
2	2_164239 1	64239	A	0.2308	0.2125	G	0.0465	0.8293	1.112
2	2_164586 1	64586	T	0.2308	0.2167	C	0.02736	0.8686	1.085
2	2_164748 1	64748	C	0.2308	0.2125	A	0.0465	0.8293	1.112
2	2_164923 1	64923	A	0.2308	0.2167	T	0.02736	0.8686	1.085
2	2_165022 1	65022	C	0.03846	0	T	9.266	0.002335	NA
2	2_165165 1	65165	G	0.2308	0.2167	A	0.02736	0.8686	1.085
2	2_165534 1	65534	A	0.8846	0.8333	G	0.4552	0.4999	1.533
2	2_165862 1	65862	A	0.2308	0.2125	G	0.0465	0.8293	1.112
2	2_166006 1	66006	T	0.8846	0.8292	C	0.5224	0.4698	1.58
2	2_166309 1	66309	A	0.2308	0.2167	G	0.02736	0.8686	1.085
2	2_166547 1	66547	G	0.2308	0.2125	A	0.0465	0.8293	1.112
2	2_166825 1	66825	C	0.2308	0.2125	G	0.0465	0.8293	1.112
2	2_167277 1	67277	C	0.5	0.4375	T	0.3713	0.5423	1.286
2	2_167297 1	67297	A	0.2308	0.2083	G	0.07105	0.7898	1.14
2	2_167482 1	67482	T	0.1923	0.2167	C	0.08267	0.7737	0.8608
2	2_167638 1	67638	G	0.2308	0.2167	A	0.02736	0.8686	1.085
2	2_167834 1	67834	G	0.2308	0.2083	A	0.07105	0.7898	1.14
2	2_168071 1	68071	G	0.8846	0.8333	T	0.4552	0.4999	1.533
2	2_168180 1	68180	G	0.2308	0.2208	A	0.01342	0.9078	1.058
2	2_168381 1	68381	G	0.8462	0.8235	A	0.08339	0.7728	1.179
2	2_168614 1	68614	G	0.2308	0.1875	A	0.2834	0.5945	1.3
2	2_169273 1	69273	T	0.2308	0.2125	C	0.0465	0.8293	1.112
2	2_169737 1	69737	A	0.2308	0.2083	G	0.07105	0.7898	1.14
2	2_169851 1	69851	C	0.2308	0.225	T	0.00447	0.9467	1.033
2	2_170436 1	70436	C	0.2308	0.2167	A	0.02736	0.8686	1.085
2	2_170569 1	70569	T	0.2308	0.2125	A	0.0465	0.8293	1.112
2	2_170783 1	70783	T	0.2308	0.1958	C	0.1795	0.6718	1.232
2	2_170890 1	70890	G	0.2308	0.2083	A	0.07105	0.7898	1.14
2	2_171060 1	71060	A	0.07692	0.008333	G	7.451	0.00634	9.917
2	2_171383 1	71383	T	0.8846	0.8333	G	0.4552	0.4999	1.533
2	2_171654 1	71654	G	0.2308	0.2167	A	0.02736	0.8686	1.085
2	2_171990 1	71990	G	0.2308	0.2167	T	0.02736	0.8686	1.085
2	2_172167 1	72167	C	0.8846	0.8333	A	0.4552	0.4999	1.533
2	2_172488 1	72488	C	0.8846	0.8292	G	0.5224	0.4698	1.58
2	2_172770 1	72770	C	0.2308	0.2125	T	0.0465	0.8293	1.112
2	2_172885 1	72885	T	0.1538	0.175	C	0.07339	0.7865	0.8571
2	2_173318 1	73318	A	0.6538	0.6167	G	0.1377	0.7106	1.174
2	2_173785 1	73785	C	0.2308	0.2101	A	0.06001	0.8065	1.128
2	2_174099 1	74099	G	0.2308	0.2083	T	0.07105	0.7898	1.14
2	2_174420 1	74420	T	0.03846	0.0354	C	0.006354	0.9365	1.09
2	2_174694 1	74694	G	0.375	0.3962	A	0.04068	0.8402	0.9143
2	2_175279 1	75279	C	0.4231	0.4417	T	0.0329	0.8561	0.927
2	2_175450 1	75450	T	0.2308	0.2125	C	0.0465	0.8293	1.112
2	2_175917 1	75917	T	0	0.004167	C	0.1087	0.7416	0
2	2_176157 1	76157	A	0.2308	0.2083	G	0.07105	0.7898	1.14
2	2_176485 1	76485	G	0.5	0.4333	C	0.4232	0.5154	1.308
2	2_176692 1	76692	A	0.2692	0.35	C	0.68	0.4096	0.6842
2	2_177414 1	77414	C	0.8462	0.8333	A	0.02793	0.8673	1.1
2	2_177633 1	77633	G	0.2692	0.3292	A	0.3852	0.5348	0.7508
2	2_178174 1	78174	A	0.2308	0.2125	G	0.0465	0.8293	1.112
2	2_178504 1	78504	T	0	0.004167	C	0.1087	0.7416	0
2	2_178725 1	78725	A	0.1923	0.2125	C	0.05755	0.8104	0.8824
2	2_178839 1	78839	T	0.2308	0.2083	A	0.07105	0.7898	1.14
2	2_178999 1	78999	G	0.2308	0.2167	C	0.02736	0.8686	1.085
2	2_179233 1	79233	G	0.2308	0.2083	A	0.07105	0.7898	1.14
2	2_179474 1	79474	A	0.2308	0.2125	G	0.0465	0.8293	1.112
2	2_179709 1	79709	T	0.8846	0.8333	C	0.4552	0.4999	1.533
2	2_179849 1	79849	T	0.1154	0.175	C	0.5932	0.4412	0.6149
2	2_179963 1	79963	A	0.1538	0.175	C	0.07339	0.7865	0.8571
2	2_180194 1	80194	C	0.1538	0.175	A	0.07339	0.7865	0.8571
2	2_180955 1	80955	T	0.5385	0.5169	G	0.04342	0.8349	1.09
2	2_181273 1	81273	T	0.3462	0.3333	C	0.01732	0.8953	1.059
2	2_181418 1	81418	A	0.2308	0.2083	G	0.07105	0.7898	1.14
2	2_181696 1	81696	T	0.2308	0.2167	C	0.02736	0.8686	1.085
2	2_181834 1	81834	C	0.8846	0.825	A	0.5932	0.4412	1.626
2	2_181992 1	81992	T	0.2308	0.2167	G	0.02736	0.8686	1.085
2	2_182130 1	82130	A	0.2308	0.2167	G	0.02736	0.8686	1.085
2	2_182224 1	82224	C	0.2308	0.2167	T	0.02736	0.8686	1.085
2	2_182353 1	82353	A	0.1923	0.2167	G	0.08267	0.7737	0.8608
2	2_182515 1	82515	A	0.7308	0.6542	G	0.6149	0.433	1.435
2	2_182668 1	82668	T	0.4231	0.3875	C	0.1247	0.724	1.159
2	2_183191 1	83191	T	0.2308	0.2167	C	0.02736	0.8686	1.085
2	2_183431 1	83431	C	0.2308	0.2143	T	0.03762	0.8462	1.1
2	2_183554 1	83554	G	0.8846	0.8235	A	0.6186	0.4316	1.643
2	2_183716 1	83716	G	0.2727	0.211	A	0.4485	0.5031	1.402
2	2_184150 1	84150	A	0.3077	0.2101	T	1.303	0.2537	1.671
2	2_184558 1	84558	C	0.5	0.4458	A	0.278	0.598	1.243
2	2_184710 1	84710	G	0.2308	0.2083	C	0.07105	0.7898	1.14
2	2_184945 1	84945	G	0.2308	0.2167	A	0.02736	0.8686	1.085
2	2_185129 1	85129	C	0.2308	0.2042	T	0.1012	0.7504	1.169
2	2_185590 1	85590	T	0.2308	0.2167	C	0.02736	0.8686	1.085
2	2_185757 1	85757	A	0.2308	0.2167	T	0.02736	0.8686	1.085
2	2_185865 1	85865	C	0.2308	0.2083	A	0.07105	0.7898	1.14
2	2_186031 1	86031	C	0.2692	0.2625	T	0.005481	0.941	1.035
2	2_186153 1	86153	T	0.2308	0.2017	C	0.1219	0.727	1.188
2	2_186410 1	86410	C	0.8846	0.8292	G	0.5224	0.4698	1.58
2	2_186585 1	86585	C	0.2308	0.2042	A	0.1012	0.7504	1.169
2	2_186732 1	86732	C	0.125	0.1583	T	0.1848	0.6673	0.7594
2	2_186856 1	86856	A	0.2308	0.2143	G	0.03762	0.8462	1.1
2	2_187248 1	87248	A	0.2308	0.2167	G	0.02736	0.8686	1.085
2	2_187341 1	87341	T	0.5	0.4375	C	0.3713	0.5423	1.286
2	2_187500 1	87500	G	0.2308	0.2167	A	0.02736	0.8686	1.085
2	2_187820 1	87820	T	0.2308	0.2125	C	0.0465	0.8293	1.112
2	2_188175 1	88175	G	0.8846	0.8333	A	0.4552	0.4999	1.533
2	2_188536 1	88536	A	0.2308	0.2059	G	0.08802	0.7667	1.157
2	2_188728 1	88728	G	0.2308	0.2167	A	0.02736	0.8686	1.085
2	2_188996 1	88996	G	0.2308	0.2125	A	0.0465	0.8293	1.112
2	2_189292 1	89292	G	0.2308	0.2125	A	0.0465	0.8293	1.112
2	2_189579 1	89579	A	0.2308	0.2167	G	0.02736	0.8686	1.085
2	2_189675 1	89675	G	0.2308	0.2125	A	0.0465	0.8293	1.112
2	2_190035 1	90035	A	0.2308	0.2125	C	0.0465	0.8293	1.112
2	2_190082 1	90082	A	0.2308	0.2042	T	0.1012	0.7504	1.169
2	2_190433 1	90433	C	0.2308	0.2125	T	0.0465	0.8293	1.112
2	2_190564 1	90564	A	0.2308	0.2125	G	0.0465	0.8293	1.112
2	2_190799 1	90799	A	0.2308	0.2125	G	0.0465	0.8293	1.112
2	2_190942 1	90942	G	0.2308	0.2167	A	0.02736	0.8686	1.085
2	2_191090 1	91090	T	0.1538	0.175	G	0.07339	0.7865	0.8571
2	2_191354 1	91354	C	0.8846	0.8292	T	0.5224	0.4698	1.58
2	2_191608 1	91608	A	0.2308	0.2167	G	0.02736	0.8686	1.085
2	2_191750 1	91750	T	0.2308	0.2167	A	0.02736	0.8686	1.085
2	2_192514 1	92514	C	0.8846	0.8333	G	0.4552	0.4999	1.533
2	2_192732 1	92732	G	0.7308	0.7333	A	0.0007882	0.9776	0.987
2	2_193044 1	93044	A	0.8846	0.8292	G	0.5224	0.4698	1.58
2	2_193341 1	93341	T	0.2308	0.2083	C	0.07105	0.7898	1.14
2	2_193472 1	93472	C	0.1538	0.175	T	0.07339	0.7865	0.8571
2	2_194505 1	94505	T	0.1154	0.1625	C	0.3916	0.5314	0.6722
2	2_194635 1	94635	C	0	0	T	NA	NA	NA
2	2_194749 1	94749	G	0.2083	0.2167	T	0.00895	0.9246	0.9514
2	2_194967 1	94967	C	0.4615	0.4417	G	0.03753	0.8464	1.084
2	2_195189 1	95189	C	0.8846	0.8292	A	0.5224	0.4698	1.58
2	2_195335 1	95335	T	0.2308	0.2167	A	0.02736	0.8686	1.085
2	2_195785 1	95785	A	0.8846	0.8292	T	0.5224	0.4698	1.58
2	2_196607 1	96607	G	0.1923	0.1917	A	6.22e-05	0.9937	1.004
2	2_197166 1	97166	T	0.1923	0.2083	C	0.03673	0.848	0.9048
2	2_197397 1	97397	T	0.4615	0.4417	C	0.03753	0.8464	1.084
2	2_197820 1	97820	A	0.2692	0.2542	C	0.02798	0.8672	1.081
2	2_197942 1	97942	A	0.8846	0.8333	T	0.4552	0.4999	1.533
2	2_198499 1	98499	C	0.5	0.45	G	0.2365	0.6267	1.222
2	2_198599 1	98599	A	0.4231	0.4458	G	0.04922	0.8244	0.9115
2	2_198789 1	98789	A	0.4615	0.4454	G	0.02476	0.875	1.067
2	2_199796 1	99796	T	0.1538	0.1792	A	0.1034	0.7478	0.833
2	2_199999 1	99999	C	0.7308	0.6625	A	0.4939	0.4822	1.383
2	2_200116 2	116	T	0.2308	0.2167	G	0.02736	0.8686	1.085
2	2_200244 2	244	G	0.5	0.4454	A	0.2825	0.5951	1.245
2	2_200349 2	349	C	0.5	0.4417	T	0.3229	0.5699	1.264
2	2_200778 2	778	C	0.1538	0.08824	G	1.177	0.278	1.879
2	2_201525 2	1525	G	0.2308	0.2208	C	0.01342	0.9078	1.058
2	2_201738 2	1738	T	0.2308	0.2208	C	0.01342	0.9078	1.058
2	2_202081 2	2081	C	0.8846	0.8292	T	0.5224	0.4698	1.58
2	2_202312 2	2312	T	0.1538	0.175	C	0.07339	0.7865	0.8571
2	2_202435 2	2435	T	0.2308	0.2125	C	0.0465	0.8293	1.112
2	2_202558 2	2558	G	0.5	0.4417	C	0.3229	0.5699	1.264
2	2_202680 2	2680	T	0	0.008333	C	0.2183	0.6403	0
2	2_202857 2	2857	T	0.5	0.4333	C	0.4232	0.5154	1.308
2	2_203228 2	3228	T	0.2083	0.065	C	5.957	0.01466	3.785
2	2_203548 2	3548	T	0.1538	0.1	G	0.7222	0.3954	1.636
2	2_204180 2	4180	T	0.2692	0.3458	C	0.6149	0.433	0.6969
2	2_204445 2	4445	C	0.6538	0.6542	T	1.065e-05	0.9974	0.9986
2	2_204673 2	4673	C	0.2308	0.2125	T	0.0465	0.8293	1.112
2	2_204747 2	4747	T	0.2308	0.2125	C	0.0465	0.8293	1.112
2	2_204890 2	4890	C	0.2308	0.2083	T	0.07105	0.7898	1.14
2	2_205163 2	5163	T	0.2692	0.3458	C	0.6149	0.433	0.6969
2	2_205945 2	5945	T	0.2308	0.2125	C	0.0465	0.8293	1.112
2	2_206165 2	6165	C	0.5	0.55	T	0.2365	0.6267	0.8182
2	2_206265 2	6265	A	0.2308	0.2083	G	0.07105	0.7898	1.14
2	2_206722 2	6722	A	0.5	0.55	G	0.2365	0.6267	0.8182
2	2_206865 2	6865	T	0.07692	0.1	C	0.1417	0.7066	0.75
2	2_207073 2	7073	T	0.2308	0.2	C	0.1373	0.711	1.2
2	2_207276 2	7276	G	0.2308	0.2083	A	0.07105	0.7898	1.14
2	2_207748 2	7748	C	0.5	0.5542	T	0.278	0.598	0.8045
2	2_209250 2	9250	T	0.2308	0.2167	G	0.02736	0.8686	1.085
2	2_209702 2	9702	C	0.6154	0.65	T	0.123	0.7258	0.8615
2	2_209872 2	9872	C	0.1154	0.1667	T	0.4552	0.4999	0.6522
2	2_210439 2	10439	C	0.7692	0.8125	T	0.2834	0.5945	0.7692
2	2_210775 2	10775	T	0.5	0.4417	G	0.3229	0.5699	1.264
2	2_211036 2	11036	T	0.2308	0.2125	C	0.0465	0.8293	1.112
2	2_211267 2	11267	C	0.7308	0.6583	T	0.5529	0.4572	1.409
2	2_211924 2	11924	G	0.5	0.55	T	0.2365	0.6267	0.8182
2	2_212015 2	12015	A	0.7308	0.6583	G	0.5529	0.4572	1.409
2	2_212232 2	12232	G	0.2308	0.2042	A	0.1012	0.7504	1.169
2	2_212470 2	12470	G	0.6538	0.6417	A	0.01516	0.902	1.055
2	2_212542 2	12542	A	0.2308	0.2125	G	0.0465	0.8293	1.112
2	2_212768 2	12768	T	0.2308	0.2125	C	0.0465	0.8293	1.112
2	2_212986 2	12986	C	0.2308	0.2125	A	0.0465	0.8293	1.112
2	2_213174 2	13174	C	0.2308	0.2125	T	0.0465	0.8293	1.112
2	2_213360 2	13360	T	0.1667	0.1891	A	0.072	0.7884	0.8578
2	2_213692 2	13692	G	0.8846	0.8333	T	0.4552	0.4999	1.533
2	2_213946 2	13946	C	0.1154	0.1667	T	0.4552	0.4999	0.6522
2	2_214262 2	14262	T	0	0.04167	C	1.126	0.2887	0
2	2_214461 2	14461	C	0.2692	0.3417	T	0.5529	0.4572	0.7099
2	2_214564 2	14564	A	0.5	0.5542	C	0.278	0.598	0.8045
2	2_214809 2	14809	A	0.2083	0.1853	T	0.07545	0.7836	1.157
2	2_214948 2	14948	G	0.2692	0.3277	A	0.3675	0.5444	0.7557
2	2_214974 2	14974	A	0.2692	0.3403	G	0.5333	0.4652	0.7141
2	2_215257 2	15257	G	0.2308	0.2083	A	0.07105	0.7898	1.14
2	2_215659 2	15659	C	0.5	0.5583	T	0.3229	0.5699	0.791
2	2_215945 2	15945	C	0.5	0.5583	T	0.3229	0.5699	0.791
2	2_216102 2	16102	C	0.5	0.55	T	0.2365	0.6267	0.8182
2	2_216115 2	16115	G	0.5	0.5542	T	0.278	0.598	0.8045
2	2_216322 2	16322	C	0.5	0.5542	A	0.278	0.598	0.8045
2	2_216425 2	16425	T	0.07692	0.0625	A	0.08157	0.7752	1.25
2	2_216545 2	16545	G	0.2692	0.3417	A	0.5529	0.4572	0.7099
2	2_216710 2	16710	G	0.6538	0.65	A	0.001526	0.9688	1.017
2	2_216779 2	16779	C	0.4615	0.5542	T	0.8117	0.3676	0.6896
2	2_217068 2	17068	T	0.2692	0.3417	C	0.5529	0.4572	0.7099
2	2_217180 2	17180	C	0.5	0.55	T	0.2365	0.6267	0.8182
2	2_217326 2	17326	A	0.5	0.55	G	0.2365	0.6267	0.8182
2	2_217562 2	17562	T	0.2308	0.2125	C	0.0465	0.8293	1.112
2	2_217675 2	17675	T	0.2692	0.3417	A	0.5529	0.4572	0.7099
2	2_218060 2	18060	G	0.2308	0.2167	A	0.02736	0.8686	1.085
2	2_218195 2	18195	A	0.2308	0.2125	G	0.0465	0.8293	1.112
2	2_218422 2	18422	G	0.2308	0.2125	C	0.0465	0.8293	1.112
2	2_218471 2	18471	A	0.5833	0.5546	T	0.07284	0.7872	1.124
2	2_218729 2	18729	A	0.2308	0.2167	G	0.02736	0.8686	1.085
2	2_218996 2	18996	C	0.2308	0.2042	T	0.1012	0.7504	1.169
2	2_219231 2	19231	G	0.2308	0.2125	T	0.0465	0.8293	1.112
2	2_219420 2	19420	A	0.5	0.5583	T	0.3229	0.5699	0.791
2	2_219623 2	19623	A	0.1154	0.1667	G	0.4552	0.4999	0.6522
2	2_219927 2	19927	A	0	0.004167	T	0.1087	0.7416	0
2	2_220337 2	20337	G	0.2308	0.2125	C	0.0465	0.8293	1.112
2	2_220611 2	20611	A	0.2308	0.3375	C	1.214	0.2705	0.5889
2	2_220651 2	20651	A	0.2308	0.2125	G	0.0465	0.8293	1.112
2	2_220817 2	20817	G	0.5	0.4375	C	0.3713	0.5423	1.286
2	2_220920 2	20920	C	0.5	0.55	T	0.2365	0.6267	0.8182
2	2_221009 2	21009	G	0.5	0.55	A	0.2365	0.6267	0.8182
2	2_221294 2	21294	A	0.1923	0.2083	G	0.03673	0.848	0.9048
2	2_221460 2	21460	G	0.1667	0.2714	A	1.227	0.2681	0.5368
2	2_221662 2	21662	T	0.2308	0.2083	C	0.07105	0.7898	1.14
2	2_222159 2	22159	G	0.2308	0.2125	A	0.0465	0.8293	1.112
2	2_222268 2	22268	G	0.4615	0.55	A	0.7394	0.3899	0.7013
2	2_222481 2	22481	C	0.7308	0.6583	T	0.5529	0.4572	1.409
2	2_222576 2	22576	C	0.1538	0.09583	T	0.8657	0.3522	1.715
2	2_222808 2	22808	T	0.2692	0.3417	C	0.5529	0.4572	0.7099
2	2_223001 2	23001	A	0.4231	0.4417	G	0.0329	0.8561	0.927
2	2_223080 2	23080	C	0.2308	0.2125	T	0.0465	0.8293	1.112
2	2_223326 2	23326	T	0.2308	0.2042	G	0.1012	0.7504	1.169
2	2_223549 2	23549	T	0.3462	0.3583	G	0.01516	0.902	0.948
2	2_223997 2	23997	A	0.1154	0.05417	T	1.555	0.2124	2.278
2	2_224164 2	24164	G	0.2692	0.2731	A	0.001778	0.9664	0.9806
2	2_224323 2	24323	G	0.8846	0.8462	A	0.2715	0.6023	1.394
2	2_224440 2	24440	A	0.8462	0.8375	C	0.01296	0.9094	1.067
2	2_224597 2	24597	T	0.6538	0.625	C	0.08354	0.7726	1.133
2	2_224712 2	24712	G	0.2692	0.3417	A	0.5529	0.4572	0.7099
2	2_225975 2	25975	T	0.8077	0.7101	C	1.107	0.2927	1.715
2	2_226119 2	26119	C	0.5417	0.5714	A	0.07873	0.779	0.8864
2	2_226224 2	26224	G	0.2692	0.3445	A	0.5948	0.4406	0.7009
2	2_226369 2	26369	A	0.7308	0.6458	G	0.748	0.3871	1.488
2	2_226652 2	26652	G	0.7308	0.65	A	0.68	0.4096	1.462
2	2_226888 2	26888	T	0.6923	0.6345	C	0.3406	0.5595	1.296
2	2_227099 2	27099	T	0.1538	0.1639	C	0.01726	0.8955	0.9277
2	2_227329 2	27329	G	0.03846	0.004167	A	3.697	0.0545	9.56
2	2_227716 2	27716	T	0.1538	0.1	G	0.7222	0.3954	1.636
2	2_227885 2	27885	A	0.7308	0.6583	G	0.5529	0.4572	1.409
2	2_227940 2	27940	C	0.5385	0.6083	T	0.4778	0.4894	0.7511
2	2_228252 2	28252	C	0	0.04167	A	1.126	0.2887	0
2	2_228499 2	28499	A	0.7308	0.6583	C	0.5529	0.4572	1.409
2	2_228786 2	28786	C	0.7308	0.6513	T	0.6595	0.4167	1.453
2	2_228855 2	28855	T	0.07692	0.05833	C	0.1434	0.7049	1.345
2	2_228964 2	28964	G	0.2692	0.3417	C	0.5529	0.4572	0.7099
2	2_229270 2	29270	G	0.2692	0.3417	A	0.5529	0.4572	0.7099
2	2_229638 2	29638	A	0.1538	0.175	G	0.07339	0.7865	0.8571
2	2_229777 2	29777	C	0.2692	0.3417	A	0.5529	0.4572	0.7099
2	2_229993 2	29993	G	0.2308	0.25	A	0.0465	0.8293	0.9
2	2_230470 2	30470	T	0.2692	0.3333	C	0.438	0.5081	0.7368
2	2_230752 2	30752	G	0.7308	0.6583	A	0.5529	0.4572	1.409
2	2_230924 2	30924	G	0.7308	0.6583	A	0.5529	0.4572	1.409
2	2_231105 2	31105	A	0.1538	0.1333	C	0.08435	0.7715	1.182
2	2_231262 2	31262	G	0.7308	0.6583	A	0.5529	0.4572	1.409
2	2_231468 2	31468	A	0.5769	0.55	G	0.06878	0.7931	1.116
2	2_232020 2	32020	T	0	0.008333	C	0.2183	0.6403	0
2	2_232223 2	32223	G	0.2308	0.2	A	0.1373	0.711	1.2
2	2_232663 2	32663	G	0.03846	0.05833	A	0.1741	0.6765	0.6457
2	2_232852 2	32852	A	0	0.06637	G	1.695	0.193	0
2	2_232991 2	32991	C	0	0.04091	T	0.9348	0.3336	0
2	2_233328 2	33328	G	0	0.004237	A	0.1106	0.7395	0
2	2_234172 2	34172	G	0.1364	0.07426	A	1.036	0.3089	1.968
2	2_234656 2	34656	T	0.4231	0.4458	G	0.04922	0.8244	0.9115
2	2_234783 2	34783	C	0.6923	0.75	T	0.4103	0.5218	0.75
2	2_235144 2	35144	G	0.4231	0.45	A	0.06878	0.7931	0.8963
2	2_235266 2	35266	A	0.2308	0.25	G	0.0465	0.8293	0.9
2	2_235766 2	35766	C	0.1538	0.07983	T	1.615	0.2039	2.096
2	2_236134 2	36134	T	0.1538	0.175	C	0.07339	0.7865	0.8571
2	2_236358 2	36358	A	0.7308	0.625	G	1.133	0.2872	1.629
2	2_236452 2	36452	T	0.2692	0.375	C	1.133	0.2872	0.614
2	2_236863 2	36863	C	0.1538	0.175	T	0.07339	0.7865	0.8571
2	2_237002 2	37002	G	0.2692	0.375	A	1.133	0.2872	0.614
2	2_237174 2	37174	A	0.2692	0.3667	G	0.97	0.3247	0.6364
2	2_237275 2	37275	G	0.2692	0.375	A	1.133	0.2872	0.614
2	2_238082 2	38082	C	0.2692	0.3708	T	1.05	0.3055	0.6251
2	2_238352 2	38352	C	0.2692	0.375	A	1.133	0.2872	0.614
2	2_238464 2	38464	G	0.4231	0.4292	A	0.003552	0.9525	0.9754
2	2_238809 2	38809	A	0.2692	0.375	G	1.133	0.2872	0.614
2	2_238964 2	38964	A	0.2692	0.3708	C	1.05	0.3055	0.6251
2	2_239206 2	39206	A	0.1154	0.1958	G	0.9947	0.3186	0.5356
2	2_239618 2	39618	C	0.2692	0.3667	T	0.97	0.3247	0.6364
2	2_239766 2	39766	A	0.1154	0.175	G	0.5932	0.4412	0.6149
2	2_239952 2	39952	C	0.4231	0.45	T	0.06878	0.7931	0.8963
2	2_240209 2	40209	C	0.1538	0.06667	G	2.564	0.1093	2.545
2	2_240630 2	40630	A	0	0.008333	C	0.2183	0.6403	0
2	2_240822 2	40822	A	0.2692	0.3708	C	1.05	0.3055	0.6251
2	2_241021 2	41021	T	0.2308	0.3708	C	2.004	0.1568	0.509
2	2_241555 2	41555	A	0.1154	0.2	C	1.084	0.2978	0.5217
2	2_241879 2	41879	G	0.2692	0.375	A	1.133	0.2872	0.614
2	2_242055 2	42055	T	0.2692	0.375	C	1.133	0.2872	0.614
2	2_242431 2	42431	T	0.1154	0.1958	C	0.9947	0.3186	0.5356
2	2_242885 2	42885	T	0.1538	0.175	G	0.07339	0.7865	0.8571
2	2_243636 2	43636	C	0.7308	0.6292	T	1.05	0.3055	1.6
2	2_243795 2	43795	G	0.8846	0.8	A	1.084	0.2978	1.917
2	2_244146 2	44146	T	0.7308	0.7458	A	0.02798	0.8672	0.925
2	2_244473 2	44473	G	0.4615	0.4407	A	0.04131	0.8389	1.088
2	2_244728 2	44728	T	0.8846	0.7833	G	1.467	0.2258	2.121
2	2_244751 2	44751	C	0.7692	0.6167	A	2.347	0.1256	2.072
2	2_245106 2	45106	A	0.1154	0.1958	G	0.9947	0.3186	0.5356
2	2_245222 2	45222	G	0.2692	0.3708	A	1.05	0.3055	0.6251
2	2_245540 2	45540	T	0.2692	0.3708	C	1.05	0.3055	0.6251
2	2_245660 2	45660	G	0.1538	0.175	C	0.07339	0.7865	0.8571
2	2_245838 2	45838	A	0.7308	0.6167	G	1.307	0.2529	1.687
2	2_245975 2	45975	A	0.2692	0.3708	G	1.05	0.3055	0.6251
2	2_246228 2	46228	T	0.1154	0.1958	C	0.9947	0.3186	0.5356
2	2_246405 2	46405	A	0.1154	0.2042	C	1.176	0.2782	0.5084
2	2_246507 2	46507	T	0.2692	0.375	G	1.133	0.2872	0.614
2	2_246731 2	46731	T	0.1154	0.1875	G	0.8249	0.3637	0.5652
2	2_246906 2	46906	C	0.2692	0.3708	T	1.05	0.3055	0.6251
2	2_247039 2	47039	G	0.3077	0.2375	A	0.6259	0.4288	1.427
2	2_247177 2	47177	G	0.1538	0.06667	C	2.564	0.1093	2.545
2	2_247295 2	47295	C	0.1538	0.06667	G	2.564	0.1093	2.545
2	2_247558 2	47558	A	0.2692	0.375	G	1.133	0.2872	0.614
2	2_247698 2	47698	C	0.7308	0.625	T	1.133	0.2872	1.629
2	2_248424 2	48424	C	0	0.008547	T	0.2239	0.6361	0
2	2_248620 2	48620	C	0.2692	0.3708	T	1.05	0.3055	0.6251
2	2_248730 2	48730	C	0.1538	0.175	G	0.07339	0.7865	0.8571
2	2_249461 2	49461	G	0.1538	0.1708	C	0.04816	0.8263	0.8825
2	2_249596 2	49596	T	0.1154	0.1958	C	0.9947	0.3186	0.5356
2	2_249698 2	49698	C	0.6923	0.6208	A	0.5129	0.4739	1.374
2	2_249926 2	49926	C	0.7692	0.8167	A	0.3458	0.5565	0.7483
2	2_250021 2	50021	T	0.1538	0.175	C	0.07339	0.7865	0.8571
2	2_250185 2	50185	A	0	0.0125	G	0.3287	0.5664	0
2	2_250348 2	50348	G	0.2692	0.375	T	1.133	0.2872	0.614
2	2_250587 2	50587	G	0.1154	0.2	C	1.084	0.2978	0.5217
2	2_250749 2	50749	C	0.7308	0.75	T	0.04604	0.8301	0.9048
2	2_251285 2	51285	T	0.1538	0.175	C	0.07339	0.7865	0.8571
2	2_251514 2	51514	G	0.7308	0.6167	A	1.307	0.2529	1.687
2	2_251858 2	51858	G	0.2692	0.375	A	1.133	0.2872	0.614
2	2_252110 2	52110	C	0.2692	0.3708	T	1.05	0.3055	0.6251
2	2_252212 2	52212	T	0.1154	0.2	C	1.084	0.2978	0.5217
2	2_252645 2	52645	G	0.1154	0.1917	T	0.9084	0.3406	0.5501
2	2_252757 2	52757	A	0	0.004167	G	0.1087	0.7416	0
2	2_253105 2	53105	T	0.1538	0.1708	G	0.04816	0.8263	0.8825
2	2_253221 2	53221	T	0.1154	0.1958	G	0.9947	0.3186	0.5356
2	2_253403 2	53403	G	0.2692	0.3667	A	0.97	0.3247	0.6364
2	2_253699 2	53699	G	0.2692	0.375	A	1.133	0.2872	0.614
2	2_253830 2	53830	A	0.2692	0.375	G	1.133	0.2872	0.614
2	2_254036 2	54036	C	0.8846	0.8	T	1.084	0.2978	1.917
2	2_254178 2	54178	T	0.1154	0.1958	C	0.9947	0.3186	0.5356
2	2_255190 2	55190	T	0.1538	0.1708	C	0.04816	0.8263	0.8825
2	2_255364 2	55364	C	0.1538	0.1792	T	0.1034	0.7478	0.833
2	2_255457 2	55457	C	0.2692	0.3708	A	1.05	0.3055	0.6251
2	2_255865 2	55865	T	0.1538	0.1792	C	0.1034	0.7478	0.833
2	2_256671 2	56671	A	0.1538	0.06667	G	2.564	0.1093	2.545
2	2_256875 2	56875	A	0.1154	0.1958	G	0.9947	0.3186	0.5356
2	2_257226 2	57226	T	0.1154	0.1958	C	0.9947	0.3186	0.5356
2	2_257307 2	57307	A	0.2692	0.375	G	1.133	0.2872	0.614
2	2_257896 2	57896	C	0.2692	0.375	A	1.133	0.2872	0.614
2	2_258095 2	58095	C	0.1154	0.1917	T	0.9084	0.3406	0.5501
2	2_258747 2	58747	T	0.1154	0.2	C	1.084	0.2978	0.5217
2	2_259512 2	59512	T	0.03846	0.0625	C	0.2398	0.6244	0.6
2	2_259882 2	59882	G	0.1538	0.175	C	0.07339	0.7865	0.8571
2	2_260191 2	60191	A	0.2692	0.2583	G	0.0145	0.9042	1.058
2	2_260970 2	60970	A	0.03846	0	G	9.266	0.002335	NA
2	2_261442 2	61442	G	0.1538	0.1708	A	0.04816	0.8263	0.8825
2	2_261532 2	61532	C	0	0.025	G	0.665	0.4148	0
2	2_261794 2	61794	A	0.1154	0.1933	C	0.9408	0.3321	0.5444
2	2_262061 2	62061	T	0.1154	0.2	C	1.084	0.2978	0.5217
2	2_262649 2	62649	T	0.1154	0.1833	C	0.7445	0.3882	0.581
2	2_262927 2	62927	G	0.1154	0.2	A	1.084	0.2978	0.5217
2	2_263107 2	63107	T	0.1538	0.175	C	0.07339	0.7865	0.8571
2	2_263219 2	63219	C	0.5	0.4958	G	0.001629	0.9678	1.017
2	2_263664 2	63664	G	0.1538	0.06667	T	2.564	0.1093	2.545
2	2_264260 2	64260	G	0.2308	0.3667	A	1.896	0.1685	0.5182
2	2_264334 2	64334	T	0.1154	0.2	C	1.084	0.2978	0.5217
2	2_264443 2	64443	T	0.1154	0.1958	C	0.9947	0.3186	0.5356
2	2_264787 2	64787	C	0.6154	0.6833	T	0.4951	0.4817	0.7415
2	2_264987 2	64987	G	0.1154	0.2	T	1.084	0.2978	0.5217
2	2_265437 2	65437	A	0.1154	0.2	T	1.084	0.2978	0.5217
2	2_266154 2	66154	G	0.1154	0.2	A	1.084	0.2978	0.5217
2	2_266349 2	66349	A	0.1154	0.2	T	1.084	0.2978	0.5217
2	2_266678 2	66678	T	0.07692	0.1333	C	0.6696	0.4132	0.5417
2	2_266701 2	66701	A	0.1154	0.1375	G	0.09804	0.7542	0.8182
2	2_267293 2	67293	C	0.1154	0.2	T	1.084	0.2978	0.5217
2	2_267352 2	67352	T	0.2692	0.375	C	1.133	0.2872	0.614
2	2_267757 2	67757	T	0.1154	0.1958	C	0.9947	0.3186	0.5356
2	2_268225 2	68225	C	0.1538	0.0625	G	2.951	0.08581	2.727
2	2_269173 2	69173	T	0.1154	0.1958	C	0.9947	0.3186	0.5356
2	2_269287 2	69287	T	0	0.004167	C	0.1087	0.7416	0
2	2_269435 2	69435	T	0.1154	0.2	C	1.084	0.2978	0.5217
2	2_269627 2	69627	A	0.03846	0.1042	G	1.148	0.2839	0.344
2	2_269743 2	69743	G	0.1154	0.2	C	1.084	0.2978	0.5217
2	2_270025 2	70025	A	0.07692	0.05	G	0.341	0.5592	1.583
2	2_270243 2	70243	T	0.1538	0.0625	C	2.951	0.08581	2.727
2	2_270933 2	70933	C	0.6538	0.5667	A	0.7297	0.393	1.444
2	2_271212 2	71212	T	0.1538	0.06667	C	2.564	0.1093	2.545
2	2_271411 2	71411	G	0.7692	0.7625	C	0.00588	0.9389	1.038
2	2_271945 2	71945	T	0.1538	0.06667	C	2.564	0.1093	2.545
2	2_272872 2	72872	A	0.2692	0.3708	G	1.05	0.3055	0.6251
2	2_273101 2	73101	T	0.2692	0.375	G	1.133	0.2872	0.614
2	2_273144 2	73144	A	0.2692	0.3708	G	1.05	0.3055	0.6251
2	2_273438 2	73438	G	0.1538	0.06667	A	2.564	0.1093	2.545
2	2_273530 2	73530	G	0.1538	0.06667	A	2.564	0.1093	2.545
2	2_273705 2	73705	A	0.3077	0.3083	G	4.52e-05	0.9946	0.997
2	2_273918 2	73918	C	0.3077	0.3083	A	4.52e-05	0.9946	0.997
2	2_274245 2	74245	G	0.9231	0.9458	A	0.2283	0.6328	0.6872
2	2_274475 2	74475	C	0.2692	0.3571	T	0.7979	0.3717	0.6632
2	2_274637 2	74637	A	0.6923	0.625	G	0.4567	0.4992	1.35
2	2_274903 2	74903	G	0.1538	0.1708	C	0.04816	0.8263	0.8825
2	2_275033 2	75033	A	0.1154	0.1667	G	0.4552	0.4999	0.6522
2	2_275341 2	75341	G	0.7308	0.6303	C	1.028	0.3106	1.592
2	2_276132 2	76132	G	0.6923	0.6134	A	0.6195	0.4312	1.418
2	2_276187 2	76187	T	0.1538	0.1792	C	0.1034	0.7478	0.833
2	2_276418 2	76418	T	0.7308	0.6167	C	1.307	0.2529	1.687
2	2_276539 2	76539	A	0.7308	0.6292	G	1.05	0.3055	1.6
2	2_276821 2	76821	G	0.7308	0.625	A	1.133	0.2872	1.629
2	2_277033 2	77033	T	0.2692	0.3792	C	1.218	0.2697	0.6032
2	2_277252 2	77252	C	0.7308	0.625	T	1.133	0.2872	1.629
2	2_277427 2	77427	G	0.6923	0.6125	T	0.6344	0.4258	1.423
2	2_278205 2	78205	T	0.125	0.1905	C	0.6156	0.4327	0.6071
2	2_278542 2	78542	T	0.7308	0.625	C	1.133	0.2872	1.629
2	2_278714 2	78714	G	0.7308	0.625	A	1.133	0.2872	1.629
2	2_279021 2	79021	A	0.5769	0.5583	G	0.0329	0.8561	1.079
2	2_279196 2	79196	T	0.7308	0.6083	C	1.493	0.2217	1.748
2	2_279375 2	79375	A	0.7308	0.6167	G	1.307	0.2529	1.687
2	2_279600 2	79600	C	0.1538	0.1708	T	0.04816	0.8263	0.8825
2	2_279923 2	79923	G	0.1154	0.1667	A	0.4552	0.4999	0.6522
2	2_280127 2	80127	T	0.5769	0.5583	C	0.0329	0.8561	1.079
2	2_280266 2	80266	T	0.7308	0.625	C	1.133	0.2872	1.629
2	2_280376 2	80376	A	0.7308	0.625	G	1.133	0.2872	1.629
2	2_280476 2	80476	A	0.6923	0.6333	G	0.3537	0.552	1.303
2	2_280709 2	80709	G	0.03846	0	A	9.266	0.002335	NA
2	2_280841 2	80841	T	0.1538	0.175	C	0.07339	0.7865	0.8571
2	2_281106 2	81106	T	0.7308	0.6208	C	1.218	0.2697	1.658
2	2_281253 2	81253	T	0.1538	0.06667	C	2.564	0.1093	2.545
2	2_281407 2	81407	C	0.2692	0.3792	T	1.218	0.2697	0.6032
2	2_281659 2	81659	C	0.1923	0.0875	G	2.922	0.08738	2.483
2	2_282361 2	82361	T	0.7308	0.6208	C	1.218	0.2697	1.658
2	2_282571 2	82571	G	0.7308	0.6208	A	1.218	0.2697	1.658
2	2_282953 2	82953	C	0.8846	0.7958	T	1.176	0.2782	1.967
2	2_283125 2	83125	A	0.5385	0.5583	T	0.03753	0.8464	0.9229
2	2_283469 2	83469	G	0.2692	0.375	A	1.133	0.2872	0.614
2	2_283783 2	83783	A	0.8846	0.8	G	1.084	0.2978	1.917
2	2_283922 2	83922	G	0.8846	0.7917	A	1.27	0.2597	2.018
2	2_284235 2	84235	C	0	0.004167	G	0.1087	0.7416	0
2	2_284340 2	84340	A	0.03846	0.06667	T	0.3119	0.5765	0.56
2	2_284940 2	84940	A	0.1538	0.175	G	0.07339	0.7865	0.8571
2	2_285344 2	85344	C	0.07692	0.05	T	0.341	0.5592	1.583
2	2_285517 2	85517	C	0.7308	0.6292	T	1.05	0.3055	1.6
2	2_285913 2	85913	A	0.7308	0.6167	G	1.307	0.2529	1.687
2	2_286506 2	86506	A	0.7308	0.6208	G	1.218	0.2697	1.658
2	2_286668 2	86668	T	0.1538	0.06667	C	2.564	0.1093	2.545
2	2_286819 2	86819	G	0.7308	0.625	A	1.133	0.2872	1.629
2	2_286999 2	86999	A	0.1538	0.175	G	0.07339	0.7865	0.8571
2	2_287286 2	87286	G	0.6923	0.6292	A	0.4037	0.5252	1.326
2	2_287395 2	87395	G	0.1538	0.06667	C	2.564	0.1093	2.545
2	2_287531 2	87531	A	0.1538	0.06667	G	2.564	0.1093	2.545
2	2_287670 2	87670	G	0.1154	0.06667	T	0.8394	0.3596	1.826
2	2_287939 2	87939	A	0.2692	0.3708	T	1.05	0.3055	0.6251
2	2_288008 2	88008	T	0.7308	0.625	C	1.133	0.2872	1.629
2	2_288265 2	88265	G	0	0.004167	A	0.1087	0.7416	0
2	2_288437 2	88437	C	0.1538	0.06667	T	2.564	0.1093	2.545
2	2_288590 2	88590	G	0.1538	0.06667	C	2.564	0.1093	2.545
2	2_288722 2	88722	C	0	0.008333	G	0.2183	0.6403	0
2	2_288946 2	88946	T	0.1538	0.0625	C	2.951	0.08581	2.727
2	2_289363 2	89363	T	0.7308	0.6208	G	1.218	0.2697	1.658
2	2_289468 2	89468	G	0.7308	0.625	A	1.133	0.2872	1.629
2	2_289930 2	89930	A	0.1538	0.175	G	0.07339	0.7865	0.8571
2	2_290199 2	90199	C	0.4231	0.4417	T	0.0329	0.8561	0.927
2	2_290363 2	90363	T	0.1538	0.06667	C	2.564	0.1093	2.545
2	2_290569 2	90569	C	0.4231	0.4292	T	0.003552	0.9525	0.9754
2	2_290628 2	90628	A	0.5	0.5042	T	0.001629	0.9678	0.9835
2	2_291005 2	91005	T	0.1154	0.1958	C	0.9947	0.3186	0.5356
2	2_291770 2	91770	G	0.2692	0.3792	C	1.218	0.2697	0.6032
2	2_291969 2	91969	A	0.2692	0.375	G	1.133	0.2872	0.614
2	2_292161 2	92161	A	0.2692	0.375	G	1.133	0.2872	0.614
2	2_292418 2	92418	G	0.4231	0.4375	A	0.01984	0.888	0.9429
2	2_292798 2	92798	C	0.03846	0.01681	T	0.5916	0.4418	2.34
2	2_293211 2	93211	T	0.1538	0.06667	C	2.564	0.1093	2.545
2	2_293402 2	93402	C	0.7308	0.7333	T	0.0007882	0.9776	0.987
2	2_293561 2	93561	A	0	0.004167	G	0.1087	0.7416	0
2	2_293711 2	93711	A	0.1538	0.06667	G	2.564	0.1093	2.545
2	2_293897 2	93897	A	0	0.004167	G	0.1087	0.7416	0
2	2_294081 2	94081	A	0.8846	0.7917	G	1.27	0.2597	2.018
2	2_294259 2	94259	T	0.5769	0.55	C	0.06878	0.7931	1.116
2	2_294429 2	94429	C	0.7308	0.6125	T	1.399	0.237	1.717
2	2_294580 2	94580	G	0.7308	0.6208	A	1.218	0.2697	1.658
2	2_294643 2	94643	G	0.7308	0.6176	A	1.285	0.257	1.68
2	2_294849 2	94849	A	0.25	0.375	G	1.473	0.2248	0.5556
2	2_295082 2	95082	A	0.1538	0.06667	G	2.564	0.1093	2.545
2	2_295367 2	95367	C	0.4231	0.4375	T	0.01984	0.888	0.9429
2	2_295728 2	95728	G	0.875	0.8	A	0.7874	0.3749	1.75
2	2_295994 2	95994	C	0.8846	0.8042	A	0.9947	0.3186	1.867
2	2_296168 2	96168	G	0.7308	0.625	C	1.133	0.2872	1.629
2	2_296297 2	96297	C	0.2692	0.3667	T	0.97	0.3247	0.6364
2	2_296367 2	96367	C	0.4231	0.4417	T	0.0329	0.8561	0.927
2	2_296474 2	96474	T	0.1154	0.09583	C	0.1017	0.7498	1.231
2	2_296592 2	96592	A	0.1154	0.2	G	1.084	0.2978	0.5217
2	2_296744 2	96744	C	0.2692	0.3708	T	1.05	0.3055	0.6251
2	2_296999 2	96999	T	0.7308	0.625	C	1.133	0.2872	1.629
2	2_297189 2	97189	G	0.8846	0.7958	A	1.176	0.2782	1.967
2	2_297353 2	97353	C	0.7308	0.6167	T	1.307	0.2529	1.687
2	2_297474 2	97474	T	0.1538	0.1833	C	0.1379	0.7104	0.8099
2	2_297761 2	97761	T	0.7308	0.625	C	1.133	0.2872	1.629
2	2_297831 2	97831	T	0.7308	0.625	C	1.133	0.2872	1.629
2	2_297935 2	97935	T	0	0.008333	C	0.2183	0.6403	0
2	2_298124 2	98124	A	0.5769	0.55	G	0.06878	0.7931	1.116
2	2_298280 2	98280	A	0.1538	0.175	G	0.07339	0.7865	0.8571
2	2_298433 2	98433	T	0.7308	0.6292	C	1.05	0.3055	1.6
2	2_298645 2	98645	G	0.8846	0.8	A	1.084	0.2978	1.917
2	2_298998 2	98998	T	0.5769	0.5542	C	0.04922	0.8244	1.097
2	2_299105 2	99105	T	0.5769	0.5458	C	0.09157	0.7622	1.135
2	2_299340 2	99340	T	0.7308	0.6125	C	1.399	0.237	1.717
2	2_299472 2	99472	C	0.9231	0.9458	T	0.2283	0.6328	0.6872
2	2_300135 3	135	C	0.8846	0.8	T	1.084	0.2978	1.917
2	2_300302 3	302	A	0.1538	0.175	G	0.07339	0.7865	0.8571
2	2_300536 3	536	G	0.8846	0.8	A	1.084	0.2978	1.917
2	2_300556 3	556	T	0.07692	0.1167	C	0.3703	0.5428	0.631
2	2_300795 3	795	T	0.3077	0.3125	C	0.002526	0.9599	0.9778
2	2_300935 3	935	C	0.7308	0.6208	T	1.218	0.2697	1.658
2	2_301043 3	1043	A	0.7308	0.625	G	1.133	0.2872	1.629
2	2_301270 3	1270	C	0.8846	0.8	G	1.084	0.2978	1.917
2	2_301356 3	1356	G	0.3846	0.3583	A	0.07025	0.791	1.119
2	2_301557 3	1557	G	0.4615	0.4833	A	0.04464	0.8327	0.9163
2	2_301630 3	1630	T	0.1538	0.06667	C	2.564	0.1093	2.545
2	2_301817 3	1817	G	0.2692	0.3083	A	0.1694	0.6807	0.8265
2	2_302027 3	2027	C	0.8846	0.7833	T	1.467	0.2258	2.121
2	2_302403 3	2403	T	0.6364	0.4907	C	1.694	0.1931	1.816
2	2_302420 3	2420	C	0.3077	0.07265	T	14.87	0.0001149	5.673
2	2_302611 3	2611	T	0.7308	0.6208	C	1.218	0.2697	1.658
2	2_303058 3	3058	A	0.1154	0.1958	C	0.9947	0.3186	0.5356
2	2_303318 3	3318	T	0.1154	0.2	C	1.084	0.2978	0.5217
2	2_303413 3	3413	C	0.1538	0.06667	T	2.564	0.1093	2.545
2	2_303583 3	3583	C	0.9231	0.95	T	0.341	0.5592	0.6316
2	2_303675 3	3675	C	0.4231	0.4417	G	0.0329	0.8561	0.927
2	2_303818 3	3818	T	0.1538	0.06667	C	2.564	0.1093	2.545
2	2_304279 3	4279	G	0.5769	0.5833	A	0.003964	0.9498	0.974
2	2_304617 3	4617	A	0.1154	0.2	G	1.084	0.2978	0.5217
2	2_304739 3	4739	T	0	0.004167	G	0.1087	0.7416	0
2	2_305363 3	5363	T	0.3077	0.2375	C	0.6259	0.4288	1.427
2	2_305692 3	5692	A	0.1538	0.175	G	0.07339	0.7865	0.8571
2	2_306075 3	6075	G	0	0.004167	A	0.1087	0.7416	0
2	2_306280 3	6280	C	0.5769	0.575	G	0.0003551	0.985	1.008
2	2_306635 3	6635	C	0.8846	0.8	T	1.084	0.2978	1.917
2	2_307122 3	7122	A	0.1538	0.175	G	0.07339	0.7865	0.8571
2	2_307274 3	7274	A	0.4231	0.4375	G	0.01984	0.888	0.9429
2	2_307432 3	7432	G	0.5769	0.5583	A	0.0329	0.8561	1.079
2	2_307606 3	7606	T	0.5385	0.5292	C	0.008136	0.9281	1.038
2	2_307686 3	7686	A	0.1538	0.175	G	0.07339	0.7865	0.8571
2	2_308050 3	8050	C	0.3077	0.2375	T	0.6259	0.4288	1.427
2	2_308208 3	8208	G	0.3846	0.3583	A	0.07025	0.791	1.119
2	2_308364 3	8364	C	0.5385	0.5292	T	0.008136	0.9281	1.038
2	2_308818 3	8818	A	0.5385	0.5333	G	0.002479	0.9603	1.021
2	2_308885 3	8885	A	0.1538	0.06667	G	2.564	0.1093	2.545
2	2_309120 3	9120	G	0.5385	0.5292	A	0.008136	0.9281	1.038
2	2_309254 3	9254	C	0.4615	0.4583	T	0.0009706	0.9751	1.013
2	2_309756 3	9756	G	0.8846	0.8	A	1.084	0.2978	1.917
2	2_309992 3	9992	A	0.3077	0.2417	G	0.5482	0.4591	1.395
2	2_310153 3	10153	A	0.4615	0.4664	T	0.002214	0.9625	0.9807
2	2_310256 3	10256	A	0.5385	0.5292	G	0.008136	0.9281	1.038
2	2_310393 3	10393	G	0.5385	0.5292	A	0.008136	0.9281	1.038
2	2_310585 3	10585	C	0.5385	0.5333	T	0.002479	0.9603	1.021
2	2_310831 3	10831	T	0.2692	0.2437	A	0.08234	0.7742	1.143
2	2_310970 3	10970	T	0.5385	0.5333	C	0.002479	0.9603	1.021
2	2_311124 3	11124	C	0.5	0.5375	T	0.1326	0.7158	0.8605
2	2_311424 3	11424	T	0.5385	0.5333	C	0.002479	0.9603	1.021
2	2_311538 3	11538	G	0.2778	0.4118	C	1.236	0.2662	0.5495
2	2_312371 3	12371	G	0.5385	0.5333	T	0.002479	0.9603	1.021
2	2_312474 3	12474	G	0.5	0.5292	A	0.08005	0.7772	0.8898
2	2_312721 3	12721	T	0.5385	0.5292	C	0.008136	0.9281	1.038
2	2_312899 3	12899	C	0.5385	0.5333	T	0.002479	0.9603	1.021
2	2_313097 3	13097	G	0.9231	0.9417	A	0.1434	0.7049	0.7434
2	2_313259 3	13259	A	0.5385	0.5292	C	0.008136	0.9281	1.038
2	2_313528 3	13528	G	0.5385	0.5208	A	0.02922	0.8643	1.073
2	2_313649 3	13649	A	0.5385	0.5333	T	0.002479	0.9603	1.021
2	2_313939 3	13939	T	0.5385	0.5375	C	8.725e-05	0.9925	1.004
2	2_314239 3	14239	T	0.4231	0.4458	G	0.04922	0.8244	0.9115
2	2_314688 3	14688	G	0.9231	0.95	A	0.341	0.5592	0.6316
2	2_314765 3	14765	A	0.2308	0.2625	G	0.1229	0.7259	0.8429
2	2_314989 3	14989	C	0.5	0.5333	T	0.1046	0.7463	0.875
2	2_315011 3	15011	G	0.5	0.525	A	0.05877	0.8085	0.9048
2	2_315125 3	15125	A	0.5385	0.5292	G	0.008136	0.9281	1.038
2	2_315261 3	15261	T	0.3846	0.4583	C	0.5148	0.473	0.7386
2	2_315427 3	15427	C	0.5385	0.5292	A	0.008136	0.9281	1.038
2	2_315659 3	15659	G	0.5385	0.5292	C	0.008136	0.9281	1.038
2	2_315864 3	15864	G	0.5385	0.5375	A	8.725e-05	0.9925	1.004
2	2_315996 3	15996	C	0.5385	0.5333	T	0.002479	0.9603	1.021
2	2_316125 3	16125	T	0.5	0.5333	C	0.1046	0.7463	0.875
2	2_316260 3	16260	G	0.5385	0.525	A	0.01705	0.8961	1.056
2	2_316408 3	16408	T	0.5385	0.5333	C	0.002479	0.9603	1.021
2	2_316561 3	16561	G	0.2308	0.2833	T	0.3228	0.5699	0.7588
2	2_316666 3	16666	G	0.5385	0.5546	A	0.02476	0.875	0.9369
2	2_316782 3	16782	C	0.5385	0.5336	T	0.002214	0.9625	1.02
2	2_316940 3	16940	T	0.1538	0.175	C	0.07339	0.7865	0.8571
2	2_317227 3	17227	C	0.5385	0.5292	T	0.008136	0.9281	1.038
2	2_317389 3	17389	C	0.5385	0.5333	T	0.002479	0.9603	1.021
2	2_317702 3	17702	T	0.2308	0.2917	C	0.4263	0.5138	0.7286
2	2_317941 3	17941	C	0.5385	0.5292	A	0.008136	0.9281	1.038
2	2_318044 3	18044	T	0.5385	0.5333	A	0.002479	0.9603	1.021
2	2_318242 3	18242	A	0.5385	0.5333	G	0.002479	0.9603	1.021
2	2_318494 3	18494	C	0.9231	0.95	A	0.341	0.5592	0.6316
2	2_318629 3	18629	G	0.4615	0.4625	A	8.725e-05	0.9925	0.9961
2	2_318856 3	18856	T	0.5769	0.5625	C	0.01984	0.888	1.061
2	2_318992 3	18992	T	0.1154	0.09167	G	0.155	0.6938	1.292
2	2_319189 3	19189	G	0.8462	0.8333	A	0.02793	0.8673	1.1
2	2_319450 3	19450	G	0.5385	0.5333	A	0.002479	0.9603	1.021
2	2_319718 3	19718	G	0.4615	0.4667	T	0.002479	0.9603	0.9796
2	2_319901 3	19901	A	0.2308	0.2917	C	0.4263	0.5138	0.7286
2	2_320363 3	20363	G	0.5385	0.5333	A	0.002479	0.9603	1.021
2	2_320445 3	20445	T	0	0.004167	G	0.1087	0.7416	0
2	2_320566 3	20566	A	0.5385	0.5333	C	0.002479	0.9603	1.021
2	2_321027 3	21027	C	0.5385	0.5333	G	0.002479	0.9603	1.021
2	2_321343 3	21343	T	0.1923	0.2875	C	1.059	0.3035	0.5901
2	2_321642 3	21642	T	0.5385	0.5333	C	0.002479	0.9603	1.021
2	2_321711 3	21711	A	0.5385	0.5208	G	0.02922	0.8643	1.073
2	2_321835 3	21835	T	0.5	0.4915	C	0.006839	0.9341	1.035
2	2_322490 3	22490	T	0.4615	0.4667	C	0.002479	0.9603	0.9796
2	2_322637 3	22637	T	0.5385	0.525	G	0.01705	0.8961	1.056
2	2_323031 3	23031	A	0.5769	0.525	T	0.2539	0.6143	1.234
2	2_323162 3	23162	G	0.3077	0.2458	A	0.4764	0.4901	1.363
2	2_323402 3	23402	T	0.4231	0.4417	C	0.0329	0.8561	0.927
2	2_323593 3	23593	A	0.5385	0.5292	G	0.008136	0.9281	1.038
2	2_323894 3	23894	T	0	0.01667	G	0.4399	0.5071	0
2	2_324368 3	24368	C	0.7692	0.6975	T	0.5797	0.4464	1.446
2	2_324534 3	24534	C	0.4615	0.4208	T	0.1591	0.69	1.18
2	2_324586 3	24586	A	0.4615	0.4496	C	0.01354	0.9074	1.049
2	2_324770 3	24770	T	0.4615	0.4667	C	0.002479	0.9603	0.9796
2	2_324903 3	24903	G	0.7692	0.7083	A	0.4263	0.5138	1.373
2	2_325192 3	25192	G	0.4615	0.4667	A	0.002479	0.9603	0.9796
2	2_325387 3	25387	C	0.4615	0.4583	T	0.0009706	0.9751	1.013
2	2_325647 3	25647	T	0.5385	0.525	C	0.01705	0.8961	1.056
2	2_325811 3	25811	C	0.7692	0.7083	T	0.4263	0.5138	1.373
2	2_325916 3	25916	A	0.4615	0.4583	G	0.0009706	0.9751	1.013
2	2_326244 3	26244	C	0.7692	0.7	G	0.5425	0.4614	1.429
2	2_326440 3	26440	T	0.4615	0.4664	C	0.002214	0.9625	0.9807
2	2_326614 3	26614	G	0.1538	0.06667	T	2.564	0.1093	2.545
2	2_327016 3	27016	T	0.4615	0.4667	C	0.002479	0.9603	0.9796
2	2_327060 3	27060	T	0.5769	0.5583	C	0.0329	0.8561	1.079
2	2_327204 3	27204	G	0.1538	0.175	A	0.07339	0.7865	0.8571
2	2_327505 3	27505	T	0.4231	0.4667	C	0.1793	0.672	0.8381
2	2_327724 3	27724	T	0.1154	0.09167	C	0.155	0.6938	1.292
2	2_327875 3	27875	G	0.7308	0.7375	T	0.005481	0.941	0.9661
2	2_328302 3	28302	C	0.5769	0.5583	T	0.0329	0.8561	1.079
2	2_328433 3	28433	C	0.5769	0.5583	T	0.0329	0.8561	1.079
2	2_328597 3	28597	T	0.1154	0.09167	G	0.155	0.6938	1.292
2	2_328750 3	28750	C	0.8846	0.8	T	1.084	0.2978	1.917
2	2_328873 3	28873	G	0.4615	0.4664	T	0.002214	0.9625	0.9807
2	2_329106 3	29106	T	0.07692	0.05	G	0.341	0.5592	1.583
2	2_329252 3	29252	C	0.3077	0.225	T	0.8974	0.3435	1.531
2	2_329469 3	29469	C	0.7308	0.6958	T	0.1361	0.7121	1.186
2	2_329592 3	29592	G	0.4615	0.4583	A	0.0009706	0.9751	1.013
2	2_330100 3	30100	G	0.7692	0.7042	A	0.4828	0.4871	1.4
2	2_330703 3	30703	T	0.7692	0.7042	C	0.4828	0.4871	1.4
2	2_330772 3	30772	G	0.5	0.525	A	0.05877	0.8085	0.9048
2	2_330995 3	30995	T	0.1538	0.06667	C	2.564	0.1093	2.545
2	2_331174 3	31174	C	0.4615	0.45	T	0.01261	0.9106	1.048
2	2_331349 3	31349	T	0.4231	0.3333	C	0.8394	0.3596	1.467
2	2_331478 3	31478	A	0.4615	0.4667	C	0.002479	0.9603	0.9796
2	2_331585 3	31585	G	0.8846	0.7958	A	1.176	0.2782	1.967
2	2_331678 3	31678	G	0.5385	0.5375	C	8.725e-05	0.9925	1.004
2	2_331788 3	31788	G	0.5385	0.5333	T	0.002479	0.9603	1.021
2	2_332015 3	32015	A	0.5385	0.5292	G	0.008136	0.9281	1.038
2	2_332193 3	32193	A	0.4615	0.4667	C	0.002479	0.9603	0.9796
2	2_332671 3	32671	C	0.8846	0.8	T	1.084	0.2978	1.917
2	2_333225 3	33225	A	0.5385	0.525	C	0.01705	0.8961	1.056
2	2_333406 3	33406	T	0.8846	0.7958	C	1.176	0.2782	1.967
2	2_333782 3	33782	G	0.8846	0.8	A	1.084	0.2978	1.917
2	2_333942 3	33942	T	0.4615	0.4708	G	0.008136	0.9281	0.9633
2	2_334393 3	34393	A	0	0.008333	G	0.2183	0.6403	0
2	2_334605 3	34605	A	0.1154	0.06723	C	0.8139	0.367	1.81
2	2_334899 3	34899	A	0.1538	0.175	G	0.07339	0.7865	0.8571
2	2_335120 3	35120	C	0.8846	0.8	T	1.084	0.2978	1.917
2	2_335242 3	35242	T	0.1538	0.175	C	0.07339	0.7865	0.8571
2	2_335452 3	35452	C	0.8846	0.8	A	1.084	0.2978	1.917
2	2_336283 3	36283	A	0.4615	0.4583	G	0.0009706	0.9751	1.013
2	2_337395 3	37395	T	0.5385	0.5333	C	0.002479	0.9603	1.021
2	2_337788 3	37788	C	0.5385	0.5292	T	0.008136	0.9281	1.038
2	2_337890 3	37890	C	0.3077	0.3083	T	4.52e-05	0.9946	0.997
2	2_337996 3	37996	T	0.07692	0.05	C	0.341	0.5592	1.583
2	2_338102 3	38102	T	0.1538	0.06667	C	2.564	0.1093	2.545
2	2_338400 3	38400	C	0.1154	0.09167	G	0.155	0.6938	1.292
2	2_338879 3	38879	T	0.3846	0.3583	C	0.07025	0.791	1.119
2	2_339404 3	39404	T	0.1538	0.06667	C	2.564	0.1093	2.545
2	2_339582 3	39582	A	0.4615	0.4667	G	0.002479	0.9603	0.9796
2	2_339810 3	39810	G	0.8846	0.7958	A	1.176	0.2782	1.967
2	2_340275 3	40275	T	0.5385	0.542	C	0.001193	0.9724	0.9858
2	2_340886 3	40886	G	0.8846	0.95	A	1.885	0.1698	0.4035
2	2_341220 3	41220	A	0.5385	0.5292	G	0.008136	0.9281	1.038
2	2_341353 3	41353	G	0.5385	0.525	A	0.01705	0.8961	1.056
2	2_341632 3	41632	C	0.5385	0.5292	G	0.008136	0.9281	1.038
2	2_341867 3	41867	C	0.5385	0.525	T	0.01705	0.8961	1.056
2	2_341980 3	41980	T	0.1538	0.06667	C	2.564	0.1093	2.545
2	2_342381 3	42381	A	0.4615	0.4667	G	0.002479	0.9603	0.9796
2	2_342649 3	42649	A	0.7692	0.7083	G	0.4263	0.5138	1.373
2	2_343089 3	43089	C	0.4615	0.4667	G	0.002479	0.9603	0.9796
2	2_343237 3	43237	T	0.7692	0.7042	C	0.4828	0.4871	1.4
2	2_343471 3	43471	T	0.1154	0.09167	C	0.155	0.6938	1.292
2	2_343521 3	43521	C	0.7692	0.7083	A	0.4263	0.5138	1.373
2	2_343850 3	43850	A	0	0.004167	G	0.1087	0.7416	0
2	2_344015 3	44015	T	0.07692	0.1167	C	0.3703	0.5428	0.631
2	2_344342 3	44342	T	0.4615	0.4625	C	8.725e-05	0.9925	0.9961
2	2_344580 3	44580	C	0.8846	0.8	T	1.084	0.2978	1.917
2	2_344805 3	44805	G	0.6154	0.6417	A	0.07025	0.791	0.8935
2	2_344936 3	44936	A	0.1154	0.09167	G	0.155	0.6938	1.292
2	2_345038 3	45038	G	0.5385	0.5292	A	0.008136	0.9281	1.038
2	2_345272 3	45272	A	0.4615	0.4664	G	0.002214	0.9625	0.9807
2	2_345463 3	45463	G	0	0.004167	A	0.1087	0.7416	0
2	2_345660 3	45660	T	0.07692	0.025	C	2.168	0.1409	3.25
2	2_346184 3	46184	G	0.7692	0.6958	A	0.6053	0.4366	1.457
2	2_346504 3	46504	G	0.4615	0.4667	A	0.002479	0.9603	0.9796
2	2_346846 3	46846	A	0.4615	0.4667	G	0.002479	0.9603	0.9796
2	2_346994 3	46994	G	0.5385	0.5375	A	8.725e-05	0.9925	1.004
2	2_347113 3	47113	T	0.7692	0.7042	C	0.4828	0.4871	1.4
2	2_347423 3	47423	C	0.1154	0.08333	G	0.3051	0.5807	1.435
2	2_347544 3	47544	A	0.1154	0.0875	C	0.2222	0.6374	1.36
2	2_347779 3	47779	T	0.4615	0.4667	C	0.002479	0.9603	0.9796
2	2_348020 3	48020	T	0.1538	0.1708	C	0.04816	0.8263	0.8825
2	2_348416 3	48416	A	0.4615	0.4708	G	0.008136	0.9281	0.9633
2	2_348601 3	48601	T	0.4615	0.4625	C	8.725e-05	0.9925	0.9961
2	2_348689 3	48689	C	0.4615	0.4667	T	0.002479	0.9603	0.9796
2	2_348886 3	48886	T	0.4615	0.4625	G	8.725e-05	0.9925	0.9961
2	2_349060 3	49060	T	0.4615	0.4667	C	0.002479	0.9603	0.9796
2	2_349178 3	49178	A	0.1923	0.175	G	0.04831	0.826	1.122
2	2_349450 3	49450	G	0.4615	0.4625	A	8.725e-05	0.9925	0.9961
2	2_349746 3	49746	T	0.3846	0.4208	C	0.1265	0.722	0.8601
2	2_349935 3	49935	C	0.7692	0.7083	T	0.4263	0.5138	1.373
2	2_349999 3	49999	G	0.7692	0.7083	A	0.4263	0.5138	1.373
2	2_350161 3	50161	G	0.6154	0.6417	A	0.07025	0.791	0.8935
2	2_350312 3	50312	T	0.4615	0.4667	G	0.002479	0.9603	0.9796
2	2_350649 3	50649	T	0.4615	0.4625	C	8.725e-05	0.9925	0.9961
2	2_350968 3	50968	A	0.4615	0.4625	G	8.725e-05	0.9925	0.9961
2	2_350992 3	50992	T	0.4615	0.45	C	0.01261	0.9106	1.048
2	2_351256 3	51256	A	0.1538	0.175	G	0.07339	0.7865	0.8571
2	2_351514 3	51514	A	0.3846	0.3583	G	0.07025	0.791	1.119
2	2_351585 3	51585	G	0.7692	0.7083	A	0.4263	0.5138	1.373
2	2_351794 3	51794	T	0.1538	0.06667	C	2.564	0.1093	2.545
2	2_351937 3	51937	T	0.4615	0.4708	C	0.008136	0.9281	0.9633
2	2_352095 3	52095	T	0.3077	0.2417	C	0.5482	0.4591	1.395
2	2_352291 3	52291	G	0.8846	0.7958	C	1.176	0.2782	1.967
2	2_352450 3	52450	T	0.5385	0.525	A	0.01705	0.8961	1.056
2	2_352600 3	52600	T	0.4615	0.4625	C	8.725e-05	0.9925	0.9961
2	2_352725 3	52725	C	0.4615	0.4625	G	8.725e-05	0.9925	0.9961
2	2_352906 3	52906	G	0.5385	0.5333	A	0.002479	0.9603	1.021
2	2_353017 3	53017	T	0.07692	0.1042	C	0.1909	0.6622	0.7167
2	2_353207 3	53207	A	0.4615	0.4667	T	0.002479	0.9603	0.9796
2	2_353483 3	53483	G	0.1538	0.175	A	0.07339	0.7865	0.8571
2	2_353707 3	53707	T	0.4615	0.4667	C	0.002479	0.9603	0.9796
2	2_353844 3	53844	T	0.4615	0.4667	C	0.002479	0.9603	0.9796
2	2_353951 3	53951	T	0.3077	0.2375	C	0.6259	0.4288	1.427
2	2_354148 3	54148	G	0.7692	0.7	T	0.5425	0.4614	1.429
2	2_354293 3	54293	T	0.8846	0.8	C	1.084	0.2978	1.917
2	2_354513 3	54513	T	0.4615	0.4625	C	8.725e-05	0.9925	0.9961
2	2_354704 3	54704	T	0.4615	0.4625	C	8.725e-05	0.9925	0.9961
2	2_354817 3	54817	C	0.8846	0.7917	T	1.27	0.2597	2.018
2	2_355052 3	55052	C	0.9231	0.9458	T	0.2283	0.6328	0.6872
2	2_355270 3	55270	T	0.5385	0.5333	C	0.002479	0.9603	1.021
2	2_355456 3	55456	G	0.4615	0.458	A	0.001193	0.9724	1.014
2	2_355596 3	55596	T	0.4615	0.4667	C	0.002479	0.9603	0.9796
2	2_355768 3	55768	C	0.5385	0.5292	T	0.008136	0.9281	1.038
2	2_355915 3	55915	T	0.3846	0.4167	C	0.09937	0.7526	0.875
2	2_356362 3	56362	A	0.4231	0.4667	G	0.1793	0.672	0.8381
2	2_356391 3	56391	C	0.4615	0.4667	T	0.002479	0.9603	0.9796
2	2_356499 3	56499	G	0.5385	0.5583	A	0.03753	0.8464	0.9229
2	2_356683 3	56683	G	0.9231	0.95	A	0.341	0.5592	0.6316
2	2_356830 3	56830	A	0.5385	0.5333	C	0.002479	0.9603	1.021
2	2_357035 3	57035	G	0.8846	0.7958	A	1.176	0.2782	1.967
2	2_357182 3	57182	G	0.4615	0.4667	A	0.002479	0.9603	0.9796
2	2_357230 3	57230	G	0.3846	0.4208	T	0.1265	0.722	0.8601
2	2_357569 3	57569	C	0.8462	0.7931	T	0.4089	0.5225	1.435
2	2_357777 3	57777	A	0.1154	0.09167	G	0.155	0.6938	1.292
2	2_357936 3	57936	G	0.8846	0.7917	A	1.27	0.2597	2.018
2	2_358032 3	58032	G	0.7692	0.7083	A	0.4263	0.5138	1.373
2	2_358240 3	58240	C	0.1538	0.1708	G	0.04816	0.8263	0.8825
2	2_359044 3	59044	T	0.4615	0.4667	C	0.002479	0.9603	0.9796
2	2_359156 3	59156	G	0.3846	0.4667	A	0.6361	0.4251	0.7143
2	2_359425 3	59425	C	0.7308	0.725	G	0.003921	0.9501	1.03
2	2_359507 3	59507	G	0.5	0.5378	T	0.1347	0.7136	0.8594
2	2_359637 3	59637	C	0.8846	0.7958	A	1.176	0.2782	1.967
2	2_359816 3	59816	A	0.1538	0.1792	G	0.1034	0.7478	0.833
2	2_360016 3	60016	A	0.4615	0.4667	G	0.002479	0.9603	0.9796
2	2_360161 3	60161	A	0.07692	0.05	G	0.341	0.5592	1.583
2	2_360315 3	60315	T	0.5	0.5333	C	0.1046	0.7463	0.875
2	2_360393 3	60393	C	0.4615	0.4667	T	0.002479	0.9603	0.9796
2	2_360868 3	60868	A	0.4615	0.4667	G	0.002479	0.9603	0.9796
2	2_360953 3	60953	T	0.4615	0.4667	G	0.002479	0.9603	0.9796
2	2_361076 3	61076	C	0.4615	0.4667	G	0.002479	0.9603	0.9796
2	2_361290 3	61290	G	0	0.004167	A	0.1087	0.7416	0
2	2_361528 3	61528	A	0.25	0.3981	G	2.005	0.1567	0.5039
2	2_361760 3	61760	C	0.5385	0.525	T	0.01705	0.8961	1.056
2	2_362045 3	62045	G	0.5385	0.5333	A	0.002479	0.9603	1.021
2	2_362161 3	62161	G	0.8846	0.7958	A	1.176	0.2782	1.967
2	2_362355 3	62355	A	0.1154	0.09167	C	0.155	0.6938	1.292
2	2_362428 3	62428	T	0.4615	0.4625	C	8.725e-05	0.9925	0.9961
2	2_362546 3	62546	G	0.4615	0.4625	A	8.725e-05	0.9925	0.9961
2	2_362671 3	62671	T	0.4615	0.4667	C	0.002479	0.9603	0.9796
2	2_362838 3	62838	T	0.4231	0.3333	C	0.8394	0.3596	1.467
2	2_362989 3	62989	A	0.1154	0.09167	G	0.155	0.6938	1.292
2	2_363101 3	63101	G	0.7692	0.7	A	0.5425	0.4614	1.429
2	2_363259 3	63259	T	0.8846	0.8	C	1.084	0.2978	1.917
2	2_363371 3	63371	G	0.8846	0.8	A	1.084	0.2978	1.917
2	2_363568 3	63568	T	0.8846	0.7958	C	1.176	0.2782	1.967
2	2_363793 3	63793	C	0.4615	0.4583	T	0.0009706	0.9751	1.013
2	2_363992 3	63992	C	0.8846	0.7917	T	1.27	0.2597	2.018
2	2_364142 3	64142	G	0.4615	0.45	A	0.01261	0.9106	1.048
2	2_364407 3	64407	C	0.4615	0.4667	G	0.002479	0.9603	0.9796
2	2_364646 3	64646	A	0.4231	0.4407	G	0.02946	0.8637	0.9308
2	2_364957 3	64957	C	0.5	0.4538	T	0.1876	0.6649	1.204
2	2_365220 3	65220	A	0.4615	0.4667	G	0.002479	0.9603	0.9796
2	2_365482 3	65482	C	0.4615	0.4667	G	0.002479	0.9603	0.9796
2	2_365593 3	65593	G	0.4615	0.4542	A	0.005141	0.9428	1.03
2	2_366045 3	66045	A	0.4615	0.4667	G	0.002479	0.9603	0.9796
2	2_366244 3	66244	T	0.4615	0.4667	C	0.002479	0.9603	0.9796
2	2_366437 3	66437	C	0.6154	0.6417	T	0.07025	0.791	0.8935
2	2_366611 3	66611	G	0.1154	0.0875	C	0.2222	0.6374	1.36
2	2_366984 3	66984	C	0.1923	0.175	G	0.04831	0.826	1.122
2	2_367267 3	67267	T	0.1538	0.175	C	0.07339	0.7865	0.8571
2	2_367328 3	67328	T	0.3846	0.4417	C	0.3105	0.5774	0.7901
2	2_367531 3	67531	A	0.1538	0.175	G	0.07339	0.7865	0.8571
2	2_368317 3	68317	T	0.1154	0.09167	C	0.155	0.6938	1.292
2	2_368513 3	68513	T	0.6154	0.6375	C	0.04952	0.8239	0.9098
2	2_368703 3	68703	C	0.9231	0.95	T	0.341	0.5592	0.6316
2	2_368746 3	68746	A	0.5385	0.5917	C	0.2738	0.6008	0.8052
2	2_368855 3	68855	T	0	0.004167	G	0.1087	0.7416	0
2	2_368979 3	68979	A	0.5385	0.5958	G	0.3193	0.5721	0.7914
2	2_369098 3	69098	C	0.9231	0.95	T	0.341	0.5592	0.6316
2	2_369292 3	69292	G	0.9231	0.95	A	0.341	0.5592	0.6316
2	2_369301 3	69301	T	0.2692	0.1625	C	1.868	0.1717	1.899
2	2_369443 3	69443	T	0.8846	0.7958	A	1.176	0.2782	1.967
2	2_369626 3	69626	G	0.7308	0.625	A	1.133	0.2872	1.629
2	2_369785 3	69785	C	0.9231	0.95	T	0.341	0.5592	0.6316
2	2_369969 3	69969	T	0.3846	0.4167	C	0.09937	0.7526	0.875
2	2_370244 3	70244	C	0.3846	0.3542	T	0.09473	0.7582	1.14
2	2_370260 3	70260	A	0.5385	0.575	C	0.1279	0.7206	0.8623
2	2_370567 3	70567	C	0.9231	0.9458	T	0.2283	0.6328	0.6872
2	2_370723 3	70723	C	0.3077	0.2417	T	0.5482	0.4591	1.395
2	2_370835 3	70835	G	0.9231	0.9375	A	0.08157	0.7752	0.8
2	2_371014 3	71014	G	0.9231	0.9458	C	0.2283	0.6328	0.6872
2	2_371021 3	71021	G	0.9231	0.9458	A	0.2283	0.6328	0.6872
2	2_371130 3	71130	T	0.9231	0.9417	G	0.1434	0.7049	0.7434
2	2_371268 3	71268	C	0.9231	0.95	G	0.341	0.5592	0.6316
2	2_371578 3	71578	G	0.9231	0.95	A	0.341	0.5592	0.6316
2	2_371759 3	71759	G	0.5385	0.525	A	0.01705	0.8961	1.056
2	2_372081 3	72081	G	0.1923	0.07083	A	4.563	0.03268	3.123
2	2_372114 3	72114	G	0.625	0.5819	T	0.1666	0.6832	1.198
2	2_372342 3	72342	C	0.1154	0.09167	T	0.155	0.6938	1.292
2	2_372482 3	72482	C	0.3846	0.4125	T	0.07542	0.7836	0.8902
2	2_372551 3	72551	G	0.9231	0.95	A	0.341	0.5592	0.6316
2	2_372680 3	72680	A	0.3846	0.4125	G	0.07542	0.7836	0.8902
2	2_372883 3	72883	A	0.9231	0.95	G	0.341	0.5592	0.6316
2	2_373000 3	73000	A	0.3846	0.4167	G	0.09937	0.7526	0.875
2	2_373091 3	73091	A	0.1154	0.09167	C	0.155	0.6938	1.292
2	2_373270 3	73270	G	0.9231	0.95	A	0.341	0.5592	0.6316
2	2_373532 3	73532	C	0.9231	0.95	T	0.341	0.5592	0.6316
2	2_373637 3	73637	A	0.5769	0.5292	G	0.215	0.6429	1.213
2	2_373915 3	73915	C	0.9231	0.95	T	0.341	0.5592	0.6316
2	2_374006 3	74006	G	0.9231	0.95	T	0.341	0.5592	0.6316
2	2_374236 3	74236	A	0.5385	0.5333	G	0.002479	0.9603	1.021
2	2_374276 3	74276	G	0.8846	0.9458	T	1.555	0.2124	0.4391
2	2_374428 3	74428	C	0.1538	0.06667	T	2.564	0.1093	2.545
2	2_374584 3	74584	A	0.5385	0.5333	C	0.002479	0.9603	1.021
2	2_374791 3	74791	A	0.9231	0.9458	G	0.2283	0.6328	0.6872
2	2_374905 3	74905	G	0.7692	0.8833	A	2.74	0.09789	0.4403
2	2_374990 3	74990	C	0.9231	0.9458	T	0.2283	0.6328	0.6872
2	2_375185 3	75185	C	0.9231	0.95	T	0.341	0.5592	0.6316
2	2_375669 3	75669	T	0.1538	0.06667	C	2.564	0.1093	2.545
2	2_375913 3	75913	A	0.5385	0.5333	G	0.002479	0.9603	1.021
2	2_375925 3	75925	T	0.3846	0.4167	C	0.09937	0.7526	0.875
2	2_376264 3	76264	G	0.1154	0.1681	C	0.4768	0.4899	0.6455
2	2_376440 3	76440	T	0.4231	0.4103	C	0.01588	0.8997	1.054
2	2_376611 3	76611	A	0.9231	0.9458	G	0.2283	0.6328	0.6872
2	2_376703 3	76703	G	0.9231	0.95	C	0.341	0.5592	0.6316
2	2_376890 3	76890	A	0.9231	0.95	G	0.341	0.5592	0.6316
2	2_376932 3	76932	C	0.9231	0.9417	T	0.1434	0.7049	0.7434
2	2_377147 3	77147	G	0.9167	0.9387	A	0.1755	0.6753	0.7186
2	2_377249 3	77249	G	0.9231	0.9458	A	0.2283	0.6328	0.6872
2	2_377338 3	77338	G	0.9231	0.9458	A	0.2283	0.6328	0.6872
2	2_377504 3	77504	C	0.9231	0.95	T	0.341	0.5592	0.6316
2	2_377608 3	77608	A	0.5385	0.5292	G	0.008136	0.9281	1.038
2	2_377730 3	77730	A	0.8846	0.9458	G	1.555	0.2124	0.4391
2	2_377926 3	77926	G	0.9231	0.95	C	0.341	0.5592	0.6316
2	2_377982 3	77982	A	0.07692	0.025	G	2.168	0.1409	3.25
2	2_378271 3	78271	T	0.7692	0.7417	C	0.09367	0.7596	1.161
2	2_378498 3	78498	A	0.1538	0.1708	G	0.04816	0.8263	0.8825
2	2_378565 3	78565	C	0.9231	0.95	T	0.341	0.5592	0.6316
2	2_378725 3	78725	A	0.9231	0.9458	T	0.2283	0.6328	0.6872
2	2_378797 3	78797	T	0.1538	0.175	C	0.07339	0.7865	0.8571
2	2_379008 3	79008	C	0.9231	0.95	T	0.341	0.5592	0.6316
2	2_379092 3	79092	G	0.9231	0.9458	T	0.2283	0.6328	0.6872
2	2_379285 3	79285	T	0.9231	0.95	C	0.341	0.5592	0.6316
2	2_379309 3	79309	A	0.9231	0.95	G	0.341	0.5592	0.6316
2	2_379789 3	79789	G	0.03846	0	T	9.266	0.002335	NA
2	2_379908 3	79908	C	0.9231	0.95	T	0.341	0.5592	0.6316
2	2_380091 3	80091	A	0.9231	0.95	T	0.341	0.5592	0.6316
2	2_380160 3	80160	A	0.5385	0.5375	C	8.725e-05	0.9925	1.004
2	2_380400 3	80400	G	0.9231	0.95	A	0.341	0.5592	0.6316
2	2_380570 3	80570	A	0.9231	0.95	G	0.341	0.5592	0.6316
2	2_380626 3	80626	C	0.9231	0.9417	T	0.1434	0.7049	0.7434
2	2_381049 3	81049	G	0.9231	0.95	A	0.341	0.5592	0.6316
2	2_381106 3	81106	G	0.5417	0.5333	T	0.006089	0.9378	1.034
2	2_381205 3	81205	C	0.1538	0.06667	T	2.564	0.1093	2.545
2	2_381352 3	81352	A	0.3846	0.4208	G	0.1265	0.722	0.8601
2	2_381421 3	81421	T	0.8077	0.8542	C	0.3966	0.5289	0.7171
2	2_381608 3	81608	G	0.9231	0.95	A	0.341	0.5592	0.6316
2	2_381949 3	81949	G	0.9231	0.95	A	0.341	0.5592	0.6316
2	2_381980 3	81980	G	0.9231	0.9458	A	0.2283	0.6328	0.6872
2	2_382087 3	82087	T	0.1538	0.06667	C	2.564	0.1093	2.545
2	2_382285 3	82285	A	0.4231	0.3292	C	0.9241	0.3364	1.495
2	2_382418 3	82418	G	0.9231	0.95	C	0.341	0.5592	0.6316
2	2_382491 3	82491	G	0.9231	0.95	A	0.341	0.5592	0.6316
2	2_382678 3	82678	G	0.9231	0.9458	A	0.2283	0.6328	0.6872
2	2_382812 3	82812	G	0.9231	0.95	A	0.341	0.5592	0.6316
2	2_382907 3	82907	T	0.3846	0.4167	C	0.09937	0.7526	0.875
2	2_383192 3	83192	C	0.9231	0.95	T	0.341	0.5592	0.6316
2	2_383516 3	83516	G	0.9231	0.95	A	0.341	0.5592	0.6316
2	2_383669 3	83669	G	0.9231	0.95	A	0.341	0.5592	0.6316
2	2_383815 3	83815	T	0.3846	0.4208	C	0.1265	0.722	0.8601
2	2_383921 3	83921	A	0.07692	0.09583	G	0.09852	0.7536	0.7862
2	2_384022 3	84022	C	0.9231	0.95	T	0.341	0.5592	0.6316
2	2_384131 3	84131	C	0.9231	0.95	G	0.341	0.5592	0.6316
2	2_384342 3	84342	G	0.9231	0.95	A	0.341	0.5592	0.6316
2	2_384362 3	84362	T	0.9231	0.95	C	0.341	0.5592	0.6316
2	2_384613 3	84613	C	0.9231	0.95	T	0.341	0.5592	0.6316
2	2_384721 3	84721	G	0.9231	0.9417	A	0.1434	0.7049	0.7434
2	2_384838 3	84838	A	0.1538	0.06667	C	2.564	0.1093	2.545
2	2_384920 3	84920	C	0.3846	0.4083	G	0.05472	0.815	0.9056
2	2_385104 3	85104	A	0.1538	0.06723	G	2.512	0.113	2.523
2	2_385244 3	85244	C	0.9231	0.95	T	0.341	0.5592	0.6316
2	2_385301 3	85301	G	0.9231	0.95	T	0.341	0.5592	0.6316
2	2_385455 3	85455	G	0.9231	0.95	A	0.341	0.5592	0.6316
2	2_385568 3	85568	G	0.9231	0.95	T	0.341	0.5592	0.6316
2	2_385826 3	85826	A	0.4615	0.4667	G	0.002479	0.9603	0.9796
2	2_386106 3	86106	G	0.9231	0.95	T	0.341	0.5592	0.6316
2	2_386226 3	86226	A	0.9231	0.95	C	0.341	0.5592	0.6316
2	2_386443 3	86443	A	0.3846	0.4208	G	0.1265	0.722	0.8601
2	2_386478 3	86478	T	0.9231	0.95	C	0.341	0.5592	0.6316
2	2_386627 3	86627	A	0.3846	0.4125	G	0.07542	0.7836	0.8902
2	2_386791 3	86791	G	0.9231	0.95	A	0.341	0.5592	0.6316
2	2_387008 3	87008	T	0.5	0.5333	C	0.1046	0.7463	0.875
2	2_387089 3	87089	T	0.5385	0.5333	C	0.002479	0.9603	1.021
2	2_387208 3	87208	C	0.9231	0.95	T	0.341	0.5592	0.6316
2	2_387327 3	87327	T	0.3846	0.4167	C	0.09937	0.7526	0.875
2	2_387448 3	87448	C	0.9231	0.95	T	0.341	0.5592	0.6316
2	2_387648 3	87648	G	0.9231	0.95	A	0.341	0.5592	0.6316
2	2_387817 3	87817	G	0.3462	0.4208	T	0.5395	0.4627	0.7286
2	2_387947 3	87947	C	0.3846	0.4083	A	0.05472	0.815	0.9056
2	2_388114 3	88114	G	0.9231	0.95	A	0.341	0.5592	0.6316
2	2_388229 3	88229	A	0.1154	0.09167	G	0.155	0.6938	1.292
2	2_388417 3	88417	T	0.07692	0.05417	C	0.2283	0.6328	1.455
2	2_388729 3	88729	C	0.9231	0.95	T	0.341	0.5592	0.6316
2	2_388913 3	88913	G	0.3846	0.4167	C	0.09937	0.7526	0.875
2	2_388993 3	88993	A	0.9231	0.9458	G	0.2283	0.6328	0.6872
2	2_389158 3	89158	C	0.9231	0.9458	T	0.2283	0.6328	0.6872
2	2_389322 3	89322	A	0.9231	0.9417	G	0.1434	0.7049	0.7434
2	2_389457 3	89457	A	0.1923	0.06667	G	5.093	0.02403	3.333
2	2_389596 3	89596	G	0.5769	0.5435	A	0.1054	0.7454	1.145
2	2_389942 3	89942	G	0.9231	0.95	A	0.341	0.5592	0.6316
2	2_390100 3	90100	G	0.9231	0.95	T	0.341	0.5592	0.6316
2	2_390278 3	90278	T	0.3846	0.35	G	0.123	0.7258	1.161
2	2_390482 3	90482	C	0.9231	0.95	T	0.341	0.5592	0.6316
2	2_390591 3	90591	G	0.9231	0.95	A	0.341	0.5592	0.6316
2	2_390708 3	90708	C	0.9231	0.95	A	0.341	0.5592	0.6316
2	2_390960 3	90960	A	0.3846	0.4208	G	0.1265	0.722	0.8601
2	2_391051 3	91051	G	0.9231	0.95	A	0.341	0.5592	0.6316
2	2_391163 3	91163	A	0.1154	0.1792	G	0.6672	0.414	0.5976
2	2_391365 3	91365	G	0.9231	0.95	A	0.341	0.5592	0.6316
2	2_391441 3	91441	T	0.1154	0.1958	C	0.9947	0.3186	0.5356
2	2_391606 3	91606	T	0.1154	0.2	C	1.084	0.2978	0.5217
2	2_391807 3	91807	A	0.1154	0.09167	G	0.155	0.6938	1.292
2	2_391930 3	91930	A	0.2308	0.2542	G	0.06815	0.794	0.8803
2	2_392093 3	92093	C	0.5385	0.5292	T	0.008136	0.9281	1.038
2	2_392251 3	92251	G	0.5	0.5083	T	0.006518	0.9357	0.9672
2	2_392403 3	92403	C	0.9231	0.9458	T	0.2283	0.6328	0.6872
2	2_392415 3	92415	G	0.5	0.4833	A	0.02609	0.8717	1.069
2	2_392565 3	92565	A	0.1154	0.09167	C	0.155	0.6938	1.292
2	2_393509 3	93509	C	0.9091	0.9427	A	0.391	0.5318	0.6077
2	2_393639 3	93639	T	0	0.004167	C	0.1087	0.7416	0
2	2_393800 3	93800	C	0.9231	0.9458	G	0.2283	0.6328	0.6872
2	2_394021 3	94021	A	0.1154	0.1958	G	0.9947	0.3186	0.5356
2	2_394153 3	94153	G	0.9231	0.9458	A	0.2283	0.6328	0.6872
2	2_394299 3	94299	A	0.9231	0.9458	C	0.2283	0.6328	0.6872
2	2_394430 3	94430	T	0.3333	0.3992	C	0.396	0.5292	0.7526
2	2_394730 3	94730	G	0.3846	0.4167	C	0.09937	0.7526	0.875
2	2_394784 3	94784	C	0.9231	0.9417	A	0.1434	0.7049	0.7434
2	2_394847 3	94847	T	0.2692	0.2667	C	0.0007882	0.9776	1.013
2	2_395003 3	95003	T	0.1154	0.09167	C	0.155	0.6938	1.292
2	2_395145 3	95145	A	0.07692	0.1083	G	0.2457	0.6201	0.6859
2	2_395259 3	95259	T	0.1923	0.07339	G	4.176	0.041	3.006
2	2_395360 3	95360	T	0.3846	0.4118	A	0.07147	0.7892	0.8929
2	2_395542 3	95542	C	0.9231	0.9458	G	0.2283	0.6328	0.6872
2	2_395584 3	95584	C	0.1154	0.09167	A	0.155	0.6938	1.292
2	2_395829 3	95829	G	0.9231	0.9458	A	0.2283	0.6328	0.6872
2	2_395927 3	95927	A	0.1538	0.175	G	0.07339	0.7865	0.8571
2	2_396147 3	96147	C	0.9231	0.95	T	0.341	0.5592	0.6316
2	2_396254 3	96254	C	0.9231	0.95	T	0.341	0.5592	0.6316
2	2_396366 3	96366	C	0.9231	0.9496	T	0.3278	0.5669	0.6372
2	2_396563 3	96563	G	0.9231	0.9458	A	0.2283	0.6328	0.6872
2	2_396677 3	96677	A	0.9231	0.9458	G	0.2283	0.6328	0.6872
2	2_396807 3	96807	C	0.5385	0.5292	T	0.008136	0.9281	1.038
2	2_396985 3	96985	G	0.9231	0.95	A	0.341	0.5592	0.6316
2	2_397094 3	97094	T	0	0.004167	C	0.1087	0.7416	0
2	2_397313 3	97313	T	0.9231	0.9458	C	0.2283	0.6328	0.6872
2	2_397368 3	97368	C	0.9231	0.95	G	0.341	0.5592	0.6316
2	2_397470 3	97470	G	0.5385	0.5333	C	0.002479	0.9603	1.021
2	2_397848 3	97848	G	0.9231	0.95	A	0.341	0.5592	0.6316
2	2_397899 3	97899	G	0.1538	0.175	T	0.07339	0.7865	0.8571
2	2_398341 3	98341	G	0.9231	0.95	A	0.341	0.5592	0.6316
2	2_398470 3	98470	G	0.9231	0.9417	A	0.1434	0.7049	0.7434
2	2_398676 3	98676	A	0.9231	0.95	G	0.341	0.5592	0.6316
2	2_398854 3	98854	C	0.4231	0.4375	A	0.01984	0.888	0.9429
2	2_399087 3	99087	G	0.9231	0.95	A	0.341	0.5592	0.6316
2	2_399175 3	99175	T	0.3846	0.4083	C	0.05472	0.815	0.9056
2	2_399294 3	99294	G	0.5	0.5042	A	0.001629	0.9678	0.9835
2	2_399471 3	99471	G	0.3462	0.4167	A	0.4823	0.4874	0.7412
2	2_399702 3	99702	C	0.9231	0.95	T	0.341	0.5592	0.6316
2	2_400006 4	6	C	0.1154	0.09167	T	0.155	0.6938	1.292
2	2_400281 4	281	G	0.9231	0.95	A	0.341	0.5592	0.6316
2	2_400300 4	300	T	0.9231	0.95	A	0.341	0.5592	0.6316
2	2_400535 4	535	G	0.3846	0.4125	A	0.07542	0.7836	0.8902
2	2_400644 4	644	T	0.3462	0.4125	C	0.4282	0.5129	0.754
2	2_400940 4	940	T	0.4231	0.325	A	1.014	0.3141	1.523
2	2_401044 4	1044	G	0.9231	0.95	A	0.341	0.5592	0.6316
2	2_401197 4	1197	T	0.9231	0.95	C	0.341	0.5592	0.6316
2	2_401324 4	1324	C	0.9231	0.9458	T	0.2283	0.6328	0.6872
2	2_401501 4	1501	G	0.9231	0.95	A	0.341	0.5592	0.6316
2	2_401627 4	1627	G	0.5385	0.5292	A	0.008136	0.9281	1.038
2	2_401713 4	1713	C	0.9231	0.9417	T	0.1434	0.7049	0.7434
2	2_401867 4	1867	C	0.9231	0.9458	T	0.2283	0.6328	0.6872
2	2_402088 4	2088	G	0.9231	0.95	A	0.341	0.5592	0.6316
2	2_402157 4	2157	C	0.9231	0.95	T	0.341	0.5592	0.6316
2	2_402304 4	2304	T	0.3846	0.4167	C	0.09937	0.7526	0.875
2	2_402583 4	2583	G	0.9231	0.95	C	0.341	0.5592	0.6316
2	2_402761 4	2761	T	0.9231	0.95	C	0.341	0.5592	0.6316
2	2_402808 4	2808	T	0.2308	0.2917	C	0.4263	0.5138	0.7286
2	2_402995 4	2995	G	0.9231	0.95	A	0.341	0.5592	0.6316
2	2_403180 4	3180	C	0.1923	0.1891	A	0.001595	0.9681	1.021
2	2_403332 4	3332	A	0.3846	0.4208	G	0.1265	0.722	0.8601
2	2_403473 4	3473	G	0.9231	0.95	A	0.341	0.5592	0.6316
2	2_403589 4	3589	G	0.2692	0.2625	T	0.005481	0.941	1.035
2	2_403816 4	3816	C	0.5	0.6042	T	1.055	0.3043	0.6552
2	2_403980 4	3980	G	0.9231	0.95	A	0.341	0.5592	0.6316
2	2_403999 4	3999	G	0.9231	0.95	A	0.341	0.5592	0.6316
2	2_404112 4	4112	T	0.5	0.6167	C	1.336	0.2477	0.6216
2	2_404247 4	4247	A	0.1538	0.175	G	0.07339	0.7865	0.8571
2	2_404358 4	4358	A	0.3846	0.4	G	0.02316	0.879	0.9375
2	2_404607 4	4607	G	0.9231	0.9454	A	0.2175	0.6409	0.6933
2	2_404873 4	4873	C	0.5385	0.5292	T	0.008136	0.9281	1.038
2	2_404963 4	4963	A	0.1154	0.0875	G	0.2222	0.6374	1.36
2	2_405103 4	5103	A	0.7692	0.8792	G	2.481	0.1152	0.4581
2	2_405209 4	5209	G	0.5385	0.5292	A	0.008136	0.9281	1.038
2	2_405468 4	5468	T	0.9231	0.95	C	0.341	0.5592	0.6316
2	2_405642 4	5642	C	0.9231	0.95	T	0.341	0.5592	0.6316
2	2_405847 4	5847	C	0.9231	0.9538	A	0.472	0.4921	0.5815
2	2_406054 4	6054	C	0.2308	0.2917	G	0.4263	0.5138	0.7286
2	2_406177 4	6177	T	0.9231	0.95	G	0.341	0.5592	0.6316
2	2_406290 4	6290	T	0.9231	0.95	A	0.341	0.5592	0.6316
2	2_406397 4	6397	A	0.3846	0.4208	G	0.1265	0.722	0.8601
2	2_406533 4	6533	C	0.3077	0.2417	A	0.5482	0.4591	1.395
2	2_406647 4	6647	A	0.3462	0.4125	G	0.4282	0.5129	0.754
2	2_406762 4	6762	G	0.9231	0.95	A	0.341	0.5592	0.6316
2	2_406950 4	6950	A	0.2308	0.2899	G	0.4032	0.5255	0.7348
2	2_407115 4	7115	A	0.1538	0.1625	G	0.01296	0.9094	0.9371
2	2_407218 4	7218	C	0.9231	0.9458	T	0.2283	0.6328	0.6872
2	2_407332 4	7332	A	0.3846	0.4576	G	0.5043	0.4776	0.7407
2	2_407661 4	7661	A	0.07692	0.05833	G	0.1434	0.7049	1.345
2	2_407746 4	7746	T	0.1154	0.2	C	1.084	0.2978	0.5217
2	2_407860 4	7860	A	0	0.004167	T	0.1087	0.7416	0
2	2_408039 4	8039	T	0.1538	0.175	G	0.07339	0.7865	0.8571
2	2_408093 4	8093	T	0.03846	0	C	9.266	0.002335	NA
2	2_408422 4	8422	C	0.9231	0.95	A	0.341	0.5592	0.6316
2	2_408529 4	8529	A	0.1154	0.2	G	1.084	0.2978	0.5217
2	2_408640 4	8640	T	0.3846	0.4125	C	0.07542	0.7836	0.8902
2	2_408716 4	8716	A	0.1154	0.09167	G	0.155	0.6938	1.292
2	2_409051 4	9051	G	0.9231	0.95	A	0.341	0.5592	0.6316
2	2_409215 4	9215	T	0.6154	0.7042	G	0.8731	0.3501	0.6722
2	2_409487 4	9487	T	0.6154	0.7083	C	0.9637	0.3263	0.6588
2	2_409651 4	9651	A	0.1538	0.06667	G	2.564	0.1093	2.545
2	2_410339 4	10339	A	0.9231	0.95	G	0.341	0.5592	0.6316
2	2_410473 4	10473	C	0.9231	0.95	G	0.341	0.5592	0.6316
2	2_410620 4	10620	T	0.9231	0.95	C	0.341	0.5592	0.6316
2	2_410778 4	10778	C	0.9231	0.9458	T	0.2283	0.6328	0.6872
2	2_411029 4	11029	G	0.9231	0.9454	A	0.2175	0.6409	0.6933
2	2_411161 4	11161	A	0.1154	0.2	G	1.084	0.2978	0.5217
2	2_411538 4	11538	A	0.9231	0.9458	G	0.2283	0.6328	0.6872
2	2_411632 4	11632	T	0.1154	0.2	C	1.084	0.2978	0.5217
2	2_411758 4	11758	A	0.2308	0.2917	C	0.4263	0.5138	0.7286
2	2_412207 4	12207	A	0.3846	0.4167	G	0.09937	0.7526	0.875
2	2_412244 4	12244	A	0.3846	0.4167	G	0.09937	0.7526	0.875
2	2_412387 4	12387	G	0.9231	0.95	A	0.341	0.5592	0.6316
2	2_412484 4	12484	G	0.9231	0.95	A	0.341	0.5592	0.6316
2	2_412755 4	12755	G	0.9231	0.95	A	0.341	0.5592	0.6316
2	2_412810 4	12810	A	0.07692	0.05	T	0.341	0.5592	1.583
2	2_413215 4	13215	T	0.9231	0.95	C	0.341	0.5592	0.6316
2	2_413284 4	13284	A	0.1154	0.09167	G	0.155	0.6938	1.292
2	2_413449 4	13449	A	0.6154	0.7042	G	0.8731	0.3501	0.6722
2	2_413561 4	13561	C	0.9231	0.95	T	0.341	0.5592	0.6316
2	2_413665 4	13665	A	0.3077	0.2417	G	0.5482	0.4591	1.395
2	2_413903 4	13903	A	0.9231	0.95	G	0.341	0.5592	0.6316
2	2_414115 4	14115	T	0.9231	0.95	C	0.341	0.5592	0.6316
2	2_414313 4	14313	A	0.9231	0.95	C	0.341	0.5592	0.6316
2	2_414334 4	14334	A	0.9231	0.95	T	0.341	0.5592	0.6316
2	2_414504 4	14504	A	0.1154	0.2	C	1.084	0.2978	0.5217
2	2_414687 4	14687	C	0.9231	0.95	T	0.341	0.5592	0.6316
2	2_414788 4	14788	A	0.3077	0.2458	G	0.4764	0.4901	1.363
2	2_415206 4	15206	C	0.9231	0.95	A	0.341	0.5592	0.6316
2	2_415446 4	15446	G	0.9231	0.9458	A	0.2283	0.6328	0.6872
2	2_415596 4	15596	T	0.9231	0.9458	C	0.2283	0.6328	0.6872
2	2_415775 4	15775	A	0.4231	0.4375	G	0.01984	0.888	0.9429
2	2_416074 4	16074	C	0.7692	0.75	T	0.0465	0.8293	1.111
2	2_416120 4	16120	G	0.5385	0.5333	A	0.002479	0.9603	1.021
2	2_416481 4	16481	A	0.1154	0.09167	G	0.155	0.6938	1.292
2	2_416669 4	16669	A	0.1538	0.175	G	0.07339	0.7865	0.8571
2	2_416804 4	16804	C	0.9231	0.95	A	0.341	0.5592	0.6316
2	2_417047 4	17047	G	0.9231	0.95	A	0.341	0.5592	0.6316
2	2_417178 4	17178	C	0.9231	0.95	T	0.341	0.5592	0.6316
2	2_417322 4	17322	A	0.3846	0.4167	C	0.09937	0.7526	0.875
2	2_417536 4	17536	G	0.9231	0.95	A	0.341	0.5592	0.6316
2	2_417587 4	17587	T	0.3077	0.2417	C	0.5482	0.4591	1.395
2	2_418049 4	18049	A	0.3846	0.4167	G	0.09937	0.7526	0.875
2	2_418178 4	18178	C	0.9231	0.9458	T	0.2283	0.6328	0.6872
2	2_418280 4	18280	C	0.9231	0.9417	T	0.1434	0.7049	0.7434
2	2_418992 4	18992	G	0.8846	0.8042	T	0.9947	0.3186	1.867
2	2_419209 4	19209	G	0.9231	0.9458	A	0.2283	0.6328	0.6872
2	2_419441 4	19441	T	0.2692	0.2667	C	0.0007882	0.9776	1.013
2	2_419628 4	19628	C	0.3846	0.425	G	0.1569	0.692	0.8456
2	2_419832 4	19832	A	0.3846	0.4125	G	0.07542	0.7836	0.8902
2	2_419851 4	19851	A	0.3077	0.2417	G	0.5482	0.4591	1.395
2	2_420108 4	20108	A	0.1154	0.1958	T	0.9947	0.3186	0.5356
2	2_420293 4	20293	G	0.2308	0.2042	T	0.1012	0.7504	1.169
2	2_420502 4	20502	C	0.9231	0.9483	T	0.2893	0.5907	0.6545
2	2_420613 4	20613	C	0.9231	0.9487	T	0.302	0.5826	0.6486
2	2_420831 4	20831	G	0.9231	0.9487	T	0.302	0.5826	0.6486
2	2_420964 4	20964	C	0.9231	0.9487	T	0.302	0.5826	0.6486
2	2_421202 4	21202	G	0.9231	0.9487	A	0.302	0.5826	0.6486
2	2_421362 4	21362	C	0.1538	0.235	T	0.8794	0.3484	0.5917
2	2_421701 4	21701	A	0.1154	0.2	G	1.084	0.2978	0.5217
2	2_421849 4	21849	T	0.9231	0.95	C	0.341	0.5592	0.6316
2	2_421987 4	21987	A	0.1538	0.1708	G	0.04816	0.8263	0.8825
2	2_422366 4	22366	A	0.1538	0.1708	G	0.04816	0.8263	0.8825
2	2_422519 4	22519	A	0.9231	0.95	G	0.341	0.5592	0.6316
2	2_422682 4	22682	A	0.3846	0.4667	C	0.6361	0.4251	0.7143
2	2_422906 4	22906	C	0.1538	0.06667	A	2.564	0.1093	2.545
2	2_423008 4	23008	A	0.9231	0.95	G	0.341	0.5592	0.6316
2	2_423204 4	23204	C	0.3846	0.4208	T	0.1265	0.722	0.8601
2	2_423751 4	23751	C	0	0.02917	G	0.7788	0.3775	0
2	2_423851 4	23851	G	0.9231	0.95	A	0.341	0.5592	0.6316
2	2_424032 4	24032	T	0.9231	0.95	A	0.341	0.5592	0.6316
2	2_424244 4	24244	G	0.7692	0.7708	A	0.0003409	0.9853	0.991
2	2_424407 4	24407	G	0.9231	0.9458	A	0.2283	0.6328	0.6872
2	2_424620 4	24620	C	0.9231	0.9458	A	0.2283	0.6328	0.6872
2	2_424707 4	24707	C	0.9231	0.95	G	0.341	0.5592	0.6316
2	2_424784 4	24784	C	0.9231	0.9458	T	0.2283	0.6328	0.6872
2	2_425141 4	25141	T	0.9231	0.95	A	0.341	0.5592	0.6316
2	2_425183 4	25183	C	0.9231	0.9375	T	0.08157	0.7752	0.8
2	2_425290 4	25290	A	0.9231	0.95	G	0.341	0.5592	0.6316
2	2_425461 4	25461	C	0.3462	0.4125	G	0.4282	0.5129	0.754
2	2_425581 4	25581	G	0.07692	0.05	A	0.341	0.5592	1.583
2	2_425695 4	25695	G	0.9231	0.95	A	0.341	0.5592	0.6316
2	2_425873 4	25873	T	0.1538	0.175	G	0.07339	0.7865	0.8571
2	2_426118 4	26118	A	0.9231	0.95	T	0.341	0.5592	0.6316
2	2_426397 4	26397	G	0.9231	0.95	T	0.341	0.5592	0.6316
2	2_426977 4	26977	T	0.07692	0.05	C	0.341	0.5592	1.583
2	2_427093 4	27093	T	0.9231	0.95	A	0.341	0.5592	0.6316
2	2_427266 4	27266	G	0.9231	0.9417	A	0.1434	0.7049	0.7434
2	2_427391 4	27391	G	0.6667	0.6583	A	0.006743	0.9346	1.038
2	2_427542 4	27542	G	0.9231	0.95	A	0.341	0.5592	0.6316
2	2_427690 4	27690	A	0.1538	0.06667	G	2.564	0.1093	2.545
2	2_427814 4	27814	G	0.07692	0.05	A	0.341	0.5592	1.583
2	2_427940 4	27940	C	0.03846	0.05	T	0.06719	0.7955	0.76
2	2_428172 4	28172	T	0.07692	0.05	C	0.341	0.5592	1.583
2	2_428287 4	28287	A	0.07692	0.05	G	0.341	0.5592	1.583
2	2_428405 4	28405	A	0.1538	0.07083	G	2.223	0.136	2.385
2	2_428668 4	28668	G	0.1538	0.06667	T	2.564	0.1093	2.545
2	2_428823 4	28823	A	0.8846	0.8	G	1.084	0.2978	1.917
2	2_428855 4	28855	C	0.07692	0.05	T	0.341	0.5592	1.583
2	2_429032 4	29032	G	0.8846	0.8	A	1.084	0.2978	1.917
2	2_429187 4	29187	A	0.1923	0.1375	G	0.5755	0.4481	1.494
2	2_429216 4	29216	T	0.1538	0.1667	C	0.02793	0.8673	0.9091
[truncated: 1,046,576+ more rows]

## Sheet: admixture_ALL.rawSnp_chr_na.3.P
0.962879	0.091225	0.99999
0.338261	0.090528	0.99999
0.962879	0.091225	0.99999
0.962879	0.091225	0.99999
0.99999	0.988537	0.99999
0.99999	0.909306	1e-05
0.962879	0.091225	0.99999
0.962879	0.091225	0.99999
0.962879	0.091225	0.99999
0.962879	0.091225	0.99999
0.962879	0.091225	0.99999
0.99999	0.988128	0.99999
0.037235	0.239153	0.05571
0.962879	0.091225	0.99999
0.962879	0.091225	0.99999
0.962976	0.091242	0.272589
0.962879	0.091225	0.99999
0.962879	0.091225	0.99999
0.962879	0.091225	0.99999
0.962879	0.091225	0.99999
0.962879	0.091225	0.99999
0.962879	0.091225	0.99999
0.962879	0.091225	0.99999
0.962879	0.091225	0.99999
0.962879	0.091225	0.99999
0.962879	0.091225	0.99999
0.962879	0.091225	0.99999
0.338261	0.090528	0.99999
0.962876	0.096926	0.99999
0.962875	0.098044	0.99999
0.96288	0.160565	0.99999
0.962879	0.091225	0.99999
0.99999	0.99999	0.272533
0.962879	0.091225	0.99999
0.962879	0.091225	0.99999
0.962879	0.091225	0.99999
0.962879	0.091225	0.99999
0.962879	0.091225	0.99999
0.962879	0.091225	0.99999
0.962879	0.091225	0.99999
0.962879	0.091225	0.99999
0.962879	0.091225	0.99999
0.962879	0.091225	0.99999
0.962879	0.091225	0.99999
0.962879	0.091225	0.99999
0.962879	0.091225	0.99999
0.962879	0.091225	0.99999
0.962879	0.091225	0.99999
0.962879	0.091225	0.99999
0.962879	0.091225	0.99999
0.962879	0.091225	0.99999
0.962879	0.091225	0.99999
0.99999	0.994333	0.99999
0.99999	0.988665	0.99999
0.962879	0.091225	0.99999
0.962879	0.091225	0.99999
0.962879	0.091225	0.99999
0.962879	0.091225	0.99999
0.962879	0.091225	0.99999
0.962879	0.091225	0.99999
0.962879	0.091225	0.99999
0.962879	0.091225	0.99999
0.962879	0.091225	0.99999
0.962879	0.091225	0.99999
0.962879	0.091225	0.99999
0.962879	0.091225	0.99999
0.962879	0.091225	0.99999
0.962879	0.091225	0.99999
0.962879	0.091225	0.99999
0.962879	0.091225	0.99999
0.962879	0.091225	0.99999
0.981383	0.99999	0.99999
0.962879	0.091225	0.99999
0.962879	0.091225	0.99999
0.962879	0.091225	0.99999
0.962879	0.091225	0.99999
0.962879	0.091225	0.99999
0.962879	0.091225	0.99999
0.962879	0.091225	0.99999
0.962879	0.091225	0.99999
0.962879	0.091225	0.99999
0.962879	0.091225	0.99999
0.962879	0.091225	0.99999
0.962879	0.091225	0.99999
0.962879	0.091225	0.99999
0.962879	0.091225	0.99999
0.962879	0.091225	0.99999
0.962879	0.091225	0.99999
0.962879	0.091225	0.99999
0.962879	0.091225	0.99999
0.962879	0.091225	0.99999
0.718017	0.772786	0.923469
0.943865	0.858347	0.665826
0.99999	0.835588	0.99999
0.718017	0.772786	0.923469
0.838736	0.805375	0.83273
0.685176	0.483188	0.584588
0.99999	0.99999	0.83286
0.838687	0.805336	0.99999
0.943883	0.705244	0.665585
0.943883	0.705244	0.665585
0.682778	0.483824	0.584597
0.718017	0.772786	0.923469
0.718017	0.772786	0.923469
0.161264	0.194625	0.16727
0.717931	0.77848	0.923467
0.99999	0.994333	0.99999
0.941694	0.852676	0.665831
0.99999	0.994333	0.99999
0.666134	0.477617	0.584663
0.981347	0.99999	0.99999
0.99999	0.994333	0.99999
0.717969	0.775928	0.923468
0.685107	0.488877	0.584585
0.16109	0.200343	0.167264
0.735292	0.778912	0.923076
0.213435	0.49577	0.334192
0.75826	0.778333	0.751605
0.717484	0.806958	0.923461
0.161139	0.200381	1e-05
0.717844	0.784175	0.923466
0.962726	0.906122	0.888612
0.737088	0.7841	0.918115
0.514593	0.722299	0.582475
0.99999	0.99999	0.99999
0.229907	0.490677	0.334159
0.161313	0.194664	1e-05
0.667423	0.483262	0.666301
0.724039	0.511148	0.528382
0.943949	0.699589	0.497879
0.666182	0.483266	0.58466
0.943892	0.699563	0.665589
0.717931	0.77848	0.923467
0.99999	0.977329	0.99999
0.99999	0.99999	0.82299
0.198677	0.19465	0.027865
0.943849	0.719033	0.693757
0.717931	0.77848	0.923467
0.99999	0.99999	0.860733
0.49604	0.711006	0.414905
0.666112	0.483263	0.612598
0.99999	0.99999	0.83286
0.925137	0.858375	0.665865
0.717931	0.77848	0.923467
0.16109	0.200343	0.167264
0.99999	0.99999	0.83286
0.511751	0.99999	0.9722
0.99999	0.994333	0.99999
0.495728	0.710996	0.582514
0.717844	0.784175	0.923466
0.99999	0.99999	0.83286
0.99999	0.99999	0.83286
0.495728	0.710996	0.582514
0.717931	0.77848	0.923467
0.143136	0.200174	1e-05
0.99999	0.99999	0.83286
0.736906	0.784099	0.923037
0.148737	0.194527	1e-05
0.943889	0.701856	0.665588
0.495972	0.711004	0.442891
0.161313	0.194664	1e-05
0.161313	0.194664	1e-05
0.736906	0.784099	0.923037
0.718017	0.772786	0.923469
0.736995	0.778404	0.923038
0.718017	0.772786	0.923469
0.49604	0.711006	0.414905
0.99999	0.994333	0.99999
0.161313	0.194664	1e-05
0.161313	0.194664	1e-05
0.495728	0.710996	0.582514
0.737083	0.772709	0.923039
0.51452	0.727981	0.582474
0.513682	0.711206	0.58248
0.99999	0.807183	0.609534
0.698891	0.778552	0.923893
0.161313	0.194664	1e-05
0.717844	0.784175	0.923466
0.718102	0.767092	0.92347
0.943882	0.699559	0.693502
0.943883	0.705244	0.665585
0.943892	0.699563	0.665589
0.717793	0.787449	0.923465
0.943873	0.710924	0.66558
0.717931	0.77848	0.923467
0.44464	0.427402	0.072965
0.161313	0.194664	1e-05
0.49604	0.711006	0.414905
0.495966	0.716686	0.414903
0.495966	0.716686	0.414903
0.718017	0.772786	0.923469
0.717844	0.784175	0.923466
0.492652	0.99999	0.972202
0.943882	0.699559	0.693502
0.161313	0.194664	1e-05
0.718017	0.772786	0.923469
0.161313	0.194664	1e-05
0.495966	0.716686	0.414903
0.504197	0.294685	0.417484
0.492652	0.99999	0.972202
0.717931	0.77848	0.923467
0.504304	0.286579	0.417486
0.514666	0.716618	0.582477
0.161139	0.200381	1e-05
0.962715	0.512123	0.721465
0.717663	0.821946	0.91853
0.474778	0.909535	0.442908
0.679786	0.784314	0.924314
0.161439	0.188906	0.167276
0.161264	0.194625	0.16727
0.99999	0.846935	0.99999
0.495966	0.716686	0.414903
0.161313	0.194664	1e-05
0.737083	0.772709	0.923039
0.143136	0.200174	1e-05
0.717931	0.77848	0.923467
0.717931	0.77848	0.923467
0.161313	0.194664	1e-05
0.943892	0.705248	0.637664
0.161313	0.194664	1e-05
0.161139	0.200381	1e-05
0.495966	0.716686	0.414903
0.99999	0.903619	0.99999
0.440384	0.580712	0.247361
0.161264	0.194625	0.16727
0.943855	0.858346	0.693728
0.495728	0.710996	0.582514
0.49604	0.711006	0.414905
0.514739	0.710936	0.582478
0.717931	0.77848	0.923467
0.961149	0.710846	0.749263
0.515136	0.724852	0.582473
0.492652	0.99999	0.972202
0.717756	0.78987	0.923465
0.717844	0.784175	0.923466
0.49604	0.711006	0.414905
0.736995	0.778404	0.923038
0.49604	0.711006	0.414905
0.962589	0.705202	0.693458
0.514739	0.710936	0.582478
0.943883	0.705244	0.665585
0.213248	0.495751	0.501848
0.682176	0.99999	0.972185
0.718017	0.772786	0.923469
0.720287	0.778491	0.751853
0.718102	0.767092	0.92347
0.213404	0.495767	0.362117
0.981348	0.994333	0.99999
0.698891	0.778552	0.923893
0.213552	0.49008	0.334195
0.161313	0.194664	1e-05
0.943865	0.858347	0.665826
0.161313	0.194664	1e-05
0.99999	0.903619	0.99999
0.717931	0.77848	0.923467
0.99999	0.903619	0.99999
0.786565	0.50423	0.665808
0.161139	0.200381	1e-05
0.943883	0.705187	0.665859
0.943883	0.705244	0.665585
0.943865	0.858347	0.665826
0.161139	0.200381	1e-05
0.944009	0.99999	0.99999
0.570092	0.750792	0.646303
0.99999	0.801507	0.609535
0.943865	0.858347	0.665826
0.161313	0.194664	1e-05
0.492652	0.99999	0.972202
0.99999	0.99999	0.83286
0.473508	0.99999	0.972203
1e-05	0.209847	0.390462
0.717844	0.784175	0.923466
0.1806	0.194481	1e-05
0.213435	0.49577	0.334192
0.812914	0.99999	0.99999
0.179167	0.191418	1e-05
0.99999	0.807182	0.637498
0.495728	0.710996	0.582514
0.717931	0.77848	0.923467
0.161313	0.194664	1e-05
0.99999	0.99999	0.97219
0.161313	0.194664	1e-05
0.49604	0.711006	0.414905
0.49604	0.711006	0.414905
0.717931	0.77848	0.923467
0.161313	0.194664	1e-05
0.213435	0.49577	0.334192
0.496043	0.716688	0.386888
0.515049	0.710945	0.414835
0.99999	0.99999	0.83286
0.718017	0.772786	0.923469
0.943892	0.699563	0.665589
0.717931	0.77848	0.923467
0.495891	0.722367	0.414902
0.523313	0.288941	0.417449
0.522192	0.289212	0.417451
0.311849	0.601267	0.47061
0.524837	0.280382	0.52909
0.699063	0.784166	0.923886
0.72448	0.494093	0.361012
0.698891	0.778552	0.923893
0.786565	0.50423	0.665808
0.504232	0.289002	0.445379
0.161313	0.194664	1e-05
0.717931	0.77848	0.923467
0.855971	0.811422	0.99999
0.943865	0.858347	0.665826
0.99999	0.841262	0.99999
0.495728	0.710996	0.582514
0.542311	0.294557	0.417411
0.717756	0.78987	0.923465
0.473508	0.99999	0.972203
0.943855	0.858346	0.693728
0.502652	0.453513	0.585286
0.943865	0.858347	0.665826
0.719037	0.784176	0.949332
0.504009	0.306046	0.445374
0.718017	0.772786	0.923469
0.483779	0.4479	0.585359
0.925108	0.864049	0.693768
0.805608	0.84625	0.921425
0.180474	0.194519	1e-05
0.161139	0.200381	1e-05
0.504272	0.289004	0.417486
0.696349	0.773008	0.956308
0.718102	0.767092	0.92347
0.943916	0.705223	0.665585
0.496115	0.705325	0.414907
0.99999	0.903619	0.99999
0.161313	0.194664	1e-05
0.495618	0.72236	0.554618
0.495966	0.716686	0.414903
0.161313	0.194664	1e-05
0.962586	0.858319	0.665786
0.717931	0.77848	0.923467
1e-05	0.198493	0.390465
0.737083	0.772709	0.923039
0.99999	0.99999	0.83286
0.718017	0.772786	0.923469
0.717931	0.77848	0.923467
0.161313	0.194664	1e-05
0.495972	0.711004	0.442891
0.736995	0.778404	0.923038
0.685176	0.483188	0.584588
0.161139	0.200381	1e-05
0.495728	0.710996	0.582514
0.717931	0.77848	0.923467
0.161139	0.200381	1e-05
0.943882	0.699559	0.693502
0.718017	0.772786	0.923469
0.718017	0.772786	0.923469
0.161313	0.194664	1e-05
0.49604	0.711006	0.414905
0.49604	0.711006	0.414905
0.717756	0.78987	0.923465
0.213435	0.49577	0.334192
0.161264	0.194625	0.16727
0.99999	0.79583	0.609537
0.161334	0.200322	1e-05
0.99999	0.79583	0.609537
0.49727	0.552176	0.414711
0.216214	0.336603	0.334044
0.717844	0.784175	0.923466
0.161313	0.194664	1e-05
0.943883	0.705244	0.665585
0.231041	0.496059	0.334154
0.179239	0.200559	1e-05
0.161313	0.194664	1e-05
0.717931	0.77848	0.923467
0.495966	0.716686	0.414903
0.717931	0.77848	0.923467
0.718017	0.772786	0.923469
0.718017	0.772786	0.923469
0.514739	0.710936	0.582478
0.718017	0.772786	0.923469
0.717931	0.77848	0.923467
0.717931	0.77848	0.923467
0.717931	0.77848	0.923467
0.99999	0.99999	0.83286
0.717931	0.77848	0.923467
0.496802	0.563535	0.582311
0.717931	0.77848	0.923467
0.717931	0.77848	0.923467
0.717931	0.77848	0.923467
0.943867	0.852672	0.693729
0.736995	0.778404	0.923038
0.718017	0.772786	0.923469
0.718017	0.772786	0.923469
0.737083	0.772709	0.923039
0.893022	0.840331	0.99999
0.717931	0.77848	0.923467
0.717931	0.77848	0.923467
0.698891	0.778552	0.923893
0.444815	0.416011	0.072969
0.99999	0.99999	0.83286
0.736995	0.778404	0.923038
0.99999	0.841262	0.99999
0.717931	0.77848	0.923467
0.717844	0.784175	0.923466
0.717535	0.772933	0.923479
0.718017	0.772786	0.923469
0.99999	0.99999	0.83286
0.718017	0.772786	0.923469
0.717931	0.77848	0.923467
0.717931	0.77848	0.923467
0.718017	0.772786	0.923469
0.717931	0.77848	0.923467
0.99999	0.99999	0.83286
0.717844	0.784175	0.923466
0.161313	0.194664	1e-05
0.99999	0.903619	0.99999
0.717931	0.77848	0.923467
0.718739	0.784177	0.893806
0.717844	0.784175	0.923466
0.718017	0.772786	0.923469
0.664953	0.642293	0.584839
0.718017	0.772786	0.923469
0.492652	0.99999	0.972202
0.943883	0.705244	0.665585
0.717931	0.77848	0.923467
0.754252	0.784541	0.922643
0.894495	0.750674	0.647333
0.99999	0.953462	0.99999
0.99999	0.953603	0.99999
0.99999	0.911986	0.706004
0.795983	0.78936	0.99999
0.941534	0.857564	0.676676
0.801073	0.902615	0.952167
0.773501	0.807089	0.922189
0.792516	0.824092	0.916823
0.736347	0.81828	0.923029
0.755549	0.823833	0.92259
0.180279	0.205901	0.027865
0.718017	0.772786	0.923469
0.717844	0.784175	0.923466
0.161313	0.194664	1e-05
0.736906	0.784099	0.923037
0.718017	0.772786	0.923469
0.496802	0.563535	0.582311
0.99999	0.716334	0.581575
0.99999	0.795829	0.637501
0.717931	0.77848	0.923467
0.717931	0.77848	0.923467
0.99999	0.99999	0.83286
0.717844	0.784175	0.923466
0.99999	0.841262	0.99999
0.718017	0.772786	0.923469
0.735355	0.773226	0.923078
0.943875	0.864014	0.665825
0.697145	0.790394	0.923925
0.718017	0.772786	0.923469
0.717931	0.77848	0.923467
0.737083	0.772709	0.923039
0.496767	0.563532	0.610197
0.717931	0.77848	0.923467
0.736995	0.778404	0.923038
0.664883	0.642291	0.612772
0.717931	0.77848	0.923467
0.944328	0.580102	0.272917
0.161313	0.194664	1e-05
0.99999	0.99999	0.91666
0.503077	0.447847	0.389797
0.717931	0.77848	0.923467
0.717844	0.784175	0.923466
0.718017	0.772786	0.923469
0.497046	0.563552	0.442686
0.50273	0.447824	0.585289
0.717844	0.784175	0.923466
0.141858	0.194891	1e-05
0.664953	0.642293	0.584839
0.161313	0.194664	1e-05
0.161313	0.194664	1e-05
0.160966	0.206098	1e-05
0.645999	0.642369	0.58491
0.502879	0.447751	0.613299
0.441559	0.461525	0.302804
0.717931	0.77848	0.923467
0.161313	0.194664	1e-05
0.718017	0.772786	0.923469
0.717931	0.77848	0.923467
0.160952	0.206085	0.055739
0.161313	0.194664	1e-05
0.717931	0.77848	0.923467
0.717931	0.77848	0.923467
0.718102	0.767092	0.92347
0.718017	0.772786	0.923469
0.719298	0.625069	0.923444
0.718017	0.772786	0.923469
0.718017	0.772786	0.923469
0.161313	0.194664	1e-05
0.717969	0.775928	0.923468
0.497114	0.563555	0.414704
0.717931	0.77848	0.923467
0.717931	0.77848	0.923467
0.718017	0.772786	0.923469
0.664953	0.642293	0.584839
0.717931	0.77848	0.923467
0.718017	0.772786	0.923469
0.444727	0.421706	0.072967
0.99999	0.903619	0.99999
0.99999	0.994333	0.99999
0.161313	0.194664	1e-05
0.717931	0.77848	0.923467
0.718017	0.772786	0.923469
0.717756	0.78987	0.923465
0.718017	0.772786	0.923469
0.718017	0.772786	0.923469
0.51576	0.563459	0.582275
0.838687	0.805336	0.99999
0.99999	0.99999	0.83286
0.497114	0.563555	0.414704
0.718017	0.772786	0.923469
0.717844	0.784175	0.923466
0.1806	0.194481	1e-05
0.717931	0.77848	0.923467
0.718017	0.772786	0.923469
0.718017	0.772786	0.923469
0.925137	0.858375	0.665865
0.717924	0.795485	0.923458
0.718017	0.772786	0.923469
0.718017	0.772786	0.923469
0.718017	0.772786	0.923469
0.717844	0.784175	0.923466
0.715894	0.778475	0.955553
0.717931	0.77848	0.923467
0.718017	0.772786	0.923469
0.718017	0.772786	0.923469
0.718017	0.772786	0.923469
0.717844	0.784175	0.923466
0.718017	0.772786	0.923469
0.718017	0.772786	0.923469
0.664953	0.642293	0.584839
0.718017	0.772786	0.923469
0.206527	0.774131	0.901331
0.943865	0.858347	0.665826
1e-05	0.289349	0.390442
0.233291	0.342666	0.501634
0.67724	0.816324	0.957002
0.503198	0.436465	0.417689
0.718017	0.772786	0.923469
0.718017	0.772786	0.923469
0.717931	0.77848	0.923467
0.718017	0.772786	0.923469
0.718017	0.772786	0.923469
0.717931	0.77848	0.923467
0.698891	0.778552	0.923893
0.736816	0.789795	0.923035
0.717756	0.78987	0.923465
0.717666	0.795565	0.923463
0.717931	0.77848	0.923467
0.22622	0.774019	0.901071
0.206304	0.78551	0.901329
0.717844	0.784175	0.923466
0.185409	0.571162	0.41847
0.717756	0.78987	0.923465
0.717931	0.77848	0.923467
0.717756	0.78987	0.923465
0.99999	0.852607	0.99999
0.717931	0.77848	0.923467
0.665345	0.638174	0.41753
0.736995	0.778404	0.923038
0.737169	0.767015	0.923041
0.717931	0.77848	0.923467
0.161313	0.194664	1e-05
0.755919	0.81963	0.922584
0.99999	0.788721	0.99999
0.299581	0.406912	0.529312
0.961131	0.887192	0.853034
0.961288	0.477084	0.411387
0.99999	0.9536	0.99999
0.88816	0.945865	0.99999
0.793291	0.870459	0.916778
0.718308	0.778481	0.913007
0.718308	0.778481	0.913007
0.718479	0.767093	0.91301
0.718394	0.772787	0.913008
0.718308	0.778481	0.913007
0.718308	0.778481	0.913007
0.718394	0.772787	0.913008
0.718221	0.784176	0.913005
0.717913	0.772934	0.913019
0.718469	0.7841	0.913
0.718308	0.778481	0.913007
0.718308	0.778481	0.913007
0.737271	0.7841	0.912576
0.496801	0.56923	0.529834
0.718394	0.772787	0.913008
0.718308	0.778481	0.913007
0.665498	0.647868	0.469901
0.718796	0.778331	0.912996
0.718221	0.784176	0.913005
0.735651	0.7784	0.947776
0.737447	0.77271	0.912579
0.665191	0.636609	0.501368
0.161313	0.194664	1e-05
0.496958	0.557852	0.529841
0.718563	0.7614	0.913011
0.718221	0.784176	0.913005
0.161313	0.194664	1e-05
0.718133	0.789871	0.913004
0.718308	0.778481	0.913007
0.718133	0.789871	0.913004
0.69928	0.778553	0.913433
0.495731	0.71668	0.53007
0.718308	0.778481	0.913007
0.665166	0.642301	0.469904
0.718308	0.778481	0.913007
0.718308	0.778481	0.913007
0.737447	0.77271	0.912579
0.718308	0.778481	0.913007
0.161488	0.188947	1e-05
0.718308	0.778481	0.913007
0.99999	0.795832	0.560309
0.716344	0.789866	0.948501
0.812077	0.795587	0.910854
0.804591	0.765892	0.584267
0.849836	0.844373	0.950348
0.99999	0.99999	0.83286
0.924981	0.869713	0.676694
0.924045	0.892642	0.99999
0.99999	0.969222	0.99999
0.497025	0.535154	0.55443
0.495579	0.722358	0.582511
0.99999	0.99999	0.83286
0.717931	0.77848	0.923467
0.718017	0.772786	0.923469
0.161313	0.194664	1e-05
0.161313	0.194664	1e-05
0.717931	0.77848	0.923467
0.496875	0.574842	0.582304
0.717931	0.77848	0.923467
0.496802	0.563535	0.582311
0.717931	0.77848	0.923467
0.161313	0.194664	1e-05
0.943865	0.858347	0.665826
0.161313	0.194664	1e-05
0.99999	0.807183	0.609534
0.943865	0.858347	0.665826
0.717844	0.784175	0.923466
0.161313	0.194664	1e-05
0.718017	0.772786	0.923469
0.718017	0.772786	0.923469
0.99999	0.841262	0.99999
0.717931	0.77848	0.923467
0.717844	0.784175	0.923466
0.70031	0.794066	0.8941
0.943862	0.864022	0.637912
0.718017	0.772786	0.923469
0.161313	0.194664	1e-05
0.718017	0.772786	0.923469
0.718017	0.772786	0.923469
0.717844	0.784175	0.923466
0.718826	0.778483	0.893807
0.717931	0.77848	0.923467
0.161139	0.200381	1e-05
1e-05	0.20417	0.390463
0.718017	0.772786	0.923469
0.943922	0.858352	0.498141
0.736995	0.778404	0.923038
0.717844	0.784175	0.923466
0.213281	0.495754	0.47388
0.206416	0.77982	0.90133
0.717931	0.77848	0.923467
0.718017	0.772786	0.923469
0.99999	0.716333	0.609557
0.717844	0.784175	0.923466
0.515684	0.569148	0.582272
0.737083	0.772709	0.923039
0.718017	0.772786	0.923469
0.718017	0.772786	0.923469
0.737083	0.772709	0.923039
0.717931	0.77848	0.923467
0.717756	0.78987	0.923465
0.521704	0.447745	0.585219
0.717844	0.784175	0.923466
0.99999	0.84127	0.972109
0.717844	0.784175	0.923466
0.718102	0.767092	0.92347
0.792446	0.829734	0.92174
0.755718	0.801108	0.922599
0.718017	0.772786	0.923469
0.717931	0.77848	0.923467
0.160966	0.206098	1e-05
0.718039	0.761443	0.923475
0.161313	0.194664	1e-05
0.717931	0.77848	0.923467
0.25314	0.336677	0.501588
0.718017	0.772786	0.923469
0.718017	0.772786	0.923469
0.717931	0.77848	0.923467
0.737083	0.772709	0.923039
0.717931	0.77848	0.923467
0.66531	0.636615	0.417531
0.717931	0.77848	0.923467
0.496959	0.552156	0.582317
0.717931	0.77848	0.923467
0.735139	0.772704	0.954819
0.737312	0.77264	0.923034
0.99999	0.841262	0.99999
0.717931	0.77848	0.923467
0.717931	0.77848	0.923467
0.698891	0.778552	0.923893
0.717931	0.77848	0.923467
1e-05	0.20417	0.390463
0.213248	0.495751	0.501848
0.943922	0.858352	0.498141
0.50533	0.198179	0.417507
0.161313	0.194664	1e-05
0.161313	0.194664	1e-05
0.717931	0.77848	0.923467
0.492652	0.99999	0.972202
0.718017	0.772786	0.923469
0.99999	0.841262	0.99999
0.717931	0.77848	0.923467
1e-05	0.24672	0.376283
0.717931	0.77848	0.923467
1e-05	0.198492	0.418447
0.717844	0.784175	0.923466
0.717844	0.784175	0.923466
0.720327	0.579365	0.923534
0.943922	0.858352	0.498141
0.718017	0.772786	0.923469
0.718017	0.772786	0.923469
0.018582	0.295006	0.390413
0.717844	0.784175	0.923466
0.99999	0.994333	0.99999
0.503119	0.442154	0.417686
0.718017	0.772786	0.923469
0.717931	0.77848	0.923467
0.717931	0.77848	0.923467
0.718017	0.772786	0.923469
1e-05	0.20417	0.390463
0.718017	0.772786	0.923469
0.718017	0.772786	0.923469
0.717931	0.77848	0.923467
0.717844	0.784175	0.923466
0.71922	0.63076	0.923442
0.718017	0.772786	0.923469
0.520608	0.442501	0.445545
0.718017	0.772786	0.923469
0.717931	0.77848	0.923467
0.736995	0.778404	0.923038
0.736887	0.781629	0.923038
0.838687	0.805336	0.99999
0.717931	0.77848	0.923467
0.718017	0.772786	0.923469
0.737083	0.772709	0.923039
0.66531	0.636615	0.417531
0.718009	0.789792	0.923459
0.717844	0.784175	0.923466
0.719124	0.778481	0.949333
0.718017	0.772786	0.923469
0.718017	0.772786	0.923469
0.717931	0.77848	0.923467
0.718017	0.772786	0.923469
0.555273	0.578294	0.927033
0.718017	0.772786	0.923469
0.717931	0.77848	0.923467
1e-05	0.289349	0.390442
0.717931	0.77848	0.923467
0.717931	0.77848	0.923467
0.718017	0.772786	0.923469
0.698891	0.778552	0.923893
0.717844	0.784175	0.923466
0.161313	0.194664	1e-05
0.161313	0.194664	1e-05
0.737083	0.772709	0.923039
0.838687	0.805336	0.99999
0.718017	0.772786	0.923469
0.522177	0.436387	0.417653
0.737083	0.772709	0.923039
0.717931	0.77848	0.923467
0.717931	0.77848	0.923467
0.99999	0.846935	0.99999
0.737083	0.772709	0.923039
0.99999	0.994333	0.99999
0.682166	0.99999	0.99999
0.161313	0.194664	1e-05
0.717931	0.77848	0.923467
0.717931	0.77848	0.923467
0.718017	0.772786	0.923469
0.161313	0.194664	1e-05
0.515171	0.610225	0.554347
0.99999	0.994333	0.99999
0.161139	0.200381	1e-05
0.717931	0.77848	0.923467
0.838687	0.805336	0.99999
0.717931	0.77848	0.923467
0.717931	0.77848	0.923467
0.718017	0.772786	0.923469
1e-05	0.209847	0.390462
0.736906	0.784099	0.923037
0.943922	0.858352	0.498141
0.717704	0.79321	0.923464
0.161313	0.194664	1e-05
0.717793	0.787449	0.923465
0.717931	0.77848	0.923467
0.718017	0.772786	0.923469
0.503119	0.442154	0.417686
0.718017	0.772786	0.923469
0.719298	0.625069	0.923444
0.444772	0.427362	0.072962
0.492652	0.99999	0.972202
0.737083	0.772709	0.923039
0.503198	0.436465	0.417689
0.737083	0.772709	0.923039
0.555096	0.589686	0.927029
0.735292	0.778912	0.923076
0.555185	0.583989	0.927031
0.717931	0.77848	0.923467
0.718017	0.772786	0.923469
0.180407	0.205871	1e-05
0.698843	0.781761	0.923892
0.717793	0.787449	0.923465
0.718017	0.772786	0.923469
0.718017	0.772786	0.923469
0.719124	0.778481	0.949333
0.698756	0.787521	0.923891
0.759319	0.778987	0.970599
0.99999	0.937653	0.99999
0.717844	0.784175	0.923466
0.99999	0.795815	0.99999
0.717931	0.77848	0.923467
0.717931	0.77848	0.923467
0.718017	0.772786	0.923469
0.717931	0.77848	0.923467
0.99999	0.99999	0.91666
0.717931	0.77848	0.923467
0.718017	0.772786	0.923469
0.717931	0.77848	0.923467
0.718017	0.772786	0.923469
0.99999	0.99999	0.972158
0.718017	0.772786	0.923469
0.161313	0.194664	1e-05
0.717931	0.77848	0.923467
0.161139	0.200381	1e-05
0.718017	0.772786	0.923469
0.717931	0.77848	0.923467
0.717931	0.77848	0.923467
0.496724	0.569224	0.582308
0.717844	0.784175	0.923466
0.717931	0.77848	0.923467
0.718017	0.772786	0.923469
0.717844	0.784175	0.923466
0.161313	0.194664	1e-05
0.718102	0.767092	0.92347
0.180221	0.208287	1e-05
0.773293	0.789623	0.953338
0.717931	0.77848	0.923467
0.717844	0.784175	0.923466
0.718186	0.761398	0.923472
0.718017	0.772786	0.923469
0.717931	0.77848	0.923467
0.721667	0.784179	0.99999
0.717844	0.784175	0.923466
0.99999	0.977329	0.99999
0.161313	0.194664	1e-05
0.716066	0.767086	0.955557
0.718017	0.772786	0.923469
0.161313	0.194664	1e-05
0.1806	0.194481	1e-05
0.717931	0.77848	0.923467
0.943922	0.858352	0.498141
0.444727	0.421706	0.072967
0.717882	0.781688	0.923467
0.735292	0.778912	0.923076
0.976979	0.953633	0.99999
0.538221	0.62924	0.592517
0.786752	0.504249	0.498152
0.717931	0.77848	0.923467
0.99999	0.994333	0.99999
0.715894	0.778475	0.955553
0.515684	0.569148	0.582272
0.224667	0.751601	0.841187
0.161139	0.200381	1e-05
0.206527	0.774131	0.901331
0.717931	0.77848	0.923467
0.981347	0.99999	0.99999
0.717844	0.784175	0.923466
0.717844	0.784175	0.923466
0.718017	0.772786	0.923469
0.717844	0.784175	0.923466
0.717931	0.77848	0.923467
0.161313	0.194664	1e-05
0.94391	0.864026	0.49814
0.943922	0.858352	0.498141
0.943922	0.858352	0.498141
0.249467	0.53017	0.59391
0.55258	0.722186	0.554496
0.717844	0.784175	0.923466
0.718017	0.772786	0.923469
0.161133	0.200375	0.027868
0.718017	0.772786	0.923469
0.718017	0.772786	0.923469
0.718017	0.772786	0.923469
0.717931	0.77848	0.923467
0.215903	0.342281	0.501679
0.665384	0.630925	0.417533
0.718017	0.772786	0.923469
0.718119	0.778481	0.918546
0.148759	0.211541	1e-05
0.99999	0.737683	0.654824
0.717578	0.770316	0.92348
0.496881	0.557846	0.582314
0.756179	0.772627	0.922606
0.718017	0.772786	0.923469
0.736906	0.784099	0.923037
0.718017	0.772786	0.923469
0.718017	0.772786	0.923469
0.717844	0.784175	0.923466
0.718881	0.704508	0.92349
0.717704	0.79321	0.923464
0.161139	0.200381	1e-05
0.717756	0.78987	0.923465
0.962556	0.868189	0.554056
0.706762	0.778523	0.923717
0.718017	0.772786	0.923469
0.496724	0.569224	0.582308
0.718017	0.772786	0.923469
0.717931	0.77848	0.923467
0.161313	0.194664	1e-05
0.736945	0.781612	0.923037
0.718017	0.772786	0.923469
0.71598	0.77278	0.955555
0.717931	0.77848	0.923467
0.718017	0.772786	0.923469
0.717931	0.77848	0.923467
0.737083	0.772709	0.923039
0.715807	0.78417	0.955551
0.717931	0.77848	0.923467
0.717931	0.77848	0.923467
0.717931	0.77848	0.923467
0.718017	0.772786	0.923469
0.943922	0.858352	0.498141
0.161139	0.200381	1e-05
0.718017	0.772786	0.923469
0.718017	0.772786	0.923469
0.161313	0.194664	1e-05
0.157213	0.354281	1e-05
0.161139	0.200381	1e-05
0.717844	0.784175	0.923466
0.943922	0.858352	0.498141
0.858142	0.805109	0.99999
0.99999	0.99999	0.99999
0.696806	0.775995	0.956288
0.496724	0.569224	0.582308
0.161139	0.200381	1e-05
0.718017	0.772786	0.923469
0.161139	0.200381	1e-05
0.71739	0.812655	0.92346
0.756089	0.778322	0.922605
0.496724	0.569224	0.582308
0.684095	0.795664	0.582135
0.161313	0.194664	1e-05
0.479004	0.557599	0.582348
0.496724	0.569224	0.582308
0.496836	0.558508	0.6102
0.925211	0.85838	0.498189
0.216154	0.33088	0.501687
0.718017	0.772786	0.923469
0.476947	0.563617	0.582349
0.477742	0.569302	0.582344
0.99999	0.856653	0.99999
0.718102	0.767092	0.92347
0.717866	0.767164	0.923475
0.161139	0.200381	1e-05
0.943922	0.858352	0.498141
0.737083	0.772709	0.923039
0.496802	0.563535	0.582311
0.99999	0.988665	0.99999
0.514605	0.569471	0.582274
0.875276	0.914383	0.99999
0.99999	0.841262	0.99999
0.764714	0.663574	0.498366
0.504346	0.283322	0.417487
0.717931	0.77848	0.923467
0.717931	0.77848	0.923467
0.717844	0.784175	0.923466
0.766127	0.663165	0.498363
0.717931	0.77848	0.923467
0.50383	0.442153	0.444441
0.717844	0.784175	0.923466
0.503041	0.447844	0.417683
0.812977	0.909429	0.99999
0.717666	0.795565	0.923463
0.717844	0.784175	0.923466
0.503119	0.442154	0.417686
0.718017	0.772786	0.923469
0.504197	0.294685	0.417484
0.838687	0.805336	0.99999
1e-05	0.204169	0.418446
0.496802	0.563535	0.582311
0.717931	0.77848	0.923467
0.216028	0.336581	0.501683
0.503041	0.447844	0.417683
0.216028	0.336581	0.501683
0.717756	0.78987	0.923465
0.523274	0.28894	0.445338
0.717931	0.77848	0.923467
0.717931	0.77848	0.923467
0.717931	0.77848	0.923467
0.717931	0.77848	0.923467
0.754357	0.808507	0.922626
0.161313	0.194664	1e-05
0.838687	0.805336	0.99999
0.812914	0.99999	0.99999
0.783972	0.663419	0.498317
0.503119	0.442154	0.417686
0.777164	0.799798	0.92211
0.783643	0.676833	0.526275
0.784024	0.659534	0.526287
0.736995	0.778404	0.923038
0.503198	0.436465	0.417689
0.503198	0.436465	0.417689
0.50308	0.442151	0.445582
0.503158	0.436462	0.445586
0.503119	0.442154	0.417686
0.99999	0.909292	0.972159
0.783972	0.663419	0.498317
0.504272	0.289004	0.417486
0.522097	0.442076	0.41765
0.783972	0.663419	0.498317
0.503041	0.447844	0.417683
0.50308	0.442151	0.445582
0.717931	0.77848	0.923467
0.783972	0.663419	0.498317
0.718017	0.772786	0.923469
0.717931	0.77848	0.923467
0.717931	0.77848	0.923467
0.484256	0.435811	0.412865
0.698891	0.778552	0.923893
0.715807	0.78417	0.955551
0.717931	0.77848	0.923467
0.503198	0.436465	0.417689
0.838687	0.805336	0.99999
0.99999	0.994333	0.99999
0.717931	0.77848	0.923467
0.803202	0.668943	0.498263
0.717931	0.77848	0.923467
0.496935	0.569159	0.582308
0.503041	0.447844	0.417683
0.52053	0.442539	0.417652
0.756089	0.778322	0.922605
0.768762	0.691388	0.99999
0.715894	0.778475	0.955553
0.717931	0.77848	0.923467
0.502963	0.453533	0.41768
0.216028	0.336581	0.501683
0.99999	0.846935	0.99999
0.783972	0.663419	0.498317
0.786752	0.504249	0.498152
0.717931	0.77848	0.923467
0.721839	0.772791	0.99999
0.494297	0.716678	0.501022
0.99999	0.909318	0.99999
0.853258	0.714352	0.610007
0.124107	0.185379	1e-05
0.143136	0.200174	1e-05
0.233056	0.393676	0.473635
0.783972	0.663419	0.498317
0.2371	0.248118	0.50137
0.21349	0.484007	0.501854
0.764676	0.66546	0.498365
0.215744	0.347976	0.529661
0.215779	0.34798	0.501676
0.224115	0.359297	0.557635
0.961156	0.863999	0.526088
0.962684	0.99999	0.99999
0.99999	0.841262	0.99999
0.216028	0.336581	0.501683
0.276728	0.420591	0.471649
0.812914	0.99999	0.99999
0.216028	0.336581	0.501683
0.224568	0.342208	0.501657
0.99999	0.909291	0.99999
0.783972	0.663419	0.498317
0.783972	0.663419	0.498317
0.943922	0.858352	0.498141
0.783972	0.663419	0.498317
0.546988	0.779052	0.927173
0.78372	0.67482	0.498308
0.216028	0.336581	0.501683
0.216028	0.336581	0.501683
0.99999	0.795815	0.99999
0.216028	0.336581	0.501683
0.213096	0.501437	0.52983
0.99999	0.994333	0.972157
0.721754	0.778485	0.99999
0.926661	0.937277	0.99999
0.943831	0.944677	0.911543
0.944628	0.962413	0.99999
0.99999	0.994201	0.99999
0.927494	0.919199	0.912003
0.786787	0.504252	0.470167
0.315868	0.210023	0.389943
0.786904	0.498563	0.47017
0.546988	0.779052	0.927173
0.981313	0.873871	0.99999
0.943903	0.852684	0.526132
0.21504	0.382169	0.501654
0.78496	0.617831	0.498346
0.943922	0.858352	0.498141
0.78496	0.617831	0.498346
0.784716	0.629226	0.498339
0.78496	0.617831	0.498346
0.784838	0.623529	0.498343
0.78496	0.617831	0.498346
0.7864	0.521319	0.498143
0.78496	0.617831	0.498346
0.802577	0.618132	0.498301
0.856795	0.760196	0.99999
0.80427	0.623346	0.498293
0.94391	0.864026	0.49814
0.786904	0.498563	0.47017
0.99999	0.886637	0.99999
0.99999	0.994333	0.972157
0.784838	0.623529	0.498343
0.784805	0.623525	0.52631
0.840058	0.759619	0.99999
0.78496	0.617831	0.498346
0.78496	0.617831	0.498346
0.83989	0.765331	0.99999
0.943922	0.858352	0.498141
0.195599	0.382352	0.501704
0.159942	0.240381	1e-05
0.3348	0.204287	0.389913
0.775448	0.504925	0.498073
0.197038	0.251807	1e-05
0.214918	0.387866	0.501651
0.83989	0.765331	0.99999
0.784838	0.623529	0.498343
0.784838	0.623529	0.498343
0.943922	0.858352	0.498141
0.234245	0.387705	0.501601
0.784838	0.623529	0.498343
0.83989	0.765331	0.99999
0.840227	0.753908	0.99999
0.78496	0.617831	0.498346
0.839654	0.776725	0.99999
0.784928	0.617828	0.526314
0.943895	0.750694	0.497827
0.99999	0.886637	0.99999
0.99999	0.886637	0.99999
0.78496	0.617831	0.498346
0.21504	0.382169	0.501654
0.99999	0.99999	0.944311
0.784838	0.623529	0.498343
0.943922	0.858352	0.498141
0.94391	0.864026	0.49814
0.822635	0.770559	0.99999
0.214796	0.393562	0.501647
1e-05	0.20417	0.390463
0.943922	0.858352	0.498141
0.99999	0.99999	0.91666
0.78496	0.617831	0.498346
0.840058	0.759619	0.99999
0.315935	0.204337	0.389944
0.943922	0.858352	0.498141
0.234245	0.387705	0.501601
0.78496	0.617831	0.498346
0.784838	0.623529	0.498343
0.840058	0.759619	0.99999
0.83972	0.771044	0.99999
0.99999	0.994333	0.99999
0.962625	0.858324	0.498094
0.83989	0.765331	0.99999
0.80427	0.623346	0.498293
0.78496	0.617831	0.498346
0.78496	0.617831	0.498346
0.159942	0.240381	1e-05
0.859684	0.759363	0.99999
0.962625	0.858324	0.498094
0.925211	0.85838	0.498189
0.784838	0.623529	0.498343
0.943934	0.852678	0.498142
0.99999	0.886637	0.99999
0.83989	0.765331	0.99999
0.83989	0.765331	0.99999
0.78496	0.617831	0.498346
0.78496	0.617831	0.498346
0.839823	0.771012	0.99999
0.840058	0.759619	0.99999
0.700532	0.99999	0.99999
0.943922	0.858352	0.498141
0.842465	0.65712	0.99999
0.99999	0.99999	0.972158
0.943957	0.86401	0.49814
0.99999	0.99999	0.83286
0.839799	0.768398	0.99999
0.840058	0.759619	0.99999
0.856394	0.777307	0.99999
0.840058	0.759619	0.99999
0.943922	0.858352	0.498141
0.21077	0.50708	0.93382
0.99999	0.886637	0.99999
0.784593	0.634924	0.498336
0.840058	0.759619	0.99999
0.839943	0.765315	0.99999
0.278014	0.306845	0.471689
0.840058	0.759619	0.99999
0.840058	0.759619	0.99999
0.840058	0.759619	0.99999
0.840058	0.759619	0.99999
0.943846	0.909388	0.582042
0.943816	0.89806	0.582044
0.840058	0.759619	0.99999
0.78496	0.617831	0.498346
0.83989	0.765331	0.99999
0.99999	0.892308	0.99999
0.839991	0.7653	0.99999
0.981347	0.99999	0.99999
0.840058	0.759619	0.99999
0.511739	0.99999	0.99999
0.840058	0.759619	0.99999
0.99999	0.99999	0.609509
0.99999	0.8923	0.99999
0.212683	0.387811	0.933776
0.99999	0.886637	0.99999
0.073921	0.147273	0.93618
0.99999	0.886637	0.99999
0.804401	0.617648	0.498296
0.78496	0.617831	0.498346
0.784838	0.623529	0.498343
0.99999	0.886637	0.99999
0.99999	0.886637	0.99999
0.529094	0.693824	0.927593
0.529094	0.693824	0.927593
0.018599	1e-05	0.390464
0.784794	0.629217	0.557314
0.214918	0.387866	0.501651
0.943968	0.864006	0.49814
0.943945	0.875354	0.498137
0.215162	0.376471	0.501755
0.216315	0.403393	0.501637
0.943934	0.852678	0.498142
0.214796	0.393562	0.501647
0.215162	0.376471	0.501657
0.21504	0.382169	0.501654
0.785082	0.612134	0.498349
0.21504	0.382169	0.501654
0.234094	0.393397	0.52958
0.922193	0.851217	0.425407
0.21504	0.382169	0.501654
0.21504	0.382169	0.501654
0.213248	0.495751	0.501848
0.21464	0.399255	0.529629
0.214796	0.393562	0.501647
0.962625	0.858324	0.498094
0.94389	0.864024	0.554099
0.213248	0.495751	0.501848
0.21504	0.382169	0.501654
0.234474	0.376312	0.501608
0.215249	0.37077	0.529647
0.981347	0.99999	0.99999
0.943922	0.858352	0.498141
0.214918	0.387866	0.501651
0.99999	0.886637	0.99999
0.765641	0.617992	0.498396
0.99999	0.858297	0.972103
0.214918	0.387866	0.501651
0.214918	0.387866	0.501651
0.159773	0.246092	1e-05
0.213421	0.501314	0.501844
0.78496	0.617831	0.498346
0.159942	0.240381	1e-05
0.159606	0.251803	1e-05
0.99999	0.994333	0.99999
0.682166	0.99999	0.99999
0.943922	0.858352	0.498141
0.99999	0.99999	0.609509
0.217914	0.375713	0.501651
0.234245	0.387705	0.501601
0.214918	0.387866	0.501651
0.99999	0.886637	0.99999
0.21504	0.382169	0.501654
0.943922	0.858352	0.498141
0.215127	0.376468	0.529643
0.99999	0.886637	0.99999
0.99999	0.886637	0.99999
0.99999	0.892293	0.99999
0.802037	0.618278	0.498302
0.21504	0.382169	0.501654
0.981347	0.99999	0.99999
0.99999	0.886637	0.99999
0.99999	0.886637	0.99999
0.99999	0.994333	0.972157
0.99999	0.892308	0.99999
0.232804	0.38244	0.501608
0.195468	0.388049	0.5017
0.962633	0.85265	0.498095
0.786752	0.504249	0.498152
0.99999	0.886637	0.99999
0.806244	0.509749	0.52607
0.211548	0.501394	0.901384
0.83989	0.765331	0.99999
0.784995	0.617835	0.47036
0.78496	0.617831	0.498346
0.78496	0.617831	0.498346
0.786719	0.504246	0.52612
0.99999	0.982803	0.944309
0.99999	0.886637	0.99999
0.157213	0.354281	1e-05
0.99999	0.994333	0.99999
0.99999	0.886637	0.99999
0.981347	0.99999	0.99999
0.159702	0.251772	1e-05
0.213096	0.501437	0.52983
0.250034	0.382857	0.529543
0.215005	0.382165	0.52964
0.241197	0.37695	0.529571
0.765498	0.625114	0.498391
0.99999	0.886637	0.99999
0.786635	0.509939	0.498149
0.166425	0.240307	1e-05
0.16011	0.234669	1e-05
0.21504	0.382169	0.501654
0.784716	0.629226	0.498339
0.786752	0.504249	0.498152
0.682684	0.948891	0.99999
0.840058	0.759619	0.99999
0.804401	0.617648	0.498296
0.214951	0.387869	0.473683
0.177965	0.240587	1e-05
0.214796	0.393562	0.501647
0.925227	0.852705	0.49819
0.234474	0.376312	0.501608
0.21504	0.382169	0.501654
0.99999	0.994333	0.972157
0.232634	0.501277	0.501795
0.943922	0.858352	0.498141
0.215162	0.376471	0.501657
0.159942	0.240381	1e-05
0.232744	0.495587	0.501798
0.212899	0.512818	0.501839
0.232636	0.388135	0.529587
1e-05	1e-05	0.418474
0.159942	0.240381	1e-05
0.943922	0.858352	0.498141
0.159942	0.240381	1e-05
0.99999	0.835549	0.972161
0.510122	0.693891	0.927984
0.234359	0.382008	0.501604
0.21504	0.382169	0.501654
0.159942	0.240381	1e-05
0.532571	0.693853	0.528856
0.476886	0.552052	0.417928
0.99999	0.886637	0.99999
0.529016	0.699512	0.927591
0.159433	0.257509	0.027859
0.295437	0.52705	0.617531
0.941221	0.901699	0.860413
0.214918	0.387866	0.501651
0.83989	0.765331	0.99999
0.840058	0.759619	0.99999
0.99999	0.886637	0.99999
1e-05	1e-05	0.390491
0.786752	0.504249	0.498152
0.99999	0.886637	0.99999
0.213435	0.49577	0.334192
0.840058	0.759619	0.99999
0.99999	0.99999	0.97219
0.943916	0.750683	0.497827
0.943922	0.858352	0.498141
0.99999	0.994333	0.99999
0.213717	0.473043	0.501602
0.159942	0.240381	1e-05
0.943922	0.858352	0.498141
0.786635	0.509939	0.498149
0.213248	0.495751	0.501848
0.465609	0.465314	0.499013
0.943922	0.858352	0.498141
0.962587	0.744994	0.497786
0.520934	0.601476	0.99999
0.465609	0.465314	0.499013
0.465684	0.459624	0.499016
0.99999	0.886637	0.99999
0.465609	0.465314	0.499013
0.553171	0.545992	0.500931
0.159942	0.240381	1e-05
0.943869	0.745033	0.497834
0.535667	0.540371	0.50098
0.465609	0.465314	0.499013
0.465609	0.465314	0.499013
0.465684	0.459624	0.499016
0.94387	0.750719	0.468023
0.465684	0.459624	0.499016
0.484697	0.453858	0.498968
0.465684	0.459624	0.499016
0.587805	0.61708	0.532338
0.465684	0.459624	0.499016
0.484544	0.465239	0.498963
0.465609	0.465314	0.499013
0.465684	0.459624	0.499016
1e-05	0.005663	0.418485
0.482754	0.460113	0.49897
0.484467	0.470929	0.49896
0.465684	0.459624	0.499016
0.465759	0.453934	0.499019
0.767256	0.504413	0.498202
1e-05	1e-05	0.390491
0.645592	0.818597	0.498917
0.465609	0.465314	0.499013
0.465459	0.476696	0.499008
0.48462	0.459549	0.498966
0.445913	0.590303	0.499251
0.465609	0.465314	0.499013
0.465609	0.465314	0.499013
0.465759	0.453934	0.499019
0.465684	0.459624	0.499016
0.465609	0.465314	0.499013
0.465534	0.471005	0.499011
0.465684	0.459624	0.499016
0.520101	0.726468	0.99999
0.464665	0.448257	0.415206
0.46569	0.459159	0.499016
0.943922	0.858352	0.498141
0.48462	0.459549	0.498966
0.465684	0.459624	0.499016
0.520258	0.715072	0.99999
0.48462	0.459549	0.498966
0.465684	0.459624	0.499016
0.446707	0.459696	0.526985
1e-05	1e-05	0.390491
0.534241	0.546066	0.500981
0.428093	0.425685	0.499132
0.682625	0.95457	0.99999
1e-05	0.170114	0.390471
0.465684	0.459624	0.499016
0.534316	0.540376	0.500984
0.520258	0.715072	0.99999
0.465684	0.459624	0.499016
0.99999	0.994333	0.99999
0.465684	0.459624	0.499016
0.465684	0.459624	0.499016
0.557982	0.714939	0.99999
0.465684	0.459624	0.499016
0.465485	0.471002	0.526932
0.484162	0.499357	0.58717
0.534316	0.540376	0.500984
0.465584	0.47099	0.49901
0.465609	0.465314	0.499013
0.94388	0.745038	0.469822
0.786752	0.504249	0.498152
0.465609	0.465314	0.499013
0.99999	0.977332	0.99999
0.49848	0.29391	1e-05
0.609549	0.568527	0.556606
0.570339	0.552118	0.500935
0.534316	0.540376	0.500984
0.479742	0.284928	1e-05
0.534316	0.540376	0.500984
0.534166	0.551756	0.500979
0.465534	0.471005	0.499011
0.498515	0.279226	1e-05
0.534166	0.551756	0.500979
0.498524	0.290561	1e-05
0.535667	0.540371	0.50098
0.99999	0.886637	0.99999
0.534316	0.540376	0.500984
0.213248	0.495751	0.501848
0.943922	0.858352	0.498141
0.534241	0.546066	0.500981
0.682625	0.95457	0.99999
0.157374	0.348581	1e-05
0.213323	0.495718	0.501848
0.213248	0.495751	0.501848
0.682625	0.95457	0.99999
0.159942	0.240381	1e-05
0.553313	0.53501	0.500936
0.99999	0.99999	0.609509
0.99999	0.733527	0.581251
0.47943	0.307716	1e-05
0.553171	0.545992	0.500931
0.479664	0.290625	1e-05
0.4986	0.284865	1e-05
0.50349	0.465162	0.498913
0.99999	0.886637	0.99999
0.553024	0.557372	0.500926
0.627221	0.699612	0.498693
0.534316	0.540376	0.500984
0.159773	0.246092	1e-05
0.465736	0.459627	0.471088
0.465684	0.459624	0.499016
0.48462	0.459549	0.498966
0.534316	0.540376	0.500984
0.159942	0.240381	1e-05
0.465584	0.47099	0.49901
0.159773	0.246092	1e-05
0.159942	0.240381	1e-05
0.534391	0.534686	0.500987
0.99999	0.994333	0.972157
0.99999	0.89108	0.99999
0.943922	0.858352	0.498141
0.159942	0.240381	1e-05
0.943922	0.858352	0.498141
0.159942	0.240381	1e-05
0.553171	0.545992	0.500931
0.465684	0.459624	0.499016
0.482754	0.460113	0.49897
0.529094	0.693824	0.927593
0.99999	0.99999	0.609509
0.99999	0.886637	0.99999
0.682625	0.95457	0.99999
0.532571	0.693853	0.528856
0.99999	0.886637	0.99999
0.534316	0.540376	0.500984
0.159773	0.246092	1e-05
0.466403	0.453376	0.471089
1e-05	0.005663	0.390502
0.465609	0.465314	0.499013
0.465603	0.470984	0.49901
0.465609	0.465314	0.499013
0.465584	0.47099	0.49901
0.99999	0.886637	0.99999
0.534316	0.540376	0.500984
0.479742	0.284928	1e-05
0.553318	0.534611	0.500936
0.479664	0.290625	1e-05
0.682625	0.95457	0.99999
0.479742	0.284928	1e-05
0.981347	0.99999	0.99999
0.99999	0.835549	0.972161
0.553244	0.540302	0.500934
0.159942	0.240381	1e-05
0.479066	0.398524	1e-05
0.682625	0.95457	0.99999
0.465832	0.465247	0.499013
0.53431	0.540841	0.500984
0.981347	0.99999	0.99999
0.99999	0.954653	0.99999
0.517384	0.2905	1e-05
0.534316	0.540376	0.500984
0.534316	0.540376	0.500984
0.446756	0.459698	0.499066
0.4986	0.284865	1e-05
0.70139	0.960239	0.99999
0.70145	0.954558	0.99999
0.534316	0.540376	0.500984
0.94391	0.864026	0.49814
0.51538	0.540451	0.501034
0.534241	0.546066	0.500981
0.534316	0.540376	0.500984
0.534264	0.540373	0.528912
0.534316	0.540376	0.500984
0.943934	0.852678	0.498142
0.534449	0.546003	0.500981
0.531922	0.53464	0.896852
0.479742	0.284928	1e-05
0.479742	0.284928	1e-05
0.479066	0.398524	1e-05
0.534316	0.540376	0.500984
0.534264	0.540373	0.528912
0.572239	0.534537	0.500886
0.572022	0.551609	0.500878
0.943922	0.858352	0.498141
0.501947	0.607249	0.99999
0.479742	0.284928	1e-05
0.99999	0.886637	0.99999
0.51538	0.540451	0.501034
0.943869	0.745033	0.497834
0.159773	0.246092	1e-05
0.465534	0.471005	0.499011
0.551808	0.540737	0.500937
0.553244	0.540302	0.500934
0.465684	0.459624	0.499016
0.99999	0.846898	0.99999
0.534316	0.540376	0.500984
0.943922	0.858352	0.498141
0.534316	0.540376	0.500984
0.534316	0.540376	0.500984
0.943858	0.750713	0.497827
0.498524	0.290561	1e-05
0.159942	0.240381	1e-05
0.534241	0.546066	0.500981
0.534241	0.546066	0.500981
0.159606	0.251803	1e-05
0.018629	1e-05	0.390464
0.465684	0.459624	0.499016
0.534186	0.546063	0.530621
0.534316	0.540376	0.500984
0.48462	0.459549	0.498966
0.531847	0.540331	0.89685
0.534241	0.546066	0.500981
0.534316	0.540376	0.500984
0.213131	0.50144	0.501845
1e-05	1e-05	0.390491
0.465684	0.459624	0.499016
0.159773	0.246092	1e-05
0.534316	0.540376	0.500984
0.512912	0.540406	0.897134
0.18397	0.246432	1e-05
0.682625	0.95457	0.99999
0.179209	0.245882	1e-05
0.479742	0.284928	1e-05
0.943912	0.858351	0.526131
0.534316	0.540376	0.500984
0.465034	0.57315	0.499211
0.176839	0.359727	1e-05
0.465666	0.464918	0.471085
0.159942	0.246039	1e-05
0.925211	0.85838	0.498189
0.534316	0.540376	0.500984
0.99999	0.99999	0.609509
0.465609	0.465314	0.499013
0.534316	0.540376	0.500984
0.534316	0.540376	0.500984
0.534316	0.540376	0.500984
0.534316	0.540376	0.500984
0.99999	0.99999	0.972166
0.656369	0.627109	0.500745
0.484571	0.459546	0.52689
0.465684	0.459624	0.499016
0.179361	0.240173	1e-05
0.682625	0.95457	0.99999
0.534241	0.546066	0.500981
0.534264	0.540373	0.528912
0.534316	0.540376	0.500984
0.646203	0.693853	0.498649
0.682625	0.95457	0.99999
0.498524	0.290561	1e-05
0.159942	0.240381	1e-05
0.159942	0.240381	1e-05
0.159871	0.246061	1e-05
0.534166	0.551756	0.500979
0.159702	0.251772	1e-05
0.57206	0.540222	0.556735
0.515328	0.540449	0.528966
0.574648	0.562975	0.530489
0.534145	0.541326	0.556851
0.534316	0.540376	0.500984
0.534316	0.540376	0.500984
0.534115	0.551754	0.528907
0.534316	0.540376	0.500984
0.534316	0.540376	0.500984
0.479066	0.398524	1e-05
0.7009	0.954627	0.99999
0.943934	0.852678	0.498142
0.943922	0.858352	0.498141
0.786635	0.509939	0.498149
0.943922	0.858352	0.498141
0.682625	0.95457	0.99999
0.478984	0.404218	1e-05
1e-05	1e-05	0.390491
0.478774	0.398458	0.390121
0.99999	0.99999	0.972158
0.478856	0.392762	0.390125
1e-05	1e-05	0.390491
1e-05	1e-05	0.390491
0.682536	0.835741	0.99999
0.159773	0.246092	1e-05
0.21504	0.382169	0.501654
1e-05	1e-05	0.390491
0.512836	0.546097	0.897132
0.558871	0.595617	0.99999
0.478447	0.42124	0.390104
1e-05	1e-05	0.418474
0.943869	0.745033	0.497834
1e-05	0.005663	0.44649
1e-05	1e-05	0.418474
1e-05	1e-05	0.418474
1e-05	1e-05	0.446479
1e-05	1e-05	0.390491
1e-05	1e-05	0.390491
0.484544	0.465239	0.498963
0.99999	0.875295	0.99999
0.46397	0.38301	0.498998
0.682625	0.95457	0.99999
0.531772	0.546022	0.896848
1e-05	1e-05	0.390491
0.531772	0.546022	0.896848
1e-05	1e-05	0.390491
0.531847	0.540331	0.89685
0.682625	0.95457	0.99999
1e-05	1e-05	0.390491
1e-05	1e-05	0.390491
0.465684	0.459624	0.499016
1e-05	1e-05	0.390491
1e-05	1e-05	0.390491
0.465684	0.459624	0.499016
0.018628	0.005663	0.390475
0.99999	0.886637	0.99999
0.465684	0.459624	0.499016
1e-05	1e-05	0.418474
1e-05	0.1132	0.391081
0.018629	1e-05	0.390464
1e-05	1e-05	0.390491
0.99999	0.886637	0.99999
0.465684	0.459624	0.499016
0.531847	0.540331	0.89685
0.890667	0.794003	0.99999
0.78408	0.545038	0.497899
1e-05	1e-05	0.418474
1e-05	1e-05	0.390491
1e-05	1e-05	0.390491
0.018626	1e-05	0.418444
1e-05	1e-05	0.44149
1e-05	1e-05	0.418474
1e-05	1e-05	0.418474
1e-05	1e-05	0.390491
0.465609	0.465314	0.499013
0.018628	0.005663	0.390475
1e-05	1e-05	0.390491
0.99999	0.954653	0.99999
0.186519	0.243642	0.418097
0.99999	0.750398	0.972164
1e-05	1e-05	0.390491
1e-05	1e-05	0.418474
0.943922	0.858352	0.498141
1e-05	1e-05	0.390491
1e-05	1e-05	0.418474
1e-05	1e-05	0.390491
1e-05	1e-05	0.390491
0.99999	0.994333	0.99999
1e-05	1e-05	0.390491
1e-05	1e-05	0.390491
0.446756	0.459698	0.499066
1e-05	1e-05	0.390491
1e-05	1e-05	0.390491
1e-05	1e-05	0.446479
1e-05	1e-05	0.390491
0.46569	0.459159	0.499016
0.99999	0.886637	0.99999
0.531922	0.53464	0.896852
0.335159	0.045499	0.389944
1e-05	1e-05	0.390491
1e-05	1e-05	0.390491
1e-05	0.005663	0.390502
0.99999	0.886637	0.99999
0.627145	0.705303	0.498689
1e-05	1e-05	0.390491
1e-05	1e-05	0.390491
1e-05	1e-05	0.418474
1e-05	1e-05	0.390491
0.531847	0.540331	0.89685
1e-05	1e-05	0.390491
1e-05	1e-05	0.390491
1e-05	1e-05	0.390491
0.531922	0.53464	0.896852
0.99999	0.858246	0.99999
1e-05	1e-05	0.390491
1e-05	1e-05	0.390491
1e-05	1e-05	0.390491
1e-05	1e-05	0.390491
1e-05	1e-05	0.390491
1e-05	1e-05	0.446479
0.99999	0.886637	0.99999
0.569715	0.540182	0.896276
0.99999	0.886637	0.99999
1e-05	1e-05	0.390491
1e-05	1e-05	0.390491
1e-05	1e-05	0.390491
1e-05	1e-05	0.390491
0.534316	0.540376	0.500984
1e-05	1e-05	0.390491
1e-05	1e-05	0.390491
0.531922	0.53464	0.896852
1e-05	1e-05	0.390491
0.532854	0.545694	0.896832
1e-05	1e-05	0.390491
0.465609	0.465314	0.499013
0.465684	0.459624	0.499016
1e-05	1e-05	0.390491
0.531847	0.540331	0.89685
1e-05	1e-05	0.390491
1e-05	1e-05	0.390491
0.531847	0.540331	0.89685
0.570249	0.545878	0.866878
1e-05	1e-05	0.390491
0.682625	0.95457	0.99999
0.99999	0.914963	0.99999
1e-05	1e-05	0.390491
0.531847	0.540331	0.89685
0.018629	1e-05	0.390464
1e-05	1e-05	0.418474
0.018628	0.005663	0.390475
0.99999	0.886649	0.97209
0.566959	0.394714	0.582825
1e-05	1e-05	0.390491
1e-05	1e-05	0.390491
0.52077	0.612866	0.99999
1e-05	1e-05	0.390491
1e-05	1e-05	0.390491
1e-05	1e-05	0.390491
0.532457	0.540335	0.867332
1e-05	1e-05	0.390491
0.839316	0.788153	0.99999
1e-05	1e-05	0.390491
0.83989	0.765331	0.99999
0.840058	0.759619	0.99999
0.682625	0.95457	0.99999
0.528005	0.779112	0.927568
0.465609	0.465314	0.499013
0.211665	0.495704	0.901385
0.018629	1e-05	0.390464
0.532429	0.43249	0.896799
0.682625	0.95457	0.99999
1e-05	1e-05	0.406523
0.99999	0.994333	0.99999
1e-05	1e-05	0.418474
0.859775	0.759334	0.99999
1e-05	1e-05	0.418474
1e-05	1e-05	0.418474
0.550885	0.564358	0.89655
0.531847	0.540331	0.89685
0.018628	0.005663	0.390475
0.842787	0.645719	0.99999
0.682625	0.95457	0.99999
0.99999	0.846898	0.972161
0.99999	0.873829	0.99999
0.530791	0.540789	0.927647
1e-05	0.005663	0.390502
0.682625	0.95457	0.99999
1e-05	0.005663	0.390502
0.943922	0.858352	0.498141
1e-05	1e-05	0.390491
1e-05	1e-05	0.390491
1e-05	1e-05	0.390491
0.018629	1e-05	0.390464
1e-05	0.005663	0.390502
0.465815	0.465252	0.499013
1e-05	1e-05	0.390491
0.99999	0.994333	0.99999
1e-05	0.005663	0.390502
1e-05	1e-05	0.390491
0.465684	0.459624	0.499016
1e-05	1e-05	0.390491
0.943922	0.858352	0.498141
1e-05	1e-05	0.390491
0.018628	0.005663	0.390475
1e-05	1e-05	0.390491
0.786635	0.509939	0.498149
1e-05	1e-05	0.390491
0.56782	0.540756	0.896304
0.211548	0.501394	0.901384
0.53219	0.545895	0.896842
1e-05	1e-05	0.390491
0.682625	0.95457	0.99999
1e-05	1e-05	0.390491
1e-05	1e-05	0.390491
0.531772	0.546022	0.896848
0.531697	0.551713	0.896846
0.645072	0.699842	0.526595
1e-05	1e-05	0.390491
1e-05	1e-05	0.390491
1e-05	0.005663	0.390502
1e-05	1e-05	0.390491
0.465609	0.465314	0.499013
1e-05	0.011331	0.390501
1e-05	0.005663	0.390502
1e-05	1e-05	0.390491
1e-05	1e-05	0.390491
0.531847	0.540331	0.89685
1e-05	1e-05	0.390491
1e-05	1e-05	0.390491
0.520258	0.715072	0.99999
1e-05	1e-05	0.390491
0.906548	0.841383	0.498136
0.532457	0.540335	0.867332
1e-05	1e-05	0.390491
0.842626	0.651419	0.99999
0.408218	0.305879	0.898695
1e-05	1e-05	0.390491
1e-05	1e-05	0.390491
0.370561	0.300323	0.899231
0.943922	0.858352	0.498141
0.550559	0.557329	0.896558
1e-05	1e-05	0.418475
0.465609	0.465314	0.499013
0.70145	0.954558	0.99999
1e-05	0.118879	0.391056
0.48462	0.459549	0.498966
1e-05	1e-05	0.390491
1e-05	1e-05	0.390491
1e-05	1e-05	0.384001
0.520258	0.715072	0.99999
1e-05	1e-05	0.390491
1e-05	1e-05	0.390491
0.531922	0.53464	0.896852
0.943905	0.745014	0.497833
0.532115	0.551585	0.89684
1e-05	1e-05	0.390491
0.520064	0.717608	0.99999
0.962607	0.869671	0.498091
1e-05	1e-05	0.418474
0.555354	0.476877	0.896529
0.99999	0.909306	0.99999
0.840058	0.759619	0.99999
0.99999	0.994333	0.99999
0.943922	0.858352	0.498141
0.99999	0.994333	0.99999
1e-05	1e-05	0.390491
0.840058	0.759619	0.99999
0.55078	0.540256	0.896564
0.682625	0.95457	0.99999
1e-05	1e-05	0.390491
0.055659	0.260568	0.903397
0.055669	0.254887	0.903401
0.99999	0.886637	0.99999
1e-05	1e-05	0.390491
1e-05	1e-05	0.390491
1e-05	1e-05	0.390491
1e-05	1e-05	0.418474
1e-05	0.005728	0.390502
0.840058	0.759619	0.99999
0.018629	1e-05	0.390464
0.840058	0.759619	0.99999
0.520258	0.715072	0.99999
0.531847	0.540331	0.89685
0.531847	0.540331	0.89685
1e-05	1e-05	0.390491
1e-05	1e-05	0.390491
1e-05	1e-05	0.390491
0.99999	0.99999	0.609509
1e-05	1e-05	0.390491
0.682625	0.95457	0.99999
0.055659	0.260568	0.903397
1e-05	1e-05	0.390491
0.943869	0.745033	0.497834
1e-05	1e-05	0.390491
1e-05	1e-05	0.390491
1e-05	1e-05	0.390491
1e-05	1e-05	0.390491
0.840058	0.759619	0.99999
1e-05	1e-05	0.390491
0.930239	0.743736	0.49787
1e-05	1e-05	0.390491
1e-05	0.005663	0.390502
1e-05	0.005663	0.390502
0.786635	0.509939	0.498149
0.159615	0.24602	0.390523
0.465684	0.459624	0.499016
0.682625	0.95457	0.99999
0.943922	0.858352	0.498141
1e-05	1e-05	0.390491
1e-05	1e-05	0.390491
1e-05	1e-05	0.390491
0.531847	0.540331	0.89685
1e-05	1e-05	0.390491
0.943869	0.745033	0.497834
0.531847	0.540331	0.89685
1e-05	0.005663	0.390502
1e-05	0.005663	0.418485
0.16011	0.234669	1e-05
1e-05	0.005663	0.390502
0.842787	0.645719	0.99999
0.512989	0.534715	0.897136
0.531772	0.546022	0.896848
0.943869	0.745033	0.497834
0.83989	0.765331	0.99999
0.721839	0.772791	0.99999
1e-05	1e-05	0.390491
1e-05	1e-05	0.390491
1e-05	1e-05	0.390491
1e-05	1e-05	0.390491
1e-05	1e-05	0.390491
0.736047	0.736847	0.99999
0.840058	0.759619	0.99999
1e-05	1e-05	0.390491
0.94391	0.864026	0.49814
0.94391	0.864026	0.49814
1e-05	1e-05	0.390491
0.465034	0.57315	0.499211
0.99999	0.886637	0.99999
1e-05	1e-05	0.390491
0.531922	0.53464	0.896852
0.94371	0.988793	0.944317
1e-05	1e-05	0.390491
1e-05	1e-05	0.390491
0.055606	0.147305	0.903309
1e-05	0.005663	0.390502
1e-05	0.005663	0.390502
1e-05	1e-05	0.390491
0.018629	1e-05	0.390464
1e-05	1e-05	0.390491
0.018626	0.01133	0.390474
1e-05	1e-05	0.390491
0.550707	0.545947	0.896562
0.99999	0.99999	0.609509
1e-05	1e-05	0.390491
0.943922	0.858352	0.498141
1e-05	1e-05	0.390491
1e-05	1e-05	0.390491
0.99999	0.99999	0.609509
1e-05	1e-05	0.390491
1e-05	0.011331	0.390501
0.479406	0.288149	0.389943
1e-05	1e-05	0.390491
0.99999	0.886637	0.99999
0.99999	0.99999	0.609509
0.99999	0.99999	0.637474
0.99999	0.99999	0.609509
0.99999	0.99999	0.609509
0.99999	0.880971	0.99999
0.99999	0.886637	0.99999
0.159942	0.240381	1e-05
0.99999	0.99999	0.609509
0.159942	0.240381	1e-05
0.701691	0.954564	0.609994
0.962618	0.858323	0.526086
0.99999	0.99999	0.609509
[truncated: 1,046,576+ more rows]

## Sheet: admixture_ALL.rawSnp_chr_na.3.Q
1e-05	0.99998	1e-05
1e-05	0.99998	1e-05
0.021888	0.978102	1e-05
1e-05	0.99998	1e-05
1e-05	0.99998	1e-05
1e-05	0.99998	1e-05
1e-05	0.99998	1e-05
1e-05	0.99998	1e-05
1e-05	0.99998	1e-05
1e-05	0.99998	1e-05
0.99998	1e-05	1e-05
1e-05	1e-05	0.99998
1e-05	0.99998	1e-05
1e-05	0.99998	1e-05
1e-05	0.99998	1e-05
1e-05	0.99998	1e-05
0.99998	1e-05	1e-05
1e-05	0.99998	1e-05
0.010868	0.989122	1e-05
0.011769	0.988221	1e-05
1e-05	0.99998	1e-05
1e-05	0.99998	1e-05
0.002659	0.997331	1e-05
1e-05	0.99998	1e-05
1e-05	0.99998	1e-05
1e-05	0.99998	1e-05
1e-05	0.99998	1e-05
1e-05	0.99998	1e-05
0.99998	1e-05	1e-05
0.99998	1e-05	1e-05
0.99998	1e-05	1e-05
0.99998	1e-05	1e-05
0.99998	1e-05	1e-05
0.99998	1e-05	1e-05
0.99998	1e-05	1e-05
0.99998	1e-05	1e-05
1e-05	1e-05	0.99998
1e-05	0.99998	1e-05
1e-05	0.99998	1e-05
1e-05	0.99998	1e-05
1e-05	0.99998	1e-05
1e-05	0.99998	1e-05
0.99998	1e-05	1e-05
0.99998	1e-05	1e-05
1e-05	1e-05	0.99998
1e-05	1e-05	0.99998
1e-05	1e-05	0.99998
1e-05	1e-05	0.99998
1e-05	0.99998	1e-05
0.942882	0.057108	1e-05
0.901564	0.098426	1e-05
1e-05	0.99998	1e-05
1e-05	0.99998	1e-05
1e-05	0.99998	1e-05
1e-05	0.99998	1e-05
1e-05	0.99998	1e-05
0.924705	0.075285	1e-05
0.918605	0.081385	1e-05
1e-05	0.99998	1e-05
1e-05	0.99998	1e-05
1e-05	0.99998	1e-05
1e-05	0.99998	1e-05
1e-05	0.99998	1e-05
1e-05	0.99998	1e-05
1e-05	0.99998	1e-05
1e-05	0.99998	1e-05
1e-05	0.99998	1e-05
1e-05	0.99998	1e-05
1e-05	0.99998	1e-05
1e-05	0.99998	1e-05
1e-05	0.99998	1e-05
1e-05	1e-05	0.99998
1e-05	0.99998	1e-05
1e-05	0.99998	1e-05
1e-05	0.99998	1e-05
1e-05	0.99998	1e-05
0.004202	0.995788	1e-05
1e-05	0.99998	1e-05
1e-05	1e-05	0.99998
1e-05	0.99998	1e-05
1e-05	0.99998	1e-05
1e-05	0.99998	1e-05
1e-05	0.99998	1e-05
1e-05	0.99998	1e-05
1e-05	0.99998	1e-05
1e-05	0.99998	1e-05
0.99998	1e-05	1e-05
0.99998	1e-05	1e-05
0.99998	1e-05	1e-05
1e-05	1e-05	0.99998
1e-05	1e-05	0.99998
1e-05	1e-05	0.99998
1e-05	0.99998	1e-05
1e-05	0.99998	1e-05
1e-05	0.99998	1e-05
1e-05	0.99998	1e-05
1e-05	0.99998	1e-05
1e-05	0.99998	1e-05
1e-05	0.99998	1e-05
0.005645	0.994345	1e-05
1e-05	0.99079	0.0092
1e-05	0.99998	1e-05
1e-05	0.99998	1e-05
0.006872	0.993118	1e-05
1e-05	0.99998	1e-05
1e-05	0.99998	1e-05
1e-05	0.99998	1e-05
1e-05	0.99998	1e-05
0.003617	0.996373	1e-05
1e-05	0.99998	1e-05
0.99998	1e-05	1e-05
0.99998	1e-05	1e-05
0.99998	1e-05	1e-05
0.99998	1e-05	1e-05
0.99998	1e-05	1e-05
0.99998	1e-05	1e-05
0.99998	1e-05	1e-05
1e-05	1e-05	0.99998
1e-05	1e-05	0.99998
1e-05	1e-05	0.99998
1e-05	1e-05	0.99998
1e-05	0.99998	1e-05
1e-05	0.99998	1e-05
1e-05	0.99998	1e-05
1e-05	0.99998	1e-05
1e-05	0.99998	1e-05
0.009213	0.990777	1e-05
1e-05	0.99998	1e-05
1e-05	1e-05	0.99998
0.009825	1e-05	0.990165
0.99998	1e-05	1e-05
0.039004	0.0009	0.960096
1e-05	0.99998	1e-05
