# Supplementary material for: Whole-Genome Resequencing-Based Selection-Signal and Association Analyses Prioritize Candidate Genes and Haplotypes for PRRS Resistance-Related Traits in Pigs
Source: Animals (Basel). 2026 Jul 17;16(14):2218. doi: 10.3390/ani16142218 (PMC13406021; doi:10.3390/ani16142218)
Supplement: Supplementary file 1 [file animals-16-02218-s001.zip › Supplementary_Table_S6_GO_and_KEGG_enrichment.xlsx]

## Sheet: Bonferroni.Go.enrich
id	description	namespace	level	ratio_in_study	up_in_study	down_in_study	ratio_in_pop	pvalue	fdr	Input
GO:0007624	ultradian rhythm	BP	Level-3	46163	0	0	5/36206	1.11022e-14	1.59872e-12	rna-XM_013991000.2|rna-XM_021080157.1|rna-XM_021080158.1|rna-XM_021080159.1|rna-XM_021080168.1
GO:0043034	costamere	CC	Level-3	46194	0	0	67/36206	2.85194e-12	2.0534e-10	rna-XM_003134699.4|rna-XM_003134700.5|rna-XM_005657769.3|rna-XM_021078949.1|rna-XM_021078950.1|rna-XM_021078951.1
GO:0015035	protein disulfide oxidoreductase activity	MF	Level-6	46163	0	0	28/36206	9.16378e-12	4.39861e-10	rna-XM_013991000.2|rna-XM_021080157.1|rna-XM_021080158.1|rna-XM_021080159.1|rna-XM_021080168.1
GO:0048747	muscle fiber development	BP	Level-7	46194	0	0	108/36206	4.43634e-11	1.59708e-09	rna-XM_003134699.4|rna-XM_003134700.5|rna-XM_005657769.3|rna-XM_021078949.1|rna-XM_021078950.1|rna-XM_021078951.1
GO:0030506	ankyrin binding	MF	Level-5	46194	0	0	116/36206	6.70383e-11	1.9307e-09	rna-XM_003134699.4|rna-XM_003134700.5|rna-XM_005657769.3|rna-XM_021078949.1|rna-XM_021078950.1|rna-XM_021078951.1
GO:0015036	disulfide oxidoreductase activity	MF	Level-5	46163	0	0	53/36206	1.75881e-10	4.22113e-09	rna-XM_013991000.2|rna-XM_021080157.1|rna-XM_021080158.1|rna-XM_021080159.1|rna-XM_021080168.1
GO:0016528	sarcoplasm	CC	Level-4	46194	0	0	164/36206	5.00126e-10	1.02883e-08	rna-XM_003134699.4|rna-XM_003134700.5|rna-XM_005657769.3|rna-XM_021078949.1|rna-XM_021078950.1|rna-XM_021078951.1
GO:0016667	oxidoreductase activity, acting on a sulfur group of donors	MF	Level-4	46163	0	0	86/36206	1.76365e-09	3.17457e-08	rna-XM_013991000.2|rna-XM_021080157.1|rna-XM_021080158.1|rna-XM_021080159.1|rna-XM_021080168.1
GO:0055002	striated muscle cell development	BP	Level-6	46194	0	0	376/36206	6.27459e-08	1.00393e-06	rna-XM_003134699.4|rna-XM_003134700.5|rna-XM_005657769.3|rna-XM_021078949.1|rna-XM_021078950.1|rna-XM_021078951.1
GO:0042383	sarcolemma	CC	Level-5	46194	0	0	404/36206	9.52224e-08	1.3712e-06	rna-XM_003134699.4|rna-XM_003134700.5|rna-XM_005657769.3|rna-XM_021078949.1|rna-XM_021078950.1|rna-XM_021078951.1
GO:0055001	muscle cell development	BP	Level-5	46194	0	0	432/36206	1.40462e-07	1.83877e-06	rna-XM_003134699.4|rna-XM_003134700.5|rna-XM_005657769.3|rna-XM_021078949.1|rna-XM_021078950.1|rna-XM_021078951.1
GO:0051146	striated muscle cell differentiation	BP	Level-6	46194	0	0	599/36206	9.27706e-07	1.11325e-05	rna-XM_003134699.4|rna-XM_003134700.5|rna-XM_005657769.3|rna-XM_021078949.1|rna-XM_021078950.1|rna-XM_021078951.1
GO:0016049	cell growth	BP	Level-3	46163	0	0	317/36206	9.73731e-07	1.07859e-05	rna-XM_013991000.2|rna-XM_021080157.1|rna-XM_021080158.1|rna-XM_021080159.1|rna-XM_021080168.1
GO:0034329	cell junction assembly	BP	Level-6	46194	0	0	684/36206	1.98637e-06	2.04313e-05	rna-XM_003134699.4|rna-XM_003134700.5|rna-XM_005657769.3|rna-XM_021078949.1|rna-XM_021078950.1|rna-XM_021078951.1
GO:0030016	myofibril	CC	Level-7	46194	0	0	689/36206	2.07092e-06	1.98808e-05	rna-XM_003134699.4|rna-XM_003134700.5|rna-XM_005657769.3|rna-XM_021078949.1|rna-XM_021078950.1|rna-XM_021078951.1
GO:0043292	contractile fiber	CC	Level-6	46194	0	0	707/36206	2.40006e-06	2.16006e-05	rna-XM_003134699.4|rna-XM_003134700.5|rna-XM_005657769.3|rna-XM_021078949.1|rna-XM_021078950.1|rna-XM_021078951.1
GO:0042692	muscle cell differentiation	BP	Level-5	46194	0	0	752/36206	3.41368e-06	2.89159e-05	rna-XM_003134699.4|rna-XM_003134700.5|rna-XM_005657769.3|rna-XM_021078949.1|rna-XM_021078950.1|rna-XM_021078951.1
GO:0001227	DNA-binding transcription repressor activity, RNA polymerase II-specific	MF	Level-5	46163	0	0	602/36206	2.11661e-05	0.000169329	rna-XM_021100578.1|rna-XM_021100581.1|rna-XM_021100582.1|rna-XM_021100583.1|rna-XM_021100584.1
GO:0001217	DNA-binding transcription repressor activity	MF	Level-4	46163	0	0	602/36206	2.11661e-05	0.000160417	rna-XM_021100578.1|rna-XM_021100581.1|rna-XM_021100582.1|rna-XM_021100583.1|rna-XM_021100584.1
GO:0048511	rhythmic process	BP	Level-2	46163	0	0	613/36206	2.30673e-05	0.000166084	rna-XM_013991000.2|rna-XM_021080157.1|rna-XM_021080158.1|rna-XM_021080159.1|rna-XM_021080168.1
GO:0003779	actin binding	MF	Level-5	46194	0	0	1074/36206	2.55813e-05	0.000175415	rna-XM_003134699.4|rna-XM_003134700.5|rna-XM_005657769.3|rna-XM_021078949.1|rna-XM_021078950.1|rna-XM_021078951.1
GO:0009897	external side of plasma membrane	CC	Level-4	46163	0	0	632/36206	2.66624e-05	0.000174518	rna-XM_013991000.2|rna-XM_021080157.1|rna-XM_021080158.1|rna-XM_021080159.1|rna-XM_021080168.1
GO:0034330	cell junction organization	BP	Level-5	46194	0	0	1208/36206	4.92389e-05	0.000308278	rna-XM_003134699.4|rna-XM_003134700.5|rna-XM_005657769.3|rna-XM_021078949.1|rna-XM_021078950.1|rna-XM_021078951.1
GO:0061061	muscle structure development	BP	Level-4	46194	0	0	1312/36206	7.7722e-05	0.000466332	rna-XM_003134699.4|rna-XM_003134700.5|rna-XM_005657769.3|rna-XM_021078949.1|rna-XM_021078950.1|rna-XM_021078951.1
GO:0045892	negative regulation of transcription, DNA-templated	BP	Level-8	46255	0	0	2779/36206	9.92741e-05	0.000571819	rna-XM_021076360.1|rna-XM_021076372.1|rna-XM_021076384.1|rna-XM_021100578.1|rna-XM_021100581.1|rna-XM_021100582.1|rna-XM_021100583.1|rna-XM_021100584.1
GO:0015629	actin cytoskeleton	CC	Level-7	46194	0	0	1384/36206	0.000104243	0.000577347	rna-XM_003134699.4|rna-XM_003134700.5|rna-XM_005657769.3|rna-XM_021078949.1|rna-XM_021078950.1|rna-XM_021078951.1
GO:1903507	negative regulation of nucleic acid-templated transcription	BP	Level-9	46255	0	0	2857/36206	0.000120612	0.000643266	rna-XM_021076360.1|rna-XM_021076372.1|rna-XM_021076384.1|rna-XM_021100578.1|rna-XM_021100581.1|rna-XM_021100582.1|rna-XM_021100583.1|rna-XM_021100584.1
GO:1902679	negative regulation of RNA biosynthetic process	BP	Level-8	46255	0	0	2859/36206	0.000121206	0.000623347	rna-XM_021076360.1|rna-XM_021076372.1|rna-XM_021076384.1|rna-XM_021100578.1|rna-XM_021100581.1|rna-XM_021100582.1|rna-XM_021100583.1|rna-XM_021100584.1
GO:0051253	negative regulation of RNA metabolic process	BP	Level-7	46255	0	0	3051/36206	0.000190856	0.0009477	rna-XM_021076360.1|rna-XM_021076372.1|rna-XM_021076384.1|rna-XM_021100578.1|rna-XM_021100581.1|rna-XM_021100582.1|rna-XM_021100583.1|rna-XM_021100584.1
GO:0055114	oxidation-reduction process	BP	Level-3	46194	0	0	1560/36206	0.00020019	0.000960911	rna-XM_003122588.5|rna-XM_013991000.2|rna-XM_021080157.1|rna-XM_021080158.1|rna-XM_021080159.1|rna-XM_021080168.1
GO:0099512	supramolecular fiber	CC	Level-5	46194	0	0	1572/36206	0.000208673	0.000969322	rna-XM_003134699.4|rna-XM_003134700.5|rna-XM_005657769.3|rna-XM_021078949.1|rna-XM_021078950.1|rna-XM_021078951.1
GO:0099081	supramolecular polymer	CC	Level-4	46194	0	0	1579/36206	0.000213753	0.000961888	rna-XM_003134699.4|rna-XM_003134700.5|rna-XM_005657769.3|rna-XM_021078949.1|rna-XM_021078950.1|rna-XM_021078951.1
GO:0030029	actin filament-based process	BP	Level-3	46194	0	0	1618/36206	0.000243882	0.00106421	rna-XM_003134699.4|rna-XM_003134700.5|rna-XM_005657769.3|rna-XM_021078949.1|rna-XM_021078950.1|rna-XM_021078951.1
GO:0040007	growth	BP	Level-2	46163	0	0	1065/36206	0.00030543	0.00129358	rna-XM_013991000.2|rna-XM_021080157.1|rna-XM_021080158.1|rna-XM_021080159.1|rna-XM_021080168.1
GO:2000113	negative regulation of cellular macromolecule biosynthetic process	BP	Level-8	46255	0	0	3268/36206	0.000306877	0.00126258	rna-XM_021076360.1|rna-XM_021076372.1|rna-XM_021076384.1|rna-XM_021100578.1|rna-XM_021100581.1|rna-XM_021100582.1|rna-XM_021100583.1|rna-XM_021100584.1
GO:0045934	negative regulation of nucleobase-containing compound metabolic process	BP	Level-7	46255	0	0	3351/36206	0.000364469	0.00145788	rna-XM_021076360.1|rna-XM_021076372.1|rna-XM_021076384.1|rna-XM_021100578.1|rna-XM_021100581.1|rna-XM_021100582.1|rna-XM_021100583.1|rna-XM_021100584.1
GO:0010558	negative regulation of macromolecule biosynthetic process	BP	Level-7	46255	0	0	3401/36206	0.000403288	0.00156955	rna-XM_021076360.1|rna-XM_021076372.1|rna-XM_021076384.1|rna-XM_021100578.1|rna-XM_021100581.1|rna-XM_021100582.1|rna-XM_021100583.1|rna-XM_021100584.1
GO:0008092	cytoskeletal protein binding	MF	Level-4	46224	0	0	2542/36206	0.000408273	0.00154714	rna-XM_003134699.4|rna-XM_003134700.5|rna-XM_005657769.3|rna-XM_021078949.1|rna-XM_021078950.1|rna-XM_021078951.1|rna-XM_021085819.1
GO:0016491	oxidoreductase activity	MF	Level-3	46163	0	0	1140/36206	0.000416992	0.00153966	rna-XM_013991000.2|rna-XM_021080157.1|rna-XM_021080158.1|rna-XM_021080159.1|rna-XM_021080168.1
GO:0031327	negative regulation of cellular biosynthetic process	BP	Level-7	46255	0	0	3530/36206	0.000519489	0.00187016	rna-XM_021076360.1|rna-XM_021076372.1|rna-XM_021076384.1|rna-XM_021100578.1|rna-XM_021100581.1|rna-XM_021100582.1|rna-XM_021100583.1|rna-XM_021100584.1
GO:0009890	negative regulation of biosynthetic process	BP	Level-6	46255	0	0	3596/36206	0.000588848	0.00206815	rna-XM_021076360.1|rna-XM_021076372.1|rna-XM_021076384.1|rna-XM_021100578.1|rna-XM_021100581.1|rna-XM_021100582.1|rna-XM_021100583.1|rna-XM_021100584.1
GO:0098552	side of membrane	CC	Level-3	46163	0	0	1268/36206	0.000675851	0.0023172	rna-XM_013991000.2|rna-XM_021080157.1|rna-XM_021080158.1|rna-XM_021080159.1|rna-XM_021080168.1
GO:0099080	supramolecular complex	CC	Level-3	46194	0	0	2196/36206	0.00122947	0.00411729	rna-XM_003134699.4|rna-XM_003134700.5|rna-XM_005657769.3|rna-XM_021078949.1|rna-XM_021078950.1|rna-XM_021078951.1
GO:0010629	negative regulation of gene expression	BP	Level-7	46255	0	0	4243/36206	0.00176556	0.00577819	rna-XM_021076360.1|rna-XM_021076372.1|rna-XM_021076384.1|rna-XM_021100578.1|rna-XM_021100581.1|rna-XM_021100582.1|rna-XM_021100583.1|rna-XM_021100584.1
GO:0000977	RNA polymerase II transcription regulatory region sequence-specific DNA binding	MF	Level-7	46163	0	0	1656/36206	0.0022141	0.00708513	rna-XM_021100578.1|rna-XM_021100581.1|rna-XM_021100582.1|rna-XM_021100583.1|rna-XM_021100584.1
GO:0009986	cell surface	CC	Level-3	46163	0	0	1773/36206	0.00297909	0.00932583	rna-XM_013991000.2|rna-XM_021080157.1|rna-XM_021080158.1|rna-XM_021080159.1|rna-XM_021080168.1
GO:0006366	transcription by RNA polymerase II	BP	Level-7	46163	0	0	1786/36206	0.00307465	0.00942022	rna-XM_021100578.1|rna-XM_021100581.1|rna-XM_021100582.1|rna-XM_021100583.1|rna-XM_021100584.1
GO:0005615	extracellular space	CC	Level-3	46163	0	0	1986/36206	0.00484409	0.0145323	rna-XM_013991000.2|rna-XM_021080157.1|rna-XM_021080158.1|rna-XM_021080159.1|rna-XM_021080168.1
GO:0000976	transcription regulatory region sequence-specific DNA binding	MF	Level-6	46163	0	0	2052/36206	0.00556275	0.0163477	rna-XM_021100578.1|rna-XM_021100581.1|rna-XM_021100582.1|rna-XM_021100583.1|rna-XM_021100584.1
GO:0001067	regulatory region nucleic acid binding	MF	Level-5	46163	0	0	2065/36206	0.00571286	0.016453	rna-XM_021100578.1|rna-XM_021100581.1|rna-XM_021100582.1|rna-XM_021100583.1|rna-XM_021100584.1
GO:0006351	transcription, DNA-templated	BP	Level-6	46163	0	0	2077/36206	0.00585398	0.0165289	rna-XM_021100578.1|rna-XM_021100581.1|rna-XM_021100582.1|rna-XM_021100583.1|rna-XM_021100584.1
GO:0097659	nucleic acid-templated transcription	BP	Level-7	46163	0	0	2078/36206	0.00586585	0.0162439	rna-XM_021100578.1|rna-XM_021100581.1|rna-XM_021100582.1|rna-XM_021100583.1|rna-XM_021100584.1
GO:0090304	nucleic acid metabolic process	BP	Level-5	46255	0	0	5146/36206	0.00600708	0.0163211	rna-XM_021076360.1|rna-XM_021076372.1|rna-XM_021076384.1|rna-XM_021100578.1|rna-XM_021100581.1|rna-XM_021100582.1|rna-XM_021100583.1|rna-XM_021100584.1
GO:0000122	negative regulation of transcription by RNA polymerase II	BP	Level-9	46163	0	0	2091/36206	0.00602177	0.016058	rna-XM_021100578.1|rna-XM_021100581.1|rna-XM_021100582.1|rna-XM_021100583.1|rna-XM_021100584.1
GO:0032774	RNA biosynthetic process	BP	Level-6	46163	0	0	2094/36206	0.00605816	0.0158614	rna-XM_021100578.1|rna-XM_021100581.1|rna-XM_021100582.1|rna-XM_021100583.1|rna-XM_021100584.1
GO:0051172	negative regulation of nitrogen compound metabolic process	BP	Level-6	46255	0	0	5232/36206	0.00665162	0.0171042	rna-XM_021076360.1|rna-XM_021076372.1|rna-XM_021076384.1|rna-XM_021100578.1|rna-XM_021100581.1|rna-XM_021100582.1|rna-XM_021100583.1|rna-XM_021100584.1
GO:1990837	sequence-specific double-stranded DNA binding	MF	Level-7	46163	0	0	2151/36206	0.00678006	0.0171286	rna-XM_021100578.1|rna-XM_021100581.1|rna-XM_021100582.1|rna-XM_021100583.1|rna-XM_021100584.1
GO:0031324	negative regulation of cellular metabolic process	BP	Level-6	46255	0	0	5651/36206	0.010602	0.0263222	rna-XM_021076360.1|rna-XM_021076372.1|rna-XM_021076384.1|rna-XM_021100578.1|rna-XM_021100581.1|rna-XM_021100582.1|rna-XM_021100583.1|rna-XM_021100584.1
GO:0003690	double-stranded DNA binding	MF	Level-6	46163	0	0	2398/36206	0.0106271	0.0259372	rna-XM_021100578.1|rna-XM_021100581.1|rna-XM_021100582.1|rna-XM_021100583.1|rna-XM_021100584.1
GO:0005622	intracellular	CC	Level-2	21/21	0	0	29324/36206	0.0119659	0.0287182	rna-XM_003122588.5|rna-XM_003134699.4|rna-XM_003134700.5|rna-XM_005657769.3|rna-XM_013991000.2|rna-XM_021076360.1|rna-XM_021076372.1|rna-XM_021076384.1|rna-XM_021078949.1|rna-XM_021078950.1|rna-XM_021078951.1|rna-XM_021080157.1|rna-XM_021080158.1|rna-XM_021080159.1|rna-XM_021080168.1|rna-XM_021085819.1|rna-XM_021100578.1|rna-XM_021100581.1|rna-XM_021100582.1|rna-XM_021100583.1|rna-XM_021100584.1
GO:0010605	negative regulation of macromolecule metabolic process	BP	Level-6	46255	0	0	5925/36206	0.0140274	0.0331139	rna-XM_021076360.1|rna-XM_021076372.1|rna-XM_021076384.1|rna-XM_021100578.1|rna-XM_021100581.1|rna-XM_021100582.1|rna-XM_021100583.1|rna-XM_021100584.1
GO:0043565	sequence-specific DNA binding	MF	Level-6	46163	0	0	2577/36206	0.0142266	0.0330425	rna-XM_021100578.1|rna-XM_021100581.1|rna-XM_021100582.1|rna-XM_021100583.1|rna-XM_021100584.1
GO:0005829	cytosol	CC	Level-3	46377	0	0	11748/36206	0.017023	0.0389096	rna-XM_003134699.4|rna-XM_003134700.5|rna-XM_005657769.3|rna-XM_013991000.2|rna-XM_021078949.1|rna-XM_021078950.1|rna-XM_021078951.1|rna-XM_021080157.1|rna-XM_021080158.1|rna-XM_021080159.1|rna-XM_021080168.1|rna-XM_021085819.1
GO:0006139	nucleobase-containing compound metabolic process	BP	Level-4	46255	0	0	6429/36206	0.0224443	0.0504996	rna-XM_021076360.1|rna-XM_021076372.1|rna-XM_021076384.1|rna-XM_021100578.1|rna-XM_021100581.1|rna-XM_021100582.1|rna-XM_021100583.1|rna-XM_021100584.1
GO:0009892	negative regulation of metabolic process	BP	Level-5	46255	0	0	6474/36206	0.0233455	0.0517193	rna-XM_021076360.1|rna-XM_021076372.1|rna-XM_021076384.1|rna-XM_021100578.1|rna-XM_021100581.1|rna-XM_021100582.1|rna-XM_021100583.1|rna-XM_021100584.1
GO:0009987	cellular process	BP	Level-2	21/21	0	0	30282/36206	0.0234977	0.0512678	rna-XM_003122588.5|rna-XM_003134699.4|rna-XM_003134700.5|rna-XM_005657769.3|rna-XM_013991000.2|rna-XM_021076360.1|rna-XM_021076372.1|rna-XM_021076384.1|rna-XM_021078949.1|rna-XM_021078950.1|rna-XM_021078951.1|rna-XM_021080157.1|rna-XM_021080158.1|rna-XM_021080159.1|rna-XM_021080168.1|rna-XM_021085819.1|rna-XM_021100578.1|rna-XM_021100581.1|rna-XM_021100582.1|rna-XM_021100583.1|rna-XM_021100584.1
GO:0034654	nucleobase-containing compound biosynthetic process	BP	Level-5	46163	0	0	2973/36206	0.0249947	0.0537199	rna-XM_021100578.1|rna-XM_021100581.1|rna-XM_021100582.1|rna-XM_021100583.1|rna-XM_021100584.1
GO:0046483	heterocycle metabolic process	BP	Level-4	46255	0	0	6759/36206	0.0296859	0.0628643	rna-XM_021076360.1|rna-XM_021076372.1|rna-XM_021076384.1|rna-XM_021100578.1|rna-XM_021100581.1|rna-XM_021100582.1|rna-XM_021100583.1|rna-XM_021100584.1
GO:0018130	heterocycle biosynthetic process	BP	Level-5	46163	0	0	3110/36206	0.0297117	0.0620071	rna-XM_021100578.1|rna-XM_021100581.1|rna-XM_021100582.1|rna-XM_021100583.1|rna-XM_021100584.1
GO:0019438	aromatic compound biosynthetic process	BP	Level-5	46163	0	0	3129/36206	0.0304087	0.062555	rna-XM_021100578.1|rna-XM_021100581.1|rna-XM_021100582.1|rna-XM_021100583.1|rna-XM_021100584.1
GO:0042802	identical protein binding	MF	Level-4	46194	0	0	4290/36206	0.0311259	0.0631286	rna-XM_003134699.4|rna-XM_003134700.5|rna-XM_005657769.3|rna-XM_021078949.1|rna-XM_021078950.1|rna-XM_021078951.1
GO:0006725	cellular aromatic compound metabolic process	BP	Level-4	46255	0	0	6836/36206	0.031595	0.0631901	rna-XM_021076360.1|rna-XM_021076372.1|rna-XM_021076384.1|rna-XM_021100578.1|rna-XM_021100581.1|rna-XM_021100582.1|rna-XM_021100583.1|rna-XM_021100584.1
GO:0005886	plasma membrane	CC	Level-4	46347	0	0	11153/36206	0.0320608	0.0632433	rna-XM_003134699.4|rna-XM_003134700.5|rna-XM_005657769.3|rna-XM_013991000.2|rna-XM_021078949.1|rna-XM_021078950.1|rna-XM_021078951.1|rna-XM_021080157.1|rna-XM_021080158.1|rna-XM_021080159.1|rna-XM_021080168.1
GO:0000981	DNA-binding transcription factor activity, RNA polymerase II-specific	MF	Level-4	46163	0	0	3240/36206	0.0346937	0.067512	rna-XM_021100578.1|rna-XM_021100581.1|rna-XM_021100582.1|rna-XM_021100583.1|rna-XM_021100584.1
GO:0048468	cell development	BP	Level-4	46194	0	0	4483/36206	0.0376637	0.0723143	rna-XM_003134699.4|rna-XM_003134700.5|rna-XM_005657769.3|rna-XM_021078949.1|rna-XM_021078950.1|rna-XM_021078951.1
GO:0071944	cell periphery	CC	Level-3	46347	0	0	11411/36206	0.0377712	0.0715664	rna-XM_003134699.4|rna-XM_003134700.5|rna-XM_005657769.3|rna-XM_013991000.2|rna-XM_021078949.1|rna-XM_021078950.1|rna-XM_021078951.1|rna-XM_021080157.1|rna-XM_021080158.1|rna-XM_021080159.1|rna-XM_021080168.1
GO:1901362	organic cyclic compound biosynthetic process	BP	Level-5	46163	0	0	3372/36206	0.040273	0.0753157	rna-XM_021100578.1|rna-XM_021100581.1|rna-XM_021100582.1|rna-XM_021100583.1|rna-XM_021100584.1
GO:1901360	organic cyclic compound metabolic process	BP	Level-4	46255	0	0	7187/36206	0.041433	0.0764917	rna-XM_021076360.1|rna-XM_021076372.1|rna-XM_021076384.1|rna-XM_021100578.1|rna-XM_021100581.1|rna-XM_021100582.1|rna-XM_021100583.1|rna-XM_021100584.1
GO:0006355	regulation of transcription, DNA-templated	BP	Level-7	46255	0	0	7241/36206	0.0431191	0.0785968	rna-XM_021076360.1|rna-XM_021076372.1|rna-XM_021076384.1|rna-XM_021100578.1|rna-XM_021100581.1|rna-XM_021100582.1|rna-XM_021100583.1|rna-XM_021100584.1
GO:0022607	cellular component assembly	BP	Level-5	46224	0	0	5922/36206	0.0439061	0.0790309	rna-XM_003134699.4|rna-XM_003134700.5|rna-XM_005657769.3|rna-XM_021078949.1|rna-XM_021078950.1|rna-XM_021078951.1|rna-XM_021085819.1
GO:0003677	DNA binding	MF	Level-5	46163	0	0	3496/36206	0.0460044	0.0817856	rna-XM_021100578.1|rna-XM_021100581.1|rna-XM_021100582.1|rna-XM_021100583.1|rna-XM_021100584.1
GO:1903506	regulation of nucleic acid-templated transcription	BP	Level-8	46255	0	0	7346/36206	0.0465349	0.0817198	rna-XM_021076360.1|rna-XM_021076372.1|rna-XM_021076384.1|rna-XM_021100578.1|rna-XM_021100581.1|rna-XM_021100582.1|rna-XM_021100583.1|rna-XM_021100584.1
GO:2001141	regulation of RNA biosynthetic process	BP	Level-7	46255	0	0	7358/36206	0.046937	0.0814328	rna-XM_021076360.1|rna-XM_021076372.1|rna-XM_021076384.1|rna-XM_021100578.1|rna-XM_021100581.1|rna-XM_021100582.1|rna-XM_021100583.1|rna-XM_021100584.1
GO:0003700	DNA-binding transcription factor activity	MF	Level-3	46163	0	0	3528/36206	0.0475618	0.0815345	rna-XM_021100578.1|rna-XM_021100581.1|rna-XM_021100582.1|rna-XM_021100583.1|rna-XM_021100584.1

## Sheet: Bonferroni.Ko.enrich
layer1	layer2	layer3	ID	Input.number	Input.up.num	Input.down.num	Background.number	Pvalue	FDR	Input	Hyperlink
Metabolism	Global and overview maps	Metabolic pathways	ko01100	1	0	0	1	0.941176	1	rna-XM_003122588.5	http://www.genome.jp/kegg-bin/show_pathway?ko01100
Organismal Systems	Endocrine system	Insulin signaling pathway	ko04910	1	0	0	1	0.941176	1	rna-XM_003122588.5	http://www.genome.jp/kegg-bin/show_pathway?ko04910
Cellular Processes	Cell growth and death	Necroptosis	ko04217	1	0	0	1	0.941176	1	rna-XM_003122588.5	http://www.genome.jp/kegg-bin/show_pathway?ko04217
Environmental Information Processing	Signal transduction	MAPK signaling pathway	ko04010	1	0	0	1	0.941176	1	rna-XM_013998616.2	http://www.genome.jp/kegg-bin/show_pathway?ko04010
Metabolism	Carbohydrate metabolism	Starch and sucrose metabolism	ko00500	1	0	0	1	0.941176	1	rna-XM_003122588.5	http://www.genome.jp/kegg-bin/show_pathway?ko00500
Environmental Information Processing	Signal transduction	Ras signaling pathway	ko04014	1	0	0	1	0.941176	1	rna-XM_013998616.2	http://www.genome.jp/kegg-bin/show_pathway?ko04014
Metabolism	Global and overview maps	Biosynthesis of secondary metabolites	ko01110	1	0	0	1	0.941176	1	rna-XM_003122588.5	http://www.genome.jp/kegg-bin/show_pathway?ko01110
Organismal Systems	Endocrine system	Glucagon signaling pathway	ko04922	1	0	0	1	0.941176	1	rna-XM_003122588.5	http://www.genome.jp/kegg-bin/show_pathway?ko04922
Environmental Information Processing	Signal transduction	PI3K-Akt signaling pathway	ko04151	1	0	0	1	0.941176	1	rna-XM_013998616.2	http://www.genome.jp/kegg-bin/show_pathway?ko04151
Organismal Systems	Nervous system	Neurotrophin signaling pathway	ko04722	1	0	0	1	0.941176	1	rna-XM_013998616.2	http://www.genome.jp/kegg-bin/show_pathway?ko04722
Genetic Information Processing	Replication and repair	Homologous recombination	ko03440	6	0	0	7	1	1	rna-XM_021076340.1|rna-XM_021076344.1|rna-XM_021076350.1|rna-XM_021076360.1|rna-XM_021076372.1|rna-XM_021076384.1	http://www.genome.jp/kegg-bin/show_pathway?ko03440

## Sheet: fst.Go.enrich
id	description	namespace	level	ratio_in_study	up_in_study	down_in_study	ratio_in_pop	pvalue	fdr	Input
GO:0043484	regulation of RNA splicing	BP	Level-7	74/1835	0	0	602/50187	0	0	rna-NM_001243933.1|rna-NM_001244096.1|rna-NM_001246668.1|rna-XM_001925732.6|rna-XM_003360469.4|rna-XM_003360470.4|rna-XM_005654300.3|rna-XM_005673594.3|rna-XM_005673954.3|rna-XM_005673955.3|rna-XM_005673956.3|rna-XM_005673957.3|rna-XM_005673958.3|rna-XM_005673959.3|rna-XM_005673960.3|rna-XM_005673961.3|rna-XM_013984014.2|rna-XM_013984020.2|rna-XM_013984028.2|rna-XM_013984031.2|rna-XM_013984035.2|…
GO:0031330	negative regulation of cellular catabolic process	BP	Level-7	79/1835	0	0	773/50187	0	0	rna-NM_001039748.2|rna-NM_001077220.1|rna-NM_001142668.1|rna-NM_001143721.1|rna-NM_213857.1|rna-XM_001925732.6|rna-XM_003135147.6|rna-XM_003135463.6|rna-XM_003360469.4|rna-XM_003360470.4|rna-XM_005657528.3|rna-XM_005673573.3|rna-XM_005673574.3|rna-XM_005673575.3|rna-XM_005673576.3|rna-XM_005673663.3|rna-XM_005673664.3|rna-XM_005673712.3|rna-XM_005673713.3|rna-XM_005673954.3|rna-XM_005673955.3|rna…
GO:0005884	actin filament	CC	Level-7	45/1835	0	0	297/50187	0	0	rna-XM_001925936.6|rna-XM_003135152.4|rna-XM_005673748.3|rna-XM_005673836.3|rna-XM_005673837.3|rna-XM_013986275.2|rna-XM_013986276.2|rna-XM_013986277.2|rna-XM_013986278.2|rna-XM_013986279.2|rna-XM_013986340.1|rna-XM_013986341.2|rna-XM_021080028.1|rna-XM_021080029.1|rna-XM_021080030.1|rna-XM_021080031.1|rna-XM_021080043.1|rna-XM_021080044.1|rna-XM_021080045.1|rna-XM_021080046.1|rna-XM_021080047.1|…
GO:0061980	regulatory RNA binding	MF	Level-6	35/1835	0	0	181/50187	0	0	rna-NM_001097434.1|rna-XM_001925732.6|rna-XM_003360469.4|rna-XM_003360470.4|rna-XM_005673954.3|rna-XM_005673955.3|rna-XM_005673956.3|rna-XM_005673957.3|rna-XM_005673958.3|rna-XM_005673959.3|rna-XM_005673960.3|rna-XM_005673961.3|rna-XM_021080358.1|rna-XM_021080359.1|rna-XM_021080360.1|rna-XM_021080361.1|rna-XM_021080362.1|rna-XM_021080363.1|rna-XM_021080364.1|rna-XM_021080365.1|rna-XM_021080366.1|…
GO:0097617	annealing activity	MF	Level-5	33/1835	0	0	67/50187	0	0	rna-NM_001246203.1|rna-XM_001925732.6|rna-XM_003135362.5|rna-XM_003360443.4|rna-XM_003360444.4|rna-XM_003360469.4|rna-XM_003360470.4|rna-XM_005673891.3|rna-XM_005673893.3|rna-XM_005673895.3|rna-XM_005673896.3|rna-XM_005673954.3|rna-XM_005673955.3|rna-XM_005673956.3|rna-XM_005673957.3|rna-XM_005673958.3|rna-XM_005673959.3|rna-XM_005673960.3|rna-XM_005673961.3|rna-XM_013986407.2|rna-XM_021080769.1|…
GO:0048365	Rac GTPase binding	MF	Level-9	52/1835	0	0	218/50187	0	0	rna-XM_003135200.4|rna-XM_003135484.5|rna-XM_003484140.3|rna-XM_013990937.2|rna-XM_013990938.2|rna-XM_021079609.1|rna-XM_021079610.1|rna-XM_021079611.1|rna-XM_021079694.1|rna-XM_021079695.1|rna-XM_021079696.1|rna-XM_021080061.1|rna-XM_021080062.1|rna-XM_021080063.1|rna-XM_021080064.1|rna-XM_021080549.1|rna-XM_021080550.1|rna-XM_021080551.1|rna-XM_021080552.1|rna-XM_021080553.1|rna-XM_021080675.1|…
GO:0060996	dendritic spine development	BP	Level-4	43/1835	0	0	198/50187	0	0	rna-NM_001038694.1|rna-XM_001925732.6|rna-XM_003360315.5|rna-XM_003360469.4|rna-XM_003360470.4|rna-XM_005673598.3|rna-XM_005673599.3|rna-XM_005673600.3|rna-XM_005673819.3|rna-XM_005673820.3|rna-XM_005673821.3|rna-XM_005673822.3|rna-XM_005673954.3|rna-XM_005673955.3|rna-XM_005673956.3|rna-XM_005673957.3|rna-XM_005673958.3|rna-XM_005673959.3|rna-XM_005673960.3|rna-XM_005673961.3|rna-XM_013986330.2|…
GO:1902369	negative regulation of RNA catabolic process	BP	Level-8	34/1835	0	0	156/50187	0	0	rna-NM_001142668.1|rna-XM_001925732.6|rna-XM_003360469.4|rna-XM_003360470.4|rna-XM_005673954.3|rna-XM_005673955.3|rna-XM_005673956.3|rna-XM_005673957.3|rna-XM_005673958.3|rna-XM_005673959.3|rna-XM_005673960.3|rna-XM_005673961.3|rna-XM_021080358.1|rna-XM_021080359.1|rna-XM_021080360.1|rna-XM_021080361.1|rna-XM_021080362.1|rna-XM_021080363.1|rna-XM_021080364.1|rna-XM_021080365.1|rna-XM_021080366.1|…
GO:0035198	miRNA binding	MF	Level-7	33/1835	0	0	156/50187	0	0	rna-XM_001925732.6|rna-XM_003360469.4|rna-XM_003360470.4|rna-XM_005673954.3|rna-XM_005673955.3|rna-XM_005673956.3|rna-XM_005673957.3|rna-XM_005673958.3|rna-XM_005673959.3|rna-XM_005673960.3|rna-XM_005673961.3|rna-XM_021080358.1|rna-XM_021080359.1|rna-XM_021080360.1|rna-XM_021080361.1|rna-XM_021080362.1|rna-XM_021080363.1|rna-XM_021080364.1|rna-XM_021080365.1|rna-XM_021080366.1|rna-XM_021080367.1|…
GO:0002151	G-quadruplex RNA binding	MF	Level-6	26/1835	0	0	48/50187	0	0	rna-XM_001925732.6|rna-XM_003360469.4|rna-XM_003360470.4|rna-XM_005654300.3|rna-XM_005673954.3|rna-XM_005673955.3|rna-XM_005673956.3|rna-XM_005673957.3|rna-XM_005673958.3|rna-XM_005673959.3|rna-XM_005673960.3|rna-XM_005673961.3|rna-XM_013984014.2|rna-XM_013984020.2|rna-XM_013984028.2|rna-XM_013984031.2|rna-XM_013984035.2|rna-XM_013984036.2|rna-XM_013984042.2|rna-XM_013984046.2|rna-XM_021080471.1|…
GO:0099578	regulation of translation at postsynapse, modulating synaptic transmission	BP	Level-8	15/1835	0	0	15/50187	1.31006e-14	4.49352e-12	rna-XM_001925732.6|rna-XM_003360469.4|rna-XM_003360470.4|rna-XM_005673954.3|rna-XM_005673955.3|rna-XM_005673956.3|rna-XM_005673957.3|rna-XM_005673958.3|rna-XM_005673959.3|rna-XM_005673960.3|rna-XM_005673961.3|rna-XM_021080769.1|rna-XM_021080770.1|rna-XM_021080771.1|rna-XM_021080772.1
GO:0140245	regulation of translation at postsynapse	BP	Level-9	15/1835	0	0	15/50187	1.31006e-14	4.11906e-12	rna-XM_001925732.6|rna-XM_003360469.4|rna-XM_003360470.4|rna-XM_005673954.3|rna-XM_005673955.3|rna-XM_005673956.3|rna-XM_005673957.3|rna-XM_005673958.3|rna-XM_005673959.3|rna-XM_005673960.3|rna-XM_005673961.3|rna-XM_021080769.1|rna-XM_021080770.1|rna-XM_021080771.1|rna-XM_021080772.1
GO:0019034	viral replication complex	CC	Level-7	15/1835	0	0	15/50187	1.31006e-14	3.80221e-12	rna-XM_001925732.6|rna-XM_003360469.4|rna-XM_003360470.4|rna-XM_005673954.3|rna-XM_005673955.3|rna-XM_005673956.3|rna-XM_005673957.3|rna-XM_005673958.3|rna-XM_005673959.3|rna-XM_005673960.3|rna-XM_005673961.3|rna-XM_021080769.1|rna-XM_021080770.1|rna-XM_021080771.1|rna-XM_021080772.1
GO:0099547	regulation of translation at synapse, modulating synaptic transmission	BP	Level-7	15/1835	0	0	15/50187	1.31006e-14	3.53062e-12	rna-XM_001925732.6|rna-XM_003360469.4|rna-XM_003360470.4|rna-XM_005673954.3|rna-XM_005673955.3|rna-XM_005673956.3|rna-XM_005673957.3|rna-XM_005673958.3|rna-XM_005673959.3|rna-XM_005673960.3|rna-XM_005673961.3|rna-XM_021080769.1|rna-XM_021080770.1|rna-XM_021080771.1|rna-XM_021080772.1
GO:1901254	positive regulation of intracellular transport of viral material	BP	Level-6	15/1835	0	0	15/50187	1.31006e-14	3.29525e-12	rna-XM_001925732.6|rna-XM_003360469.4|rna-XM_003360470.4|rna-XM_005673954.3|rna-XM_005673955.3|rna-XM_005673956.3|rna-XM_005673957.3|rna-XM_005673958.3|rna-XM_005673959.3|rna-XM_005673960.3|rna-XM_005673961.3|rna-XM_021080769.1|rna-XM_021080770.1|rna-XM_021080771.1|rna-XM_021080772.1
GO:0140243	regulation of translation at synapse	BP	Level-8	15/1835	0	0	15/50187	1.31006e-14	3.08929e-12	rna-XM_001925732.6|rna-XM_003360469.4|rna-XM_003360470.4|rna-XM_005673954.3|rna-XM_005673955.3|rna-XM_005673956.3|rna-XM_005673957.3|rna-XM_005673958.3|rna-XM_005673959.3|rna-XM_005673960.3|rna-XM_005673961.3|rna-XM_021080769.1|rna-XM_021080770.1|rna-XM_021080771.1|rna-XM_021080772.1
GO:0045662	negative regulation of myoblast differentiation	BP	Level-7	23/1835	0	0	71/50187	1.56541e-14	3.4743e-12	rna-NM_001243933.1|rna-XM_013986429.2|rna-XM_013986432.2|rna-XM_013986433.2|rna-XM_013986434.2|rna-XM_013986435.2|rna-XM_013986436.2|rna-XM_013986437.2|rna-XM_021079440.1|rna-XM_021079441.1|rna-XM_021079442.1|rna-XM_021079443.1|rna-XM_021079445.1|rna-XM_021079446.1|rna-XM_021079447.1|rna-XM_021079448.1|rna-XM_021079449.1|rna-XM_021079450.1|rna-XM_021079451.1|rna-XM_021079452.1|rna-XM_021079453.1|…
GO:0090537	CERF complex	CC	Level-7	17/1835	0	0	18/50187	4.32987e-14	9.07589e-12	rna-XM_003135362.5|rna-XM_003360443.4|rna-XM_003360444.4|rna-XM_005673891.3|rna-XM_005673893.3|rna-XM_005673895.3|rna-XM_005673896.3|rna-XM_013986407.2|rna-XM_021080846.1|rna-XM_021080847.1|rna-XM_021080848.1|rna-XM_021080850.1|rna-XM_021080851.1|rna-XM_021080852.1|rna-XM_021080853.1|rna-XM_021080854.1|rna-XM_021080855.1
GO:0031523	Myb complex	CC	Level-3	16/1835	0	0	19/50187	5.44009e-14	1.08029e-11	rna-XM_021080723.1|rna-XM_021080724.1|rna-XM_021080725.1|rna-XM_021080726.1|rna-XM_021080727.1|rna-XM_021080728.1|rna-XM_021080729.1|rna-XM_021080730.1|rna-XM_021080731.1|rna-XM_021080733.1|rna-XM_021080734.1|rna-XM_021080735.1|rna-XM_021080736.1|rna-XM_021080737.1|rna-XM_021080738.1|rna-XM_021080739.1
GO:0007254	JNK cascade	BP	Level-7	47/1835	0	0	377/50187	5.65104e-14	1.06607e-11	rna-NM_001001860.1|rna-NM_001113053.1|rna-NM_214126.1|rna-XM_003135490.4|rna-XM_005673621.3|rna-XM_005674035.3|rna-XM_005674036.3|rna-XM_005674040.3|rna-XM_013986140.2|rna-XM_013986547.2|rna-XM_013986571.2|rna-XM_013991027.2|rna-XM_013991030.2|rna-XM_021079370.1|rna-XM_021079371.1|rna-XM_021079533.1|rna-XM_021079534.1|rna-XM_021079535.1|rna-XM_021079536.1|rna-XM_021079668.1|rna-XM_021079669.1|rna…
GO:0097444	spine apparatus	CC	Level-5	15/1835	0	0	16/50187	8.00471e-14	1.43818e-11	rna-XM_001925732.6|rna-XM_003360469.4|rna-XM_003360470.4|rna-XM_005673954.3|rna-XM_005673955.3|rna-XM_005673956.3|rna-XM_005673957.3|rna-XM_005673958.3|rna-XM_005673959.3|rna-XM_005673960.3|rna-XM_005673961.3|rna-XM_021080769.1|rna-XM_021080770.1|rna-XM_021080771.1|rna-XM_021080772.1
GO:0032173	septin collar	CC	Level-8	16/1835	0	0	16/50187	9.4369e-14	1.61843e-11	rna-XM_003135344.5|rna-XM_005673867.3|rna-XM_005673868.3|rna-XM_013986371.2|rna-XM_013986372.2|rna-XM_013986373.2|rna-XM_013986374.2|rna-XM_013986377.2|rna-XM_021080245.1|rna-XM_021080247.1|rna-XM_021080248.1|rna-XM_021080249.1|rna-XM_021080250.1|rna-XM_021080251.1|rna-XM_021080252.1|rna-XM_021080253.1
GO:1905000	regulation of membrane repolarization during atrial cardiac muscle cell action potential	BP	Level-7	16/1835	0	0	16/50187	9.4369e-14	1.54806e-11	rna-XM_021080723.1|rna-XM_021080724.1|rna-XM_021080725.1|rna-XM_021080726.1|rna-XM_021080727.1|rna-XM_021080728.1|rna-XM_021080729.1|rna-XM_021080730.1|rna-XM_021080731.1|rna-XM_021080733.1|rna-XM_021080734.1|rna-XM_021080735.1|rna-XM_021080736.1|rna-XM_021080737.1|rna-XM_021080738.1|rna-XM_021080739.1
GO:0007624	ultradian rhythm	BP	Level-3	16/1835	0	0	16/50187	9.4369e-14	1.48356e-11	rna-XM_013991000.2|rna-XM_021080157.1|rna-XM_021080158.1|rna-XM_021080159.1|rna-XM_021080160.1|rna-XM_021080161.1|rna-XM_021080162.1|rna-XM_021080163.1|rna-XM_021080164.1|rna-XM_021080165.1|rna-XM_021080166.1|rna-XM_021080167.1|rna-XM_021080168.1|rna-XM_021080169.1|rna-XM_021080170.1|rna-XM_021080171.1
GO:0060372	regulation of atrial cardiac muscle cell membrane repolarization	BP	Level-7	17/1835	0	0	22/50187	9.50351e-14	1.43427e-11	rna-XM_005673826.3|rna-XM_021080723.1|rna-XM_021080724.1|rna-XM_021080725.1|rna-XM_021080726.1|rna-XM_021080727.1|rna-XM_021080728.1|rna-XM_021080729.1|rna-XM_021080730.1|rna-XM_021080731.1|rna-XM_021080733.1|rna-XM_021080734.1|rna-XM_021080735.1|rna-XM_021080736.1|rna-XM_021080737.1|rna-XM_021080738.1|rna-XM_021080739.1
GO:0071105	response to interleukin-11	BP	Level-6	15/1835	0	0	17/50187	1.41887e-13	2.05899e-11	rna-NM_001037964.1|rna-XM_005657822.2|rna-XM_005657825.3|rna-XM_005657826.3|rna-XM_005657828.3|rna-XM_005657830.3|rna-XM_005657831.3|rna-XM_013990922.2|rna-XM_021079568.1|rna-XM_021079569.1|rna-XM_021079570.1|rna-XM_021079571.1|rna-XM_021079572.1|rna-XM_021079573.1|rna-XM_021079575.1
GO:0099170	postsynaptic modulation of chemical synaptic transmission	BP	Level-7	15/1835	0	0	18/50187	1.52545e-13	2.13167e-11	rna-XM_001925732.6|rna-XM_003360469.4|rna-XM_003360470.4|rna-XM_005673954.3|rna-XM_005673955.3|rna-XM_005673956.3|rna-XM_005673957.3|rna-XM_005673958.3|rna-XM_005673959.3|rna-XM_005673960.3|rna-XM_005673961.3|rna-XM_021080769.1|rna-XM_021080770.1|rna-XM_021080771.1|rna-XM_021080772.1
GO:0016574	histone ubiquitination	BP	Level-8	36/1835	0	0	162/50187	1.53655e-13	2.0705e-11	rna-XM_001927284.4|rna-XM_003360264.4|rna-XM_003360265.4|rna-XM_003360266.4|rna-XM_005673559.3|rna-XM_005673652.3|rna-XM_013986055.1|rna-XM_013986056.2|rna-XM_013986057.2|rna-XM_013986152.2|rna-XM_013986153.2|rna-XM_013986154.2|rna-XM_013986155.2|rna-XM_013986156.2|rna-XM_013986157.2|rna-XM_013986158.2|rna-XM_013986159.2|rna-XM_013986160.2|rna-XM_013986357.2|rna-XM_013986358.2|rna-XM_021079594.1|…
GO:0032876	negative regulation of DNA endoreduplication	BP	Level-8	18/1835	0	0	29/50187	1.61871e-13	2.10599e-11	rna-XM_003135124.6|rna-XM_005673650.3|rna-XM_005673884.3|rna-XM_005673885.3|rna-XM_005673887.3|rna-XM_013986402.2|rna-XM_013986403.2|rna-XM_013986404.2|rna-XM_021080224.1|rna-XM_021080225.1|rna-XM_021080226.1|rna-XM_021080227.1|rna-XM_021080228.1|rna-XM_021080229.1|rna-XM_021080230.1|rna-XM_021080231.1|rna-XM_021080232.1|rna-XM_021080606.1
GO:0071598	neuronal ribonucleoprotein granule	CC	Level-6	18/1835	0	0	29/50187	1.61871e-13	2.03579e-11	rna-NM_001246668.1|rna-XM_001925732.6|rna-XM_003360469.4|rna-XM_003360470.4|rna-XM_005673594.3|rna-XM_005673954.3|rna-XM_005673955.3|rna-XM_005673956.3|rna-XM_005673957.3|rna-XM_005673958.3|rna-XM_005673959.3|rna-XM_005673960.3|rna-XM_005673961.3|rna-XM_013986114.1|rna-XM_021080769.1|rna-XM_021080770.1|rna-XM_021080771.1|rna-XM_021080772.1
GO:1904009	cellular response to monosodium glutamate	BP	Level-6	15/1835	0	0	19/50187	1.8141e-13	2.20794e-11	rna-XM_001925732.6|rna-XM_003360469.4|rna-XM_003360470.4|rna-XM_005673954.3|rna-XM_005673955.3|rna-XM_005673956.3|rna-XM_005673957.3|rna-XM_005673958.3|rna-XM_005673959.3|rna-XM_005673960.3|rna-XM_005673961.3|rna-XM_021080769.1|rna-XM_021080770.1|rna-XM_021080771.1|rna-XM_021080772.1
GO:0042025	host cell nucleus	CC	Level-8	15/1835	0	0	19/50187	1.8141e-13	2.13894e-11	rna-XM_001925732.6|rna-XM_003360469.4|rna-XM_003360470.4|rna-XM_005673954.3|rna-XM_005673955.3|rna-XM_005673956.3|rna-XM_005673957.3|rna-XM_005673958.3|rna-XM_005673959.3|rna-XM_005673960.3|rna-XM_005673961.3|rna-XM_021080769.1|rna-XM_021080770.1|rna-XM_021080771.1|rna-XM_021080772.1
GO:0044094	host cell nuclear part	CC	Level-6	15/1835	0	0	19/50187	1.8141e-13	2.07413e-11	rna-XM_001925732.6|rna-XM_003360469.4|rna-XM_003360470.4|rna-XM_005673954.3|rna-XM_005673955.3|rna-XM_005673956.3|rna-XM_005673957.3|rna-XM_005673958.3|rna-XM_005673959.3|rna-XM_005673960.3|rna-XM_005673961.3|rna-XM_021080769.1|rna-XM_021080770.1|rna-XM_021080771.1|rna-XM_021080772.1
GO:1902396	protein localization to bicellular tight junction	BP	Level-7	16/1835	0	0	22/50187	1.90403e-13	2.11292e-11	rna-XM_021080723.1|rna-XM_021080724.1|rna-XM_021080725.1|rna-XM_021080726.1|rna-XM_021080727.1|rna-XM_021080728.1|rna-XM_021080729.1|rna-XM_021080730.1|rna-XM_021080731.1|rna-XM_021080733.1|rna-XM_021080734.1|rna-XM_021080735.1|rna-XM_021080736.1|rna-XM_021080737.1|rna-XM_021080738.1|rna-XM_021080739.1
GO:1905031	regulation of membrane repolarization during cardiac muscle cell action potential	BP	Level-6	16/1835	0	0	22/50187	1.90403e-13	2.05255e-11	rna-XM_021080723.1|rna-XM_021080724.1|rna-XM_021080725.1|rna-XM_021080726.1|rna-XM_021080727.1|rna-XM_021080728.1|rna-XM_021080729.1|rna-XM_021080730.1|rna-XM_021080731.1|rna-XM_021080733.1|rna-XM_021080734.1|rna-XM_021080735.1|rna-XM_021080736.1|rna-XM_021080737.1|rna-XM_021080738.1|rna-XM_021080739.1
GO:0005940	septin ring	CC	Level-8	16/1835	0	0	22/50187	1.90403e-13	1.99553e-11	rna-XM_003135344.5|rna-XM_005673867.3|rna-XM_005673868.3|rna-XM_013986371.2|rna-XM_013986372.2|rna-XM_013986373.2|rna-XM_013986374.2|rna-XM_013986377.2|rna-XM_021080245.1|rna-XM_021080247.1|rna-XM_021080248.1|rna-XM_021080249.1|rna-XM_021080250.1|rna-XM_021080251.1|rna-XM_021080252.1|rna-XM_021080253.1
GO:0032875	regulation of DNA endoreduplication	BP	Level-7	18/1835	0	0	33/50187	2.80109e-13	2.85636e-11	rna-XM_003135124.6|rna-XM_005673650.3|rna-XM_005673884.3|rna-XM_005673885.3|rna-XM_005673887.3|rna-XM_013986402.2|rna-XM_013986403.2|rna-XM_013986404.2|rna-XM_021080224.1|rna-XM_021080225.1|rna-XM_021080226.1|rna-XM_021080227.1|rna-XM_021080228.1|rna-XM_021080229.1|rna-XM_021080230.1|rna-XM_021080231.1|rna-XM_021080232.1|rna-XM_021080606.1
GO:1901252	regulation of intracellular transport of viral material	BP	Level-5	15/1835	0	0	20/50187	2.9976e-13	2.9763e-11	rna-XM_001925732.6|rna-XM_003360469.4|rna-XM_003360470.4|rna-XM_005673954.3|rna-XM_005673955.3|rna-XM_005673956.3|rna-XM_005673957.3|rna-XM_005673958.3|rna-XM_005673959.3|rna-XM_005673960.3|rna-XM_005673961.3|rna-XM_021080769.1|rna-XM_021080770.1|rna-XM_021080771.1|rna-XM_021080772.1
GO:1902416	positive regulation of mRNA binding	BP	Level-7	15/1835	0	0	20/50187	2.9976e-13	2.89999e-11	rna-XM_001925732.6|rna-XM_003360469.4|rna-XM_003360470.4|rna-XM_005673954.3|rna-XM_005673955.3|rna-XM_005673956.3|rna-XM_005673957.3|rna-XM_005673958.3|rna-XM_005673959.3|rna-XM_005673960.3|rna-XM_005673961.3|rna-XM_021080769.1|rna-XM_021080770.1|rna-XM_021080771.1|rna-XM_021080772.1
GO:1905244	regulation of modification of synaptic structure	BP	Level-7	20/1835	0	0	30/50187	3.03313e-13	2.861e-11	rna-XM_001925732.6|rna-XM_003360469.4|rna-XM_003360470.4|rna-XM_005673954.3|rna-XM_005673955.3|rna-XM_005673956.3|rna-XM_005673957.3|rna-XM_005673958.3|rna-XM_005673959.3|rna-XM_005673960.3|rna-XM_005673961.3|rna-XM_021080663.1|rna-XM_021080664.1|rna-XM_021080665.1|rna-XM_021080666.1|rna-XM_021080667.1|rna-XM_021080769.1|rna-XM_021080770.1|rna-XM_021080771.1|rna-XM_021080772.1
GO:0097368	establishment of Sertoli cell barrier	BP	Level-5	16/1835	0	0	25/50187	3.21632e-13	2.9598e-11	rna-XM_021080723.1|rna-XM_021080724.1|rna-XM_021080725.1|rna-XM_021080726.1|rna-XM_021080727.1|rna-XM_021080728.1|rna-XM_021080729.1|rna-XM_021080730.1|rna-XM_021080731.1|rna-XM_021080733.1|rna-XM_021080734.1|rna-XM_021080735.1|rna-XM_021080736.1|rna-XM_021080737.1|rna-XM_021080738.1|rna-XM_021080739.1
GO:0052405	negative regulation by host of symbiont molecular function	BP	Level-6	16/1835	0	0	25/50187	3.21632e-13	2.88932e-11	rna-NM_001244747.1|rna-XM_005673419.3|rna-XM_005673420.3|rna-XM_005673422.3|rna-XM_005673423.3|rna-XM_005673424.3|rna-XM_005673425.3|rna-XM_005673427.3|rna-XM_013985906.2|rna-XM_013985908.2|rna-XM_013985909.2|rna-XM_021079457.1|rna-XM_021079458.1|rna-XM_021079459.1|rna-XM_021079461.1|rna-XM_021079462.1
GO:0035197	siRNA binding	MF	Level-7	17/1835	0	0	30/50187	3.39617e-13	2.97994e-11	rna-NM_001097434.1|rna-XM_001925732.6|rna-XM_003360469.4|rna-XM_003360470.4|rna-XM_005673954.3|rna-XM_005673955.3|rna-XM_005673956.3|rna-XM_005673957.3|rna-XM_005673958.3|rna-XM_005673959.3|rna-XM_005673960.3|rna-XM_005673961.3|rna-XM_021080769.1|rna-XM_021080770.1|rna-XM_021080771.1|rna-XM_021080772.1|rna-XM_021080802.1
GO:0016589	NURF complex	CC	Level-7	17/1835	0	0	30/50187	3.39617e-13	2.91222e-11	rna-XM_003135362.5|rna-XM_003360443.4|rna-XM_003360444.4|rna-XM_005673891.3|rna-XM_005673893.3|rna-XM_005673895.3|rna-XM_005673896.3|rna-XM_013986407.2|rna-XM_021080846.1|rna-XM_021080847.1|rna-XM_021080848.1|rna-XM_021080850.1|rna-XM_021080851.1|rna-XM_021080852.1|rna-XM_021080853.1|rna-XM_021080854.1|rna-XM_021080855.1
GO:0140034	methylation-dependent protein binding	MF	Level-5	37/1835	0	0	231/50187	3.43947e-13	2.88381e-11	rna-NM_001244081.1|rna-NM_001244094.1|rna-XM_001925732.6|rna-XM_003135130.4|rna-XM_003135134.4|rna-XM_003360469.4|rna-XM_003360470.4|rna-XM_005673396.3|rna-XM_005673397.3|rna-XM_005673655.3|rna-XM_005673656.3|rna-XM_005673680.3|rna-XM_005673681.3|rna-XM_005673683.3|rna-XM_005673684.3|rna-XM_005673954.3|rna-XM_005673955.3|rna-XM_005673956.3|rna-XM_005673957.3|rna-XM_005673958.3|rna-XM_005673959.3|…
GO:0035064	methylated histone binding	MF	Level-5	37/1835	0	0	231/50187	3.43947e-13	2.82111e-11	rna-NM_001244081.1|rna-NM_001244094.1|rna-XM_001925732.6|rna-XM_003135130.4|rna-XM_003135134.4|rna-XM_003360469.4|rna-XM_003360470.4|rna-XM_005673396.3|rna-XM_005673397.3|rna-XM_005673655.3|rna-XM_005673656.3|rna-XM_005673680.3|rna-XM_005673681.3|rna-XM_005673683.3|rna-XM_005673684.3|rna-XM_005673954.3|rna-XM_005673955.3|rna-XM_005673956.3|rna-XM_005673957.3|rna-XM_005673958.3|rna-XM_005673959.3|…
GO:1905216	positive regulation of RNA binding	BP	Level-6	15/1835	0	0	21/50187	4.73621e-13	3.80207e-11	rna-XM_001925732.6|rna-XM_003360469.4|rna-XM_003360470.4|rna-XM_005673954.3|rna-XM_005673955.3|rna-XM_005673956.3|rna-XM_005673957.3|rna-XM_005673958.3|rna-XM_005673959.3|rna-XM_005673960.3|rna-XM_005673961.3|rna-XM_021080769.1|rna-XM_021080770.1|rna-XM_021080771.1|rna-XM_021080772.1
GO:1902373	negative regulation of mRNA catabolic process	BP	Level-8	33/1835	0	0	140/50187	4.88387e-13	3.83893e-11	rna-XM_001925732.6|rna-XM_003360469.4|rna-XM_003360470.4|rna-XM_005673954.3|rna-XM_005673955.3|rna-XM_005673956.3|rna-XM_005673957.3|rna-XM_005673958.3|rna-XM_005673959.3|rna-XM_005673960.3|rna-XM_005673961.3|rna-XM_021080358.1|rna-XM_021080359.1|rna-XM_021080360.1|rna-XM_021080361.1|rna-XM_021080362.1|rna-XM_021080363.1|rna-XM_021080364.1|rna-XM_021080365.1|rna-XM_021080366.1|rna-XM_021080367.1|…
GO:0033592	RNA strand annealing activity	MF	Level-6	16/1835	0	0	26/50187	5.83755e-13	4.49492e-11	rna-NM_001246203.1|rna-XM_001925732.6|rna-XM_003360469.4|rna-XM_003360470.4|rna-XM_005673954.3|rna-XM_005673955.3|rna-XM_005673956.3|rna-XM_005673957.3|rna-XM_005673958.3|rna-XM_005673959.3|rna-XM_005673960.3|rna-XM_005673961.3|rna-XM_021080769.1|rna-XM_021080770.1|rna-XM_021080771.1|rna-XM_021080772.1
GO:0071104	response to interleukin-9	BP	Level-6	18/1835	0	0	38/50187	7.17426e-13	5.4137e-11	rna-NM_001037964.1|rna-NM_214083.2|rna-XM_005657822.2|rna-XM_005657825.3|rna-XM_005657826.3|rna-XM_005657828.3|rna-XM_005657830.3|rna-XM_005657831.3|rna-XM_013990922.2|rna-XM_021079496.1|rna-XM_021079497.1|rna-XM_021079568.1|rna-XM_021079569.1|rna-XM_021079570.1|rna-XM_021079571.1|rna-XM_021079572.1|rna-XM_021079573.1|rna-XM_021079575.1
GO:0043981	histone H4-K5 acetylation	BP	Level-10	24/1835	0	0	85/50187	7.20313e-13	5.3289e-11	rna-NM_001039748.2|rna-XM_005673581.3|rna-XM_005673582.3|rna-XM_005673712.3|rna-XM_005673713.3|rna-XM_013986083.2|rna-XM_013986084.2|rna-XM_013986085.2|rna-XM_013986086.2|rna-XM_013986087.2|rna-XM_013986088.2|rna-XM_013986089.2|rna-XM_013986090.2|rna-XM_013986091.2|rna-XM_013986235.2|rna-XM_013986236.2|rna-XM_021079577.1|rna-XM_021080377.1|rna-XM_021080378.1|rna-XM_021080379.1|rna-XM_021080380.1|…
GO:0043982	histone H4-K8 acetylation	BP	Level-10	24/1835	0	0	85/50187	7.20313e-13	5.22642e-11	rna-NM_001039748.2|rna-XM_005673581.3|rna-XM_005673582.3|rna-XM_005673712.3|rna-XM_005673713.3|rna-XM_013986083.2|rna-XM_013986084.2|rna-XM_013986085.2|rna-XM_013986086.2|rna-XM_013986087.2|rna-XM_013986088.2|rna-XM_013986089.2|rna-XM_013986090.2|rna-XM_013986091.2|rna-XM_013986235.2|rna-XM_013986236.2|rna-XM_021079577.1|rna-XM_021080377.1|rna-XM_021080378.1|rna-XM_021080379.1|rna-XM_021080380.1|…
GO:0052428	modulation by host of symbiont molecular function	BP	Level-5	16/1835	0	0	27/50187	7.97584e-13	5.6779e-11	rna-NM_001244747.1|rna-XM_005673419.3|rna-XM_005673420.3|rna-XM_005673422.3|rna-XM_005673423.3|rna-XM_005673424.3|rna-XM_005673425.3|rna-XM_005673427.3|rna-XM_013985906.2|rna-XM_013985908.2|rna-XM_013985909.2|rna-XM_021079457.1|rna-XM_021079458.1|rna-XM_021079459.1|rna-XM_021079461.1|rna-XM_021079462.1
GO:0015931	nucleobase-containing compound transport	BP	Level-6	61/1835	0	0	555/50187	8.54206e-13	5.96837e-11	rna-NM_001243671.1|rna-XM_001925732.6|rna-XM_001927440.5|rna-XM_003135162.4|rna-XM_003135163.4|rna-XM_003135164.4|rna-XM_003135166.4|rna-XM_003135340.4|rna-XM_003135341.5|rna-XM_003360469.4|rna-XM_003360470.4|rna-XM_005654285.3|rna-XM_005654286.3|rna-XM_005654287.3|rna-XM_005654288.3|rna-XM_005673954.3|rna-XM_005673955.3|rna-XM_005673956.3|rna-XM_005673957.3|rna-XM_005673958.3|rna-XM_005673959.3|…
GO:0098910	regulation of atrial cardiac muscle cell action potential	BP	Level-6	16/1835	0	0	28/50187	1.03484e-12	7.09899e-11	rna-XM_021080723.1|rna-XM_021080724.1|rna-XM_021080725.1|rna-XM_021080726.1|rna-XM_021080727.1|rna-XM_021080728.1|rna-XM_021080729.1|rna-XM_021080730.1|rna-XM_021080731.1|rna-XM_021080733.1|rna-XM_021080734.1|rna-XM_021080735.1|rna-XM_021080736.1|rna-XM_021080737.1|rna-XM_021080738.1|rna-XM_021080739.1
GO:0044830	modulation by host of viral RNA genome replication	BP	Level-7	15/1835	0	0	23/50187	1.2409e-12	8.36054e-11	rna-XM_001925732.6|rna-XM_003360469.4|rna-XM_003360470.4|rna-XM_005673954.3|rna-XM_005673955.3|rna-XM_005673956.3|rna-XM_005673957.3|rna-XM_005673958.3|rna-XM_005673959.3|rna-XM_005673960.3|rna-XM_005673961.3|rna-XM_021080769.1|rna-XM_021080770.1|rna-XM_021080771.1|rna-XM_021080772.1
GO:0017048	Rho GTPase binding	MF	Level-8	92/1835	0	0	661/50187	1.29352e-12	8.5622e-11	rna-XM_003135200.4|rna-XM_003135484.5|rna-XM_003484140.3|rna-XM_005657810.3|rna-XM_005657811.3|rna-XM_013986462.2|rna-XM_013986464.2|rna-XM_013990906.2|rna-XM_013990907.2|rna-XM_013990908.2|rna-XM_013990909.2|rna-XM_013990911.2|rna-XM_013990937.2|rna-XM_013990938.2|rna-XM_013991027.2|rna-XM_013991030.2|rna-XM_021079609.1|rna-XM_021079610.1|rna-XM_021079611.1|rna-XM_021079694.1|rna-XM_021079695.1|…
GO:0008278	cohesin complex	CC	Level-3	18/1835	0	0	41/50187	1.31273e-12	8.53952e-11	rna-XM_003135124.6|rna-XM_005673650.3|rna-XM_005673884.3|rna-XM_005673885.3|rna-XM_005673887.3|rna-XM_013986402.2|rna-XM_013986403.2|rna-XM_013986404.2|rna-XM_021080224.1|rna-XM_021080225.1|rna-XM_021080226.1|rna-XM_021080227.1|rna-XM_021080228.1|rna-XM_021080229.1|rna-XM_021080230.1|rna-XM_021080231.1|rna-XM_021080232.1|rna-XM_021080606.1
GO:0007195	adenylate cyclase-inhibiting dopamine receptor signaling pathway	BP	Level-5	16/1835	0	0	29/50187	1.49358e-12	9.55134e-11	rna-XM_021080723.1|rna-XM_021080724.1|rna-XM_021080725.1|rna-XM_021080726.1|rna-XM_021080727.1|rna-XM_021080728.1|rna-XM_021080729.1|rna-XM_021080730.1|rna-XM_021080731.1|rna-XM_021080733.1|rna-XM_021080734.1|rna-XM_021080735.1|rna-XM_021080736.1|rna-XM_021080737.1|rna-XM_021080738.1|rna-XM_021080739.1
GO:0000415	negative regulation of histone H3-K36 methylation	BP	Level-11	13/1835	0	0	14/50187	1.55298e-12	9.76566e-11	rna-XM_003360264.4|rna-XM_003360265.4|rna-XM_003360266.4|rna-XM_005673559.3|rna-XM_013986055.1|rna-XM_013986056.2|rna-XM_013986057.2|rna-XM_021079594.1|rna-XM_021079595.1|rna-XM_021079596.1|rna-XM_021079597.1|rna-XM_021079598.1|rna-XM_021079599.1
GO:1903312	negative regulation of mRNA metabolic process	BP	Level-8	37/1835	0	0	235/50187	1.79845e-12	1.11239e-10	rna-NM_001244096.1|rna-XM_001925732.6|rna-XM_003360469.4|rna-XM_003360470.4|rna-XM_005673954.3|rna-XM_005673955.3|rna-XM_005673956.3|rna-XM_005673957.3|rna-XM_005673958.3|rna-XM_005673959.3|rna-XM_005673960.3|rna-XM_005673961.3|rna-XM_013986455.2|rna-XM_021079411.1|rna-XM_021079412.1|rna-XM_021080358.1|rna-XM_021080359.1|rna-XM_021080360.1|rna-XM_021080361.1|rna-XM_021080362.1|rna-XM_021080363.1|…
GO:1902415	regulation of mRNA binding	BP	Level-6	15/1835	0	0	24/50187	1.83165e-12	1.11465e-10	rna-XM_001925732.6|rna-XM_003360469.4|rna-XM_003360470.4|rna-XM_005673954.3|rna-XM_005673955.3|rna-XM_005673956.3|rna-XM_005673957.3|rna-XM_005673958.3|rna-XM_005673959.3|rna-XM_005673960.3|rna-XM_005673961.3|rna-XM_021080769.1|rna-XM_021080770.1|rna-XM_021080771.1|rna-XM_021080772.1
GO:0044362	negative regulation of molecular function in other organism	BP	Level-5	16/1835	0	0	30/50187	2.04259e-12	1.22328e-10	rna-NM_001244747.1|rna-XM_005673419.3|rna-XM_005673420.3|rna-XM_005673422.3|rna-XM_005673423.3|rna-XM_005673424.3|rna-XM_005673425.3|rna-XM_005673427.3|rna-XM_013985906.2|rna-XM_013985908.2|rna-XM_013985909.2|rna-XM_021079457.1|rna-XM_021079458.1|rna-XM_021079459.1|rna-XM_021079461.1|rna-XM_021079462.1
GO:0034988	Fc-gamma receptor I complex binding	MF	Level-4	16/1835	0	0	30/50187	2.04259e-12	1.20417e-10	rna-XM_021080723.1|rna-XM_021080724.1|rna-XM_021080725.1|rna-XM_021080726.1|rna-XM_021080727.1|rna-XM_021080728.1|rna-XM_021080729.1|rna-XM_021080730.1|rna-XM_021080731.1|rna-XM_021080733.1|rna-XM_021080734.1|rna-XM_021080735.1|rna-XM_021080736.1|rna-XM_021080737.1|rna-XM_021080738.1|rna-XM_021080739.1
GO:0052204	negative regulation of molecular function in other organism involved in symbiotic interaction	BP	Level-6	16/1835	0	0	30/50187	2.04259e-12	1.18564e-10	rna-NM_001244747.1|rna-XM_005673419.3|rna-XM_005673420.3|rna-XM_005673422.3|rna-XM_005673423.3|rna-XM_005673424.3|rna-XM_005673425.3|rna-XM_005673427.3|rna-XM_013985906.2|rna-XM_013985908.2|rna-XM_013985909.2|rna-XM_021079457.1|rna-XM_021079458.1|rna-XM_021079459.1|rna-XM_021079461.1|rna-XM_021079462.1
GO:0031010	ISWI-type complex	CC	Level-6	17/1835	0	0	36/50187	2.08167e-12	1.19002e-10	rna-XM_003135362.5|rna-XM_003360443.4|rna-XM_003360444.4|rna-XM_005673891.3|rna-XM_005673893.3|rna-XM_005673895.3|rna-XM_005673896.3|rna-XM_013986407.2|rna-XM_021080846.1|rna-XM_021080847.1|rna-XM_021080848.1|rna-XM_021080850.1|rna-XM_021080851.1|rna-XM_021080852.1|rna-XM_021080853.1|rna-XM_021080854.1|rna-XM_021080855.1
GO:0016973	poly(A)+ mRNA export from nucleus	BP	Level-8	19/1835	0	0	52/50187	3.338e-12	1.87974e-10	rna-XM_013986394.2|rna-XM_013986395.2|rna-XM_013986396.2|rna-XM_013986397.2|rna-XM_021079855.1|rna-XM_021079856.1|rna-XM_021079857.1|rna-XM_021080220.1|rna-XM_021080460.1|rna-XM_021080461.1|rna-XM_021080462.1|rna-XM_021080463.1|rna-XM_021080464.1|rna-XM_021080465.1|rna-XM_021080466.1|rna-XM_021080467.1|rna-XM_021080468.1|rna-XM_021080469.1|rna-XM_021080470.1
GO:0009895	negative regulation of catabolic process	BP	Level-6	96/1835	0	0	922/50187	3.61944e-12	2.00826e-10	rna-NM_001039748.2|rna-NM_001077220.1|rna-NM_001142668.1|rna-NM_001143721.1|rna-NM_213857.1|rna-XM_001925732.6|rna-XM_001928070.5|rna-XM_003135147.6|rna-XM_003135463.6|rna-XM_003360469.4|rna-XM_003360470.4|rna-XM_005657528.3|rna-XM_005673573.3|rna-XM_005673574.3|rna-XM_005673575.3|rna-XM_005673576.3|rna-XM_005673663.3|rna-XM_005673664.3|rna-XM_005673712.3|rna-XM_005673713.3|rna-XM_005673954.3|rna…
GO:0000445	THO complex part of transcription export complex	CC	Level-4	15/1835	0	0	26/50187	4.1912e-12	2.2918e-10	rna-XM_013986394.2|rna-XM_013986395.2|rna-XM_013986396.2|rna-XM_013986397.2|rna-XM_021080460.1|rna-XM_021080461.1|rna-XM_021080462.1|rna-XM_021080463.1|rna-XM_021080464.1|rna-XM_021080465.1|rna-XM_021080466.1|rna-XM_021080467.1|rna-XM_021080468.1|rna-XM_021080469.1|rna-XM_021080470.1
GO:1990812	growth cone filopodium	CC	Level-6	15/1835	0	0	26/50187	4.1912e-12	2.25906e-10	rna-XM_001925732.6|rna-XM_003360469.4|rna-XM_003360470.4|rna-XM_005673954.3|rna-XM_005673955.3|rna-XM_005673956.3|rna-XM_005673957.3|rna-XM_005673958.3|rna-XM_005673959.3|rna-XM_005673960.3|rna-XM_005673961.3|rna-XM_021080769.1|rna-XM_021080770.1|rna-XM_021080771.1|rna-XM_021080772.1
GO:0000347	THO complex	CC	Level-3	15/1835	0	0	26/50187	4.1912e-12	2.22724e-10	rna-XM_013986394.2|rna-XM_013986395.2|rna-XM_013986396.2|rna-XM_013986397.2|rna-XM_021080460.1|rna-XM_021080461.1|rna-XM_021080462.1|rna-XM_021080463.1|rna-XM_021080464.1|rna-XM_021080465.1|rna-XM_021080466.1|rna-XM_021080467.1|rna-XM_021080468.1|rna-XM_021080469.1|rna-XM_021080470.1
GO:0044359	modulation of molecular function in other organism	BP	Level-4	16/1835	0	0	32/50187	4.35907e-12	2.28427e-10	rna-NM_001244747.1|rna-XM_005673419.3|rna-XM_005673420.3|rna-XM_005673422.3|rna-XM_005673423.3|rna-XM_005673424.3|rna-XM_005673425.3|rna-XM_005673427.3|rna-XM_013985906.2|rna-XM_013985908.2|rna-XM_013985909.2|rna-XM_021079457.1|rna-XM_021079458.1|rna-XM_021079459.1|rna-XM_021079461.1|rna-XM_021079462.1
GO:0052205	modulation of molecular function in other organism involved in symbiotic interaction	BP	Level-5	16/1835	0	0	32/50187	4.35907e-12	2.25298e-10	rna-NM_001244747.1|rna-XM_005673419.3|rna-XM_005673420.3|rna-XM_005673422.3|rna-XM_005673423.3|rna-XM_005673424.3|rna-XM_005673425.3|rna-XM_005673427.3|rna-XM_013985906.2|rna-XM_013985908.2|rna-XM_013985909.2|rna-XM_021079457.1|rna-XM_021079458.1|rna-XM_021079459.1|rna-XM_021079461.1|rna-XM_021079462.1
GO:0070171	negative regulation of tooth mineralization	BP	Level-7	13/1835	0	0	16/50187	5.06151e-12	2.58068e-10	rna-XM_003360264.4|rna-XM_003360265.4|rna-XM_003360266.4|rna-XM_005673559.3|rna-XM_013986055.1|rna-XM_013986056.2|rna-XM_013986057.2|rna-XM_021079594.1|rna-XM_021079595.1|rna-XM_021079596.1|rna-XM_021079597.1|rna-XM_021079598.1|rna-XM_021079599.1
GO:1905214	regulation of RNA binding	BP	Level-5	15/1835	0	0	27/50187	6.39244e-12	3.21582e-10	rna-XM_001925732.6|rna-XM_003360469.4|rna-XM_003360470.4|rna-XM_005673954.3|rna-XM_005673955.3|rna-XM_005673956.3|rna-XM_005673957.3|rna-XM_005673958.3|rna-XM_005673959.3|rna-XM_005673960.3|rna-XM_005673961.3|rna-XM_021080769.1|rna-XM_021080770.1|rna-XM_021080771.1|rna-XM_021080772.1
GO:2000301	negative regulation of synaptic vesicle exocytosis	BP	Level-7	15/1835	0	0	27/50187	6.39244e-12	3.17351e-10	rna-XM_001925732.6|rna-XM_003360469.4|rna-XM_003360470.4|rna-XM_005673954.3|rna-XM_005673955.3|rna-XM_005673956.3|rna-XM_005673957.3|rna-XM_005673958.3|rna-XM_005673959.3|rna-XM_005673960.3|rna-XM_005673961.3|rna-XM_021080769.1|rna-XM_021080770.1|rna-XM_021080771.1|rna-XM_021080772.1
GO:1990172	G protein-coupled receptor catabolic process	BP	Level-6	12/1835	0	0	12/50187	6.4343e-12	3.15281e-10	rna-XM_005657877.3|rna-XM_013990973.2|rna-XM_013990974.2|rna-XM_013990975.2|rna-XM_021079925.1|rna-XM_021079926.1|rna-XM_021079927.1|rna-XM_021079928.1|rna-XM_021079929.1|rna-XM_021079930.1|rna-XM_021079931.1|rna-XM_021079932.1
GO:0036310	annealing helicase activity	MF	Level-4	17/1835	0	0	40/50187	7.20468e-12	3.48503e-10	rna-XM_003135362.5|rna-XM_003360443.4|rna-XM_003360444.4|rna-XM_005673891.3|rna-XM_005673893.3|rna-XM_005673895.3|rna-XM_005673896.3|rna-XM_013986407.2|rna-XM_021080846.1|rna-XM_021080847.1|rna-XM_021080848.1|rna-XM_021080850.1|rna-XM_021080851.1|rna-XM_021080852.1|rna-XM_021080853.1|rna-XM_021080854.1|rna-XM_021080855.1
GO:0045072	regulation of interferon-gamma biosynthetic process	BP	Level-7	16/1835	0	0	34/50187	8.82627e-12	4.21538e-10	rna-NM_001097434.1|rna-NM_001128438.1|rna-NM_214187.1|rna-XM_005673404.3|rna-XM_005673405.3|rna-XM_013985894.2|rna-XM_013985895.2|rna-XM_013985896.2|rna-XM_021079505.1|rna-XM_021079506.1|rna-XM_021079507.1|rna-XM_021079508.1|rna-XM_021079509.1|rna-XM_021079537.1|rna-XM_021079538.1|rna-XM_021079539.1
GO:1901673	regulation of mitotic spindle assembly	BP	Level-8	18/1835	0	0	48/50187	8.95206e-12	4.22202e-10	rna-XM_003135124.6|rna-XM_005673650.3|rna-XM_005673884.3|rna-XM_005673885.3|rna-XM_005673887.3|rna-XM_013986402.2|rna-XM_013986403.2|rna-XM_013986404.2|rna-XM_021080224.1|rna-XM_021080225.1|rna-XM_021080226.1|rna-XM_021080227.1|rna-XM_021080228.1|rna-XM_021080229.1|rna-XM_021080230.1|rna-XM_021080231.1|rna-XM_021080232.1|rna-XM_021080606.1
GO:0000733	DNA strand renaturation	BP	Level-6	17/1835	0	0	41/50187	9.62985e-12	4.48561e-10	rna-XM_003135362.5|rna-XM_003360443.4|rna-XM_003360444.4|rna-XM_005673891.3|rna-XM_005673893.3|rna-XM_005673895.3|rna-XM_005673896.3|rna-XM_013986407.2|rna-XM_021080846.1|rna-XM_021080847.1|rna-XM_021080848.1|rna-XM_021080850.1|rna-XM_021080851.1|rna-XM_021080852.1|rna-XM_021080853.1|rna-XM_021080854.1|rna-XM_021080855.1
GO:0065001	specification of axis polarity	BP	Level-4	13/1835	0	0	18/50187	1.43489e-11	6.60222e-10	rna-XM_003360264.4|rna-XM_003360265.4|rna-XM_003360266.4|rna-XM_005673559.3|rna-XM_013986055.1|rna-XM_013986056.2|rna-XM_013986057.2|rna-XM_021079594.1|rna-XM_021079595.1|rna-XM_021079596.1|rna-XM_021079597.1|rna-XM_021079598.1|rna-XM_021079599.1
GO:0042483	negative regulation of odontogenesis	BP	Level-7	13/1835	0	0	18/50187	1.43489e-11	6.52268e-10	rna-XM_003360264.4|rna-XM_003360265.4|rna-XM_003360266.4|rna-XM_005673559.3|rna-XM_013986055.1|rna-XM_013986056.2|rna-XM_013986057.2|rna-XM_021079594.1|rna-XM_021079595.1|rna-XM_021079596.1|rna-XM_021079597.1|rna-XM_021079598.1|rna-XM_021079599.1
GO:0051589	negative regulation of neurotransmitter transport	BP	Level-6	24/1835	0	0	103/50187	1.76624e-11	7.93337e-10	rna-XM_001925732.6|rna-XM_001927816.6|rna-XM_003360230.4|rna-XM_003360231.4|rna-XM_003360469.4|rna-XM_003360470.4|rna-XM_005673443.3|rna-XM_005673444.3|rna-XM_005673445.3|rna-XM_005673954.3|rna-XM_005673955.3|rna-XM_005673956.3|rna-XM_005673957.3|rna-XM_005673958.3|rna-XM_005673959.3|rna-XM_005673960.3|rna-XM_005673961.3|rna-XM_013985918.2|rna-XM_021079591.1|rna-XM_021079592.1|rna-XM_021080769.1|…
GO:0016570	histone modification	BP	Level-7	122/1835	0	0	1433/50187	1.80045e-11	7.99187e-10	rna-NM_001039748.2|rna-NM_001097433.1|rna-NM_001243023.1|rna-NM_001244081.1|rna-NM_001244094.1|rna-XM_001927284.4|rna-XM_003134956.6|rna-XM_003135110.4|rna-XM_003135267.3|rna-XM_003360236.5|rna-XM_003360264.4|rna-XM_003360265.4|rna-XM_003360266.4|rna-XM_003360315.5|rna-XM_003360402.4|rna-XM_005657898.3|rna-XM_005673396.3|rna-XM_005673397.3|rna-XM_005673458.3|rna-XM_005673459.2|rna-XM_005673559.3|…
GO:1902804	negative regulation of synaptic vesicle transport	BP	Level-6	15/1835	0	0	30/50187	1.97368e-11	8.65893e-10	rna-XM_001925732.6|rna-XM_003360469.4|rna-XM_003360470.4|rna-XM_005673954.3|rna-XM_005673955.3|rna-XM_005673956.3|rna-XM_005673957.3|rna-XM_005673958.3|rna-XM_005673959.3|rna-XM_005673960.3|rna-XM_005673961.3|rna-XM_021080769.1|rna-XM_021080770.1|rna-XM_021080771.1|rna-XM_021080772.1
GO:0016569	covalent chromatin modification	BP	Level-6	122/1835	0	0	1453/50187	2.47845e-11	1.07485e-09	rna-NM_001039748.2|rna-NM_001097433.1|rna-NM_001243023.1|rna-NM_001244081.1|rna-NM_001244094.1|rna-XM_001927284.4|rna-XM_003134956.6|rna-XM_003135110.4|rna-XM_003135267.3|rna-XM_003360236.5|rna-XM_003360264.4|rna-XM_003360265.4|rna-XM_003360266.4|rna-XM_003360315.5|rna-XM_003360402.4|rna-XM_005657898.3|rna-XM_005673396.3|rna-XM_005673397.3|rna-XM_005673458.3|rna-XM_005673459.2|rna-XM_005673559.3|…
GO:0000340	RNA 7-methylguanosine cap binding	MF	Level-7	15/1835	0	0	31/50187	2.8165e-11	1.20758e-09	rna-XM_001925732.6|rna-XM_003360469.4|rna-XM_003360470.4|rna-XM_005673954.3|rna-XM_005673955.3|rna-XM_005673956.3|rna-XM_005673957.3|rna-XM_005673958.3|rna-XM_005673959.3|rna-XM_005673960.3|rna-XM_005673961.3|rna-XM_021080769.1|rna-XM_021080770.1|rna-XM_021080771.1|rna-XM_021080772.1
GO:0046784	viral mRNA export from host cell nucleus	BP	Level-6	15/1835	0	0	31/50187	2.8165e-11	1.19401e-09	rna-XM_013986394.2|rna-XM_013986395.2|rna-XM_013986396.2|rna-XM_013986397.2|rna-XM_021080460.1|rna-XM_021080461.1|rna-XM_021080462.1|rna-XM_021080463.1|rna-XM_021080464.1|rna-XM_021080465.1|rna-XM_021080466.1|rna-XM_021080467.1|rna-XM_021080468.1|rna-XM_021080469.1|rna-XM_021080470.1
GO:0044417	translocation of molecules into host	BP	Level-5	15/1835	0	0	31/50187	2.8165e-11	1.18074e-09	rna-XM_013986394.2|rna-XM_013986395.2|rna-XM_013986396.2|rna-XM_013986397.2|rna-XM_021080460.1|rna-XM_021080461.1|rna-XM_021080462.1|rna-XM_021080463.1|rna-XM_021080464.1|rna-XM_021080465.1|rna-XM_021080466.1|rna-XM_021080467.1|rna-XM_021080468.1|rna-XM_021080469.1|rna-XM_021080470.1
GO:0005964	phosphorylase kinase complex	CC	Level-8	14/1835	0	0	25/50187	2.90539e-11	1.20462e-09	rna-XM_003134959.6|rna-XM_013985959.2|rna-XM_013985960.2|rna-XM_013985961.2|rna-XM_013985962.2|rna-XM_013985963.2|rna-XM_013985964.2|rna-XM_021080649.1|rna-XM_021080650.1|rna-XM_021080651.1|rna-XM_021080652.1|rna-XM_021080653.1|rna-XM_021080691.1|rna-XM_021080692.1
GO:0004689	phosphorylase kinase activity	MF	Level-7	14/1835	0	0	25/50187	2.90539e-11	1.19152e-09	rna-XM_003134959.6|rna-XM_013985959.2|rna-XM_013985960.2|rna-XM_013985961.2|rna-XM_013985962.2|rna-XM_013985963.2|rna-XM_013985964.2|rna-XM_021080649.1|rna-XM_021080650.1|rna-XM_021080651.1|rna-XM_021080652.1|rna-XM_021080653.1|rna-XM_021080691.1|rna-XM_021080692.1
GO:0006325	chromatin organization	BP	Level-5	164/1835	0	0	2079/50187	3.33699e-11	1.35381e-09	rna-NM_001039748.2|rna-NM_001097433.1|rna-NM_001128438.1|rna-NM_001243023.1|rna-NM_001244081.1|rna-NM_001244094.1|rna-NM_001278767.1|rna-XM_001927284.4|rna-XM_003134956.6|rna-XM_003135010.4|rna-XM_003135110.4|rna-XM_003135186.5|rna-XM_003135236.4|rna-XM_003135267.3|rna-XM_003135362.5|rna-XM_003360236.5|rna-XM_003360255.5|rna-XM_003360264.4|rna-XM_003360265.4|rna-XM_003360266.4|rna-XM_003360315.5|…
GO:0006513	protein monoubiquitination	BP	Level-10	35/1835	0	0	234/50187	3.57246e-11	1.43393e-09	rna-XM_003360264.4|rna-XM_003360265.4|rna-XM_003360266.4|rna-XM_005673559.3|rna-XM_005673652.3|rna-XM_013986055.1|rna-XM_013986056.2|rna-XM_013986057.2|rna-XM_013986152.2|rna-XM_013986153.2|rna-XM_013986154.2|rna-XM_013986155.2|rna-XM_013986156.2|rna-XM_013986157.2|rna-XM_013986158.2|rna-XM_013986159.2|rna-XM_013986160.2|rna-XM_013986357.2|rna-XM_013986358.2|rna-XM_021079594.1|rna-XM_021079595.1|…
GO:0045356	positive regulation of interferon-alpha biosynthetic process	BP	Level-8	12/1835	0	0	15/50187	3.80256e-11	1.51022e-09	rna-NM_001097434.1|rna-NM_214187.1|rna-XM_005673404.3|rna-XM_005673405.3|rna-XM_013985894.2|rna-XM_013985895.2|rna-XM_013985896.2|rna-XM_021079505.1|rna-XM_021079506.1|rna-XM_021079507.1|rna-XM_021079508.1|rna-XM_021079509.1
GO:1900453	negative regulation of long-term synaptic depression	BP	Level-5	15/1835	0	0	32/50187	4.00506e-11	1.57407e-09	rna-XM_001925732.6|rna-XM_003360469.4|rna-XM_003360470.4|rna-XM_005673954.3|rna-XM_005673955.3|rna-XM_005673956.3|rna-XM_005673957.3|rna-XM_005673958.3|rna-XM_005673959.3|rna-XM_005673960.3|rna-XM_005673961.3|rna-XM_021080769.1|rna-XM_021080770.1|rna-XM_021080771.1|rna-XM_021080772.1
GO:0031105	septin complex	CC	Level-3	16/1835	0	0	39/50187	4.38145e-11	1.70425e-09	rna-XM_003135344.5|rna-XM_005673867.3|rna-XM_005673868.3|rna-XM_013986371.2|rna-XM_013986372.2|rna-XM_013986373.2|rna-XM_013986374.2|rna-XM_013986377.2|rna-XM_021080245.1|rna-XM_021080247.1|rna-XM_021080248.1|rna-XM_021080249.1|rna-XM_021080250.1|rna-XM_021080251.1|rna-XM_021080252.1|rna-XM_021080253.1
GO:0021943	formation of radial glial scaffolds	BP	Level-6	16/1835	0	0	39/50187	4.38145e-11	1.68686e-09	rna-XM_021080723.1|rna-XM_021080724.1|rna-XM_021080725.1|rna-XM_021080726.1|rna-XM_021080727.1|rna-XM_021080728.1|rna-XM_021080729.1|rna-XM_021080730.1|rna-XM_021080731.1|rna-XM_021080733.1|rna-XM_021080734.1|rna-XM_021080735.1|rna-XM_021080736.1|rna-XM_021080737.1|rna-XM_021080738.1|rna-XM_021080739.1
GO:0070935	3'-UTR-mediated mRNA stabilization	BP	Level-7	18/1835	0	0	54/50187	4.42634e-11	1.68693e-09	rna-XM_021080358.1|rna-XM_021080359.1|rna-XM_021080360.1|rna-XM_021080361.1|rna-XM_021080362.1|rna-XM_021080363.1|rna-XM_021080364.1|rna-XM_021080365.1|rna-XM_021080366.1|rna-XM_021080367.1|rna-XM_021080368.1|rna-XM_021080369.1|rna-XM_021080370.1|rna-XM_021080371.1|rna-XM_021080372.1|rna-XM_021080373.1|rna-XM_021080374.1|rna-XM_021080375.1
GO:0060999	positive regulation of dendritic spine development	BP	Level-10	37/1835	0	0	262/50187	4.52239e-11	1.7063e-09	rna-XM_001925732.6|rna-XM_003135260.5|rna-XM_003360270.5|rna-XM_003360469.4|rna-XM_003360470.4|rna-XM_005652652.3|rna-XM_005652653.3|rna-XM_005652654.3|rna-XM_005657883.3|rna-XM_005657884.3|rna-XM_005657885.3|rna-XM_005657888.3|rna-XM_005657890.3|rna-XM_005673954.3|rna-XM_005673955.3|rna-XM_005673956.3|rna-XM_005673957.3|rna-XM_005673958.3|rna-XM_005673959.3|rna-XM_005673960.3|rna-XM_005673961.3|…
GO:0140030	modification-dependent protein binding	MF	Level-4	57/1835	0	0	556/50187	4.84385e-11	1.80949e-09	rna-NM_001113053.1|rna-NM_001243023.1|rna-NM_001244081.1|rna-NM_001244094.1|rna-XM_001925732.6|rna-XM_003135130.4|rna-XM_003135134.4|rna-XM_003360315.5|rna-XM_003360469.4|rna-XM_003360470.4|rna-XM_005673396.3|rna-XM_005673397.3|rna-XM_005673598.3|rna-XM_005673599.3|rna-XM_005673600.3|rna-XM_005673655.3|rna-XM_005673656.3|rna-XM_005673680.3|rna-XM_005673681.3|rna-XM_005673683.3|rna-XM_005673684.3|…
GO:0034158	toll-like receptor 8 signaling pathway	BP	Level-6	11/1835	0	0	11/50187	5.03202e-11	1.86135e-09	rna-NM_214187.1|rna-XM_005673404.3|rna-XM_005673405.3|rna-XM_013985894.2|rna-XM_013985895.2|rna-XM_013985896.2|rna-XM_021079505.1|rna-XM_021079506.1|rna-XM_021079507.1|rna-XM_021079508.1|rna-XM_021079509.1
GO:0043540	6-phosphofructo-2-kinase/fructose-2,6-biphosphatase complex	CC	Level-6	11/1835	0	0	11/50187	5.03202e-11	1.84328e-09	rna-NM_001143721.1|rna-XM_005673663.3|rna-XM_005673664.3|rna-XM_013986195.2|rna-XM_021079416.1|rna-XM_021079417.1|rna-XM_021079418.1|rna-XM_021079419.1|rna-XM_021079420.1|rna-XM_021079421.1|rna-XM_021079422.1
GO:0043198	dendritic shaft	CC	Level-3	41/1835	0	0	319/50187	5.42177e-11	1.96696e-09	rna-XM_001925732.6|rna-XM_003135151.6|rna-XM_003360469.4|rna-XM_003360470.4|rna-XM_003484122.4|rna-XM_003484123.4|rna-XM_005673954.3|rna-XM_005673955.3|rna-XM_005673956.3|rna-XM_005673957.3|rna-XM_005673958.3|rna-XM_005673959.3|rna-XM_005673960.3|rna-XM_005673961.3|rna-XM_013986398.2|rna-XM_013990918.2|rna-XM_013990919.2|rna-XM_021079732.1|rna-XM_021079733.1|rna-XM_021080723.1|rna-XM_021080724.1|…
GO:0000346	transcription export complex	CC	Level-3	15/1835	0	0	33/50187	5.63264e-11	2.02399e-09	rna-XM_013986394.2|rna-XM_013986395.2|rna-XM_013986396.2|rna-XM_013986397.2|rna-XM_021080460.1|rna-XM_021080461.1|rna-XM_021080462.1|rna-XM_021080463.1|rna-XM_021080464.1|rna-XM_021080465.1|rna-XM_021080466.1|rna-XM_021080467.1|rna-XM_021080468.1|rna-XM_021080469.1|rna-XM_021080470.1
GO:0051220	cytoplasmic sequestering of protein	BP	Level-5	21/1835	0	0	81/50187	5.88192e-11	2.09363e-09	rna-NM_001044555.1|rna-XM_001926907.5|rna-XM_003135083.5|rna-XM_003360411.4|rna-XM_005673406.2|rna-XM_021080723.1|rna-XM_021080724.1|rna-XM_021080725.1|rna-XM_021080726.1|rna-XM_021080727.1|rna-XM_021080728.1|rna-XM_021080729.1|rna-XM_021080730.1|rna-XM_021080731.1|rna-XM_021080733.1|rna-XM_021080734.1|rna-XM_021080735.1|rna-XM_021080736.1|rna-XM_021080737.1|rna-XM_021080738.1|rna-XM_021080739.1
GO:0032156	septin cytoskeleton	CC	Level-7	16/1835	0	0	40/50187	5.93519e-11	2.09285e-09	rna-XM_003135344.5|rna-XM_005673867.3|rna-XM_005673868.3|rna-XM_013986371.2|rna-XM_013986372.2|rna-XM_013986373.2|rna-XM_013986374.2|rna-XM_013986377.2|rna-XM_021080245.1|rna-XM_021080247.1|rna-XM_021080248.1|rna-XM_021080249.1|rna-XM_021080250.1|rna-XM_021080251.1|rna-XM_021080252.1|rna-XM_021080253.1
GO:0031098	stress-activated protein kinase signaling cascade	BP	Level-5	63/1835	0	0	658/50187	5.95818e-11	2.0815e-09	rna-NM_001001860.1|rna-NM_001113053.1|rna-NM_214126.1|rna-XM_003135490.4|rna-XM_005673621.3|rna-XM_005674035.3|rna-XM_005674036.3|rna-XM_005674040.3|rna-XM_013986140.2|rna-XM_013986547.2|rna-XM_013986571.2|rna-XM_013991027.2|rna-XM_013991030.2|rna-XM_021079370.1|rna-XM_021079371.1|rna-XM_021079533.1|rna-XM_021079534.1|rna-XM_021079535.1|rna-XM_021079536.1|rna-XM_021079668.1|rna-XM_021079669.1|rna…
GO:0051276	chromosome organization	BP	Level-6	194/1835	0	0	3030/50187	7.08392e-11	2.45208e-09	rna-NM_001039748.2|rna-NM_001097433.1|rna-NM_001128438.1|rna-NM_001142668.1|rna-NM_001243023.1|rna-NM_001244081.1|rna-NM_001244094.1|rna-NM_001246203.1|rna-NM_001278767.1|rna-XM_001927284.4|rna-XM_003134956.6|rna-XM_003135010.4|rna-XM_003135110.4|rna-XM_003135124.6|rna-XM_003135186.5|rna-XM_003135236.4|rna-XM_003135267.3|rna-XM_003135362.5|rna-XM_003360236.5|rna-XM_003360255.5|rna-XM_003360264.4|…
GO:0044294	dendritic growth cone	CC	Level-4	21/1835	0	0	82/50187	7.1282e-11	2.44497e-09	rna-XM_001925732.6|rna-XM_003135494.5|rna-XM_003360469.4|rna-XM_003360470.4|rna-XM_005673954.3|rna-XM_005673955.3|rna-XM_005673956.3|rna-XM_005673957.3|rna-XM_005673958.3|rna-XM_005673959.3|rna-XM_005673960.3|rna-XM_005673961.3|rna-XM_021080549.1|rna-XM_021080550.1|rna-XM_021080551.1|rna-XM_021080552.1|rna-XM_021080553.1|rna-XM_021080769.1|rna-XM_021080770.1|rna-XM_021080771.1|rna-XM_021080772.1
GO:0046856	phosphatidylinositol dephosphorylation	BP	Level-7	21/1835	0	0	82/50187	7.1282e-11	2.42295e-09	rna-XM_003135147.6|rna-XM_003135463.6|rna-XM_005657528.3|rna-XM_013990548.2|rna-XM_013991044.2|rna-XM_013991045.2|rna-XM_021079694.1|rna-XM_021079695.1|rna-XM_021079696.1|rna-XM_021080719.1|rna-XM_021080720.1|rna-XM_021080721.1|rna-XM_021080833.1|rna-XM_021080835.1|rna-XM_021080836.1|rna-XM_021080837.1|rna-XM_021080838.1|rna-XM_021080839.1|rna-XM_021080840.1|rna-XM_021080841.1|rna-XM_021080842.1
GO:0051236	establishment of RNA localization	BP	Level-4	49/1835	0	0	440/50187	8.06594e-11	2.71721e-09	rna-NM_001243671.1|rna-XM_001925732.6|rna-XM_003135340.4|rna-XM_003135341.5|rna-XM_003360469.4|rna-XM_003360470.4|rna-XM_005654285.3|rna-XM_005654286.3|rna-XM_005654287.3|rna-XM_005654288.3|rna-XM_005673954.3|rna-XM_005673955.3|rna-XM_005673956.3|rna-XM_005673957.3|rna-XM_005673958.3|rna-XM_005673959.3|rna-XM_005673960.3|rna-XM_005673961.3|rna-XM_013983733.2|rna-XM_013983737.2|rna-XM_013983740.2|…
GO:0050657	nucleic acid transport	BP	Level-7	49/1835	0	0	440/50187	8.06594e-11	2.69317e-09	rna-NM_001243671.1|rna-XM_001925732.6|rna-XM_003135340.4|rna-XM_003135341.5|rna-XM_003360469.4|rna-XM_003360470.4|rna-XM_005654285.3|rna-XM_005654286.3|rna-XM_005654287.3|rna-XM_005654288.3|rna-XM_005673954.3|rna-XM_005673955.3|rna-XM_005673956.3|rna-XM_005673957.3|rna-XM_005673958.3|rna-XM_005673959.3|rna-XM_005673960.3|rna-XM_005673961.3|rna-XM_013983733.2|rna-XM_013983737.2|rna-XM_013983740.2|…
GO:0050658	RNA transport	BP	Level-5	49/1835	0	0	440/50187	8.06594e-11	2.66954e-09	rna-NM_001243671.1|rna-XM_001925732.6|rna-XM_003135340.4|rna-XM_003135341.5|rna-XM_003360469.4|rna-XM_003360470.4|rna-XM_005654285.3|rna-XM_005654286.3|rna-XM_005654287.3|rna-XM_005654288.3|rna-XM_005673954.3|rna-XM_005673955.3|rna-XM_005673956.3|rna-XM_005673957.3|rna-XM_005673958.3|rna-XM_005673959.3|rna-XM_005673960.3|rna-XM_005673961.3|rna-XM_013983733.2|rna-XM_013983737.2|rna-XM_013983740.2|…
GO:0045354	regulation of interferon-alpha biosynthetic process	BP	Level-7	12/1835	0	0	17/50187	1.06442e-10	3.49221e-09	rna-NM_001097434.1|rna-NM_214187.1|rna-XM_005673404.3|rna-XM_005673405.3|rna-XM_013985894.2|rna-XM_013985895.2|rna-XM_013985896.2|rna-XM_021079505.1|rna-XM_021079506.1|rna-XM_021079507.1|rna-XM_021079508.1|rna-XM_021079509.1
GO:0044613	nuclear pore central transport channel	CC	Level-3	12/1835	0	0	17/50187	1.06442e-10	3.4621e-09	rna-XM_005654285.3|rna-XM_005654286.3|rna-XM_005654287.3|rna-XM_005654288.3|rna-XM_013983733.2|rna-XM_013983737.2|rna-XM_013983740.2|rna-XM_013983745.2|rna-XM_013983760.2|rna-XM_021080096.1|rna-XM_021080097.1|rna-XM_021080098.1
GO:0033648	host intracellular membrane-bounded organelle	CC	Level-7	15/1835	0	0	35/50187	1.08456e-10	3.49747e-09	rna-XM_001925732.6|rna-XM_003360469.4|rna-XM_003360470.4|rna-XM_005673954.3|rna-XM_005673955.3|rna-XM_005673956.3|rna-XM_005673957.3|rna-XM_005673958.3|rna-XM_005673959.3|rna-XM_005673960.3|rna-XM_005673961.3|rna-XM_021080769.1|rna-XM_021080770.1|rna-XM_021080771.1|rna-XM_021080772.1
GO:0033647	host intracellular organelle	CC	Level-6	15/1835	0	0	35/50187	1.08456e-10	3.46783e-09	rna-XM_001925732.6|rna-XM_003360469.4|rna-XM_003360470.4|rna-XM_005673954.3|rna-XM_005673955.3|rna-XM_005673956.3|rna-XM_005673957.3|rna-XM_005673958.3|rna-XM_005673959.3|rna-XM_005673960.3|rna-XM_005673961.3|rna-XM_021080769.1|rna-XM_021080770.1|rna-XM_021080771.1|rna-XM_021080772.1
GO:0005845	mRNA cap binding complex	CC	Level-4	15/1835	0	0	35/50187	1.08456e-10	3.43869e-09	rna-XM_001925732.6|rna-XM_003360469.4|rna-XM_003360470.4|rna-XM_005673954.3|rna-XM_005673955.3|rna-XM_005673956.3|rna-XM_005673957.3|rna-XM_005673958.3|rna-XM_005673959.3|rna-XM_005673960.3|rna-XM_005673961.3|rna-XM_021080769.1|rna-XM_021080770.1|rna-XM_021080771.1|rna-XM_021080772.1
GO:1901386	negative regulation of voltage-gated calcium channel activity	BP	Level-8	16/1835	0	0	43/50187	1.4093e-10	4.43107e-09	rna-XM_001925732.6|rna-XM_003360469.4|rna-XM_003360470.4|rna-XM_005673954.3|rna-XM_005673955.3|rna-XM_005673956.3|rna-XM_005673957.3|rna-XM_005673958.3|rna-XM_005673959.3|rna-XM_005673960.3|rna-XM_005673961.3|rna-XM_021080219.1|rna-XM_021080769.1|rna-XM_021080770.1|rna-XM_021080771.1|rna-XM_021080772.1
GO:0031852	mu-type opioid receptor binding	MF	Level-7	16/1835	0	0	43/50187	1.4093e-10	4.39444e-09	rna-XM_021080723.1|rna-XM_021080724.1|rna-XM_021080725.1|rna-XM_021080726.1|rna-XM_021080727.1|rna-XM_021080728.1|rna-XM_021080729.1|rna-XM_021080730.1|rna-XM_021080731.1|rna-XM_021080733.1|rna-XM_021080734.1|rna-XM_021080735.1|rna-XM_021080736.1|rna-XM_021080737.1|rna-XM_021080738.1|rna-XM_021080739.1
GO:0098908	regulation of neuronal action potential	BP	Level-5	15/1835	0	0	36/50187	1.48431e-10	4.5904e-09	rna-XM_001925732.6|rna-XM_003360469.4|rna-XM_003360470.4|rna-XM_005673954.3|rna-XM_005673955.3|rna-XM_005673956.3|rna-XM_005673957.3|rna-XM_005673958.3|rna-XM_005673959.3|rna-XM_005673960.3|rna-XM_005673961.3|rna-XM_021080769.1|rna-XM_021080770.1|rna-XM_021080771.1|rna-XM_021080772.1
GO:0051764	actin crosslink formation	BP	Level-7	17/1835	0	0	51/50187	1.53437e-10	4.70665e-09	rna-XM_001925936.6|rna-XM_021080723.1|rna-XM_021080724.1|rna-XM_021080725.1|rna-XM_021080726.1|rna-XM_021080727.1|rna-XM_021080728.1|rna-XM_021080729.1|rna-XM_021080730.1|rna-XM_021080731.1|rna-XM_021080733.1|rna-XM_021080734.1|rna-XM_021080735.1|rna-XM_021080736.1|rna-XM_021080737.1|rna-XM_021080738.1|rna-XM_021080739.1
GO:0015035	protein disulfide oxidoreductase activity	MF	Level-6	16/1835	0	0	44/50187	1.85666e-10	5.64933e-09	rna-XM_013991000.2|rna-XM_021080157.1|rna-XM_021080158.1|rna-XM_021080159.1|rna-XM_021080160.1|rna-XM_021080161.1|rna-XM_021080162.1|rna-XM_021080163.1|rna-XM_021080164.1|rna-XM_021080165.1|rna-XM_021080166.1|rna-XM_021080167.1|rna-XM_021080168.1|rna-XM_021080169.1|rna-XM_021080170.1|rna-XM_021080171.1
GO:0097227	sperm annulus	CC	Level-3	16/1835	0	0	44/50187	1.85666e-10	5.60414e-09	rna-XM_003135344.5|rna-XM_005673867.3|rna-XM_005673868.3|rna-XM_013986371.2|rna-XM_013986372.2|rna-XM_013986373.2|rna-XM_013986374.2|rna-XM_013986377.2|rna-XM_021080245.1|rna-XM_021080247.1|rna-XM_021080248.1|rna-XM_021080249.1|rna-XM_021080250.1|rna-XM_021080251.1|rna-XM_021080252.1|rna-XM_021080253.1
GO:0034518	RNA cap binding complex	CC	Level-3	15/1835	0	0	37/50187	2.01726e-10	6.04058e-09	rna-XM_001925732.6|rna-XM_003360469.4|rna-XM_003360470.4|rna-XM_005673954.3|rna-XM_005673955.3|rna-XM_005673956.3|rna-XM_005673957.3|rna-XM_005673958.3|rna-XM_005673959.3|rna-XM_005673960.3|rna-XM_005673961.3|rna-XM_021080769.1|rna-XM_021080770.1|rna-XM_021080771.1|rna-XM_021080772.1
GO:0002091	negative regulation of receptor internalization	BP	Level-7	16/1835	0	0	45/50187	2.43334e-10	7.22911e-09	rna-XM_001925732.6|rna-XM_003360469.4|rna-XM_003360470.4|rna-XM_005673954.3|rna-XM_005673955.3|rna-XM_005673956.3|rna-XM_005673957.3|rna-XM_005673958.3|rna-XM_005673959.3|rna-XM_005673960.3|rna-XM_005673961.3|rna-XM_021079831.1|rna-XM_021080769.1|rna-XM_021080770.1|rna-XM_021080771.1|rna-XM_021080772.1
GO:1900452	regulation of long-term synaptic depression	BP	Level-5	22/1835	0	0	99/50187	2.65785e-10	7.83442e-09	rna-XM_001925732.6|rna-XM_003360469.4|rna-XM_003360470.4|rna-XM_005673954.3|rna-XM_005673955.3|rna-XM_005673956.3|rna-XM_005673957.3|rna-XM_005673958.3|rna-XM_005673959.3|rna-XM_005673960.3|rna-XM_005673961.3|rna-XM_013986166.2|rna-XM_021079684.1|rna-XM_021079686.1|rna-XM_021079687.1|rna-XM_021079689.1|rna-XM_021079690.1|rna-XM_021079691.1|rna-XM_021080769.1|rna-XM_021080770.1|rna-XM_021080771.1|…
GO:1990124	messenger ribonucleoprotein complex	CC	Level-4	15/1835	0	0	38/50187	2.72111e-10	7.95873e-09	rna-XM_001925732.6|rna-XM_003360469.4|rna-XM_003360470.4|rna-XM_005673954.3|rna-XM_005673955.3|rna-XM_005673956.3|rna-XM_005673957.3|rna-XM_005673958.3|rna-XM_005673959.3|rna-XM_005673960.3|rna-XM_005673961.3|rna-XM_021080769.1|rna-XM_021080770.1|rna-XM_021080771.1|rna-XM_021080772.1
GO:0016358	dendrite development	BP	Level-4	62/1835	0	0	669/50187	2.89229e-10	8.39432e-09	rna-NM_001038694.1|rna-XM_001925732.6|rna-XM_003135200.4|rna-XM_003360315.5|rna-XM_003360469.4|rna-XM_003360470.4|rna-XM_005673598.3|rna-XM_005673599.3|rna-XM_005673600.3|rna-XM_005673819.3|rna-XM_005673820.3|rna-XM_005673821.3|rna-XM_005673822.3|rna-XM_005673830.3|rna-XM_005673831.3|rna-XM_005673954.3|rna-XM_005673955.3|rna-XM_005673956.3|rna-XM_005673957.3|rna-XM_005673958.3|rna-XM_005673959.3|…
GO:1903306	negative regulation of regulated secretory pathway	BP	Level-8	23/1835	0	0	110/50187	2.98408e-10	8.5946e-09	rna-NM_001243634.1|rna-XM_001925732.6|rna-XM_003360469.4|rna-XM_003360470.4|rna-XM_005673842.3|rna-XM_005673843.3|rna-XM_005673954.3|rna-XM_005673955.3|rna-XM_005673956.3|rna-XM_005673957.3|rna-XM_005673958.3|rna-XM_005673959.3|rna-XM_005673960.3|rna-XM_005673961.3|rna-XM_013986345.2|rna-XM_013986347.2|rna-XM_021079407.1|rna-XM_021079408.1|rna-XM_021079409.1|rna-XM_021080769.1|rna-XM_021080770.1|…
GO:0106018	phosphatidylinositol-3,5-bisphosphate phosphatase activity	MF	Level-9	21/1835	0	0	90/50187	3.12309e-10	8.92684e-09	rna-XM_003135147.6|rna-XM_003135463.6|rna-XM_005657528.3|rna-XM_013990548.2|rna-XM_013991044.2|rna-XM_013991045.2|rna-XM_021079694.1|rna-XM_021079695.1|rna-XM_021079696.1|rna-XM_021080719.1|rna-XM_021080720.1|rna-XM_021080721.1|rna-XM_021080833.1|rna-XM_021080835.1|rna-XM_021080836.1|rna-XM_021080837.1|rna-XM_021080838.1|rna-XM_021080839.1|rna-XM_021080840.1|rna-XM_021080841.1|rna-XM_021080842.1
GO:0140457	protein demethylase activity	MF	Level-4	24/1835	0	0	121/50187	3.1587e-10	8.96072e-09	rna-NM_001097433.1|rna-XM_005673628.3|rna-XM_005673629.3|rna-XM_005673631.3|rna-XM_005673632.3|rna-XM_005673655.3|rna-XM_005673656.3|rna-XM_013986145.2|rna-XM_013986146.2|rna-XM_013986147.2|rna-XM_013986148.2|rna-XM_013986149.2|rna-XM_013986163.2|rna-XM_021079363.1|rna-XM_021079364.1|rna-XM_021079778.1|rna-XM_021079779.1|rna-XM_021079780.1|rna-XM_021079781.1|rna-XM_021079782.1|rna-XM_021079783.1|…
GO:0032452	histone demethylase activity	MF	Level-5	24/1835	0	0	121/50187	3.1587e-10	8.89385e-09	rna-NM_001097433.1|rna-XM_005673628.3|rna-XM_005673629.3|rna-XM_005673631.3|rna-XM_005673632.3|rna-XM_005673655.3|rna-XM_005673656.3|rna-XM_013986145.2|rna-XM_013986146.2|rna-XM_013986147.2|rna-XM_013986148.2|rna-XM_013986149.2|rna-XM_013986163.2|rna-XM_021079363.1|rna-XM_021079364.1|rna-XM_021079778.1|rna-XM_021079779.1|rna-XM_021079780.1|rna-XM_021079781.1|rna-XM_021079782.1|rna-XM_021079783.1|…
GO:0150105	protein localization to cell-cell junction	BP	Level-6	16/1835	0	0	46/50187	3.1723e-10	8.86598e-09	rna-XM_021080723.1|rna-XM_021080724.1|rna-XM_021080725.1|rna-XM_021080726.1|rna-XM_021080727.1|rna-XM_021080728.1|rna-XM_021080729.1|rna-XM_021080730.1|rna-XM_021080731.1|rna-XM_021080733.1|rna-XM_021080734.1|rna-XM_021080735.1|rna-XM_021080736.1|rna-XM_021080737.1|rna-XM_021080738.1|rna-XM_021080739.1
GO:0070170	regulation of tooth mineralization	BP	Level-6	15/1835	0	0	39/50187	3.64331e-10	1.01075e-08	rna-NM_213906.1|rna-XM_003360264.4|rna-XM_003360265.4|rna-XM_003360266.4|rna-XM_005673559.3|rna-XM_013986055.1|rna-XM_013986056.2|rna-XM_013986057.2|rna-XM_021079493.1|rna-XM_021079594.1|rna-XM_021079595.1|rna-XM_021079596.1|rna-XM_021079597.1|rna-XM_021079598.1|rna-XM_021079599.1
GO:0043044	ATP-dependent chromatin remodeling	BP	Level-7	26/1835	0	0	146/50187	4.54996e-10	1.25306e-08	rna-XM_003134956.6|rna-XM_003135236.4|rna-XM_003135362.5|rna-XM_003360236.5|rna-XM_003360255.5|rna-XM_003360443.4|rna-XM_003360444.4|rna-XM_003484099.2|rna-XM_005673458.3|rna-XM_005673459.2|rna-XM_005673891.3|rna-XM_005673893.3|rna-XM_005673895.3|rna-XM_005673896.3|rna-XM_013986049.2|rna-XM_013986407.2|rna-XM_021080615.1|rna-XM_021080846.1|rna-XM_021080847.1|rna-XM_021080848.1|rna-XM_021080850.1|…
GO:0044326	dendritic spine neck	CC	Level-3	15/1835	0	0	40/50187	4.84545e-10	1.32477e-08	rna-XM_001925732.6|rna-XM_003360469.4|rna-XM_003360470.4|rna-XM_005673954.3|rna-XM_005673955.3|rna-XM_005673956.3|rna-XM_005673957.3|rna-XM_005673958.3|rna-XM_005673959.3|rna-XM_005673960.3|rna-XM_005673961.3|rna-XM_021080769.1|rna-XM_021080770.1|rna-XM_021080771.1|rna-XM_021080772.1
GO:0098903	regulation of membrane repolarization during action potential	BP	Level-5	16/1835	0	0	48/50187	5.30378e-10	1.43965e-08	rna-XM_021080723.1|rna-XM_021080724.1|rna-XM_021080725.1|rna-XM_021080726.1|rna-XM_021080727.1|rna-XM_021080728.1|rna-XM_021080729.1|rna-XM_021080730.1|rna-XM_021080731.1|rna-XM_021080733.1|rna-XM_021080734.1|rna-XM_021080735.1|rna-XM_021080736.1|rna-XM_021080737.1|rna-XM_021080738.1|rna-XM_021080739.1
GO:0016479	negative regulation of transcription by RNA polymerase I	BP	Level-9	16/1835	0	0	48/50187	5.30378e-10	1.42937e-08	rna-XM_021080723.1|rna-XM_021080724.1|rna-XM_021080725.1|rna-XM_021080726.1|rna-XM_021080727.1|rna-XM_021080728.1|rna-XM_021080729.1|rna-XM_021080730.1|rna-XM_021080731.1|rna-XM_021080733.1|rna-XM_021080734.1|rna-XM_021080735.1|rna-XM_021080736.1|rna-XM_021080737.1|rna-XM_021080738.1|rna-XM_021080739.1
GO:0070410	co-SMAD binding	MF	Level-5	18/1835	0	0	65/50187	5.55374e-10	1.48612e-08	rna-NM_001037964.1|rna-XM_005657822.2|rna-XM_005657825.3|rna-XM_005657826.3|rna-XM_005657828.3|rna-XM_005657830.3|rna-XM_005657831.3|rna-XM_013990922.2|rna-XM_021079568.1|rna-XM_021079569.1|rna-XM_021079570.1|rna-XM_021079571.1|rna-XM_021079572.1|rna-XM_021079573.1|rna-XM_021079575.1|rna-XM_021080147.1|rna-XM_021080148.1|rna-XM_021080149.1
GO:0051835	positive regulation of synapse structural plasticity	BP	Level-7	13/1835	0	0	27/50187	6.20147e-10	1.64776e-08	rna-XM_021080618.1|rna-XM_021080619.1|rna-XM_021080620.1|rna-XM_021080622.1|rna-XM_021080623.1|rna-XM_021080624.1|rna-XM_021080625.1|rna-XM_021080626.1|rna-XM_021080627.1|rna-XM_021080628.1|rna-XM_021080629.1|rna-XM_021080630.1|rna-XM_021080631.1
GO:0051851	modulation by host of symbiont process	BP	Level-4	31/1835	0	0	210/50187	6.3592e-10	1.67785e-08	rna-NM_001244747.1|rna-XM_001925732.6|rna-XM_003360469.4|rna-XM_003360470.4|rna-XM_005673419.3|rna-XM_005673420.3|rna-XM_005673422.3|rna-XM_005673423.3|rna-XM_005673424.3|rna-XM_005673425.3|rna-XM_005673427.3|rna-XM_005673954.3|rna-XM_005673955.3|rna-XM_005673956.3|rna-XM_005673957.3|rna-XM_005673958.3|rna-XM_005673959.3|rna-XM_005673960.3|rna-XM_005673961.3|rna-XM_013985906.2|rna-XM_013985908.2|…
GO:1990825	sequence-specific mRNA binding	MF	Level-7	15/1835	0	0	41/50187	6.40242e-10	1.67752e-08	rna-XM_001925732.6|rna-XM_003360469.4|rna-XM_003360470.4|rna-XM_005673954.3|rna-XM_005673955.3|rna-XM_005673956.3|rna-XM_005673957.3|rna-XM_005673958.3|rna-XM_005673959.3|rna-XM_005673960.3|rna-XM_005673961.3|rna-XM_021080769.1|rna-XM_021080770.1|rna-XM_021080771.1|rna-XM_021080772.1
GO:0043967	histone H4 acetylation	BP	Level-9	33/1835	0	0	238/50187	7.60337e-10	1.97845e-08	rna-NM_001039748.2|rna-NM_001244081.1|rna-NM_001244094.1|rna-XM_003135267.3|rna-XM_003360402.4|rna-XM_005657898.3|rna-XM_005673396.3|rna-XM_005673397.3|rna-XM_005673581.3|rna-XM_005673582.3|rna-XM_005673712.3|rna-XM_005673713.3|rna-XM_013985884.2|rna-XM_013985885.2|rna-XM_013986083.2|rna-XM_013986084.2|rna-XM_013986085.2|rna-XM_013986086.2|rna-XM_013986087.2|rna-XM_013986088.2|rna-XM_013986089.2|…
GO:2001183	negative regulation of interleukin-12 secretion	BP	Level-7	11/1835	0	0	16/50187	7.90452e-10	2.04272e-08	rna-NM_214187.1|rna-XM_005673404.3|rna-XM_005673405.3|rna-XM_013985894.2|rna-XM_013985895.2|rna-XM_013985896.2|rna-XM_021079505.1|rna-XM_021079506.1|rna-XM_021079507.1|rna-XM_021079508.1|rna-XM_021079509.1
GO:0048025	negative regulation of mRNA splicing, via spliceosome	BP	Level-9	22/1835	0	0	106/50187	8.13303e-10	2.08748e-08	rna-NM_001244096.1|rna-XM_013986455.2|rna-XM_021079411.1|rna-XM_021079412.1|rna-XM_021080358.1|rna-XM_021080359.1|rna-XM_021080360.1|rna-XM_021080361.1|rna-XM_021080362.1|rna-XM_021080363.1|rna-XM_021080364.1|rna-XM_021080365.1|rna-XM_021080366.1|rna-XM_021080367.1|rna-XM_021080368.1|rna-XM_021080369.1|rna-XM_021080370.1|rna-XM_021080371.1|rna-XM_021080372.1|rna-XM_021080373.1|rna-XM_021080374.1|…
GO:0034393	positive regulation of smooth muscle cell apoptotic process	BP	Level-10	18/1835	0	0	67/50187	8.38793e-10	2.13835e-08	rna-XM_021080358.1|rna-XM_021080359.1|rna-XM_021080360.1|rna-XM_021080361.1|rna-XM_021080362.1|rna-XM_021080363.1|rna-XM_021080364.1|rna-XM_021080365.1|rna-XM_021080366.1|rna-XM_021080367.1|rna-XM_021080368.1|rna-XM_021080369.1|rna-XM_021080370.1|rna-XM_021080371.1|rna-XM_021080372.1|rna-XM_021080373.1|rna-XM_021080374.1|rna-XM_021080375.1
GO:0052629	phosphatidylinositol-3,5-bisphosphate 3-phosphatase activity	MF	Level-10	18/1835	0	0	67/50187	8.38793e-10	2.124e-08	rna-XM_003135147.6|rna-XM_003135463.6|rna-XM_005657528.3|rna-XM_013990548.2|rna-XM_013991044.2|rna-XM_013991045.2|rna-XM_021080719.1|rna-XM_021080720.1|rna-XM_021080721.1|rna-XM_021080833.1|rna-XM_021080835.1|rna-XM_021080836.1|rna-XM_021080837.1|rna-XM_021080838.1|rna-XM_021080839.1|rna-XM_021080840.1|rna-XM_021080841.1|rna-XM_021080842.1
GO:0033129	positive regulation of histone phosphorylation	BP	Level-10	15/1835	0	0	42/50187	8.40423e-10	2.11394e-08	rna-XM_001925732.6|rna-XM_003360469.4|rna-XM_003360470.4|rna-XM_005673954.3|rna-XM_005673955.3|rna-XM_005673956.3|rna-XM_005673957.3|rna-XM_005673958.3|rna-XM_005673959.3|rna-XM_005673960.3|rna-XM_005673961.3|rna-XM_021080769.1|rna-XM_021080770.1|rna-XM_021080771.1|rna-XM_021080772.1
GO:0051702	interaction with symbiont	BP	Level-3	31/1835	0	0	213/50187	8.64293e-10	2.15959e-08	rna-NM_001244747.1|rna-XM_001925732.6|rna-XM_003360469.4|rna-XM_003360470.4|rna-XM_005673419.3|rna-XM_005673420.3|rna-XM_005673422.3|rna-XM_005673423.3|rna-XM_005673424.3|rna-XM_005673425.3|rna-XM_005673427.3|rna-XM_005673954.3|rna-XM_005673955.3|rna-XM_005673956.3|rna-XM_005673957.3|rna-XM_005673958.3|rna-XM_005673959.3|rna-XM_005673960.3|rna-XM_005673961.3|rna-XM_013985906.2|rna-XM_013985908.2|…
GO:1901020	negative regulation of calcium ion transmembrane transporter activity	BP	Level-7	18/1835	0	0	68/50187	1.02604e-09	2.54689e-08	rna-NM_001244428.1|rna-XM_001925732.6|rna-XM_003360469.4|rna-XM_003360470.4|rna-XM_005673954.3|rna-XM_005673955.3|rna-XM_005673956.3|rna-XM_005673957.3|rna-XM_005673958.3|rna-XM_005673959.3|rna-XM_005673960.3|rna-XM_005673961.3|rna-XM_021079470.1|rna-XM_021080219.1|rna-XM_021080769.1|rna-XM_021080770.1|rna-XM_021080771.1|rna-XM_021080772.1
GO:0043983	histone H4-K12 acetylation	BP	Level-10	18/1835	0	0	68/50187	1.02604e-09	2.53024e-08	rna-XM_005673581.3|rna-XM_005673582.3|rna-XM_013986083.2|rna-XM_013986084.2|rna-XM_013986085.2|rna-XM_013986086.2|rna-XM_013986087.2|rna-XM_013986088.2|rna-XM_013986089.2|rna-XM_013986090.2|rna-XM_013986091.2|rna-XM_021080377.1|rna-XM_021080378.1|rna-XM_021080379.1|rna-XM_021080380.1|rna-XM_021080381.1|rna-XM_021080382.1|rna-XM_021080383.1
GO:0044827	modulation by host of viral genome replication	BP	Level-6	15/1835	0	0	43/50187	1.09639e-09	2.68616e-08	rna-XM_001925732.6|rna-XM_003360469.4|rna-XM_003360470.4|rna-XM_005673954.3|rna-XM_005673955.3|rna-XM_005673956.3|rna-XM_005673957.3|rna-XM_005673958.3|rna-XM_005673959.3|rna-XM_005673960.3|rna-XM_005673961.3|rna-XM_021080769.1|rna-XM_021080770.1|rna-XM_021080771.1|rna-XM_021080772.1
GO:0045920	negative regulation of exocytosis	BP	Level-7	27/1835	0	0	166/50187	1.23798e-09	3.01349e-08	rna-NM_001243634.1|rna-XM_001925732.6|rna-XM_003135078.5|rna-XM_003360251.5|rna-XM_003360469.4|rna-XM_003360470.4|rna-XM_005673842.3|rna-XM_005673843.3|rna-XM_005673954.3|rna-XM_005673955.3|rna-XM_005673956.3|rna-XM_005673957.3|rna-XM_005673958.3|rna-XM_005673959.3|rna-XM_005673960.3|rna-XM_005673961.3|rna-XM_013986345.2|rna-XM_013986347.2|rna-XM_021079407.1|rna-XM_021079408.1|rna-XM_021079409.1|…
GO:0016577	histone demethylation	BP	Level-5	24/1835	0	0	131/50187	1.27662e-09	3.08762e-08	rna-NM_001097433.1|rna-XM_005673628.3|rna-XM_005673629.3|rna-XM_005673631.3|rna-XM_005673632.3|rna-XM_005673655.3|rna-XM_005673656.3|rna-XM_013986145.2|rna-XM_013986146.2|rna-XM_013986147.2|rna-XM_013986148.2|rna-XM_013986149.2|rna-XM_013986163.2|rna-XM_021079363.1|rna-XM_021079364.1|rna-XM_021079778.1|rna-XM_021079779.1|rna-XM_021079780.1|rna-XM_021079781.1|rna-XM_021079782.1|rna-XM_021079783.1|…
GO:0048027	mRNA 5'-UTR binding	MF	Level-7	16/1835	0	0	52/50187	1.3964e-09	3.35581e-08	rna-NM_001246203.1|rna-XM_001925732.6|rna-XM_003360469.4|rna-XM_003360470.4|rna-XM_005673954.3|rna-XM_005673955.3|rna-XM_005673956.3|rna-XM_005673957.3|rna-XM_005673958.3|rna-XM_005673959.3|rna-XM_005673960.3|rna-XM_005673961.3|rna-XM_021080769.1|rna-XM_021080770.1|rna-XM_021080771.1|rna-XM_021080772.1
GO:0048633	positive regulation of skeletal muscle tissue growth	BP	Level-7	12/1835	0	0	23/50187	1.4056e-09	3.35653e-08	rna-XM_003135463.6|rna-XM_013991044.2|rna-XM_013991045.2|rna-XM_021080833.1|rna-XM_021080835.1|rna-XM_021080836.1|rna-XM_021080837.1|rna-XM_021080838.1|rna-XM_021080839.1|rna-XM_021080840.1|rna-XM_021080841.1|rna-XM_021080842.1
GO:0034046	poly(G) binding	MF	Level-8	15/1835	0	0	44/50187	1.42216e-09	3.37473e-08	rna-XM_001925732.6|rna-XM_003360469.4|rna-XM_003360470.4|rna-XM_005673954.3|rna-XM_005673955.3|rna-XM_005673956.3|rna-XM_005673957.3|rna-XM_005673958.3|rna-XM_005673959.3|rna-XM_005673960.3|rna-XM_005673961.3|rna-XM_021080769.1|rna-XM_021080770.1|rna-XM_021080771.1|rna-XM_021080772.1
GO:0006482	protein demethylation	BP	Level-4	24/1835	0	0	133/50187	1.66421e-09	3.92441e-08	rna-NM_001097433.1|rna-XM_005673628.3|rna-XM_005673629.3|rna-XM_005673631.3|rna-XM_005673632.3|rna-XM_005673655.3|rna-XM_005673656.3|rna-XM_013986145.2|rna-XM_013986146.2|rna-XM_013986147.2|rna-XM_013986148.2|rna-XM_013986149.2|rna-XM_013986163.2|rna-XM_021079363.1|rna-XM_021079364.1|rna-XM_021079778.1|rna-XM_021079779.1|rna-XM_021079780.1|rna-XM_021079781.1|rna-XM_021079782.1|rna-XM_021079783.1|…
GO:0008214	protein dealkylation	BP	Level-7	24/1835	0	0	133/50187	1.66421e-09	3.90003e-08	rna-NM_001097433.1|rna-XM_005673628.3|rna-XM_005673629.3|rna-XM_005673631.3|rna-XM_005673632.3|rna-XM_005673655.3|rna-XM_005673656.3|rna-XM_013986145.2|rna-XM_013986146.2|rna-XM_013986147.2|rna-XM_013986148.2|rna-XM_013986149.2|rna-XM_013986163.2|rna-XM_021079363.1|rna-XM_021079364.1|rna-XM_021079778.1|rna-XM_021079779.1|rna-XM_021079780.1|rna-XM_021079781.1|rna-XM_021079782.1|rna-XM_021079783.1|…
GO:0034987	immunoglobulin receptor binding	MF	Level-5	16/1835	0	0	53/50187	1.75853e-09	4.09563e-08	rna-XM_021080723.1|rna-XM_021080724.1|rna-XM_021080725.1|rna-XM_021080726.1|rna-XM_021080727.1|rna-XM_021080728.1|rna-XM_021080729.1|rna-XM_021080730.1|rna-XM_021080731.1|rna-XM_021080733.1|rna-XM_021080734.1|rna-XM_021080735.1|rna-XM_021080736.1|rna-XM_021080737.1|rna-XM_021080738.1|rna-XM_021080739.1
GO:0002758	innate immune response-activating signal transduction	BP	Level-5	50/1835	0	0	503/50187	1.84912e-09	4.28021e-08	rna-NM_001097434.1|rna-NM_001113053.1|rna-NM_001243576.1|rna-NM_214187.1|rna-XM_003135490.4|rna-XM_005673404.3|rna-XM_005673405.3|rna-XM_005674035.3|rna-XM_005674036.3|rna-XM_005674040.3|rna-XM_013985894.2|rna-XM_013985895.2|rna-XM_013985896.2|rna-XM_013985980.2|rna-XM_013986571.2|rna-XM_021079370.1|rna-XM_021079371.1|rna-XM_021079505.1|rna-XM_021079506.1|rna-XM_021079507.1|rna-XM_021079508.1|rna…
GO:0045416	positive regulation of interleukin-8 biosynthetic process	BP	Level-8	12/1835	0	0	24/50187	2.04046e-09	4.69431e-08	rna-NM_001097434.1|rna-NM_214187.1|rna-XM_005673404.3|rna-XM_005673405.3|rna-XM_013985894.2|rna-XM_013985895.2|rna-XM_013985896.2|rna-XM_021079505.1|rna-XM_021079506.1|rna-XM_021079507.1|rna-XM_021079508.1|rna-XM_021079509.1
GO:0045359	positive regulation of interferon-beta biosynthetic process	BP	Level-8	12/1835	0	0	24/50187	2.04046e-09	4.66586e-08	rna-NM_001097434.1|rna-NM_214187.1|rna-XM_005673404.3|rna-XM_005673405.3|rna-XM_013985894.2|rna-XM_013985895.2|rna-XM_013985896.2|rna-XM_021079505.1|rna-XM_021079506.1|rna-XM_021079507.1|rna-XM_021079508.1|rna-XM_021079509.1
GO:2001046	positive regulation of integrin-mediated signaling pathway	BP	Level-7	16/1835	0	0	54/50187	2.20494e-09	5.01159e-08	rna-XM_021080723.1|rna-XM_021080724.1|rna-XM_021080725.1|rna-XM_021080726.1|rna-XM_021080727.1|rna-XM_021080728.1|rna-XM_021080729.1|rna-XM_021080730.1|rna-XM_021080731.1|rna-XM_021080733.1|rna-XM_021080734.1|rna-XM_021080735.1|rna-XM_021080736.1|rna-XM_021080737.1|rna-XM_021080738.1|rna-XM_021080739.1
GO:0060231	mesenchymal to epithelial transition	BP	Level-6	15/1835	0	0	46/50187	2.35279e-09	5.31562e-08	rna-NM_001037964.1|rna-XM_005657822.2|rna-XM_005657825.3|rna-XM_005657826.3|rna-XM_005657828.3|rna-XM_005657830.3|rna-XM_005657831.3|rna-XM_013990922.2|rna-XM_021079568.1|rna-XM_021079569.1|rna-XM_021079570.1|rna-XM_021079571.1|rna-XM_021079572.1|rna-XM_021079573.1|rna-XM_021079575.1
GO:0051403	stress-activated MAPK cascade	BP	Level-6	47/1835	0	0	460/50187	2.53565e-09	5.69465e-08	rna-NM_001001860.1|rna-NM_001113053.1|rna-NM_214126.1|rna-XM_003135490.4|rna-XM_005673621.3|rna-XM_005674035.3|rna-XM_005674036.3|rna-XM_005674040.3|rna-XM_013986140.2|rna-XM_013986547.2|rna-XM_013986571.2|rna-XM_013991027.2|rna-XM_013991030.2|rna-XM_021079370.1|rna-XM_021079371.1|rna-XM_021079533.1|rna-XM_021079534.1|rna-XM_021079535.1|rna-XM_021079536.1|rna-XM_021079668.1|rna-XM_021079669.1|rna…
GO:0051572	negative regulation of histone H3-K4 methylation	BP	Level-11	13/1835	0	0	32/50187	3.19109e-09	7.12424e-08	rna-XM_003360264.4|rna-XM_003360265.4|rna-XM_003360266.4|rna-XM_005673559.3|rna-XM_013986055.1|rna-XM_013986056.2|rna-XM_013986057.2|rna-XM_021079594.1|rna-XM_021079595.1|rna-XM_021079596.1|rna-XM_021079597.1|rna-XM_021079598.1|rna-XM_021079599.1
GO:0005089	Rho guanyl-nucleotide exchange factor activity	MF	Level-5	40/1835	0	0	355/50187	3.20233e-09	7.10728e-08	rna-XM_005657810.3|rna-XM_005657811.3|rna-XM_013986462.2|rna-XM_013986464.2|rna-XM_013990906.2|rna-XM_013990907.2|rna-XM_013990908.2|rna-XM_013990909.2|rna-XM_013990911.2|rna-XM_013991027.2|rna-XM_013991030.2|rna-XM_021080101.1|rna-XM_021080102.1|rna-XM_021080103.1|rna-XM_021080104.1|rna-XM_021080105.1|rna-XM_021080106.1|rna-XM_021080107.1|rna-XM_021080108.1|rna-XM_021080109.1|rna-XM_021080110.1|…
GO:0090169	regulation of spindle assembly	BP	Level-7	18/1835	0	0	74/50187	3.23204e-09	7.13127e-08	rna-XM_003135124.6|rna-XM_005673650.3|rna-XM_005673884.3|rna-XM_005673885.3|rna-XM_005673887.3|rna-XM_013986402.2|rna-XM_013986403.2|rna-XM_013986404.2|rna-XM_021080224.1|rna-XM_021080225.1|rna-XM_021080226.1|rna-XM_021080227.1|rna-XM_021080228.1|rna-XM_021080229.1|rna-XM_021080230.1|rna-XM_021080231.1|rna-XM_021080232.1|rna-XM_021080606.1
GO:0051048	negative regulation of secretion	BP	Level-6	66/1835	0	0	787/50187	3.3287e-09	7.30185e-08	rna-NM_001038694.1|rna-NM_001044555.1|rna-NM_001128438.1|rna-NM_001243634.1|rna-NM_214187.1|rna-NM_214232.1|rna-XM_001925732.6|rna-XM_003135078.5|rna-XM_003360251.5|rna-XM_003360334.4|rna-XM_003360469.4|rna-XM_003360470.4|rna-XM_003484107.4|rna-XM_005673404.3|rna-XM_005673405.3|rna-XM_005673406.2|rna-XM_005673819.3|rna-XM_005673820.3|rna-XM_005673821.3|rna-XM_005673822.3|rna-XM_005673842.3|rna-XM…
GO:0035518	histone H2A monoubiquitination	BP	Level-10	19/1835	0	0	84/50187	3.35524e-09	7.31752e-08	rna-XM_003360264.4|rna-XM_003360265.4|rna-XM_003360266.4|rna-XM_005673559.3|rna-XM_013986055.1|rna-XM_013986056.2|rna-XM_013986057.2|rna-XM_013986357.2|rna-XM_013986358.2|rna-XM_021079594.1|rna-XM_021079595.1|rna-XM_021079596.1|rna-XM_021079597.1|rna-XM_021079598.1|rna-XM_021079599.1|rna-XM_021080156.1|rna-XM_021080803.1|rna-XM_021080804.1|rna-XM_021080805.1
GO:0035613	RNA stem-loop binding	MF	Level-6	16/1835	0	0	56/50187	3.4241e-09	7.42479e-08	rna-NM_001246203.1|rna-XM_001925732.6|rna-XM_003360469.4|rna-XM_003360470.4|rna-XM_005673954.3|rna-XM_005673955.3|rna-XM_005673956.3|rna-XM_005673957.3|rna-XM_005673958.3|rna-XM_005673959.3|rna-XM_005673960.3|rna-XM_005673961.3|rna-XM_021080769.1|rna-XM_021080770.1|rna-XM_021080771.1|rna-XM_021080772.1
GO:2001044	regulation of integrin-mediated signaling pathway	BP	Level-6	17/1835	0	0	65/50187	3.46941e-09	7.48006e-08	rna-NM_213857.1|rna-XM_021080723.1|rna-XM_021080724.1|rna-XM_021080725.1|rna-XM_021080726.1|rna-XM_021080727.1|rna-XM_021080728.1|rna-XM_021080729.1|rna-XM_021080730.1|rna-XM_021080731.1|rna-XM_021080733.1|rna-XM_021080734.1|rna-XM_021080735.1|rna-XM_021080736.1|rna-XM_021080737.1|rna-XM_021080738.1|rna-XM_021080739.1
GO:0046839	phospholipid dephosphorylation	BP	Level-6	21/1835	0	0	105/50187	3.48171e-09	7.46391e-08	rna-XM_003135147.6|rna-XM_003135463.6|rna-XM_005657528.3|rna-XM_013990548.2|rna-XM_013991044.2|rna-XM_013991045.2|rna-XM_021079694.1|rna-XM_021079695.1|rna-XM_021079696.1|rna-XM_021080719.1|rna-XM_021080720.1|rna-XM_021080721.1|rna-XM_021080833.1|rna-XM_021080835.1|rna-XM_021080836.1|rna-XM_021080837.1|rna-XM_021080838.1|rna-XM_021080839.1|rna-XM_021080840.1|rna-XM_021080841.1|rna-XM_021080842.1
GO:0008466	glycogenin glucosyltransferase activity	MF	Level-7	10/1835	0	0	14/50187	3.63041e-09	7.73872e-08	rna-XM_021079760.1|rna-XM_021079761.1|rna-XM_021079762.1|rna-XM_021079763.1|rna-XM_021079764.1|rna-XM_021079765.1|rna-XM_021079766.1|rna-XM_021079767.1|rna-XM_021079768.1|rna-XM_021079770.1
GO:0048631	regulation of skeletal muscle tissue growth	BP	Level-6	12/1835	0	0	26/50187	4.13402e-09	8.76273e-08	rna-XM_003135463.6|rna-XM_013991044.2|rna-XM_013991045.2|rna-XM_021080833.1|rna-XM_021080835.1|rna-XM_021080836.1|rna-XM_021080837.1|rna-XM_021080838.1|rna-XM_021080839.1|rna-XM_021080840.1|rna-XM_021080841.1|rna-XM_021080842.1
GO:0045078	positive regulation of interferon-gamma biosynthetic process	BP	Level-8	12/1835	0	0	26/50187	4.13402e-09	8.71378e-08	rna-NM_001097434.1|rna-NM_214187.1|rna-XM_005673404.3|rna-XM_005673405.3|rna-XM_013985894.2|rna-XM_013985895.2|rna-XM_013985896.2|rna-XM_021079505.1|rna-XM_021079506.1|rna-XM_021079507.1|rna-XM_021079508.1|rna-XM_021079509.1
GO:0034720	histone H3-K4 demethylation	BP	Level-7	12/1835	0	0	26/50187	4.13402e-09	8.66537e-08	rna-NM_001097433.1|rna-XM_005673628.3|rna-XM_005673629.3|rna-XM_005673631.3|rna-XM_005673632.3|rna-XM_013986145.2|rna-XM_013986146.2|rna-XM_013986147.2|rna-XM_013986148.2|rna-XM_013986149.2|rna-XM_021079363.1|rna-XM_021079364.1
GO:0032453	histone demethylase activity (H3-K4 specific)	MF	Level-6	12/1835	0	0	26/50187	4.13402e-09	8.6175e-08	rna-NM_001097433.1|rna-XM_005673628.3|rna-XM_005673629.3|rna-XM_005673631.3|rna-XM_005673632.3|rna-XM_013986145.2|rna-XM_013986146.2|rna-XM_013986147.2|rna-XM_013986148.2|rna-XM_013986149.2|rna-XM_021079363.1|rna-XM_021079364.1
GO:0050686	negative regulation of mRNA processing	BP	Level-8	22/1835	0	0	118/50187	4.63585e-09	9.61048e-08	rna-NM_001244096.1|rna-XM_013986455.2|rna-XM_021079411.1|rna-XM_021079412.1|rna-XM_021080358.1|rna-XM_021080359.1|rna-XM_021080360.1|rna-XM_021080361.1|rna-XM_021080362.1|rna-XM_021080363.1|rna-XM_021080364.1|rna-XM_021080365.1|rna-XM_021080366.1|rna-XM_021080367.1|rna-XM_021080368.1|rna-XM_021080369.1|rna-XM_021080370.1|rna-XM_021080371.1|rna-XM_021080372.1|rna-XM_021080373.1|rna-XM_021080374.1|…
GO:0004438	phosphatidylinositol-3-phosphatase activity	MF	Level-9	18/1835	0	0	76/50187	4.63663e-09	9.55957e-08	rna-XM_003135147.6|rna-XM_003135463.6|rna-XM_005657528.3|rna-XM_013990548.2|rna-XM_013991044.2|rna-XM_013991045.2|rna-XM_021080719.1|rna-XM_021080720.1|rna-XM_021080721.1|rna-XM_021080833.1|rna-XM_021080835.1|rna-XM_021080836.1|rna-XM_021080837.1|rna-XM_021080838.1|rna-XM_021080839.1|rna-XM_021080840.1|rna-XM_021080841.1|rna-XM_021080842.1
GO:0052744	phosphatidylinositol monophosphate phosphatase activity	MF	Level-8	18/1835	0	0	76/50187	4.63663e-09	9.50761e-08	rna-XM_003135147.6|rna-XM_003135463.6|rna-XM_005657528.3|rna-XM_013990548.2|rna-XM_013991044.2|rna-XM_013991045.2|rna-XM_021080719.1|rna-XM_021080720.1|rna-XM_021080721.1|rna-XM_021080833.1|rna-XM_021080835.1|rna-XM_021080836.1|rna-XM_021080837.1|rna-XM_021080838.1|rna-XM_021080839.1|rna-XM_021080840.1|rna-XM_021080841.1|rna-XM_021080842.1
GO:0042438	melanin biosynthetic process	BP	Level-5	15/1835	0	0	49/50187	4.81679e-09	9.82365e-08	rna-NM_001037964.1|rna-XM_005657822.2|rna-XM_005657825.3|rna-XM_005657826.3|rna-XM_005657828.3|rna-XM_005657830.3|rna-XM_005657831.3|rna-XM_013990922.2|rna-XM_021079568.1|rna-XM_021079569.1|rna-XM_021079570.1|rna-XM_021079571.1|rna-XM_021079572.1|rna-XM_021079573.1|rna-XM_021079575.1
GO:0072711	cellular response to hydroxyurea	BP	Level-6	15/1835	0	0	49/50187	4.81679e-09	9.77083e-08	rna-XM_001925732.6|rna-XM_003360469.4|rna-XM_003360470.4|rna-XM_005673954.3|rna-XM_005673955.3|rna-XM_005673956.3|rna-XM_005673957.3|rna-XM_005673958.3|rna-XM_005673959.3|rna-XM_005673960.3|rna-XM_005673961.3|rna-XM_021080769.1|rna-XM_021080770.1|rna-XM_021080771.1|rna-XM_021080772.1
GO:1902075	cellular response to salt	BP	Level-5	15/1835	0	0	49/50187	4.81679e-09	9.71858e-08	rna-XM_001925732.6|rna-XM_003360469.4|rna-XM_003360470.4|rna-XM_005673954.3|rna-XM_005673955.3|rna-XM_005673956.3|rna-XM_005673957.3|rna-XM_005673958.3|rna-XM_005673959.3|rna-XM_005673960.3|rna-XM_005673961.3|rna-XM_021080769.1|rna-XM_021080770.1|rna-XM_021080771.1|rna-XM_021080772.1
GO:0004708	MAP kinase kinase activity	MF	Level-6	16/1835	0	0	58/50187	5.23505e-09	1.05063e-07	rna-XM_021080675.1|rna-XM_021080676.1|rna-XM_021080677.1|rna-XM_021080678.1|rna-XM_021080679.1|rna-XM_021080680.1|rna-XM_021080681.1|rna-XM_021080682.1|rna-XM_021080683.1|rna-XM_021080684.1|rna-XM_021080685.1|rna-XM_021080686.1|rna-XM_021080687.1|rna-XM_021080688.1|rna-XM_021080689.1|rna-XM_021080690.1
GO:0030252	growth hormone secretion	BP	Level-8	12/1835	0	0	27/50187	5.77903e-09	1.15367e-07	rna-XM_003135046.6|rna-XM_003135047.6|rna-XM_005657784.3|rna-XM_013990861.2|rna-XM_013990862.2|rna-XM_013990864.2|rna-XM_013990865.2|rna-XM_021080398.1|rna-XM_021080399.1|rna-XM_021080400.1|rna-XM_021080401.1|rna-XM_021080402.1
GO:0032387	negative regulation of intracellular transport	BP	Level-6	32/1835	0	0	247/50187	6.02851e-09	1.19713e-07	rna-NM_001039748.2|rna-NM_001243634.1|rna-XM_001925732.6|rna-XM_001928070.5|rna-XM_003360469.4|rna-XM_003360470.4|rna-XM_003360522.4|rna-XM_005673712.3|rna-XM_005673713.3|rna-XM_005673842.3|rna-XM_005673843.3|rna-XM_005673954.3|rna-XM_005673955.3|rna-XM_005673956.3|rna-XM_005673957.3|rna-XM_005673958.3|rna-XM_005673959.3|rna-XM_005673960.3|rna-XM_005673961.3|rna-XM_013986235.2|rna-XM_013986236.2|…
GO:2000766	negative regulation of cytoplasmic translation	BP	Level-9	15/1835	0	0	50/50187	6.05752e-09	1.1966e-07	rna-XM_001925732.6|rna-XM_003360469.4|rna-XM_003360470.4|rna-XM_005673954.3|rna-XM_005673955.3|rna-XM_005673956.3|rna-XM_005673957.3|rna-XM_005673958.3|rna-XM_005673959.3|rna-XM_005673960.3|rna-XM_005673961.3|rna-XM_021080769.1|rna-XM_021080770.1|rna-XM_021080771.1|rna-XM_021080772.1
GO:0031628	opioid receptor binding	MF	Level-6	16/1835	0	0	59/50187	6.43714e-09	1.26497e-07	rna-XM_021080723.1|rna-XM_021080724.1|rna-XM_021080725.1|rna-XM_021080726.1|rna-XM_021080727.1|rna-XM_021080728.1|rna-XM_021080729.1|rna-XM_021080730.1|rna-XM_021080731.1|rna-XM_021080733.1|rna-XM_021080734.1|rna-XM_021080735.1|rna-XM_021080736.1|rna-XM_021080737.1|rna-XM_021080738.1|rna-XM_021080739.1
GO:0050699	WW domain binding	MF	Level-5	25/1835	0	0	156/50187	6.52935e-09	1.27644e-07	rna-NM_001243430.1|rna-XM_003135262.4|rna-XM_003135263.4|rna-XM_003135264.4|rna-XM_003135265.5|rna-XM_003135283.5|rna-XM_003360392.2|rna-XM_005657853.3|rna-XM_005657894.3|rna-XM_005657895.3|rna-XM_005657896.3|rna-XM_013990946.2|rna-XM_013990948.2|rna-XM_013990965.2|rna-XM_013990980.2|rna-XM_013990981.2|rna-XM_013990982.2|rna-XM_013990984.2|rna-XM_021079387.1|rna-XM_021079388.1|rna-XM_021079922.1|…
GO:0044292	dendrite terminus	CC	Level-3	21/1835	0	0	110/50187	7.1561e-09	1.39175e-07	rna-XM_001925732.6|rna-XM_003135494.5|rna-XM_003360469.4|rna-XM_003360470.4|rna-XM_005673954.3|rna-XM_005673955.3|rna-XM_005673956.3|rna-XM_005673957.3|rna-XM_005673958.3|rna-XM_005673959.3|rna-XM_005673960.3|rna-XM_005673961.3|rna-XM_021080549.1|rna-XM_021080550.1|rna-XM_021080551.1|rna-XM_021080552.1|rna-XM_021080553.1|rna-XM_021080769.1|rna-XM_021080770.1|rna-XM_021080771.1|rna-XM_021080772.1
GO:0032451	demethylase activity	MF	Level-3	24/1835	0	0	145/50187	7.46374e-09	1.44414e-07	rna-NM_001097433.1|rna-XM_005673628.3|rna-XM_005673629.3|rna-XM_005673631.3|rna-XM_005673632.3|rna-XM_005673655.3|rna-XM_005673656.3|rna-XM_013986145.2|rna-XM_013986146.2|rna-XM_013986147.2|rna-XM_013986148.2|rna-XM_013986149.2|rna-XM_013986163.2|rna-XM_021079363.1|rna-XM_021079364.1|rna-XM_021079778.1|rna-XM_021079779.1|rna-XM_021079780.1|rna-XM_021079781.1|rna-XM_021079782.1|rna-XM_021079783.1|…
GO:0005923	bicellular tight junction	CC	Level-7	40/1835	0	0	367/50187	7.49909e-09	1.44358e-07	rna-NM_001161638.1|rna-XM_001924471.5|rna-XM_003135151.6|rna-XM_003360334.4|rna-XM_003484122.4|rna-XM_003484123.4|rna-XM_005673460.3|rna-XM_005673748.3|rna-XM_005673836.3|rna-XM_005673837.3|rna-XM_005673919.3|rna-XM_005673920.3|rna-XM_013985875.2|rna-XM_013986186.2|rna-XM_013986187.2|rna-XM_013986188.2|rna-XM_013986189.2|rna-XM_013986275.2|rna-XM_013986276.2|rna-XM_013986277.2|rna-XM_013986278.2|…
GO:0046929	negative regulation of neurotransmitter secretion	BP	Level-6	15/1835	0	0	51/50187	7.58373e-09	1.45246e-07	rna-XM_001925732.6|rna-XM_003360469.4|rna-XM_003360470.4|rna-XM_005673954.3|rna-XM_005673955.3|rna-XM_005673956.3|rna-XM_005673957.3|rna-XM_005673958.3|rna-XM_005673959.3|rna-XM_005673960.3|rna-XM_005673961.3|rna-XM_021080769.1|rna-XM_021080770.1|rna-XM_021080771.1|rna-XM_021080772.1
GO:0042789	mRNA transcription by RNA polymerase II	BP	Level-8	16/1835	0	0	60/50187	7.88725e-09	1.50296e-07	rna-XM_021080723.1|rna-XM_021080724.1|rna-XM_021080725.1|rna-XM_021080726.1|rna-XM_021080727.1|rna-XM_021080728.1|rna-XM_021080729.1|rna-XM_021080730.1|rna-XM_021080731.1|rna-XM_021080733.1|rna-XM_021080734.1|rna-XM_021080735.1|rna-XM_021080736.1|rna-XM_021080737.1|rna-XM_021080738.1|rna-XM_021080739.1
GO:0021860	pyramidal neuron development	BP	Level-8	16/1835	0	0	60/50187	7.88725e-09	1.49541e-07	rna-XM_003135200.4|rna-XM_005673830.3|rna-XM_005673831.3|rna-XM_013986332.2|rna-XM_013986334.2|rna-XM_013986335.2|rna-XM_013986336.2|rna-XM_013986337.2|rna-XM_013986338.2|rna-XM_013986339.2|rna-XM_013990937.2|rna-XM_013990938.2|rna-XM_021080436.1|rna-XM_021080437.1|rna-XM_021080438.1|rna-XM_021080740.1
GO:0045414	regulation of interleukin-8 biosynthetic process	BP	Level-7	12/1835	0	0	28/50187	7.99004e-09	1.50732e-07	rna-NM_001097434.1|rna-NM_214187.1|rna-XM_005673404.3|rna-XM_005673405.3|rna-XM_013985894.2|rna-XM_013985895.2|rna-XM_013985896.2|rna-XM_021079505.1|rna-XM_021079506.1|rna-XM_021079507.1|rna-XM_021079508.1|rna-XM_021079509.1
GO:0045357	regulation of interferon-beta biosynthetic process	BP	Level-7	12/1835	0	0	28/50187	7.99004e-09	1.49982e-07	rna-NM_001097434.1|rna-NM_214187.1|rna-XM_005673404.3|rna-XM_005673405.3|rna-XM_013985894.2|rna-XM_013985895.2|rna-XM_013985896.2|rna-XM_021079505.1|rna-XM_021079506.1|rna-XM_021079507.1|rna-XM_021079508.1|rna-XM_021079509.1
GO:0002218	activation of innate immune response	BP	Level-4	53/1835	0	0	580/50187	8.65475e-09	1.61655e-07	rna-NM_001097434.1|rna-NM_001113053.1|rna-NM_001243576.1|rna-NM_001246668.1|rna-NM_214187.1|rna-XM_003135490.4|rna-XM_005673404.3|rna-XM_005673405.3|rna-XM_005673594.3|rna-XM_005674035.3|rna-XM_005674036.3|rna-XM_005674040.3|rna-XM_013985894.2|rna-XM_013985895.2|rna-XM_013985896.2|rna-XM_013985980.2|rna-XM_013986114.1|rna-XM_013986571.2|rna-XM_021079370.1|rna-XM_021079371.1|rna-XM_021079505.1|rna…
GO:0015036	disulfide oxidoreductase activity	MF	Level-5	17/1835	0	0	70/50187	8.96616e-09	1.66647e-07	rna-NM_001099932.1|rna-XM_013991000.2|rna-XM_021080157.1|rna-XM_021080158.1|rna-XM_021080159.1|rna-XM_021080160.1|rna-XM_021080161.1|rna-XM_021080162.1|rna-XM_021080163.1|rna-XM_021080164.1|rna-XM_021080165.1|rna-XM_021080166.1|rna-XM_021080167.1|rna-XM_021080168.1|rna-XM_021080169.1|rna-XM_021080170.1|rna-XM_021080171.1
GO:0070160	tight junction	CC	Level-6	40/1835	0	0	370/50187	9.21955e-09	1.70517e-07	rna-NM_001161638.1|rna-XM_001924471.5|rna-XM_003135151.6|rna-XM_003360334.4|rna-XM_003484122.4|rna-XM_003484123.4|rna-XM_005673460.3|rna-XM_005673748.3|rna-XM_005673836.3|rna-XM_005673837.3|rna-XM_005673919.3|rna-XM_005673920.3|rna-XM_013985875.2|rna-XM_013986186.2|rna-XM_013986187.2|rna-XM_013986188.2|rna-XM_013986189.2|rna-XM_013986275.2|rna-XM_013986276.2|rna-XM_013986277.2|rna-XM_013986278.2|…
GO:0033522	histone H2A ubiquitination	BP	Level-9	20/1835	0	0	101/50187	9.45131e-09	1.7395e-07	rna-XM_001927284.4|rna-XM_003360264.4|rna-XM_003360265.4|rna-XM_003360266.4|rna-XM_005673559.3|rna-XM_013986055.1|rna-XM_013986056.2|rna-XM_013986057.2|rna-XM_013986357.2|rna-XM_013986358.2|rna-XM_021079594.1|rna-XM_021079595.1|rna-XM_021079596.1|rna-XM_021079597.1|rna-XM_021079598.1|rna-XM_021079599.1|rna-XM_021080156.1|rna-XM_021080803.1|rna-XM_021080804.1|rna-XM_021080805.1
GO:0043656	host intracellular region	CC	Level-5	15/1835	0	0	52/50187	9.45287e-09	1.73134e-07	rna-XM_001925732.6|rna-XM_003360469.4|rna-XM_003360470.4|rna-XM_005673954.3|rna-XM_005673955.3|rna-XM_005673956.3|rna-XM_005673957.3|rna-XM_005673958.3|rna-XM_005673959.3|rna-XM_005673960.3|rna-XM_005673961.3|rna-XM_021080769.1|rna-XM_021080770.1|rna-XM_021080771.1|rna-XM_021080772.1
GO:0033646	host intracellular part	CC	Level-5	15/1835	0	0	52/50187	9.45287e-09	1.72298e-07	rna-XM_001925732.6|rna-XM_003360469.4|rna-XM_003360470.4|rna-XM_005673954.3|rna-XM_005673955.3|rna-XM_005673956.3|rna-XM_005673957.3|rna-XM_005673958.3|rna-XM_005673959.3|rna-XM_005673960.3|rna-XM_005673961.3|rna-XM_021080769.1|rna-XM_021080770.1|rna-XM_021080771.1|rna-XM_021080772.1
GO:0006403	RNA localization	BP	Level-4	50/1835	0	0	533/50187	1.04712e-08	1.89941e-07	rna-NM_001142668.1|rna-NM_001243671.1|rna-XM_001925732.6|rna-XM_003135340.4|rna-XM_003135341.5|rna-XM_003360469.4|rna-XM_003360470.4|rna-XM_005654285.3|rna-XM_005654286.3|rna-XM_005654287.3|rna-XM_005654288.3|rna-XM_005673954.3|rna-XM_005673955.3|rna-XM_005673956.3|rna-XM_005673957.3|rna-XM_005673958.3|rna-XM_005673959.3|rna-XM_005673960.3|rna-XM_005673961.3|rna-XM_013983733.2|rna-XM_013983737.2|…
GO:0002223	stimulatory C-type lectin receptor signaling pathway	BP	Level-7	26/1835	0	0	173/50187	1.07134e-08	1.93405e-07	rna-NM_001113053.1|rna-XM_005674035.3|rna-XM_005674036.3|rna-XM_005674040.3|rna-XM_013986571.2|rna-XM_021079370.1|rna-XM_021079371.1|rna-XM_021080675.1|rna-XM_021080676.1|rna-XM_021080677.1|rna-XM_021080678.1|rna-XM_021080679.1|rna-XM_021080680.1|rna-XM_021080681.1|rna-XM_021080682.1|rna-XM_021080683.1|rna-XM_021080684.1|rna-XM_021080685.1|rna-XM_021080686.1|rna-XM_021080687.1|rna-XM_021080688.1|…
GO:0044327	dendritic spine head	CC	Level-3	15/1835	0	0	53/50187	1.17329e-08	2.108e-07	rna-XM_001925732.6|rna-XM_003360469.4|rna-XM_003360470.4|rna-XM_005673954.3|rna-XM_005673955.3|rna-XM_005673956.3|rna-XM_005673957.3|rna-XM_005673958.3|rna-XM_005673959.3|rna-XM_005673960.3|rna-XM_005673961.3|rna-XM_021080769.1|rna-XM_021080770.1|rna-XM_021080771.1|rna-XM_021080772.1
GO:0072710	response to hydroxyurea	BP	Level-5	15/1835	0	0	53/50187	1.17329e-08	2.09801e-07	rna-XM_001925732.6|rna-XM_003360469.4|rna-XM_003360470.4|rna-XM_005673954.3|rna-XM_005673955.3|rna-XM_005673956.3|rna-XM_005673957.3|rna-XM_005673958.3|rna-XM_005673959.3|rna-XM_005673960.3|rna-XM_005673961.3|rna-XM_021080769.1|rna-XM_021080770.1|rna-XM_021080771.1|rna-XM_021080772.1
GO:0001541	ovarian follicle development	BP	Level-5	31/1835	0	0	241/50187	1.20173e-08	2.13875e-07	rna-XM_001925732.6|rna-XM_001927679.6|rna-XM_003134981.6|rna-XM_003135236.4|rna-XM_003360469.4|rna-XM_003360470.4|rna-XM_005673500.3|rna-XM_005673503.3|rna-XM_005673506.3|rna-XM_005673954.3|rna-XM_005673955.3|rna-XM_005673956.3|rna-XM_005673957.3|rna-XM_005673958.3|rna-XM_005673959.3|rna-XM_005673960.3|rna-XM_005673961.3|rna-XM_013986016.2|rna-XM_013986017.2|rna-XM_021080539.1|rna-XM_021080540.1|…
GO:0070555	response to interleukin-1	BP	Level-6	47/1835	0	0	486/50187	1.22057e-08	2.16207e-07	rna-NM_001037964.1|rna-NM_001113053.1|rna-NM_001244096.1|rna-XM_001925732.6|rna-XM_001927370.5|rna-XM_001928382.5|rna-XM_003135490.4|rna-XM_003360469.4|rna-XM_003360470.4|rna-XM_005657822.2|rna-XM_005657825.3|rna-XM_005657826.3|rna-XM_005657828.3|rna-XM_005657830.3|rna-XM_005657831.3|rna-XM_005673954.3|rna-XM_005673955.3|rna-XM_005673956.3|rna-XM_005673957.3|rna-XM_005673958.3|rna-XM_005673959.3|…
GO:0034593	phosphatidylinositol bisphosphate phosphatase activity	MF	Level-8	21/1835	0	0	115/50187	1.41858e-08	2.50108e-07	rna-XM_003135147.6|rna-XM_003135463.6|rna-XM_005657528.3|rna-XM_013990548.2|rna-XM_013991044.2|rna-XM_013991045.2|rna-XM_021079694.1|rna-XM_021079695.1|rna-XM_021079696.1|rna-XM_021080719.1|rna-XM_021080720.1|rna-XM_021080721.1|rna-XM_021080833.1|rna-XM_021080835.1|rna-XM_021080836.1|rna-XM_021080837.1|rna-XM_021080838.1|rna-XM_021080839.1|rna-XM_021080840.1|rna-XM_021080841.1|rna-XM_021080842.1
GO:0043657	host cell	CC	Level-4	15/1835	0	0	54/50187	1.45036e-08	2.5452e-07	rna-XM_001925732.6|rna-XM_003360469.4|rna-XM_003360470.4|rna-XM_005673954.3|rna-XM_005673955.3|rna-XM_005673956.3|rna-XM_005673957.3|rna-XM_005673958.3|rna-XM_005673959.3|rna-XM_005673960.3|rna-XM_005673961.3|rna-XM_021080769.1|rna-XM_021080770.1|rna-XM_021080771.1|rna-XM_021080772.1
GO:0006582	melanin metabolic process	BP	Level-4	15/1835	0	0	54/50187	1.45036e-08	2.53342e-07	rna-NM_001037964.1|rna-XM_005657822.2|rna-XM_005657825.3|rna-XM_005657826.3|rna-XM_005657828.3|rna-XM_005657830.3|rna-XM_005657831.3|rna-XM_013990922.2|rna-XM_021079568.1|rna-XM_021079569.1|rna-XM_021079570.1|rna-XM_021079571.1|rna-XM_021079572.1|rna-XM_021079573.1|rna-XM_021079575.1
GO:0044766	multi-organism transport	BP	Level-4	15/1835	0	0	54/50187	1.45036e-08	2.52175e-07	rna-XM_013986394.2|rna-XM_013986395.2|rna-XM_013986396.2|rna-XM_013986397.2|rna-XM_021080460.1|rna-XM_021080461.1|rna-XM_021080462.1|rna-XM_021080463.1|rna-XM_021080464.1|rna-XM_021080465.1|rna-XM_021080466.1|rna-XM_021080467.1|rna-XM_021080468.1|rna-XM_021080469.1|rna-XM_021080470.1
GO:0033643	host cell part	CC	Level-4	15/1835	0	0	54/50187	1.45036e-08	2.51018e-07	rna-XM_001925732.6|rna-XM_003360469.4|rna-XM_003360470.4|rna-XM_005673954.3|rna-XM_005673955.3|rna-XM_005673956.3|rna-XM_005673957.3|rna-XM_005673958.3|rna-XM_005673959.3|rna-XM_005673960.3|rna-XM_005673961.3|rna-XM_021080769.1|rna-XM_021080770.1|rna-XM_021080771.1|rna-XM_021080772.1
GO:1902579	multi-organism localization	BP	Level-3	15/1835	0	0	54/50187	1.45036e-08	2.49872e-07	rna-XM_013986394.2|rna-XM_013986395.2|rna-XM_013986396.2|rna-XM_013986397.2|rna-XM_021080460.1|rna-XM_021080461.1|rna-XM_021080462.1|rna-XM_021080463.1|rna-XM_021080464.1|rna-XM_021080465.1|rna-XM_021080466.1|rna-XM_021080467.1|rna-XM_021080468.1|rna-XM_021080469.1|rna-XM_021080470.1
GO:0018995	host cellular component	CC	Level-3	15/1835	0	0	54/50187	1.45036e-08	2.48736e-07	rna-XM_001925732.6|rna-XM_003360469.4|rna-XM_003360470.4|rna-XM_005673954.3|rna-XM_005673955.3|rna-XM_005673956.3|rna-XM_005673957.3|rna-XM_005673958.3|rna-XM_005673959.3|rna-XM_005673960.3|rna-XM_005673961.3|rna-XM_021080769.1|rna-XM_021080770.1|rna-XM_021080771.1|rna-XM_021080772.1
GO:0033119	negative regulation of RNA splicing	BP	Level-8	22/1835	0	0	127/50187	1.50624e-08	2.57151e-07	rna-NM_001244096.1|rna-XM_013986455.2|rna-XM_021079411.1|rna-XM_021079412.1|rna-XM_021080358.1|rna-XM_021080359.1|rna-XM_021080360.1|rna-XM_021080361.1|rna-XM_021080362.1|rna-XM_021080363.1|rna-XM_021080364.1|rna-XM_021080365.1|rna-XM_021080366.1|rna-XM_021080367.1|rna-XM_021080368.1|rna-XM_021080369.1|rna-XM_021080370.1|rna-XM_021080371.1|rna-XM_021080372.1|rna-XM_021080373.1|rna-XM_021080374.1|…
GO:0070669	response to interleukin-2	BP	Level-6	18/1835	0	0	83/50187	1.52015e-08	2.58358e-07	rna-NM_001037964.1|rna-NM_214083.2|rna-XM_005657822.2|rna-XM_005657825.3|rna-XM_005657826.3|rna-XM_005657828.3|rna-XM_005657830.3|rna-XM_005657831.3|rna-XM_013990922.2|rna-XM_021079496.1|rna-XM_021079497.1|rna-XM_021079568.1|rna-XM_021079569.1|rna-XM_021079570.1|rna-XM_021079571.1|rna-XM_021079572.1|rna-XM_021079573.1|rna-XM_021079575.1
GO:0051028	mRNA transport	BP	Level-6	37/1835	0	0	332/50187	1.59455e-08	2.69786e-07	rna-NM_001243671.1|rna-XM_001925732.6|rna-XM_003135340.4|rna-XM_003135341.5|rna-XM_003360469.4|rna-XM_003360470.4|rna-XM_005673954.3|rna-XM_005673955.3|rna-XM_005673956.3|rna-XM_005673957.3|rna-XM_005673958.3|rna-XM_005673959.3|rna-XM_005673960.3|rna-XM_005673961.3|rna-XM_013986394.2|rna-XM_013986395.2|rna-XM_013986396.2|rna-XM_013986397.2|rna-XM_021079855.1|rna-XM_021079856.1|rna-XM_021079857.1|…
GO:0000414	regulation of histone H3-K36 methylation	BP	Level-10	13/1835	0	0	38/50187	1.70897e-08	2.87854e-07	rna-XM_003360264.4|rna-XM_003360265.4|rna-XM_003360266.4|rna-XM_005673559.3|rna-XM_013986055.1|rna-XM_013986056.2|rna-XM_013986057.2|rna-XM_021079594.1|rna-XM_021079595.1|rna-XM_021079596.1|rna-XM_021079597.1|rna-XM_021079598.1|rna-XM_021079599.1
GO:0045793	positive regulation of cell size	BP	Level-7	16/1835	0	0	64/50187	1.71891e-08	2.88243e-07	rna-NM_001039748.2|rna-XM_003135200.4|rna-XM_005673712.3|rna-XM_005673713.3|rna-XM_005673836.3|rna-XM_005673837.3|rna-XM_013986235.2|rna-XM_013986236.2|rna-XM_013986340.1|rna-XM_013986341.2|rna-XM_013990937.2|rna-XM_013990938.2|rna-XM_021079577.1|rna-XM_021080789.1|rna-XM_021080790.1|rna-XM_021080791.1
GO:0045947	negative regulation of translational initiation	BP	Level-9	15/1835	0	0	55/50187	1.78576e-08	2.98128e-07	rna-XM_001925732.6|rna-XM_003360469.4|rna-XM_003360470.4|rna-XM_005673954.3|rna-XM_005673955.3|rna-XM_005673956.3|rna-XM_005673957.3|rna-XM_005673958.3|rna-XM_005673959.3|rna-XM_005673960.3|rna-XM_005673961.3|rna-XM_021080769.1|rna-XM_021080770.1|rna-XM_021080771.1|rna-XM_021080772.1
GO:0008333	endosome to lysosome transport	BP	Level-4	26/1835	0	0	178/50187	1.80169e-08	2.99461e-07	rna-NM_001243593.1|rna-XM_003135463.6|rna-XM_005657877.3|rna-XM_013990973.2|rna-XM_013990974.2|rna-XM_013990975.2|rna-XM_013991044.2|rna-XM_013991045.2|rna-XM_021079480.1|rna-XM_021079925.1|rna-XM_021079926.1|rna-XM_021079927.1|rna-XM_021079928.1|rna-XM_021079929.1|rna-XM_021079930.1|rna-XM_021079931.1|rna-XM_021079932.1|rna-XM_021080833.1|rna-XM_021080835.1|rna-XM_021080836.1|rna-XM_021080837.1|…
GO:0052866	phosphatidylinositol phosphate phosphatase activity	MF	Level-7	21/1835	0	0	118/50187	2.10458e-08	3.48272e-07	rna-XM_003135147.6|rna-XM_003135463.6|rna-XM_005657528.3|rna-XM_013990548.2|rna-XM_013991044.2|rna-XM_013991045.2|rna-XM_021079694.1|rna-XM_021079695.1|rna-XM_021079696.1|rna-XM_021080719.1|rna-XM_021080720.1|rna-XM_021080721.1|rna-XM_021080833.1|rna-XM_021080835.1|rna-XM_021080836.1|rna-XM_021080837.1|rna-XM_021080838.1|rna-XM_021080839.1|rna-XM_021080840.1|rna-XM_021080841.1|rna-XM_021080842.1
GO:0047676	arachidonate-CoA ligase activity	MF	Level-6	8/1835	0	0	8/50187	2.35893e-08	3.88657e-07	rna-NM_001038694.1|rna-XM_005673819.3|rna-XM_005673820.3|rna-XM_005673821.3|rna-XM_005673822.3|rna-XM_013986330.2|rna-XM_021079540.1|rna-XM_021079541.1
GO:0032307	negative regulation of prostaglandin secretion	BP	Level-6	8/1835	0	0	8/50187	2.35893e-08	3.86967e-07	rna-NM_001038694.1|rna-XM_005673819.3|rna-XM_005673820.3|rna-XM_005673821.3|rna-XM_005673822.3|rna-XM_013986330.2|rna-XM_021079540.1|rna-XM_021079541.1
GO:0042176	regulation of protein catabolic process	BP	Level-6	89/1835	0	0	1271/50187	2.4331e-08	3.97406e-07	rna-NM_001009578.1|rna-NM_001039748.2|rna-NM_001077220.1|rna-NM_001243703.1|rna-NM_213857.1|rna-NM_214329.1|rna-XM_001925732.6|rna-XM_001926907.5|rna-XM_001928070.5|rna-XM_003135083.5|rna-XM_003135291.6|rna-XM_003135348.5|rna-XM_003135463.6|rna-XM_003135480.4|rna-XM_003360411.4|rna-XM_003360469.4|rna-XM_003360470.4|rna-XM_005657798.3|rna-XM_005657812.3|rna-XM_005657813.3|rna-XM_005673415.3|rna-XM…
GO:0051969	regulation of transmission of nerve impulse	BP	Level-5	15/1835	0	0	57/50187	2.67663e-08	4.35299e-07	rna-XM_001925732.6|rna-XM_003360469.4|rna-XM_003360470.4|rna-XM_005673954.3|rna-XM_005673955.3|rna-XM_005673956.3|rna-XM_005673957.3|rna-XM_005673958.3|rna-XM_005673959.3|rna-XM_005673960.3|rna-XM_005673961.3|rna-XM_021080769.1|rna-XM_021080770.1|rna-XM_021080771.1|rna-XM_021080772.1
GO:0046148	pigment biosynthetic process	BP	Level-4	23/1835	0	0	144/50187	2.73697e-08	4.43202e-07	rna-NM_001032376.2|rna-NM_001037964.1|rna-XM_003135301.4|rna-XM_003360337.4|rna-XM_003360338.4|rna-XM_005657822.2|rna-XM_005657825.3|rna-XM_005657826.3|rna-XM_005657828.3|rna-XM_005657830.3|rna-XM_005657831.3|rna-XM_005673669.3|rna-XM_013990922.2|rna-XM_021079503.1|rna-XM_021079504.1|rna-XM_021079568.1|rna-XM_021079569.1|rna-XM_021079570.1|rna-XM_021079571.1|rna-XM_021079572.1|rna-XM_021079573.1|…
GO:0002220	innate immune response activating cell surface receptor signaling pathway	BP	Level-6	26/1835	0	0	183/50187	2.9767e-08	4.79961e-07	rna-NM_001113053.1|rna-XM_005674035.3|rna-XM_005674036.3|rna-XM_005674040.3|rna-XM_013986571.2|rna-XM_021079370.1|rna-XM_021079371.1|rna-XM_021080675.1|rna-XM_021080676.1|rna-XM_021080677.1|rna-XM_021080678.1|rna-XM_021080679.1|rna-XM_021080680.1|rna-XM_021080681.1|rna-XM_021080682.1|rna-XM_021080683.1|rna-XM_021080684.1|rna-XM_021080685.1|rna-XM_021080686.1|rna-XM_021080687.1|rna-XM_021080688.1|…
GO:0048024	regulation of mRNA splicing, via spliceosome	BP	Level-8	37/1835	0	0	341/50187	2.99711e-08	4.81195e-07	rna-NM_001244096.1|rna-XM_001925732.6|rna-XM_003360469.4|rna-XM_003360470.4|rna-XM_005673954.3|rna-XM_005673955.3|rna-XM_005673956.3|rna-XM_005673957.3|rna-XM_005673958.3|rna-XM_005673959.3|rna-XM_005673960.3|rna-XM_005673961.3|rna-XM_013986455.2|rna-XM_021079411.1|rna-XM_021079412.1|rna-XM_021080358.1|rna-XM_021080359.1|rna-XM_021080360.1|rna-XM_021080361.1|rna-XM_021080362.1|rna-XM_021080363.1|…
GO:0043524	negative regulation of neuron apoptotic process	BP	Level-8	51/1835	0	0	572/50187	3.38293e-08	5.40839e-07	rna-NM_001037964.1|rna-NM_001097436.1|rna-XM_001925732.6|rna-XM_003135200.4|rna-XM_003135260.5|rna-XM_003360469.4|rna-XM_003360470.4|rna-XM_005657822.2|rna-XM_005657825.3|rna-XM_005657826.3|rna-XM_005657828.3|rna-XM_005657830.3|rna-XM_005657831.3|rna-XM_005657883.3|rna-XM_005657884.3|rna-XM_005657885.3|rna-XM_005657888.3|rna-XM_005657890.3|rna-XM_005673954.3|rna-XM_005673955.3|rna-XM_005673956.3|…
GO:0045814	negative regulation of gene expression, epigenetic	BP	Level-8	27/1835	0	0	198/50187	3.49844e-08	5.56946e-07	rna-NM_001244081.1|rna-NM_001244094.1|rna-XM_003134956.6|rna-XM_003135010.4|rna-XM_003135267.3|rna-XM_003360236.5|rna-XM_003360255.5|rna-XM_003360402.4|rna-XM_003484099.2|rna-XM_005657898.3|rna-XM_005673396.3|rna-XM_005673397.3|rna-XM_005673458.3|rna-XM_005673459.2|rna-XM_013985884.2|rna-XM_013985885.2|rna-XM_013986049.2|rna-XM_021080076.1|rna-XM_021080077.1|rna-XM_021080078.1|rna-XM_021080442.1|…
GO:0002224	toll-like receptor signaling pathway	BP	Level-5	34/1835	0	0	298/50187	3.5785e-08	5.67297e-07	rna-NM_001097434.1|rna-NM_001113053.1|rna-NM_001243576.1|rna-NM_214187.1|rna-XM_003135490.4|rna-XM_005673404.3|rna-XM_005673405.3|rna-XM_005674035.3|rna-XM_005674036.3|rna-XM_005674040.3|rna-XM_013985894.2|rna-XM_013985895.2|rna-XM_013985896.2|rna-XM_013985980.2|rna-XM_013986571.2|rna-XM_021079370.1|rna-XM_021079371.1|rna-XM_021079505.1|rna-XM_021079506.1|rna-XM_021079507.1|rna-XM_021079508.1|rna…
GO:0006003	fructose 2,6-bisphosphate metabolic process	BP	Level-5	11/1835	0	0	26/50187	3.74463e-08	5.9115e-07	rna-NM_001143721.1|rna-XM_005673663.3|rna-XM_005673664.3|rna-XM_013986195.2|rna-XM_021079416.1|rna-XM_021079417.1|rna-XM_021079418.1|rna-XM_021079419.1|rna-XM_021079420.1|rna-XM_021079421.1|rna-XM_021079422.1
GO:0032435	negative regulation of proteasomal ubiquitin-dependent protein catabolic process	BP	Level-11	18/1835	0	0	89/50187	3.86934e-08	6.08293e-07	rna-NM_001039748.2|rna-XM_003135463.6|rna-XM_005673712.3|rna-XM_005673713.3|rna-XM_013986235.2|rna-XM_013986236.2|rna-XM_013991044.2|rna-XM_013991045.2|rna-XM_021079577.1|rna-XM_021080833.1|rna-XM_021080835.1|rna-XM_021080836.1|rna-XM_021080837.1|rna-XM_021080838.1|rna-XM_021080839.1|rna-XM_021080840.1|rna-XM_021080841.1|rna-XM_021080842.1
GO:1990234	transferase complex	CC	Level-4	142/1835	0	0	2389/50187	4.00933e-08	6.27684e-07	rna-NM_001039748.2|rna-NM_001113053.1|rna-NM_001143721.1|rna-NM_001243023.1|rna-NM_001243801.1|rna-NM_001244081.1|rna-NM_001244094.1|rna-XM_001927284.4|rna-XM_001927848.6|rna-XM_003134956.6|rna-XM_003134959.6|rna-XM_003135205.6|rna-XM_003135219.6|rna-XM_003135267.3|rna-XM_003135301.4|rna-XM_003135365.5|rna-XM_003360236.5|rna-XM_003360402.4|rna-XM_003360439.3|rna-XM_003360486.4|rna-XM_003360487.4|…
GO:0060723	regulation of cell proliferation involved in embryonic placenta development	BP	Level-5	8/1835	0	0	9/50187	4.31707e-08	6.73071e-07	rna-XM_021079900.1|rna-XM_021079901.1|rna-XM_021079902.1|rna-XM_021079903.1|rna-XM_021079904.1|rna-XM_021079905.1|rna-XM_021079906.1|rna-XM_021079907.1
GO:0060721	regulation of spongiotrophoblast cell proliferation	BP	Level-6	8/1835	0	0	9/50187	4.31707e-08	6.70301e-07	rna-XM_021079900.1|rna-XM_021079901.1|rna-XM_021079902.1|rna-XM_021079903.1|rna-XM_021079904.1|rna-XM_021079905.1|rna-XM_021079906.1|rna-XM_021079907.1
GO:0004968	gonadotropin-releasing hormone receptor activity	MF	Level-5	9/1835	0	0	14/50187	4.32847e-08	6.69316e-07	rna-XM_005673639.3|rna-XM_005673640.3|rna-XM_013986170.2|rna-XM_013986172.2|rna-XM_013986173.2|rna-XM_013986174.2|rna-XM_013986175.2|rna-XM_021080070.1|rna-XM_021080071.1
GO:0019215	intermediate filament binding	MF	Level-4	12/1835	0	0	34/50187	4.57358e-08	7.04332e-07	rna-XM_003135463.6|rna-XM_013991044.2|rna-XM_013991045.2|rna-XM_021080833.1|rna-XM_021080835.1|rna-XM_021080836.1|rna-XM_021080837.1|rna-XM_021080838.1|rna-XM_021080839.1|rna-XM_021080840.1|rna-XM_021080841.1|rna-XM_021080842.1
GO:0048749	compound eye development	BP	Level-7	10/1835	0	0	20/50187	4.58258e-08	7.02848e-07	rna-XM_003135312.5|rna-XM_005673812.3|rna-XM_005673813.3|rna-XM_005673814.3|rna-XM_005673815.3|rna-XM_005673817.3|rna-XM_005673818.3|rna-XM_013986327.2|rna-XM_013986328.2|rna-XM_021079622.1
GO:1902493	acetyltransferase complex	CC	Level-5	37/1835	0	0	348/50187	4.81808e-08	7.35977e-07	rna-NM_001039748.2|rna-NM_001244081.1|rna-NM_001244094.1|rna-XM_003135267.3|rna-XM_003360402.4|rna-XM_005657898.3|rna-XM_005673396.3|rna-XM_005673397.3|rna-XM_005673581.3|rna-XM_005673582.3|rna-XM_005673712.3|rna-XM_005673713.3|rna-XM_013985884.2|rna-XM_013985885.2|rna-XM_013986083.2|rna-XM_013986084.2|rna-XM_013986085.2|rna-XM_013986086.2|rna-XM_013986087.2|rna-XM_013986088.2|rna-XM_013986089.2|…
GO:0031248	protein acetyltransferase complex	CC	Level-6	37/1835	0	0	348/50187	4.81808e-08	7.33009e-07	rna-NM_001039748.2|rna-NM_001244081.1|rna-NM_001244094.1|rna-XM_003135267.3|rna-XM_003360402.4|rna-XM_005657898.3|rna-XM_005673396.3|rna-XM_005673397.3|rna-XM_005673581.3|rna-XM_005673582.3|rna-XM_005673712.3|rna-XM_005673713.3|rna-XM_013985884.2|rna-XM_013985885.2|rna-XM_013986083.2|rna-XM_013986084.2|rna-XM_013986085.2|rna-XM_013986086.2|rna-XM_013986087.2|rna-XM_013986088.2|rna-XM_013986089.2|…
GO:0070095	fructose-6-phosphate binding	MF	Level-4	11/1835	0	0	27/50187	5.1018e-08	7.73056e-07	rna-NM_001143721.1|rna-XM_005673663.3|rna-XM_005673664.3|rna-XM_013986195.2|rna-XM_021079416.1|rna-XM_021079417.1|rna-XM_021079418.1|rna-XM_021079419.1|rna-XM_021079420.1|rna-XM_021079421.1|rna-XM_021079422.1
GO:0035063	nuclear speck organization	BP	Level-8	11/1835	0	0	27/50187	5.1018e-08	7.69964e-07	rna-XM_005654300.3|rna-XM_013984014.2|rna-XM_013984020.2|rna-XM_013984028.2|rna-XM_013984031.2|rna-XM_013984035.2|rna-XM_013984036.2|rna-XM_013984042.2|rna-XM_013984046.2|rna-XM_021080471.1|rna-XM_021080472.1
GO:0006342	chromatin silencing	BP	Level-4	23/1835	0	0	150/50187	5.33502e-08	8.01954e-07	rna-NM_001244081.1|rna-NM_001244094.1|rna-XM_003135010.4|rna-XM_003135267.3|rna-XM_003360255.5|rna-XM_003360402.4|rna-XM_003484099.2|rna-XM_005657898.3|rna-XM_005673396.3|rna-XM_005673397.3|rna-XM_013985884.2|rna-XM_013985885.2|rna-XM_013986049.2|rna-XM_021080076.1|rna-XM_021080077.1|rna-XM_021080078.1|rna-XM_021080442.1|rna-XM_021080443.1|rna-XM_021080445.1|rna-XM_021080446.1|rna-XM_021080529.1|…
GO:0070988	demethylation	BP	Level-3	25/1835	0	0	176/50187	5.46781e-08	8.18653e-07	rna-NM_001097433.1|rna-XM_005673628.3|rna-XM_005673629.3|rna-XM_005673631.3|rna-XM_005673632.3|rna-XM_005673655.3|rna-XM_005673656.3|rna-XM_013986145.2|rna-XM_013986146.2|rna-XM_013986147.2|rna-XM_013986148.2|rna-XM_013986149.2|rna-XM_013986163.2|rna-XM_021079363.1|rna-XM_021079364.1|rna-XM_021079778.1|rna-XM_021079779.1|rna-XM_021079780.1|rna-XM_021079781.1|rna-XM_021079782.1|rna-XM_021079783.1|…
GO:1903531	negative regulation of secretion by cell	BP	Level-6	58/1835	0	0	706/50187	5.63994e-08	8.41086e-07	rna-NM_001038694.1|rna-NM_001044555.1|rna-NM_001128438.1|rna-NM_001243634.1|rna-NM_214187.1|rna-XM_001925732.6|rna-XM_003135078.5|rna-XM_003360251.5|rna-XM_003360469.4|rna-XM_003360470.4|rna-XM_003484107.4|rna-XM_005673404.3|rna-XM_005673405.3|rna-XM_005673406.2|rna-XM_005673819.3|rna-XM_005673820.3|rna-XM_005673821.3|rna-XM_005673822.3|rna-XM_005673842.3|rna-XM_005673843.3|rna-XM_005673847.3|rna…
GO:0045955	negative regulation of calcium ion-dependent exocytosis	BP	Level-9	15/1835	0	0	61/50187	5.76446e-08	8.56272e-07	rna-XM_001925732.6|rna-XM_003360469.4|rna-XM_003360470.4|rna-XM_005673954.3|rna-XM_005673955.3|rna-XM_005673956.3|rna-XM_005673957.3|rna-XM_005673958.3|rna-XM_005673959.3|rna-XM_005673960.3|rna-XM_005673961.3|rna-XM_021080769.1|rna-XM_021080770.1|rna-XM_021080771.1|rna-XM_021080772.1
GO:0021859	pyramidal neuron differentiation	BP	Level-7	16/1835	0	0	71/50187	5.98609e-08	8.85706e-07	rna-XM_003135200.4|rna-XM_005673830.3|rna-XM_005673831.3|rna-XM_013986332.2|rna-XM_013986334.2|rna-XM_013986335.2|rna-XM_013986336.2|rna-XM_013986337.2|rna-XM_013986338.2|rna-XM_013986339.2|rna-XM_013990937.2|rna-XM_013990938.2|rna-XM_021080436.1|rna-XM_021080437.1|rna-XM_021080438.1|rna-XM_021080740.1
GO:0003873	6-phosphofructo-2-kinase activity	MF	Level-7	11/1835	0	0	28/50187	6.87904e-08	1.01385e-06	rna-NM_001143721.1|rna-XM_005673663.3|rna-XM_005673664.3|rna-XM_013986195.2|rna-XM_021079416.1|rna-XM_021079417.1|rna-XM_021079418.1|rna-XM_021079419.1|rna-XM_021079420.1|rna-XM_021079421.1|rna-XM_021079422.1
GO:2000177	regulation of neural precursor cell proliferation	BP	Level-6	35/1835	0	0	323/50187	7.20904e-08	1.05835e-06	rna-NM_001244771.1|rna-XM_003135362.5|rna-XM_003360443.4|rna-XM_003360444.4|rna-XM_005673891.3|rna-XM_005673893.3|rna-XM_005673895.3|rna-XM_005673896.3|rna-XM_013986407.2|rna-XM_021079942.1|rna-XM_021080723.1|rna-XM_021080724.1|rna-XM_021080725.1|rna-XM_021080726.1|rna-XM_021080727.1|rna-XM_021080728.1|rna-XM_021080729.1|rna-XM_021080730.1|rna-XM_021080731.1|rna-XM_021080733.1|rna-XM_021080734.1|…
GO:0016573	histone acetylation	BP	Level-8	40/1835	0	0	402/50187	7.24776e-08	1.05991e-06	rna-NM_001039748.2|rna-NM_001244081.1|rna-NM_001244094.1|rna-XM_003135267.3|rna-XM_003360402.4|rna-XM_005657898.3|rna-XM_005673396.3|rna-XM_005673397.3|rna-XM_005673581.3|rna-XM_005673582.3|rna-XM_005673712.3|rna-XM_005673713.3|rna-XM_013985884.2|rna-XM_013985885.2|rna-XM_013986083.2|rna-XM_013986084.2|rna-XM_013986085.2|rna-XM_013986086.2|rna-XM_013986087.2|rna-XM_013986088.2|rna-XM_013986089.2|…
GO:0036020	endolysosome membrane	CC	Level-6	12/1835	0	0	36/50187	7.67104e-08	1.11748e-06	rna-NM_001097434.1|rna-NM_214187.1|rna-XM_005673404.3|rna-XM_005673405.3|rna-XM_013985894.2|rna-XM_013985895.2|rna-XM_013985896.2|rna-XM_021079505.1|rna-XM_021079506.1|rna-XM_021079507.1|rna-XM_021079508.1|rna-XM_021079509.1
GO:0000123	histone acetyltransferase complex	CC	Level-7	35/1835	0	0	324/50187	7.7206e-08	1.12038e-06	rna-NM_001039748.2|rna-NM_001244081.1|rna-NM_001244094.1|rna-XM_003135267.3|rna-XM_003360402.4|rna-XM_005657898.3|rna-XM_005673396.3|rna-XM_005673397.3|rna-XM_005673581.3|rna-XM_005673582.3|rna-XM_005673712.3|rna-XM_005673713.3|rna-XM_013985884.2|rna-XM_013985885.2|rna-XM_013986083.2|rna-XM_013986084.2|rna-XM_013986085.2|rna-XM_013986086.2|rna-XM_013986087.2|rna-XM_013986088.2|rna-XM_013986089.2|…
GO:0098900	regulation of action potential	BP	Level-4	32/1835	0	0	279/50187	7.99109e-08	1.15519e-06	rna-XM_001925732.6|rna-XM_003135427.6|rna-XM_003360469.4|rna-XM_003360470.4|rna-XM_005673954.3|rna-XM_005673955.3|rna-XM_005673956.3|rna-XM_005673957.3|rna-XM_005673958.3|rna-XM_005673959.3|rna-XM_005673960.3|rna-XM_005673961.3|rna-XM_021080723.1|rna-XM_021080724.1|rna-XM_021080725.1|rna-XM_021080726.1|rna-XM_021080727.1|rna-XM_021080728.1|rna-XM_021080729.1|rna-XM_021080730.1|rna-XM_021080731.1|…
GO:0060997	dendritic spine morphogenesis	BP	Level-7	20/1835	0	0	117/50187	8.12727e-08	1.17039e-06	rna-XM_003360315.5|rna-XM_005673598.3|rna-XM_005673599.3|rna-XM_005673600.3|rna-XM_021080675.1|rna-XM_021080676.1|rna-XM_021080677.1|rna-XM_021080678.1|rna-XM_021080679.1|rna-XM_021080680.1|rna-XM_021080681.1|rna-XM_021080682.1|rna-XM_021080683.1|rna-XM_021080684.1|rna-XM_021080685.1|rna-XM_021080686.1|rna-XM_021080687.1|rna-XM_021080688.1|rna-XM_021080689.1|rna-XM_021080690.1
GO:0033127	regulation of histone phosphorylation	BP	Level-9	15/1835	0	0	63/50187	8.29611e-08	1.19016e-06	rna-XM_001925732.6|rna-XM_003360469.4|rna-XM_003360470.4|rna-XM_005673954.3|rna-XM_005673955.3|rna-XM_005673956.3|rna-XM_005673957.3|rna-XM_005673958.3|rna-XM_005673959.3|rna-XM_005673960.3|rna-XM_005673961.3|rna-XM_021080769.1|rna-XM_021080770.1|rna-XM_021080771.1|rna-XM_021080772.1
GO:0044550	secondary metabolite biosynthetic process	BP	Level-4	15/1835	0	0	63/50187	8.29611e-08	1.18565e-06	rna-NM_001037964.1|rna-XM_005657822.2|rna-XM_005657825.3|rna-XM_005657826.3|rna-XM_005657828.3|rna-XM_005657830.3|rna-XM_005657831.3|rna-XM_013990922.2|rna-XM_021079568.1|rna-XM_021079569.1|rna-XM_021079570.1|rna-XM_021079571.1|rna-XM_021079572.1|rna-XM_021079573.1|rna-XM_021079575.1
GO:0006338	chromatin remodeling	BP	Level-6	49/1835	0	0	556/50187	8.63582e-08	1.22954e-06	rna-NM_001128438.1|rna-NM_001244081.1|rna-NM_001244094.1|rna-XM_003134956.6|rna-XM_003135236.4|rna-XM_003135267.3|rna-XM_003135362.5|rna-XM_003360236.5|rna-XM_003360255.5|rna-XM_003360402.4|rna-XM_003360443.4|rna-XM_003360444.4|rna-XM_003484099.2|rna-XM_005657898.3|rna-XM_005673396.3|rna-XM_005673397.3|rna-XM_005673458.3|rna-XM_005673459.2|rna-XM_005673891.3|rna-XM_005673893.3|rna-XM_005673895.3|…
GO:0032550	purine ribonucleoside binding	MF	Level-6	45/1835	0	0	488/50187	8.79955e-08	1.24815e-06	rna-NM_001243801.1|rna-NM_001244747.1|rna-XM_003135272.5|rna-XM_003135301.4|rna-XM_003135344.5|rna-XM_005673419.3|rna-XM_005673420.3|rna-XM_005673422.3|rna-XM_005673423.3|rna-XM_005673424.3|rna-XM_005673425.3|rna-XM_005673427.3|rna-XM_005673867.3|rna-XM_005673868.3|rna-XM_005673919.3|rna-XM_005673920.3|rna-XM_013985906.2|rna-XM_013985908.2|rna-XM_013985909.2|rna-XM_013986197.2|rna-XM_013986371.2|…
GO:0070840	dynein complex binding	MF	Level-4	19/1835	0	0	106/50187	8.83225e-08	1.24809e-06	rna-XM_001925732.6|rna-XM_003360315.5|rna-XM_003360469.4|rna-XM_003360470.4|rna-XM_005673598.3|rna-XM_005673599.3|rna-XM_005673600.3|rna-XM_005673954.3|rna-XM_005673955.3|rna-XM_005673956.3|rna-XM_005673957.3|rna-XM_005673958.3|rna-XM_005673959.3|rna-XM_005673960.3|rna-XM_005673961.3|rna-XM_021080769.1|rna-XM_021080770.1|rna-XM_021080771.1|rna-XM_021080772.1
GO:0033133	positive regulation of glucokinase activity	BP	Level-8	11/1835	0	0	29/50187	9.18527e-08	1.29314e-06	rna-NM_001143721.1|rna-XM_005673663.3|rna-XM_005673664.3|rna-XM_013986195.2|rna-XM_021079416.1|rna-XM_021079417.1|rna-XM_021079418.1|rna-XM_021079419.1|rna-XM_021079420.1|rna-XM_021079421.1|rna-XM_021079422.1
GO:0030426	growth cone	CC	Level-4	68/1835	0	0	904/50187	9.72998e-08	1.36473e-06	rna-NM_001097459.1|rna-NM_001244107.1|rna-NM_001244109.1|rna-XM_001925732.6|rna-XM_003135151.6|rna-XM_003135427.6|rna-XM_003135494.5|rna-XM_003360469.4|rna-XM_003360470.4|rna-XM_003484122.4|rna-XM_003484123.4|rna-XM_005673457.3|rna-XM_005673829.3|rna-XM_005673830.3|rna-XM_005673831.3|rna-XM_005673954.3|rna-XM_005673955.3|rna-XM_005673956.3|rna-XM_005673957.3|rna-XM_005673958.3|rna-XM_005673959.3|…
GO:0032549	ribonucleoside binding	MF	Level-5	45/1835	0	0	490/50187	9.79912e-08	1.36934e-06	rna-NM_001243801.1|rna-NM_001244747.1|rna-XM_003135272.5|rna-XM_003135301.4|rna-XM_003135344.5|rna-XM_005673419.3|rna-XM_005673420.3|rna-XM_005673422.3|rna-XM_005673423.3|rna-XM_005673424.3|rna-XM_005673425.3|rna-XM_005673427.3|rna-XM_005673867.3|rna-XM_005673868.3|rna-XM_005673919.3|rna-XM_005673920.3|rna-XM_013985906.2|rna-XM_013985908.2|rna-XM_013985909.2|rna-XM_013986197.2|rna-XM_013986371.2|…
GO:1902902	negative regulation of autophagosome assembly	BP	Level-8	12/1835	0	0	37/50187	9.83258e-08	1.36894e-06	rna-XM_003135463.6|rna-XM_013991044.2|rna-XM_013991045.2|rna-XM_021080833.1|rna-XM_021080835.1|rna-XM_021080836.1|rna-XM_021080837.1|rna-XM_021080838.1|rna-XM_021080839.1|rna-XM_021080840.1|rna-XM_021080841.1|rna-XM_021080842.1
GO:0007062	sister chromatid cohesion	BP	Level-4	20/1835	0	0	119/50187	1.03827e-07	1.44022e-06	rna-XM_003135124.6|rna-XM_005673650.3|rna-XM_005673884.3|rna-XM_005673885.3|rna-XM_005673887.3|rna-XM_013986402.2|rna-XM_013986403.2|rna-XM_013986404.2|rna-XM_021080224.1|rna-XM_021080225.1|rna-XM_021080226.1|rna-XM_021080227.1|rna-XM_021080228.1|rna-XM_021080229.1|rna-XM_021080230.1|rna-XM_021080231.1|rna-XM_021080232.1|rna-XM_021080458.1|rna-XM_021080459.1|rna-XM_021080606.1
GO:0046332	SMAD binding	MF	Level-4	34/1835	0	0	313/50187	1.04388e-07	1.44269e-06	rna-NM_001037964.1|rna-XM_005657822.2|rna-XM_005657825.3|rna-XM_005657826.3|rna-XM_005657828.3|rna-XM_005657830.3|rna-XM_005657831.3|rna-XM_013990922.2|rna-XM_021079568.1|rna-XM_021079569.1|rna-XM_021079570.1|rna-XM_021079571.1|rna-XM_021079572.1|rna-XM_021079573.1|rna-XM_021079575.1|rna-XM_021080147.1|rna-XM_021080148.1|rna-XM_021080149.1|rna-XM_021080723.1|rna-XM_021080724.1|rna-XM_021080725.1|…
GO:0034162	toll-like receptor 9 signaling pathway	BP	Level-6	13/1835	0	0	46/50187	1.11681e-07	1.53786e-06	rna-NM_001097434.1|rna-NM_214187.1|rna-XM_003135490.4|rna-XM_005673404.3|rna-XM_005673405.3|rna-XM_013985894.2|rna-XM_013985895.2|rna-XM_013985896.2|rna-XM_021079505.1|rna-XM_021079506.1|rna-XM_021079507.1|rna-XM_021079508.1|rna-XM_021079509.1
GO:0005086	ARF guanyl-nucleotide exchange factor activity	MF	Level-4	11/1835	0	0	30/50187	1.21523e-07	1.6673e-06	rna-XM_013986165.2|rna-XM_013986166.2|rna-XM_013986167.2|rna-XM_021079683.1|rna-XM_021079684.1|rna-XM_021079685.1|rna-XM_021079686.1|rna-XM_021079687.1|rna-XM_021079689.1|rna-XM_021079690.1|rna-XM_021079691.1
GO:0005844	polysome	CC	Level-4	20/1835	0	0	122/50187	1.48587e-07	2.03123e-06	rna-NM_001204283.1|rna-NM_001244980.1|rna-NM_214387.1|rna-XM_001925732.6|rna-XM_003360469.4|rna-XM_003360470.4|rna-XM_005673954.3|rna-XM_005673955.3|rna-XM_005673956.3|rna-XM_005673957.3|rna-XM_005673958.3|rna-XM_005673959.3|rna-XM_005673960.3|rna-XM_005673961.3|rna-XM_005674019.3|rna-XM_021079666.1|rna-XM_021080769.1|rna-XM_021080770.1|rna-XM_021080771.1|rna-XM_021080772.1
GO:0032304	negative regulation of icosanoid secretion	BP	Level-7	9/1835	0	0	17/50187	1.50375e-07	2.04825e-06	rna-NM_001038694.1|rna-XM_005673819.3|rna-XM_005673820.3|rna-XM_005673821.3|rna-XM_005673822.3|rna-XM_005673847.3|rna-XM_013986330.2|rna-XM_021079540.1|rna-XM_021079541.1
GO:0006475	internal protein amino acid acetylation	BP	Level-9	42/1835	0	0	448/50187	1.55097e-07	2.10496e-06	rna-NM_001039748.2|rna-NM_001244081.1|rna-NM_001244094.1|rna-XM_003135267.3|rna-XM_003360402.4|rna-XM_005657898.3|rna-XM_005673396.3|rna-XM_005673397.3|rna-XM_005673581.3|rna-XM_005673582.3|rna-XM_005673712.3|rna-XM_005673713.3|rna-XM_013985884.2|rna-XM_013985885.2|rna-XM_013986083.2|rna-XM_013986084.2|rna-XM_013986085.2|rna-XM_013986086.2|rna-XM_013986087.2|rna-XM_013986088.2|rna-XM_013986089.2|…
GO:0018393	internal peptidyl-lysine acetylation	BP	Level-10	40/1835	0	0	415/50187	1.56508e-07	2.11651e-06	rna-NM_001039748.2|rna-NM_001244081.1|rna-NM_001244094.1|rna-XM_003135267.3|rna-XM_003360402.4|rna-XM_005657898.3|rna-XM_005673396.3|rna-XM_005673397.3|rna-XM_005673581.3|rna-XM_005673582.3|rna-XM_005673712.3|rna-XM_005673713.3|rna-XM_013985884.2|rna-XM_013985885.2|rna-XM_013986083.2|rna-XM_013986084.2|rna-XM_013986085.2|rna-XM_013986086.2|rna-XM_013986087.2|rna-XM_013986088.2|rna-XM_013986089.2|…
GO:0051056	regulation of small GTPase mediated signal transduction	BP	Level-7	85/1835	0	0	1249/50187	1.56556e-07	2.10959e-06	rna-NM_001039748.2|rna-NM_001243677.1|rna-XM_003135383.5|rna-XM_003135484.5|rna-XM_003360522.4|rna-XM_005657810.3|rna-XM_005657811.3|rna-XM_005673701.3|rna-XM_005673712.3|rna-XM_005673713.3|rna-XM_005673737.3|rna-XM_005673836.3|rna-XM_005673837.3|rna-XM_013986235.2|rna-XM_013986236.2|rna-XM_013986253.2|rna-XM_013986254.2|rna-XM_013986256.2|rna-XM_013986340.1|rna-XM_013986341.2|rna-XM_013986462.2|…
GO:0051602	response to electrical stimulus	BP	Level-4	27/1835	0	0	215/50187	1.58401e-07	2.12686e-06	rna-XM_001925732.6|rna-XM_003360469.4|rna-XM_003360470.4|rna-XM_005673830.3|rna-XM_005673831.3|rna-XM_005673954.3|rna-XM_005673955.3|rna-XM_005673956.3|rna-XM_005673957.3|rna-XM_005673958.3|rna-XM_005673959.3|rna-XM_005673960.3|rna-XM_005673961.3|rna-XM_013986332.2|rna-XM_013986334.2|rna-XM_013986335.2|rna-XM_013986336.2|rna-XM_013986337.2|rna-XM_013986338.2|rna-XM_013986339.2|rna-XM_021080436.1|…
GO:0004331	fructose-2,6-bisphosphate 2-phosphatase activity	MF	Level-9	11/1835	0	0	31/50187	1.59388e-07	2.13253e-06	rna-NM_001143721.1|rna-XM_005673663.3|rna-XM_005673664.3|rna-XM_013986195.2|rna-XM_021079416.1|rna-XM_021079417.1|rna-XM_021079418.1|rna-XM_021079419.1|rna-XM_021079420.1|rna-XM_021079421.1|rna-XM_021079422.1
GO:1903301	positive regulation of hexokinase activity	BP	Level-8	11/1835	0	0	31/50187	1.59388e-07	2.12499e-06	rna-NM_001143721.1|rna-XM_005673663.3|rna-XM_005673664.3|rna-XM_013986195.2|rna-XM_021079416.1|rna-XM_021079417.1|rna-XM_021079418.1|rna-XM_021079419.1|rna-XM_021079420.1|rna-XM_021079421.1|rna-XM_021079422.1
GO:0050852	T cell receptor signaling pathway	BP	Level-7	31/1835	0	0	274/50187	1.66518e-07	2.21222e-06	rna-NM_001113053.1|rna-NM_001128438.1|rna-XM_005674035.3|rna-XM_005674036.3|rna-XM_005674040.3|rna-XM_013986571.2|rna-XM_021079370.1|rna-XM_021079371.1|rna-XM_021079537.1|rna-XM_021079538.1|rna-XM_021079539.1|rna-XM_021080061.1|rna-XM_021080062.1|rna-XM_021080063.1|rna-XM_021080064.1|rna-XM_021080675.1|rna-XM_021080676.1|rna-XM_021080677.1|rna-XM_021080678.1|rna-XM_021080679.1|rna-XM_021080680.1|…
GO:0035251	UDP-glucosyltransferase activity	MF	Level-6	10/1835	0	0	24/50187	1.75813e-07	2.32751e-06	rna-XM_021079760.1|rna-XM_021079761.1|rna-XM_021079762.1|rna-XM_021079763.1|rna-XM_021079764.1|rna-XM_021079765.1|rna-XM_021079766.1|rna-XM_021079767.1|rna-XM_021079768.1|rna-XM_021079770.1
GO:1903170	negative regulation of calcium ion transmembrane transport	BP	Level-8	18/1835	0	0	100/50187	1.8111e-07	2.38925e-06	rna-NM_001244428.1|rna-XM_001925732.6|rna-XM_003360469.4|rna-XM_003360470.4|rna-XM_005673954.3|rna-XM_005673955.3|rna-XM_005673956.3|rna-XM_005673957.3|rna-XM_005673958.3|rna-XM_005673959.3|rna-XM_005673960.3|rna-XM_005673961.3|rna-XM_021079470.1|rna-XM_021080219.1|rna-XM_021080769.1|rna-XM_021080770.1|rna-XM_021080771.1|rna-XM_021080772.1
GO:0018958	phenol-containing compound metabolic process	BP	Level-5	28/1835	0	0	231/50187	1.82368e-07	2.39747e-06	rna-NM_001001640.1|rna-NM_001037964.1|rna-XM_003135200.4|rna-XM_005657822.2|rna-XM_005657825.3|rna-XM_005657826.3|rna-XM_005657828.3|rna-XM_005657830.3|rna-XM_005657831.3|rna-XM_005673569.1|rna-XM_005673835.3|rna-XM_005673847.3|rna-XM_013990922.2|rna-XM_013990937.2|rna-XM_013990938.2|rna-XM_021079503.1|rna-XM_021079504.1|rna-XM_021079532.1|rna-XM_021079568.1|rna-XM_021079569.1|rna-XM_021079570.1|…
GO:1990450	linear polyubiquitin binding	MF	Level-6	7/1835	0	0	7/50187	1.85387e-07	2.4287e-06	rna-NM_001113053.1|rna-XM_005674035.3|rna-XM_005674036.3|rna-XM_005674040.3|rna-XM_013986571.2|rna-XM_021079370.1|rna-XM_021079371.1
GO:0010390	histone monoubiquitination	BP	Level-9	19/1835	0	0	112/50187	1.88798e-07	2.46482e-06	rna-XM_003360264.4|rna-XM_003360265.4|rna-XM_003360266.4|rna-XM_005673559.3|rna-XM_013986055.1|rna-XM_013986056.2|rna-XM_013986057.2|rna-XM_013986357.2|rna-XM_013986358.2|rna-XM_021079594.1|rna-XM_021079595.1|rna-XM_021079596.1|rna-XM_021079597.1|rna-XM_021079598.1|rna-XM_021079599.1|rna-XM_021080156.1|rna-XM_021080803.1|rna-XM_021080804.1|rna-XM_021080805.1
GO:0042393	histone binding	MF	Level-4	59/1835	0	0	753/50187	1.93453e-07	2.5169e-06	rna-NM_001185103.1|rna-NM_001244081.1|rna-NM_001244094.1|rna-XM_001925732.6|rna-XM_003135110.4|rna-XM_003135130.4|rna-XM_003135134.4|rna-XM_003135186.5|rna-XM_003360255.5|rna-XM_003360469.4|rna-XM_003360470.4|rna-XM_003484099.2|rna-XM_005673396.3|rna-XM_005673397.3|rna-XM_005673655.3|rna-XM_005673656.3|rna-XM_005673680.3|rna-XM_005673681.3|rna-XM_005673683.3|rna-XM_005673684.3|rna-XM_005673954.3|…
GO:0044216	other organism cell	CC	Level-3	15/1835	0	0	68/50187	1.95859e-07	2.53944e-06	rna-XM_001925732.6|rna-XM_003360469.4|rna-XM_003360470.4|rna-XM_005673954.3|rna-XM_005673955.3|rna-XM_005673956.3|rna-XM_005673957.3|rna-XM_005673958.3|rna-XM_005673959.3|rna-XM_005673960.3|rna-XM_005673961.3|rna-XM_021080769.1|rna-XM_021080770.1|rna-XM_021080771.1|rna-XM_021080772.1
GO:0050693	LBD domain binding	MF	Level-5	15/1835	0	0	68/50187	1.95859e-07	2.53074e-06	rna-NM_001037964.1|rna-XM_005657822.2|rna-XM_005657825.3|rna-XM_005657826.3|rna-XM_005657828.3|rna-XM_005657830.3|rna-XM_005657831.3|rna-XM_013990922.2|rna-XM_021079568.1|rna-XM_021079569.1|rna-XM_021079570.1|rna-XM_021079571.1|rna-XM_021079572.1|rna-XM_021079573.1|rna-XM_021079575.1
GO:0044217	other organism part	CC	Level-2	15/1835	0	0	68/50187	1.95859e-07	2.5221e-06	rna-XM_001925732.6|rna-XM_003360469.4|rna-XM_003360470.4|rna-XM_005673954.3|rna-XM_005673955.3|rna-XM_005673956.3|rna-XM_005673957.3|rna-XM_005673958.3|rna-XM_005673959.3|rna-XM_005673960.3|rna-XM_005673961.3|rna-XM_021080769.1|rna-XM_021080770.1|rna-XM_021080771.1|rna-XM_021080772.1
GO:0030427	site of polarized growth	CC	Level-3	68/1835	0	0	923/50187	1.98367e-07	2.54572e-06	rna-NM_001097459.1|rna-NM_001244107.1|rna-NM_001244109.1|rna-XM_001925732.6|rna-XM_003135151.6|rna-XM_003135427.6|rna-XM_003135494.5|rna-XM_003360469.4|rna-XM_003360470.4|rna-XM_003484122.4|rna-XM_003484123.4|rna-XM_005673457.3|rna-XM_005673829.3|rna-XM_005673830.3|rna-XM_005673831.3|rna-XM_005673954.3|rna-XM_005673955.3|rna-XM_005673956.3|rna-XM_005673957.3|rna-XM_005673958.3|rna-XM_005673959.3|…
GO:0005525	GTP binding	MF	Level-6	42/1835	0	0	453/50187	2.04118e-07	2.61063e-06	rna-NM_001244747.1|rna-XM_003135344.5|rna-XM_005673419.3|rna-XM_005673420.3|rna-XM_005673422.3|rna-XM_005673423.3|rna-XM_005673424.3|rna-XM_005673425.3|rna-XM_005673427.3|rna-XM_005673867.3|rna-XM_005673868.3|rna-XM_005673919.3|rna-XM_005673920.3|rna-XM_013985906.2|rna-XM_013985908.2|rna-XM_013985909.2|rna-XM_013986197.2|rna-XM_013986371.2|rna-XM_013986372.2|rna-XM_013986373.2|rna-XM_013986374.2|…
GO:0001883	purine nucleoside binding	MF	Level-5	45/1835	0	0	504/50187	2.04209e-07	2.60298e-06	rna-NM_001243801.1|rna-NM_001244747.1|rna-XM_003135272.5|rna-XM_003135301.4|rna-XM_003135344.5|rna-XM_005673419.3|rna-XM_005673420.3|rna-XM_005673422.3|rna-XM_005673423.3|rna-XM_005673424.3|rna-XM_005673425.3|rna-XM_005673427.3|rna-XM_005673867.3|rna-XM_005673868.3|rna-XM_005673919.3|rna-XM_005673920.3|rna-XM_013985906.2|rna-XM_013985908.2|rna-XM_013985909.2|rna-XM_013986197.2|rna-XM_013986371.2|…
GO:0005811	lipid droplet	CC	Level-6	28/1835	0	0	233/50187	2.13958e-07	2.71806e-06	rna-NM_001038694.1|rna-NM_001160082.1|rna-NM_001167636.1|rna-XM_003135480.4|rna-XM_003135490.4|rna-XM_005673689.3|rna-XM_005673819.3|rna-XM_005673820.3|rna-XM_005673821.3|rna-XM_005673822.3|rna-XM_005673965.3|rna-XM_005673966.3|rna-XM_005674003.2|rna-XM_005674004.2|rna-XM_013986212.2|rna-XM_013986330.2|rna-XM_021079424.1|rna-XM_021079425.1|rna-XM_021079426.1|rna-XM_021079427.1|rna-XM_021079428.1|…
GO:0018394	peptidyl-lysine acetylation	BP	Level-9	40/1835	0	0	421/50187	2.20591e-07	2.79291e-06	rna-NM_001039748.2|rna-NM_001244081.1|rna-NM_001244094.1|rna-XM_003135267.3|rna-XM_003360402.4|rna-XM_005657898.3|rna-XM_005673396.3|rna-XM_005673397.3|rna-XM_005673581.3|rna-XM_005673582.3|rna-XM_005673712.3|rna-XM_005673713.3|rna-XM_013985884.2|rna-XM_013985885.2|rna-XM_013986083.2|rna-XM_013986084.2|rna-XM_013986085.2|rna-XM_013986086.2|rna-XM_013986087.2|rna-XM_013986088.2|rna-XM_013986089.2|…
GO:0007249	I-kappaB kinase/NF-kappaB signaling	BP	Level-5	27/1835	0	0	219/50187	2.20961e-07	2.78825e-06	rna-NM_001097434.1|rna-NM_001113053.1|rna-NM_001243576.1|rna-NM_214187.1|rna-NM_214232.1|rna-XM_001927369.3|rna-XM_005673404.3|rna-XM_005673405.3|rna-XM_005673496.1|rna-XM_005674035.3|rna-XM_005674036.3|rna-XM_005674040.3|rna-XM_013985894.2|rna-XM_013985895.2|rna-XM_013985896.2|rna-XM_013986509.2|rna-XM_013986571.2|rna-XM_021079370.1|rna-XM_021079371.1|rna-XM_021079505.1|rna-XM_021079506.1|rna-XM…
GO:1902737	dendritic filopodium	CC	Level-6	15/1835	0	0	69/50187	2.30685e-07	2.90125e-06	rna-XM_001925732.6|rna-XM_003360469.4|rna-XM_003360470.4|rna-XM_005673954.3|rna-XM_005673955.3|rna-XM_005673956.3|rna-XM_005673957.3|rna-XM_005673958.3|rna-XM_005673959.3|rna-XM_005673960.3|rna-XM_005673961.3|rna-XM_021080769.1|rna-XM_021080770.1|rna-XM_021080771.1|rna-XM_021080772.1
GO:0097329	response to antimetabolite	BP	Level-4	15/1835	0	0	69/50187	2.30685e-07	2.89161e-06	rna-XM_001925732.6|rna-XM_003360469.4|rna-XM_003360470.4|rna-XM_005673954.3|rna-XM_005673955.3|rna-XM_005673956.3|rna-XM_005673957.3|rna-XM_005673958.3|rna-XM_005673959.3|rna-XM_005673960.3|rna-XM_005673961.3|rna-XM_021080769.1|rna-XM_021080770.1|rna-XM_021080771.1|rna-XM_021080772.1
GO:0045125	bioactive lipid receptor activity	MF	Level-6	11/1835	0	0	33/50187	2.67635e-07	3.34366e-06	rna-XM_013986253.2|rna-XM_013986254.2|rna-XM_013986259.2|rna-XM_013986260.2|rna-XM_013986261.2|rna-XM_013986262.2|rna-XM_013986263.2|rna-XM_021080213.1|rna-XM_021080214.1|rna-XM_021080858.1|rna-XM_021080859.1
GO:0006356	regulation of transcription by RNA polymerase I	BP	Level-8	22/1835	0	0	153/50187	2.78552e-07	3.46858e-06	rna-XM_005673655.3|rna-XM_005673656.3|rna-XM_013986163.2|rna-XM_021079950.1|rna-XM_021080703.1|rna-XM_021080705.1|rna-XM_021080723.1|rna-XM_021080724.1|rna-XM_021080725.1|rna-XM_021080726.1|rna-XM_021080727.1|rna-XM_021080728.1|rna-XM_021080729.1|rna-XM_021080730.1|rna-XM_021080731.1|rna-XM_021080733.1|rna-XM_021080734.1|rna-XM_021080735.1|rna-XM_021080736.1|rna-XM_021080737.1|rna-XM_021080738.1|…
GO:0099623	regulation of cardiac muscle cell membrane repolarization	BP	Level-6	17/1835	0	0	92/50187	2.8438e-07	3.5295e-06	rna-XM_005673826.3|rna-XM_021080723.1|rna-XM_021080724.1|rna-XM_021080725.1|rna-XM_021080726.1|rna-XM_021080727.1|rna-XM_021080728.1|rna-XM_021080729.1|rna-XM_021080730.1|rna-XM_021080731.1|rna-XM_021080733.1|rna-XM_021080734.1|rna-XM_021080735.1|rna-XM_021080736.1|rna-XM_021080737.1|rna-XM_021080738.1|rna-XM_021080739.1
GO:0035865	cellular response to potassium ion	BP	Level-7	16/1835	0	0	81/50187	2.87642e-07	3.55827e-06	rna-XM_001925732.6|rna-XM_003360469.4|rna-XM_003360470.4|rna-XM_005673954.3|rna-XM_005673955.3|rna-XM_005673956.3|rna-XM_005673957.3|rna-XM_005673958.3|rna-XM_005673959.3|rna-XM_005673960.3|rna-XM_005673961.3|rna-XM_021080769.1|rna-XM_021080770.1|rna-XM_021080771.1|rna-XM_021080772.1|rna-XM_021080802.1
GO:2001258	negative regulation of cation channel activity	BP	Level-7	18/1835	0	0	104/50187	3.02773e-07	3.73321e-06	rna-NM_001244428.1|rna-XM_001925732.6|rna-XM_003360469.4|rna-XM_003360470.4|rna-XM_005673954.3|rna-XM_005673955.3|rna-XM_005673956.3|rna-XM_005673957.3|rna-XM_005673958.3|rna-XM_005673959.3|rna-XM_005673960.3|rna-XM_005673961.3|rna-XM_021079470.1|rna-XM_021080219.1|rna-XM_021080769.1|rna-XM_021080770.1|rna-XM_021080771.1|rna-XM_021080772.1
GO:0048311	mitochondrion distribution	BP	Level-6	18/1835	0	0	104/50187	3.02773e-07	3.72105e-06	rna-NM_001039748.2|rna-XM_003135463.6|rna-XM_005673712.3|rna-XM_005673713.3|rna-XM_013986235.2|rna-XM_013986236.2|rna-XM_013991044.2|rna-XM_013991045.2|rna-XM_021079577.1|rna-XM_021080833.1|rna-XM_021080835.1|rna-XM_021080836.1|rna-XM_021080837.1|rna-XM_021080838.1|rna-XM_021080839.1|rna-XM_021080840.1|rna-XM_021080841.1|rna-XM_021080842.1
GO:1903362	regulation of cellular protein catabolic process	BP	Level-7	64/1835	0	0	859/50187	3.13046e-07	3.83481e-06	rna-NM_001009578.1|rna-NM_001039748.2|rna-NM_001077220.1|rna-NM_214329.1|rna-XM_001925732.6|rna-XM_001926907.5|rna-XM_003135083.5|rna-XM_003135291.6|rna-XM_003135348.5|rna-XM_003135463.6|rna-XM_003135480.4|rna-XM_003360411.4|rna-XM_003360469.4|rna-XM_003360470.4|rna-XM_005657798.3|rna-XM_005657812.3|rna-XM_005657813.3|rna-XM_005673573.3|rna-XM_005673574.3|rna-XM_005673575.3|rna-XM_005673576.3|rna…
GO:0004105	choline-phosphate cytidylyltransferase activity	MF	Level-7	8/1835	0	0	13/50187	3.18476e-07	3.8887e-06	rna-XM_001927679.6|rna-XM_005673503.3|rna-XM_005673506.3|rna-XM_013986017.2|rna-XM_021080539.1|rna-XM_021080540.1|rna-XM_021080691.1|rna-XM_021080692.1
GO:0042177	negative regulation of protein catabolic process	BP	Level-7	37/1835	0	0	379/50187	3.37724e-07	4.11043e-06	rna-NM_001039748.2|rna-NM_213857.1|rna-XM_001928070.5|rna-XM_003135463.6|rna-XM_005673712.3|rna-XM_005673713.3|rna-XM_013986235.2|rna-XM_013986236.2|rna-XM_013991044.2|rna-XM_013991045.2|rna-XM_021079577.1|rna-XM_021079950.1|rna-XM_021080723.1|rna-XM_021080724.1|rna-XM_021080725.1|rna-XM_021080726.1|rna-XM_021080727.1|rna-XM_021080728.1|rna-XM_021080729.1|rna-XM_021080730.1|rna-XM_021080731.1|rna…
GO:0033131	regulation of glucokinase activity	BP	Level-7	11/1835	0	0	34/50187	3.42922e-07	4.16027e-06	rna-NM_001143721.1|rna-XM_005673663.3|rna-XM_005673664.3|rna-XM_013986195.2|rna-XM_021079416.1|rna-XM_021079417.1|rna-XM_021079418.1|rna-XM_021079419.1|rna-XM_021079420.1|rna-XM_021079421.1|rna-XM_021079422.1
GO:0046189	phenol-containing compound biosynthetic process	BP	Level-6	19/1835	0	0	117/50187	3.43191e-07	4.15019e-06	rna-NM_001037964.1|rna-XM_003135200.4|rna-XM_005657822.2|rna-XM_005657825.3|rna-XM_005657826.3|rna-XM_005657828.3|rna-XM_005657830.3|rna-XM_005657831.3|rna-XM_005673847.3|rna-XM_013990922.2|rna-XM_013990937.2|rna-XM_013990938.2|rna-XM_021079568.1|rna-XM_021079569.1|rna-XM_021079570.1|rna-XM_021079571.1|rna-XM_021079572.1|rna-XM_021079573.1|rna-XM_021079575.1
GO:0032561	guanyl ribonucleotide binding	MF	Level-6	46/1835	0	0	533/50187	3.65401e-07	4.40466e-06	rna-NM_001243801.1|rna-NM_001244747.1|rna-XM_003135272.5|rna-XM_003135301.4|rna-XM_003135344.5|rna-XM_005673419.3|rna-XM_005673420.3|rna-XM_005673422.3|rna-XM_005673423.3|rna-XM_005673424.3|rna-XM_005673425.3|rna-XM_005673427.3|rna-XM_005673867.3|rna-XM_005673868.3|rna-XM_005673919.3|rna-XM_005673920.3|rna-XM_013985906.2|rna-XM_013985908.2|rna-XM_013985909.2|rna-XM_013986197.2|rna-XM_013986371.2|…
GO:1904008	response to monosodium glutamate	BP	Level-5	15/1835	0	0	72/50187	3.71294e-07	4.46144e-06	rna-XM_001925732.6|rna-XM_003360469.4|rna-XM_003360470.4|rna-XM_005673954.3|rna-XM_005673955.3|rna-XM_005673956.3|rna-XM_005673957.3|rna-XM_005673958.3|rna-XM_005673959.3|rna-XM_005673960.3|rna-XM_005673961.3|rna-XM_021080769.1|rna-XM_021080770.1|rna-XM_021080771.1|rna-XM_021080772.1
GO:0042481	regulation of odontogenesis	BP	Level-7	15/1835	0	0	72/50187	3.71294e-07	4.44728e-06	rna-NM_213906.1|rna-XM_003360264.4|rna-XM_003360265.4|rna-XM_003360266.4|rna-XM_005673559.3|rna-XM_013986055.1|rna-XM_013986056.2|rna-XM_013986057.2|rna-XM_021079493.1|rna-XM_021079594.1|rna-XM_021079595.1|rna-XM_021079596.1|rna-XM_021079597.1|rna-XM_021079598.1|rna-XM_021079599.1
GO:0045022	early endosome to late endosome transport	BP	Level-5	16/1835	0	0	83/50187	3.83736e-07	4.58175e-06	rna-XM_021080723.1|rna-XM_021080724.1|rna-XM_021080725.1|rna-XM_021080726.1|rna-XM_021080727.1|rna-XM_021080728.1|rna-XM_021080729.1|rna-XM_021080730.1|rna-XM_021080731.1|rna-XM_021080733.1|rna-XM_021080734.1|rna-XM_021080735.1|rna-XM_021080736.1|rna-XM_021080737.1|rna-XM_021080738.1|rna-XM_021080739.1
GO:0043984	histone H4-K16 acetylation	BP	Level-10	12/1835	0	0	43/50187	3.84425e-07	4.57551e-06	rna-NM_001039748.2|rna-NM_001244081.1|rna-NM_001244094.1|rna-XM_005673396.3|rna-XM_005673397.3|rna-XM_005673712.3|rna-XM_005673713.3|rna-XM_013985884.2|rna-XM_013985885.2|rna-XM_013986235.2|rna-XM_013986236.2|rna-XM_021079577.1
GO:0001882	nucleoside binding	MF	Level-4	45/1835	0	0	520/50187	4.54682e-07	5.3947e-06	rna-NM_001243801.1|rna-NM_001244747.1|rna-XM_003135272.5|rna-XM_003135301.4|rna-XM_003135344.5|rna-XM_005673419.3|rna-XM_005673420.3|rna-XM_005673422.3|rna-XM_005673423.3|rna-XM_005673424.3|rna-XM_005673425.3|rna-XM_005673427.3|rna-XM_005673867.3|rna-XM_005673868.3|rna-XM_005673919.3|rna-XM_005673920.3|rna-XM_013985906.2|rna-XM_013985908.2|rna-XM_013985909.2|rna-XM_013986197.2|rna-XM_013986371.2|…
GO:0019003	GDP binding	MF	Level-5	22/1835	0	0	158/50187	4.55503e-07	5.38751e-06	rna-NM_001243801.1|rna-NM_001244747.1|rna-XM_003135272.5|rna-XM_003135301.4|rna-XM_005673419.3|rna-XM_005673420.3|rna-XM_005673422.3|rna-XM_005673423.3|rna-XM_005673424.3|rna-XM_005673425.3|rna-XM_005673427.3|rna-XM_005673919.3|rna-XM_005673920.3|rna-XM_013985906.2|rna-XM_013985908.2|rna-XM_013985909.2|rna-XM_021079457.1|rna-XM_021079458.1|rna-XM_021079459.1|rna-XM_021079461.1|rna-XM_021079462.1|…
GO:0017157	regulation of exocytosis	BP	Level-6	64/1835	0	0	871/50187	4.88521e-07	5.75997e-06	rna-NM_001141988.1|rna-NM_001243593.1|rna-NM_001243634.1|rna-NM_001244747.1|rna-NM_001278767.1|rna-XM_001925732.6|rna-XM_003135078.5|rna-XM_003360251.5|rna-XM_003360469.4|rna-XM_003360470.4|rna-XM_005657788.1|rna-XM_005673419.3|rna-XM_005673420.3|rna-XM_005673422.3|rna-XM_005673423.3|rna-XM_005673424.3|rna-XM_005673425.3|rna-XM_005673427.3|rna-XM_005673842.3|rna-XM_005673843.3|rna-XM_005673954.3|…
GO:1903299	regulation of hexokinase activity	BP	Level-7	11/1835	0	0	36/50187	5.51481e-07	6.48205e-06	rna-NM_001143721.1|rna-XM_005673663.3|rna-XM_005673664.3|rna-XM_013986195.2|rna-XM_021079416.1|rna-XM_021079417.1|rna-XM_021079418.1|rna-XM_021079419.1|rna-XM_021079420.1|rna-XM_021079421.1|rna-XM_021079422.1
GO:2000104	negative regulation of DNA-dependent DNA replication	BP	Level-10	18/1835	0	0	109/50187	5.57771e-07	6.53562e-06	rna-XM_003135124.6|rna-XM_005673650.3|rna-XM_005673884.3|rna-XM_005673885.3|rna-XM_005673887.3|rna-XM_013986402.2|rna-XM_013986403.2|rna-XM_013986404.2|rna-XM_021080224.1|rna-XM_021080225.1|rna-XM_021080226.1|rna-XM_021080227.1|rna-XM_021080228.1|rna-XM_021080229.1|rna-XM_021080230.1|rna-XM_021080231.1|rna-XM_021080232.1|rna-XM_021080606.1
GO:0019001	guanyl nucleotide binding	MF	Level-6	46/1835	0	0	542/50187	5.62339e-07	6.56874e-06	rna-NM_001243801.1|rna-NM_001244747.1|rna-XM_003135272.5|rna-XM_003135301.4|rna-XM_003135344.5|rna-XM_005673419.3|rna-XM_005673420.3|rna-XM_005673422.3|rna-XM_005673423.3|rna-XM_005673424.3|rna-XM_005673425.3|rna-XM_005673427.3|rna-XM_005673867.3|rna-XM_005673868.3|rna-XM_005673919.3|rna-XM_005673920.3|rna-XM_013985906.2|rna-XM_013985908.2|rna-XM_013985909.2|rna-XM_013986197.2|rna-XM_013986371.2|…
GO:0043488	regulation of mRNA stability	BP	Level-5	33/1835	0	0	323/50187	5.67564e-07	6.60932e-06	rna-XM_001925732.6|rna-XM_003360469.4|rna-XM_003360470.4|rna-XM_005673954.3|rna-XM_005673955.3|rna-XM_005673956.3|rna-XM_005673957.3|rna-XM_005673958.3|rna-XM_005673959.3|rna-XM_005673960.3|rna-XM_005673961.3|rna-XM_021080358.1|rna-XM_021080359.1|rna-XM_021080360.1|rna-XM_021080361.1|rna-XM_021080362.1|rna-XM_021080363.1|rna-XM_021080364.1|rna-XM_021080365.1|rna-XM_021080366.1|rna-XM_021080367.1|…
GO:0050253	retinyl-palmitate esterase activity	MF	Level-6	9/1835	0	0	21/50187	6.06052e-07	7.0358e-06	rna-NM_001160082.1|rna-XM_021079424.1|rna-XM_021079425.1|rna-XM_021079426.1|rna-XM_021079427.1|rna-XM_021079428.1|rna-XM_021079429.1|rna-XM_021079431.1|rna-XM_021079432.1
GO:0003081	regulation of systemic arterial blood pressure by renin-angiotensin	BP	Level-6	13/1835	0	0	55/50187	6.44428e-07	7.45836e-06	rna-NM_001123070.1|rna-XM_003135022.4|rna-XM_003360515.5|rna-XM_003484140.3|rna-XM_005673847.3|rna-XM_021079374.1|rna-XM_021079375.1|rna-XM_021079376.1|rna-XM_021079377.1|rna-XM_021079609.1|rna-XM_021079610.1|rna-XM_021079611.1|rna-XM_021080744.1
GO:0048813	dendrite morphogenesis	BP	Level-9	38/1835	0	0	407/50187	6.49215e-07	7.49079e-06	rna-XM_003135200.4|rna-XM_003360315.5|rna-XM_005673598.3|rna-XM_005673599.3|rna-XM_005673600.3|rna-XM_005673830.3|rna-XM_005673831.3|rna-XM_013986332.2|rna-XM_013986334.2|rna-XM_013986335.2|rna-XM_013986336.2|rna-XM_013986337.2|rna-XM_013986338.2|rna-XM_013986339.2|rna-XM_013990937.2|rna-XM_013990938.2|rna-XM_021079503.1|rna-XM_021079504.1|rna-XM_021080219.1|rna-XM_021080436.1|rna-XM_021080437.1|…
GO:0050308	sugar-phosphatase activity	MF	Level-8	11/1835	0	0	37/50187	6.9263e-07	7.96735e-06	rna-NM_001143721.1|rna-XM_005673663.3|rna-XM_005673664.3|rna-XM_013986195.2|rna-XM_021079416.1|rna-XM_021079417.1|rna-XM_021079418.1|rna-XM_021079419.1|rna-XM_021079420.1|rna-XM_021079421.1|rna-XM_021079422.1
GO:0034391	regulation of smooth muscle cell apoptotic process	BP	Level-9	18/1835	0	0	111/50187	7.05692e-07	8.09294e-06	rna-XM_021080358.1|rna-XM_021080359.1|rna-XM_021080360.1|rna-XM_021080361.1|rna-XM_021080362.1|rna-XM_021080363.1|rna-XM_021080364.1|rna-XM_021080365.1|rna-XM_021080366.1|rna-XM_021080367.1|rna-XM_021080368.1|rna-XM_021080369.1|rna-XM_021080370.1|rna-XM_021080371.1|rna-XM_021080372.1|rna-XM_021080373.1|rna-XM_021080374.1|rna-XM_021080375.1
GO:1902414	protein localization to cell junction	BP	Level-5	28/1835	0	0	249/50187	7.20855e-07	8.24178e-06	rna-XM_003135151.6|rna-XM_003484122.4|rna-XM_003484123.4|rna-XM_013990918.2|rna-XM_013990919.2|rna-XM_021079732.1|rna-XM_021079733.1|rna-XM_021080663.1|rna-XM_021080664.1|rna-XM_021080665.1|rna-XM_021080666.1|rna-XM_021080667.1|rna-XM_021080723.1|rna-XM_021080724.1|rna-XM_021080725.1|rna-XM_021080726.1|rna-XM_021080727.1|rna-XM_021080728.1|rna-XM_021080729.1|rna-XM_021080730.1|rna-XM_021080731.1|…
GO:0010955	negative regulation of protein processing	BP	Level-9	21/1835	0	0	150/50187	7.61179e-07	8.67652e-06	rna-NM_001097436.1|rna-XM_001925732.6|rna-XM_001928070.5|rna-XM_003360469.4|rna-XM_003360470.4|rna-XM_005673954.3|rna-XM_005673955.3|rna-XM_005673956.3|rna-XM_005673957.3|rna-XM_005673958.3|rna-XM_005673959.3|rna-XM_005673960.3|rna-XM_005673961.3|rna-XM_021079365.1|rna-XM_021079366.1|rna-XM_021079367.1|rna-XM_021079368.1|rna-XM_021080769.1|rna-XM_021080770.1|rna-XM_021080771.1|rna-XM_021080772.1
GO:1903318	negative regulation of protein maturation	BP	Level-8	21/1835	0	0	150/50187	7.61179e-07	8.65039e-06	rna-NM_001097436.1|rna-XM_001925732.6|rna-XM_001928070.5|rna-XM_003360469.4|rna-XM_003360470.4|rna-XM_005673954.3|rna-XM_005673955.3|rna-XM_005673956.3|rna-XM_005673957.3|rna-XM_005673958.3|rna-XM_005673959.3|rna-XM_005673960.3|rna-XM_005673961.3|rna-XM_021079365.1|rna-XM_021079366.1|rna-XM_021079367.1|rna-XM_021079368.1|rna-XM_021080769.1|rna-XM_021080770.1|rna-XM_021080771.1|rna-XM_021080772.1
GO:0048261	negative regulation of receptor-mediated endocytosis	BP	Level-7	16/1835	0	0	88/50187	7.63292e-07	8.64835e-06	rna-XM_001925732.6|rna-XM_003360469.4|rna-XM_003360470.4|rna-XM_005673954.3|rna-XM_005673955.3|rna-XM_005673956.3|rna-XM_005673957.3|rna-XM_005673958.3|rna-XM_005673959.3|rna-XM_005673960.3|rna-XM_005673961.3|rna-XM_021079831.1|rna-XM_021080769.1|rna-XM_021080770.1|rna-XM_021080771.1|rna-XM_021080772.1
GO:0008443	phosphofructokinase activity	MF	Level-6	11/1835	0	0	38/50187	8.64665e-07	9.76761e-06	rna-NM_001143721.1|rna-XM_005673663.3|rna-XM_005673664.3|rna-XM_013986195.2|rna-XM_021079416.1|rna-XM_021079417.1|rna-XM_021079418.1|rna-XM_021079419.1|rna-XM_021079420.1|rna-XM_021079421.1|rna-XM_021079422.1
GO:0098927	vesicle-mediated transport between endosomal compartments	BP	Level-4	16/1835	0	0	89/50187	8.71183e-07	9.81186e-06	rna-XM_021080723.1|rna-XM_021080724.1|rna-XM_021080725.1|rna-XM_021080726.1|rna-XM_021080727.1|rna-XM_021080728.1|rna-XM_021080729.1|rna-XM_021080730.1|rna-XM_021080731.1|rna-XM_021080733.1|rna-XM_021080734.1|rna-XM_021080735.1|rna-XM_021080736.1|rna-XM_021080737.1|rna-XM_021080738.1|rna-XM_021080739.1
GO:0009894	regulation of catabolic process	BP	Level-5	154/1835	0	0	2798/50187	8.73373e-07	9.80725e-06	rna-NM_001009578.1|rna-NM_001039748.2|rna-NM_001077220.1|rna-NM_001113053.1|rna-NM_001123177.1|rna-NM_001142668.1|rna-NM_001143721.1|rna-NM_001243703.1|rna-NM_213857.1|rna-NM_214329.1|rna-XM_001925732.6|rna-XM_001926907.5|rna-XM_001928070.5|rna-XM_003135083.5|rna-XM_003135147.6|rna-XM_003135291.6|rna-XM_003135348.5|rna-XM_003135463.6|rna-XM_003135480.4|rna-XM_003135517.5|rna-XM_003360311.4|rna-XM…
GO:0006473	protein acetylation	BP	Level-8	42/1835	0	0	481/50187	8.74308e-07	9.78862e-06	rna-NM_001039748.2|rna-NM_001244081.1|rna-NM_001244094.1|rna-XM_003135267.3|rna-XM_003360402.4|rna-XM_005657898.3|rna-XM_005673396.3|rna-XM_005673397.3|rna-XM_005673581.3|rna-XM_005673582.3|rna-XM_005673712.3|rna-XM_005673713.3|rna-XM_013985884.2|rna-XM_013985885.2|rna-XM_013986083.2|rna-XM_013986084.2|rna-XM_013986085.2|rna-XM_013986086.2|rna-XM_013986087.2|rna-XM_013986088.2|rna-XM_013986089.2|…
GO:0060009	Sertoli cell development	BP	Level-4	18/1835	0	0	113/50187	8.88415e-07	9.91713e-06	rna-NM_001278767.1|rna-XM_003360464.4|rna-XM_021080723.1|rna-XM_021080724.1|rna-XM_021080725.1|rna-XM_021080726.1|rna-XM_021080727.1|rna-XM_021080728.1|rna-XM_021080729.1|rna-XM_021080730.1|rna-XM_021080731.1|rna-XM_021080733.1|rna-XM_021080734.1|rna-XM_021080735.1|rna-XM_021080736.1|rna-XM_021080737.1|rna-XM_021080738.1|rna-XM_021080739.1
GO:0034394	protein localization to cell surface	BP	Level-6	17/1835	0	0	101/50187	9.02859e-07	1.00486e-05	rna-XM_021080407.1|rna-XM_021080723.1|rna-XM_021080724.1|rna-XM_021080725.1|rna-XM_021080726.1|rna-XM_021080727.1|rna-XM_021080728.1|rna-XM_021080729.1|rna-XM_021080730.1|rna-XM_021080731.1|rna-XM_021080733.1|rna-XM_021080734.1|rna-XM_021080735.1|rna-XM_021080736.1|rna-XM_021080737.1|rna-XM_021080738.1|rna-XM_021080739.1
GO:0060008	Sertoli cell differentiation	BP	Level-4	19/1835	0	0	126/50187	9.35452e-07	1.03808e-05	rna-NM_001278767.1|rna-NM_214387.1|rna-XM_003360464.4|rna-XM_021080723.1|rna-XM_021080724.1|rna-XM_021080725.1|rna-XM_021080726.1|rna-XM_021080727.1|rna-XM_021080728.1|rna-XM_021080729.1|rna-XM_021080730.1|rna-XM_021080731.1|rna-XM_021080733.1|rna-XM_021080734.1|rna-XM_021080735.1|rna-XM_021080736.1|rna-XM_021080737.1|rna-XM_021080738.1|rna-XM_021080739.1
GO:0008156	negative regulation of DNA replication	BP	Level-9	20/1835	0	0	139/50187	9.44553e-07	1.0451e-05	rna-XM_003135124.6|rna-XM_005673641.3|rna-XM_005673642.3|rna-XM_005673650.3|rna-XM_005673884.3|rna-XM_005673885.3|rna-XM_005673887.3|rna-XM_013986402.2|rna-XM_013986403.2|rna-XM_013986404.2|rna-XM_021080224.1|rna-XM_021080225.1|rna-XM_021080226.1|rna-XM_021080227.1|rna-XM_021080228.1|rna-XM_021080229.1|rna-XM_021080230.1|rna-XM_021080231.1|rna-XM_021080232.1|rna-XM_021080606.1
GO:0043532	angiostatin binding	MF	Level-4	7/1835	0	0	10/50187	9.56926e-07	1.0557e-05	rna-XM_005673836.3|rna-XM_005673837.3|rna-XM_013986340.1|rna-XM_013986341.2|rna-XM_021080789.1|rna-XM_021080790.1|rna-XM_021080791.1
GO:0017056	structural constituent of nuclear pore	MF	Level-3	14/1835	0	0	68/50187	1.02163e-06	1.12379e-05	rna-XM_003135340.4|rna-XM_003135341.5|rna-XM_005654285.3|rna-XM_005654286.3|rna-XM_005654287.3|rna-XM_005654288.3|rna-XM_013983733.2|rna-XM_013983737.2|rna-XM_013983740.2|rna-XM_013983745.2|rna-XM_013983760.2|rna-XM_021080096.1|rna-XM_021080097.1|rna-XM_021080098.1
GO:2000059	negative regulation of ubiquitin-dependent protein catabolic process	BP	Level-10	19/1835	0	0	127/50187	1.04012e-06	1.1408e-05	rna-NM_001039748.2|rna-XM_003135463.6|rna-XM_005673712.3|rna-XM_005673713.3|rna-XM_013986235.2|rna-XM_013986236.2|rna-XM_013991044.2|rna-XM_013991045.2|rna-XM_021079577.1|rna-XM_021079950.1|rna-XM_021080833.1|rna-XM_021080835.1|rna-XM_021080836.1|rna-XM_021080837.1|rna-XM_021080838.1|rna-XM_021080839.1|rna-XM_021080840.1|rna-XM_021080841.1|rna-XM_021080842.1
GO:0010369	chromocenter	CC	Level-4	15/1835	0	0	79/50187	1.04055e-06	1.13797e-05	rna-XM_001925732.6|rna-XM_003360469.4|rna-XM_003360470.4|rna-XM_005673954.3|rna-XM_005673955.3|rna-XM_005673956.3|rna-XM_005673957.3|rna-XM_005673958.3|rna-XM_005673959.3|rna-XM_005673960.3|rna-XM_005673961.3|rna-XM_021080769.1|rna-XM_021080770.1|rna-XM_021080771.1|rna-XM_021080772.1
GO:0017158	regulation of calcium ion-dependent exocytosis	BP	Level-8	32/1835	0	0	317/50187	1.05994e-06	1.15583e-05	rna-NM_001141988.1|rna-XM_001925732.6|rna-XM_003360469.4|rna-XM_003360470.4|rna-XM_005657788.1|rna-XM_005673954.3|rna-XM_005673955.3|rna-XM_005673956.3|rna-XM_005673957.3|rna-XM_005673958.3|rna-XM_005673959.3|rna-XM_005673960.3|rna-XM_005673961.3|rna-XM_013986051.2|rna-XM_021079654.1|rna-XM_021079655.1|rna-XM_021079656.1|rna-XM_021079657.1|rna-XM_021079658.1|rna-XM_021079659.1|rna-XM_021079660.1|…
GO:0019203	carbohydrate phosphatase activity	MF	Level-7	11/1835	0	0	39/50187	1.07323e-06	1.16694e-05	rna-NM_001143721.1|rna-XM_005673663.3|rna-XM_005673664.3|rna-XM_013986195.2|rna-XM_021079416.1|rna-XM_021079417.1|rna-XM_021079418.1|rna-XM_021079419.1|rna-XM_021079420.1|rna-XM_021079421.1|rna-XM_021079422.1
GO:0010661	positive regulation of muscle cell apoptotic process	BP	Level-9	18/1835	0	0	115/50187	1.11308e-06	1.2068e-05	rna-XM_021080358.1|rna-XM_021080359.1|rna-XM_021080360.1|rna-XM_021080361.1|rna-XM_021080362.1|rna-XM_021080363.1|rna-XM_021080364.1|rna-XM_021080365.1|rna-XM_021080366.1|rna-XM_021080367.1|rna-XM_021080368.1|rna-XM_021080369.1|rna-XM_021080370.1|rna-XM_021080371.1|rna-XM_021080372.1|rna-XM_021080373.1|rna-XM_021080374.1|rna-XM_021080375.1
GO:0097211	cellular response to gonadotropin-releasing hormone	BP	Level-7	9/1835	0	0	23/50187	1.11477e-06	1.20517e-05	rna-XM_005673639.3|rna-XM_005673640.3|rna-XM_013986170.2|rna-XM_013986172.2|rna-XM_013986173.2|rna-XM_013986174.2|rna-XM_013986175.2|rna-XM_021080070.1|rna-XM_021080071.1
GO:0051491	positive regulation of filopodium assembly	BP	Level-8	21/1835	0	0	154/50187	1.11541e-06	1.20241e-05	rna-XM_001925732.6|rna-XM_003135358.5|rna-XM_003360469.4|rna-XM_003360470.4|rna-XM_005673954.3|rna-XM_005673955.3|rna-XM_005673956.3|rna-XM_005673957.3|rna-XM_005673958.3|rna-XM_005673959.3|rna-XM_005673960.3|rna-XM_005673961.3|rna-XM_021080484.1|rna-XM_021080670.1|rna-XM_021080671.1|rna-XM_021080672.1|rna-XM_021080673.1|rna-XM_021080769.1|rna-XM_021080770.1|rna-XM_021080771.1|rna-XM_021080772.1
GO:0050807	regulation of synapse organization	BP	Level-6	62/1835	0	0	856/50187	1.13983e-06	1.22523e-05	rna-NM_213911.1|rna-XM_001924519.5|rna-XM_001925732.6|rna-XM_003135260.5|rna-XM_003135434.5|rna-XM_003360251.5|rna-XM_003360270.5|rna-XM_003360469.4|rna-XM_003360470.4|rna-XM_005652652.3|rna-XM_005652653.3|rna-XM_005652654.3|rna-XM_005657883.3|rna-XM_005657884.3|rna-XM_005657885.3|rna-XM_005657888.3|rna-XM_005657890.3|rna-XM_005673944.3|rna-XM_005673954.3|rna-XM_005673955.3|rna-XM_005673956.3|rna…
GO:0000339	RNA cap binding	MF	Level-6	15/1835	0	0	80/50187	1.19555e-06	1.28148e-05	rna-XM_001925732.6|rna-XM_003360469.4|rna-XM_003360470.4|rna-XM_005673954.3|rna-XM_005673955.3|rna-XM_005673956.3|rna-XM_005673957.3|rna-XM_005673958.3|rna-XM_005673959.3|rna-XM_005673960.3|rna-XM_005673961.3|rna-XM_021080769.1|rna-XM_021080770.1|rna-XM_021080771.1|rna-XM_021080772.1
GO:0071426	ribonucleoprotein complex export from nucleus	BP	Level-6	34/1835	0	0	352/50187	1.23482e-06	1.31983e-05	rna-NM_001243671.1|rna-XM_003135340.4|rna-XM_003135341.5|rna-XM_005654285.3|rna-XM_005654286.3|rna-XM_005654287.3|rna-XM_005654288.3|rna-XM_013983733.2|rna-XM_013983737.2|rna-XM_013983740.2|rna-XM_013983745.2|rna-XM_013983760.2|rna-XM_013986394.2|rna-XM_013986395.2|rna-XM_013986396.2|rna-XM_013986397.2|rna-XM_021079855.1|rna-XM_021079856.1|rna-XM_021079857.1|rna-XM_021080096.1|rna-XM_021080097.1|…
GO:0071166	ribonucleoprotein complex localization	BP	Level-4	34/1835	0	0	354/50187	1.38639e-06	1.47764e-05	rna-NM_001243671.1|rna-XM_003135340.4|rna-XM_003135341.5|rna-XM_005654285.3|rna-XM_005654286.3|rna-XM_005654287.3|rna-XM_005654288.3|rna-XM_013983733.2|rna-XM_013983737.2|rna-XM_013983740.2|rna-XM_013983745.2|rna-XM_013983760.2|rna-XM_013986394.2|rna-XM_013986395.2|rna-XM_013986396.2|rna-XM_013986397.2|rna-XM_021079855.1|rna-XM_021079856.1|rna-XM_021079857.1|rna-XM_021080096.1|rna-XM_021080097.1|…
GO:0017176	phosphatidylinositol N-acetylglucosaminyltransferase activity	MF	Level-7	6/1835	0	0	6/50187	1.47002e-06	1.56236e-05	rna-XM_013985920.2|rna-XM_013985922.2|rna-XM_013985923.2|rna-XM_021079650.1|rna-XM_021079651.1|rna-XM_021079652.1
GO:0045137	development of primary sexual characteristics	BP	Level-4	63/1835	0	0	883/50187	1.48989e-06	1.57903e-05	rna-NM_001278767.1|rna-NM_214314.2|rna-NM_214387.1|rna-XM_001925732.6|rna-XM_001927369.3|rna-XM_001927679.6|rna-XM_003134981.6|rna-XM_003135126.3|rna-XM_003135127.3|rna-XM_003135236.4|rna-XM_003360464.4|rna-XM_003360469.4|rna-XM_003360470.4|rna-XM_003484125.4|rna-XM_005673496.1|rna-XM_005673500.3|rna-XM_005673503.3|rna-XM_005673506.3|rna-XM_005673954.3|rna-XM_005673955.3|rna-XM_005673956.3|rna-XM…
GO:0045579	positive regulation of B cell differentiation	BP	Level-9	13/1835	0	0	60/50187	1.50473e-06	1.59029e-05	rna-NM_001243576.1|rna-NM_214083.2|rna-XM_021079496.1|rna-XM_021079497.1|rna-XM_021080194.1|rna-XM_021080196.1|rna-XM_021080197.1|rna-XM_021080198.1|rna-XM_021080199.1|rna-XM_021080200.1|rna-XM_021080201.1|rna-XM_021080202.1|rna-XM_021080203.1
GO:0036019	endolysosome	CC	Level-8	12/1835	0	0	50/50187	1.5068e-06	1.58803e-05	rna-NM_001097434.1|rna-NM_214187.1|rna-XM_005673404.3|rna-XM_005673405.3|rna-XM_013985894.2|rna-XM_013985895.2|rna-XM_013985896.2|rna-XM_021079505.1|rna-XM_021079506.1|rna-XM_021079507.1|rna-XM_021079508.1|rna-XM_021079509.1
GO:0043543	protein acylation	BP	Level-7	48/1835	0	0	600/50187	1.51584e-06	1.59311e-05	rna-NM_001039748.2|rna-NM_001244081.1|rna-NM_001244094.1|rna-XM_003135195.6|rna-XM_003135267.3|rna-XM_003135365.5|rna-XM_003360402.4|rna-XM_003360439.3|rna-XM_005657898.3|rna-XM_005673396.3|rna-XM_005673397.3|rna-XM_005673581.3|rna-XM_005673582.3|rna-XM_005673712.3|rna-XM_005673713.3|rna-XM_013985884.2|rna-XM_013985885.2|rna-XM_013986083.2|rna-XM_013986084.2|rna-XM_013986085.2|rna-XM_013986086.2|…
GO:1990131	Gtr1-Gtr2 GTPase complex	CC	Level-3	7/1835	0	0	11/50187	1.51797e-06	1.59091e-05	rna-XM_013986197.2|rna-XM_021079806.1|rna-XM_021079807.1|rna-XM_021079808.1|rna-XM_021079809.1|rna-XM_021079810.1|rna-XM_021079811.1
GO:1905867	epididymis development	BP	Level-5	7/1835	0	0	11/50187	1.51797e-06	1.58651e-05	rna-XM_003135162.4|rna-XM_003135163.4|rna-XM_003135164.4|rna-XM_003135166.4|rna-XM_013986232.2|rna-XM_013986233.2|rna-XM_021080114.1
GO:0001990	regulation of systemic arterial blood pressure by hormone	BP	Level-5	15/1835	0	0	82/50187	1.56914e-06	1.63546e-05	rna-NM_001123070.1|rna-NM_214232.1|rna-XM_003135022.4|rna-XM_003360515.5|rna-XM_003484140.3|rna-XM_005673847.3|rna-XM_013986509.2|rna-XM_021079374.1|rna-XM_021079375.1|rna-XM_021079376.1|rna-XM_021079377.1|rna-XM_021079609.1|rna-XM_021079610.1|rna-XM_021079611.1|rna-XM_021080744.1
GO:0043113	receptor clustering	BP	Level-5	25/1835	0	0	215/50187	1.60708e-06	1.67039e-05	rna-XM_003135151.6|rna-XM_003484122.4|rna-XM_003484123.4|rna-XM_005657810.3|rna-XM_013990911.2|rna-XM_013990918.2|rna-XM_013990919.2|rna-XM_021079732.1|rna-XM_021079733.1|rna-XM_021080723.1|rna-XM_021080724.1|rna-XM_021080725.1|rna-XM_021080726.1|rna-XM_021080727.1|rna-XM_021080728.1|rna-XM_021080729.1|rna-XM_021080730.1|rna-XM_021080731.1|rna-XM_021080733.1|rna-XM_021080734.1|rna-XM_021080735.1|…
GO:0120111	neuron projection cytoplasm	CC	Level-6	23/1835	0	0	186/50187	1.61652e-06	1.67558e-05	rna-NM_001246668.1|rna-XM_001925732.6|rna-XM_003360469.4|rna-XM_003360470.4|rna-XM_005673594.3|rna-XM_005673954.3|rna-XM_005673955.3|rna-XM_005673956.3|rna-XM_005673957.3|rna-XM_005673958.3|rna-XM_005673959.3|rna-XM_005673960.3|rna-XM_005673961.3|rna-XM_013986114.1|rna-XM_021080549.1|rna-XM_021080550.1|rna-XM_021080551.1|rna-XM_021080552.1|rna-XM_021080553.1|rna-XM_021080769.1|rna-XM_021080770.1|…
GO:0097549	chromatin organization involved in negative regulation of transcription	BP	Level-7	23/1835	0	0	186/50187	1.61652e-06	1.67099e-05	rna-NM_001244081.1|rna-NM_001244094.1|rna-XM_003135010.4|rna-XM_003135267.3|rna-XM_003360255.5|rna-XM_003360402.4|rna-XM_003484099.2|rna-XM_005657898.3|rna-XM_005673396.3|rna-XM_005673397.3|rna-XM_013985884.2|rna-XM_013985885.2|rna-XM_013986049.2|rna-XM_021080076.1|rna-XM_021080077.1|rna-XM_021080078.1|rna-XM_021080442.1|rna-XM_021080443.1|rna-XM_021080445.1|rna-XM_021080446.1|rna-XM_021080529.1|…
GO:0070076	histone lysine demethylation	BP	Level-6	18/1835	0	0	119/50187	1.72327e-06	1.77648e-05	rna-NM_001097433.1|rna-XM_005673628.3|rna-XM_005673629.3|rna-XM_005673631.3|rna-XM_005673632.3|rna-XM_005673655.3|rna-XM_005673656.3|rna-XM_013986145.2|rna-XM_013986146.2|rna-XM_013986147.2|rna-XM_013986148.2|rna-XM_013986149.2|rna-XM_013986163.2|rna-XM_021079363.1|rna-XM_021079364.1|rna-XM_021079779.1|rna-XM_021080703.1|rna-XM_021080705.1
GO:0048255	mRNA stabilization	BP	Level-6	18/1835	0	0	119/50187	1.72327e-06	1.77163e-05	rna-XM_021080358.1|rna-XM_021080359.1|rna-XM_021080360.1|rna-XM_021080361.1|rna-XM_021080362.1|rna-XM_021080363.1|rna-XM_021080364.1|rna-XM_021080365.1|rna-XM_021080366.1|rna-XM_021080367.1|rna-XM_021080368.1|rna-XM_021080369.1|rna-XM_021080370.1|rna-XM_021080371.1|rna-XM_021080372.1|rna-XM_021080373.1|rna-XM_021080374.1|rna-XM_021080375.1
GO:0002221	pattern recognition receptor signaling pathway	BP	Level-4	34/1835	0	0	359/50187	1.84389e-06	1.89049e-05	rna-NM_001097434.1|rna-NM_001113053.1|rna-NM_001243576.1|rna-NM_214187.1|rna-XM_003135490.4|rna-XM_005673404.3|rna-XM_005673405.3|rna-XM_005674035.3|rna-XM_005674036.3|rna-XM_005674040.3|rna-XM_013985894.2|rna-XM_013985895.2|rna-XM_013985896.2|rna-XM_013985980.2|rna-XM_013986571.2|rna-XM_021079370.1|rna-XM_021079371.1|rna-XM_021079505.1|rna-XM_021079506.1|rna-XM_021079507.1|rna-XM_021079508.1|rna…
GO:0043489	RNA stabilization	BP	Level-5	19/1835	0	0	133/50187	1.92497e-06	1.96827e-05	rna-NM_001142668.1|rna-XM_021080358.1|rna-XM_021080359.1|rna-XM_021080360.1|rna-XM_021080361.1|rna-XM_021080362.1|rna-XM_021080363.1|rna-XM_021080364.1|rna-XM_021080365.1|rna-XM_021080366.1|rna-XM_021080367.1|rna-XM_021080368.1|rna-XM_021080369.1|rna-XM_021080370.1|rna-XM_021080371.1|rna-XM_021080372.1|rna-XM_021080373.1|rna-XM_021080374.1|rna-XM_021080375.1
GO:0009299	mRNA transcription	BP	Level-7	16/1835	0	0	96/50187	2.10039e-06	2.14183e-05	rna-XM_021080723.1|rna-XM_021080724.1|rna-XM_021080725.1|rna-XM_021080726.1|rna-XM_021080727.1|rna-XM_021080728.1|rna-XM_021080729.1|rna-XM_021080730.1|rna-XM_021080731.1|rna-XM_021080733.1|rna-XM_021080734.1|rna-XM_021080735.1|rna-XM_021080736.1|rna-XM_021080737.1|rna-XM_021080738.1|rna-XM_021080739.1
GO:0043487	regulation of RNA stability	BP	Level-4	34/1835	0	0	363/50187	2.30645e-06	2.34562e-05	rna-NM_001142668.1|rna-XM_001925732.6|rna-XM_003360469.4|rna-XM_003360470.4|rna-XM_005673954.3|rna-XM_005673955.3|rna-XM_005673956.3|rna-XM_005673957.3|rna-XM_005673958.3|rna-XM_005673959.3|rna-XM_005673960.3|rna-XM_005673961.3|rna-XM_021080358.1|rna-XM_021080359.1|rna-XM_021080360.1|rna-XM_021080361.1|rna-XM_021080362.1|rna-XM_021080363.1|rna-XM_021080364.1|rna-XM_021080365.1|rna-XM_021080366.1|…
GO:0034448	EGO complex	CC	Level-4	7/1835	0	0	12/50187	2.32995e-06	2.36314e-05	rna-XM_013986197.2|rna-XM_021079806.1|rna-XM_021079807.1|rna-XM_021079808.1|rna-XM_021079809.1|rna-XM_021079810.1|rna-XM_021079811.1
GO:0071526	semaphorin-plexin signaling pathway	BP	Level-5	18/1835	0	0	122/50187	2.36438e-06	2.39164e-05	rna-XM_005674005.3|rna-XM_021080723.1|rna-XM_021080724.1|rna-XM_021080725.1|rna-XM_021080726.1|rna-XM_021080727.1|rna-XM_021080728.1|rna-XM_021080729.1|rna-XM_021080730.1|rna-XM_021080731.1|rna-XM_021080733.1|rna-XM_021080734.1|rna-XM_021080735.1|rna-XM_021080736.1|rna-XM_021080737.1|rna-XM_021080738.1|rna-XM_021080739.1|rna-XM_021080740.1
GO:0045820	negative regulation of glycolytic process	BP	Level-7	11/1835	0	0	43/50187	2.41636e-06	2.43768e-05	rna-NM_001143721.1|rna-XM_005673663.3|rna-XM_005673664.3|rna-XM_013986195.2|rna-XM_021079416.1|rna-XM_021079417.1|rna-XM_021079418.1|rna-XM_021079419.1|rna-XM_021079420.1|rna-XM_021079421.1|rna-XM_021079422.1
GO:2001222	regulation of neuron migration	BP	Level-7	26/1835	0	0	236/50187	2.49055e-06	2.50582e-05	rna-XM_003484131.4|rna-XM_005673639.3|rna-XM_005673640.3|rna-XM_013986170.2|rna-XM_013986172.2|rna-XM_013986173.2|rna-XM_013986174.2|rna-XM_013986175.2|rna-XM_021080070.1|rna-XM_021080071.1|rna-XM_021080723.1|rna-XM_021080724.1|rna-XM_021080725.1|rna-XM_021080726.1|rna-XM_021080727.1|rna-XM_021080728.1|rna-XM_021080729.1|rna-XM_021080730.1|rna-XM_021080731.1|rna-XM_021080733.1|rna-XM_021080734.1|…
GO:0002638	negative regulation of immunoglobulin production	BP	Level-8	12/1835	0	0	53/50187	2.54824e-06	2.55705e-05	rna-NM_001128438.1|rna-NM_001243634.1|rna-XM_005673842.3|rna-XM_005673843.3|rna-XM_013986345.2|rna-XM_013986347.2|rna-XM_021079407.1|rna-XM_021079408.1|rna-XM_021079409.1|rna-XM_021079537.1|rna-XM_021079538.1|rna-XM_021079539.1
GO:0097210	response to gonadotropin-releasing hormone	BP	Level-6	9/1835	0	0	26/50187	2.55052e-06	2.55255e-05	rna-XM_005673639.3|rna-XM_005673640.3|rna-XM_013986170.2|rna-XM_013986172.2|rna-XM_013986173.2|rna-XM_013986174.2|rna-XM_013986175.2|rna-XM_021080070.1|rna-XM_021080071.1
GO:0097363	protein O-GlcNAc transferase activity	MF	Level-4	6/1835	0	0	7/50187	2.64807e-06	2.64317e-05	rna-NM_001039748.2|rna-XM_005673712.3|rna-XM_005673713.3|rna-XM_013986235.2|rna-XM_013986236.2|rna-XM_021079577.1
GO:2000765	regulation of cytoplasmic translation	BP	Level-8	16/1835	0	0	98/50187	2.66417e-06	2.65222e-05	rna-XM_001925732.6|rna-XM_003360469.4|rna-XM_003360470.4|rna-XM_005673954.3|rna-XM_005673955.3|rna-XM_005673956.3|rna-XM_005673957.3|rna-XM_005673958.3|rna-XM_005673959.3|rna-XM_005673960.3|rna-XM_005673961.3|rna-XM_021079850.1|rna-XM_021080769.1|rna-XM_021080770.1|rna-XM_021080771.1|rna-XM_021080772.1
GO:0045861	negative regulation of proteolysis	BP	Level-8	64/1835	0	0	920/50187	2.68333e-06	2.66426e-05	rna-NM_001039748.2|rna-NM_001097436.1|rna-NM_001244827.1|rna-NM_001244828.1|rna-NM_001246203.1|rna-NM_213857.1|rna-NM_213900.1|rna-NM_214058.1|rna-XM_001925732.6|rna-XM_001927370.5|rna-XM_001928070.5|rna-XM_003135463.6|rna-XM_003360315.5|rna-XM_003360469.4|rna-XM_003360470.4|rna-XM_005673598.3|rna-XM_005673599.3|rna-XM_005673600.3|rna-XM_005673617.3|rna-XM_005673712.3|rna-XM_005673713.3|rna-XM_00…
GO:0030812	negative regulation of nucleotide catabolic process	BP	Level-8	11/1835	0	0	44/50187	2.92435e-06	2.89595e-05	rna-NM_001143721.1|rna-XM_005673663.3|rna-XM_005673664.3|rna-XM_013986195.2|rna-XM_021079416.1|rna-XM_021079417.1|rna-XM_021079418.1|rna-XM_021079419.1|rna-XM_021079420.1|rna-XM_021079421.1|rna-XM_021079422.1
GO:0017160	Ral GTPase binding	MF	Level-8	16/1835	0	0	99/50187	2.99409e-06	2.95725e-05	rna-XM_021080723.1|rna-XM_021080724.1|rna-XM_021080725.1|rna-XM_021080726.1|rna-XM_021080727.1|rna-XM_021080728.1|rna-XM_021080729.1|rna-XM_021080730.1|rna-XM_021080731.1|rna-XM_021080733.1|rna-XM_021080734.1|rna-XM_021080735.1|rna-XM_021080736.1|rna-XM_021080737.1|rna-XM_021080738.1|rna-XM_021080739.1
GO:0043027	cysteine-type endopeptidase inhibitor activity involved in apoptotic process	MF	Level-5	15/1835	0	0	87/50187	2.99962e-06	2.95498e-05	rna-NM_001097436.1|rna-XM_013985980.2|rna-XM_021079365.1|rna-XM_021079366.1|rna-XM_021079367.1|rna-XM_021079368.1|rna-XM_021080343.1|rna-XM_021080344.1|rna-XM_021080345.1|rna-XM_021080346.1|rna-XM_021080347.1|rna-XM_021080348.1|rna-XM_021080349.1|rna-XM_021080350.1|rna-XM_021080351.1
GO:2000637	positive regulation of gene silencing by miRNA	BP	Level-6	15/1835	0	0	87/50187	2.99962e-06	2.94728e-05	rna-XM_001925732.6|rna-XM_003360469.4|rna-XM_003360470.4|rna-XM_005673954.3|rna-XM_005673955.3|rna-XM_005673956.3|rna-XM_005673957.3|rna-XM_005673958.3|rna-XM_005673959.3|rna-XM_005673960.3|rna-XM_005673961.3|rna-XM_021080769.1|rna-XM_021080770.1|rna-XM_021080771.1|rna-XM_021080772.1
GO:2001223	negative regulation of neuron migration	BP	Level-8	10/1835	0	0	35/50187	3.00304e-06	2.94298e-05	rna-XM_003484131.4|rna-XM_005673639.3|rna-XM_005673640.3|rna-XM_013986170.2|rna-XM_013986172.2|rna-XM_013986173.2|rna-XM_013986174.2|rna-XM_013986175.2|rna-XM_021080070.1|rna-XM_021080071.1
GO:0043271	negative regulation of ion transport	BP	Level-6	42/1835	0	0	507/50187	3.00336e-06	2.93567e-05	rna-NM_001038694.1|rna-NM_001244428.1|rna-XM_001925732.6|rna-XM_001927816.6|rna-XM_003135200.4|rna-XM_003135462.3|rna-XM_003360230.4|rna-XM_003360231.4|rna-XM_003360469.4|rna-XM_003360470.4|rna-XM_005673443.3|rna-XM_005673444.3|rna-XM_005673445.3|rna-XM_005673819.3|rna-XM_005673820.3|rna-XM_005673821.3|rna-XM_005673822.3|rna-XM_005673826.3|rna-XM_005673847.3|rna-XM_005673954.3|rna-XM_005673955.3|…
GO:0043268	positive regulation of potassium ion transport	BP	Level-7	24/1835	0	0	209/50187	3.13229e-06	3.05378e-05	rna-XM_005657914.2|rna-XM_005657915.2|rna-XM_005657916.3|rna-XM_005673826.3|rna-XM_013991001.2|rna-XM_013991003.2|rna-XM_021079519.1|rna-XM_021079520.1|rna-XM_021080723.1|rna-XM_021080724.1|rna-XM_021080725.1|rna-XM_021080726.1|rna-XM_021080727.1|rna-XM_021080728.1|rna-XM_021080729.1|rna-XM_021080730.1|rna-XM_021080731.1|rna-XM_021080733.1|rna-XM_021080734.1|rna-XM_021080735.1|rna-XM_021080736.1|…
GO:0150034	distal axon	CC	Level-3	91/1835	0	0	1479/50187	3.20108e-06	3.1128e-05	rna-NM_001097459.1|rna-NM_001141988.1|rna-NM_001244107.1|rna-NM_001244109.1|rna-XM_001925732.6|rna-XM_003135078.5|rna-XM_003135151.6|rna-XM_003135344.5|rna-XM_003135427.6|rna-XM_003135494.5|rna-XM_003360469.4|rna-XM_003360470.4|rna-XM_003484122.4|rna-XM_003484123.4|rna-XM_005657788.1|rna-XM_005673457.3|rna-XM_005673829.3|rna-XM_005673830.3|rna-XM_005673831.3|rna-XM_005673867.3|rna-XM_005673868.3|…
GO:0097431	mitotic spindle pole	CC	Level-4	18/1835	0	0	125/50187	3.21374e-06	3.11708e-05	rna-XM_003135124.6|rna-XM_005673650.3|rna-XM_005673884.3|rna-XM_005673885.3|rna-XM_005673887.3|rna-XM_013986402.2|rna-XM_013986403.2|rna-XM_013986404.2|rna-XM_021080224.1|rna-XM_021080225.1|rna-XM_021080226.1|rna-XM_021080227.1|rna-XM_021080228.1|rna-XM_021080229.1|rna-XM_021080230.1|rna-XM_021080231.1|rna-XM_021080232.1|rna-XM_021080606.1
GO:0030502	negative regulation of bone mineralization	BP	Level-7	14/1835	0	0	76/50187	3.22925e-06	3.1241e-05	rna-NM_001278767.1|rna-XM_003360264.4|rna-XM_003360265.4|rna-XM_003360266.4|rna-XM_005673559.3|rna-XM_013986055.1|rna-XM_013986056.2|rna-XM_013986057.2|rna-XM_021079594.1|rna-XM_021079595.1|rna-XM_021079596.1|rna-XM_021079597.1|rna-XM_021079598.1|rna-XM_021079599.1
GO:0032433	filopodium tip	CC	Level-3	15/1835	0	0	88/50187	3.39712e-06	3.27809e-05	rna-XM_001925732.6|rna-XM_003360469.4|rna-XM_003360470.4|rna-XM_005673954.3|rna-XM_005673955.3|rna-XM_005673956.3|rna-XM_005673957.3|rna-XM_005673958.3|rna-XM_005673959.3|rna-XM_005673960.3|rna-XM_005673961.3|rna-XM_021080769.1|rna-XM_021080770.1|rna-XM_021080771.1|rna-XM_021080772.1
GO:0060148	positive regulation of posttranscriptional gene silencing	BP	Level-5	15/1835	0	0	88/50187	3.39712e-06	3.26973e-05	rna-XM_001925732.6|rna-XM_003360469.4|rna-XM_003360470.4|rna-XM_005673954.3|rna-XM_005673955.3|rna-XM_005673956.3|rna-XM_005673957.3|rna-XM_005673958.3|rna-XM_005673959.3|rna-XM_005673960.3|rna-XM_005673961.3|rna-XM_021080769.1|rna-XM_021080770.1|rna-XM_021080771.1|rna-XM_021080772.1
GO:0045726	positive regulation of integrin biosynthetic process	BP	Level-7	7/1835	0	0	13/50187	3.47497e-06	3.33615e-05	rna-NM_214314.2|rna-XM_003484140.3|rna-XM_013986227.2|rna-XM_021079513.1|rna-XM_021079609.1|rna-XM_021079610.1|rna-XM_021079611.1
GO:0003725	double-stranded RNA binding	MF	Level-6	30/1835	0	0	305/50187	3.65251e-06	3.4977e-05	rna-NM_001009578.1|rna-NM_001097434.1|rna-NM_001246203.1|rna-NM_214187.1|rna-XM_001925732.6|rna-XM_003360469.4|rna-XM_003360470.4|rna-XM_005673404.3|rna-XM_005673405.3|rna-XM_005673954.3|rna-XM_005673955.3|rna-XM_005673956.3|rna-XM_005673957.3|rna-XM_005673958.3|rna-XM_005673959.3|rna-XM_005673960.3|rna-XM_005673961.3|rna-XM_013985894.2|rna-XM_013985895.2|rna-XM_013985896.2|rna-XM_013986219.2|rna…
GO:0046527	glucosyltransferase activity	MF	Level-6	10/1835	0	0	36/50187	3.71602e-06	3.54951e-05	rna-XM_021079760.1|rna-XM_021079761.1|rna-XM_021079762.1|rna-XM_021079763.1|rna-XM_021079764.1|rna-XM_021079765.1|rna-XM_021079766.1|rna-XM_021079767.1|rna-XM_021079768.1|rna-XM_021079770.1
GO:1903364	positive regulation of cellular protein catabolic process	BP	Level-8	44/1835	0	0	548/50187	3.72591e-06	3.54997e-05	rna-NM_001009578.1|rna-NM_001077220.1|rna-XM_001925732.6|rna-XM_001926907.5|rna-XM_003135083.5|rna-XM_003135291.6|rna-XM_003135348.5|rna-XM_003135480.4|rna-XM_003360411.4|rna-XM_003360469.4|rna-XM_003360470.4|rna-XM_005657812.3|rna-XM_005657813.3|rna-XM_005673573.3|rna-XM_005673574.3|rna-XM_005673575.3|rna-XM_005673576.3|rna-XM_005673954.3|rna-XM_005673955.3|rna-XM_005673956.3|rna-XM_005673957.3|…
GO:0034698	response to gonadotropin	BP	Level-5	19/1835	0	0	140/50187	3.78466e-06	3.59686e-05	rna-NM_001278767.1|rna-NM_214314.2|rna-XM_001925732.6|rna-XM_003360469.4|rna-XM_003360470.4|rna-XM_005673954.3|rna-XM_005673955.3|rna-XM_005673956.3|rna-XM_005673957.3|rna-XM_005673958.3|rna-XM_005673959.3|rna-XM_005673960.3|rna-XM_005673961.3|rna-XM_013986227.2|rna-XM_021079513.1|rna-XM_021080769.1|rna-XM_021080770.1|rna-XM_021080771.1|rna-XM_021080772.1
GO:0030279	negative regulation of ossification	BP	Level-6	31/1835	0	0	322/50187	3.79219e-06	3.59495e-05	rna-NM_001037964.1|rna-NM_001278767.1|rna-XM_003360264.4|rna-XM_003360265.4|rna-XM_003360266.4|rna-XM_005657822.2|rna-XM_005657825.3|rna-XM_005657826.3|rna-XM_005657828.3|rna-XM_005657830.3|rna-XM_005657831.3|rna-XM_005673559.3|rna-XM_013986055.1|rna-XM_013986056.2|rna-XM_013986057.2|rna-XM_013990922.2|rna-XM_021079568.1|rna-XM_021079569.1|rna-XM_021079570.1|rna-XM_021079571.1|rna-XM_021079572.1|…
GO:2000300	regulation of synaptic vesicle exocytosis	BP	Level-6	17/1835	0	0	114/50187	3.93103e-06	3.71723e-05	rna-NM_001141988.1|rna-XM_001925732.6|rna-XM_003360469.4|rna-XM_003360470.4|rna-XM_005657788.1|rna-XM_005673954.3|rna-XM_005673955.3|rna-XM_005673956.3|rna-XM_005673957.3|rna-XM_005673958.3|rna-XM_005673959.3|rna-XM_005673960.3|rna-XM_005673961.3|rna-XM_021080769.1|rna-XM_021080770.1|rna-XM_021080771.1|rna-XM_021080772.1
GO:1903305	regulation of regulated secretory pathway	BP	Level-7	43/1835	0	0	533/50187	4.27819e-06	4.0354e-05	rna-NM_001141988.1|rna-NM_001243593.1|rna-NM_001243634.1|rna-NM_001278767.1|rna-XM_001925732.6|rna-XM_003360469.4|rna-XM_003360470.4|rna-XM_005657788.1|rna-XM_005673842.3|rna-XM_005673843.3|rna-XM_005673954.3|rna-XM_005673955.3|rna-XM_005673956.3|rna-XM_005673957.3|rna-XM_005673958.3|rna-XM_005673959.3|rna-XM_005673960.3|rna-XM_005673961.3|rna-XM_013986051.2|rna-XM_013986345.2|rna-XM_013986347.2|…
GO:0061136	regulation of proteasomal protein catabolic process	BP	Level-9	49/1835	0	0	644/50187	4.29996e-06	4.04582e-05	rna-NM_001039748.2|rna-NM_214329.1|rna-XM_001925732.6|rna-XM_001926907.5|rna-XM_003135348.5|rna-XM_003135463.6|rna-XM_003135480.4|rna-XM_003360411.4|rna-XM_003360469.4|rna-XM_003360470.4|rna-XM_005657798.3|rna-XM_005673712.3|rna-XM_005673713.3|rna-XM_005673954.3|rna-XM_005673955.3|rna-XM_005673956.3|rna-XM_005673957.3|rna-XM_005673958.3|rna-XM_005673959.3|rna-XM_005673960.3|rna-XM_005673961.3|rna…
GO:0004674	protein serine/threonine kinase activity	MF	Level-5	103/1835	0	0	1750/50187	4.5359e-06	4.2572e-05	rna-NM_001001860.1|rna-NM_001144119.1|rna-NM_001195366.1|rna-NM_214329.1|rna-XM_001927439.5|rna-XM_003134959.6|rna-XM_003135046.6|rna-XM_003135047.6|rna-XM_003135215.5|rna-XM_003135490.4|rna-XM_003360311.4|rna-XM_003360334.4|rna-XM_005657784.3|rna-XM_005657798.3|rna-XM_005657844.3|rna-XM_005673621.3|rna-XM_005673981.2|rna-XM_013985959.2|rna-XM_013985960.2|rna-XM_013985961.2|rna-XM_013985962.2|rna…
GO:0006405	RNA export from nucleus	BP	Level-6	34/1835	0	0	376/50187	4.65403e-06	4.35723e-05	rna-NM_001243671.1|rna-XM_003135340.4|rna-XM_003135341.5|rna-XM_005654285.3|rna-XM_005654286.3|rna-XM_005654287.3|rna-XM_005654288.3|rna-XM_013983733.2|rna-XM_013983737.2|rna-XM_013983740.2|rna-XM_013983745.2|rna-XM_013983760.2|rna-XM_013986394.2|rna-XM_013986395.2|rna-XM_013986396.2|rna-XM_013986397.2|rna-XM_021079855.1|rna-XM_021079856.1|rna-XM_021079857.1|rna-XM_021080096.1|rna-XM_021080097.1|…
GO:0060236	regulation of mitotic spindle organization	BP	Level-7	18/1835	0	0	129/50187	4.77213e-06	4.45674e-05	rna-XM_003135124.6|rna-XM_005673650.3|rna-XM_005673884.3|rna-XM_005673885.3|rna-XM_005673887.3|rna-XM_013986402.2|rna-XM_013986403.2|rna-XM_013986404.2|rna-XM_021080224.1|rna-XM_021080225.1|rna-XM_021080226.1|rna-XM_021080227.1|rna-XM_021080228.1|rna-XM_021080229.1|rna-XM_021080230.1|rna-XM_021080231.1|rna-XM_021080232.1|rna-XM_021080606.1
GO:0006913	nucleocytoplasmic transport	BP	Level-6	57/1835	0	0	800/50187	4.79458e-06	4.46665e-05	rna-NM_001037964.1|rna-NM_001243671.1|rna-NM_001244865.1|rna-XM_003135340.4|rna-XM_003135341.5|rna-XM_005654285.3|rna-XM_005654286.3|rna-XM_005654287.3|rna-XM_005654288.3|rna-XM_005657822.2|rna-XM_005657825.3|rna-XM_005657826.3|rna-XM_005657828.3|rna-XM_005657830.3|rna-XM_005657831.3|rna-XM_005673429.3|rna-XM_005673430.3|rna-XM_013983733.2|rna-XM_013983737.2|rna-XM_013983740.2|rna-XM_013983745.2|…
GO:0016667	oxidoreductase activity, acting on a sulfur group of donors	MF	Level-4	17/1835	0	0	116/50187	4.84163e-06	4.49937e-05	rna-NM_001099932.1|rna-XM_013991000.2|rna-XM_021080157.1|rna-XM_021080158.1|rna-XM_021080159.1|rna-XM_021080160.1|rna-XM_021080161.1|rna-XM_021080162.1|rna-XM_021080163.1|rna-XM_021080164.1|rna-XM_021080165.1|rna-XM_021080166.1|rna-XM_021080167.1|rna-XM_021080168.1|rna-XM_021080169.1|rna-XM_021080170.1|rna-XM_021080171.1
GO:0042440	pigment metabolic process	BP	Level-3	23/1835	0	0	200/50187	4.87168e-06	4.51618e-05	rna-NM_001032376.2|rna-NM_001037964.1|rna-XM_003135301.4|rna-XM_003360337.4|rna-XM_003360338.4|rna-XM_005657822.2|rna-XM_005657825.3|rna-XM_005657826.3|rna-XM_005657828.3|rna-XM_005657830.3|rna-XM_005657831.3|rna-XM_005673669.3|rna-XM_013990922.2|rna-XM_021079503.1|rna-XM_021079504.1|rna-XM_021079568.1|rna-XM_021079569.1|rna-XM_021079570.1|rna-XM_021079571.1|rna-XM_021079572.1|rna-XM_021079573.1|…
GO:0051823	regulation of synapse structural plasticity	BP	Level-7	13/1835	0	0	68/50187	5.04071e-06	4.66143e-05	rna-XM_021080618.1|rna-XM_021080619.1|rna-XM_021080620.1|rna-XM_021080622.1|rna-XM_021080623.1|rna-XM_021080624.1|rna-XM_021080625.1|rna-XM_021080626.1|rna-XM_021080627.1|rna-XM_021080628.1|rna-XM_021080629.1|rna-XM_021080630.1|rna-XM_021080631.1
GO:0032831	positive regulation of CD4-positive, CD25-positive, alpha-beta regulatory T cell differentiation	BP	Level-11	7/1835	0	0	14/50187	5.05322e-06	4.66157e-05	rna-NM_001128438.1|rna-NM_214083.2|rna-XM_021079496.1|rna-XM_021079497.1|rna-XM_021079537.1|rna-XM_021079538.1|rna-XM_021079539.1
GO:0016724	oxidoreductase activity, oxidizing metal ions, oxygen as acceptor	MF	Level-5	7/1835	0	0	14/50187	5.05322e-06	4.6502e-05	rna-XM_005673694.3|rna-XM_013986223.2|rna-XM_013986224.2|rna-XM_021079773.1|rna-XM_021079774.1|rna-XM_021079775.1|rna-XM_021079776.1
GO:0004322	ferroxidase activity	MF	Level-6	7/1835	0	0	14/50187	5.05322e-06	4.63888e-05	rna-XM_005673694.3|rna-XM_013986223.2|rna-XM_013986224.2|rna-XM_021079773.1|rna-XM_021079774.1|rna-XM_021079775.1|rna-XM_021079776.1
GO:0007256	activation of JNKK activity	BP	Level-11	8/1835	0	0	21/50187	5.22088e-06	4.78116e-05	rna-XM_021079900.1|rna-XM_021079901.1|rna-XM_021079902.1|rna-XM_021079903.1|rna-XM_021079904.1|rna-XM_021079905.1|rna-XM_021079906.1|rna-XM_021079907.1
GO:0021932	hindbrain radial glia guided cell migration	BP	Level-6	16/1835	0	0	104/50187	5.25975e-06	4.8051e-05	rna-XM_021080723.1|rna-XM_021080724.1|rna-XM_021080725.1|rna-XM_021080726.1|rna-XM_021080727.1|rna-XM_021080728.1|rna-XM_021080729.1|rna-XM_021080730.1|rna-XM_021080731.1|rna-XM_021080733.1|rna-XM_021080734.1|rna-XM_021080735.1|rna-XM_021080736.1|rna-XM_021080737.1|rna-XM_021080738.1|rna-XM_021080739.1
GO:2000192	negative regulation of fatty acid transport	BP	Level-7	9/1835	0	0	29/50187	5.35243e-06	4.87795e-05	rna-NM_001038694.1|rna-XM_005673819.3|rna-XM_005673820.3|rna-XM_005673821.3|rna-XM_005673822.3|rna-XM_005673847.3|rna-XM_013986330.2|rna-XM_021079540.1|rna-XM_021079541.1
GO:0051646	mitochondrion localization	BP	Level-5	22/1835	0	0	187/50187	5.58548e-06	5.07808e-05	rna-NM_001039748.2|rna-XM_003135463.6|rna-XM_003360315.5|rna-XM_005673598.3|rna-XM_005673599.3|rna-XM_005673600.3|rna-XM_005673712.3|rna-XM_005673713.3|rna-XM_013986235.2|rna-XM_013986236.2|rna-XM_013991044.2|rna-XM_013991045.2|rna-XM_021079577.1|rna-XM_021080833.1|rna-XM_021080835.1|rna-XM_021080836.1|rna-XM_021080837.1|rna-XM_021080838.1|rna-XM_021080839.1|rna-XM_021080840.1|rna-XM_021080841.1|…
GO:0043296	apical junction complex	CC	Level-6	40/1835	0	0	485/50187	5.62568e-06	5.10233e-05	rna-NM_001161638.1|rna-XM_001924471.5|rna-XM_003135151.6|rna-XM_003360334.4|rna-XM_003484122.4|rna-XM_003484123.4|rna-XM_005673460.3|rna-XM_005673748.3|rna-XM_005673836.3|rna-XM_005673837.3|rna-XM_005673919.3|rna-XM_005673920.3|rna-XM_013985875.2|rna-XM_013986186.2|rna-XM_013986187.2|rna-XM_013986188.2|rna-XM_013986189.2|rna-XM_013986275.2|rna-XM_013986276.2|rna-XM_013986277.2|rna-XM_013986278.2|…
GO:0045335	phagocytic vesicle	CC	Level-8	28/1835	0	0	280/50187	5.71297e-06	5.16908e-05	rna-NM_001097434.1|rna-NM_001243593.1|rna-NM_001244747.1|rna-NM_214043.2|rna-XM_003135200.4|rna-XM_003135272.5|rna-XM_005673419.3|rna-XM_005673420.3|rna-XM_005673422.3|rna-XM_005673423.3|rna-XM_005673424.3|rna-XM_005673425.3|rna-XM_005673427.3|rna-XM_013985906.2|rna-XM_013985908.2|rna-XM_013985909.2|rna-XM_013990937.2|rna-XM_013990938.2|rna-XM_021079457.1|rna-XM_021079458.1|rna-XM_021079459.1|rna…
GO:0071482	cellular response to light stimulus	BP	Level-6	33/1835	0	0	363/50187	5.75564e-06	5.19522e-05	rna-XM_001925732.6|rna-XM_003360469.4|rna-XM_003360470.4|rna-XM_005673954.3|rna-XM_005673955.3|rna-XM_005673956.3|rna-XM_005673957.3|rna-XM_005673958.3|rna-XM_005673959.3|rna-XM_005673960.3|rna-XM_005673961.3|rna-XM_013985955.2|rna-XM_013986357.2|rna-XM_013986358.2|rna-XM_021079950.1|rna-XM_021080156.1|rna-XM_021080769.1|rna-XM_021080770.1|rna-XM_021080771.1|rna-XM_021080772.1|rna-XM_021080792.1|…
GO:0050684	regulation of mRNA processing	BP	Level-7	39/1835	0	0	468/50187	5.86033e-06	5.2771e-05	rna-NM_001144119.1|rna-NM_001244096.1|rna-XM_001925732.6|rna-XM_003360469.4|rna-XM_003360470.4|rna-XM_005673954.3|rna-XM_005673955.3|rna-XM_005673956.3|rna-XM_005673957.3|rna-XM_005673958.3|rna-XM_005673959.3|rna-XM_005673960.3|rna-XM_005673961.3|rna-XM_005673981.2|rna-XM_013986455.2|rna-XM_021079411.1|rna-XM_021079412.1|rna-XM_021080358.1|rna-XM_021080359.1|rna-XM_021080360.1|rna-XM_021080361.1|…
GO:0016064	immunoglobulin mediated immune response	BP	Level-7	22/1835	0	0	188/50187	6.03368e-06	5.42026e-05	rna-NM_001243576.1|rna-NM_001243634.1|rna-NM_214126.1|rna-NM_214187.1|rna-XM_005673404.3|rna-XM_005673405.3|rna-XM_005673842.3|rna-XM_005673843.3|rna-XM_013985894.2|rna-XM_013985895.2|rna-XM_013985896.2|rna-XM_013986345.2|rna-XM_013986347.2|rna-XM_021079407.1|rna-XM_021079408.1|rna-XM_021079409.1|rna-XM_021079505.1|rna-XM_021079506.1|rna-XM_021079507.1|rna-XM_021079508.1|rna-XM_021079509.1|rna-XM…
GO:0051169	nuclear transport	BP	Level-5	57/1835	0	0	807/50187	6.09596e-06	5.46319e-05	rna-NM_001037964.1|rna-NM_001243671.1|rna-NM_001244865.1|rna-XM_003135340.4|rna-XM_003135341.5|rna-XM_005654285.3|rna-XM_005654286.3|rna-XM_005654287.3|rna-XM_005654288.3|rna-XM_005657822.2|rna-XM_005657825.3|rna-XM_005657826.3|rna-XM_005657828.3|rna-XM_005657830.3|rna-XM_005657831.3|rna-XM_005673429.3|rna-XM_005673430.3|rna-XM_013983733.2|rna-XM_013983737.2|rna-XM_013983740.2|rna-XM_013983745.2|…
GO:0044325	ion channel binding	MF	Level-4	41/1835	0	0	506/50187	6.41802e-06	5.73819e-05	rna-NM_001244809.1|rna-XM_001925732.6|rna-XM_003135427.6|rna-XM_003360469.4|rna-XM_003360470.4|rna-XM_005657914.2|rna-XM_005657915.2|rna-XM_005657916.3|rna-XM_005673826.3|rna-XM_005673954.3|rna-XM_005673955.3|rna-XM_005673956.3|rna-XM_005673957.3|rna-XM_005673958.3|rna-XM_005673959.3|rna-XM_005673960.3|rna-XM_005673961.3|rna-XM_013991001.2|rna-XM_013991003.2|rna-XM_021079519.1|rna-XM_021079520.1|…
GO:0021819	layer formation in cerebral cortex	BP	Level-4	12/1835	0	0	59/50187	6.6645e-06	5.94448e-05	rna-XM_005673830.3|rna-XM_005673831.3|rna-XM_013986332.2|rna-XM_013986334.2|rna-XM_013986335.2|rna-XM_013986336.2|rna-XM_013986337.2|rna-XM_013986338.2|rna-XM_013986339.2|rna-XM_021080436.1|rna-XM_021080437.1|rna-XM_021080438.1
GO:0048672	positive regulation of collateral sprouting	BP	Level-7	12/1835	0	0	59/50187	6.6645e-06	5.93046e-05	rna-XM_005673830.3|rna-XM_005673831.3|rna-XM_013986332.2|rna-XM_013986334.2|rna-XM_013986335.2|rna-XM_013986336.2|rna-XM_013986337.2|rna-XM_013986338.2|rna-XM_013986339.2|rna-XM_021080436.1|rna-XM_021080437.1|rna-XM_021080438.1
GO:0044233	mitochondria-associated endoplasmic reticulum membrane	CC	Level-4	9/1835	0	0	30/50187	6.74045e-06	5.98393e-05	rna-NM_001038694.1|rna-NM_213797.1|rna-XM_005673819.3|rna-XM_005673820.3|rna-XM_005673821.3|rna-XM_005673822.3|rna-XM_013986330.2|rna-XM_021079540.1|rna-XM_021079541.1
GO:0009250	glucan biosynthetic process	BP	Level-7	10/1835	0	0	39/50187	6.80415e-06	6.0263e-05	rna-XM_021079760.1|rna-XM_021079761.1|rna-XM_021079762.1|rna-XM_021079763.1|rna-XM_021079764.1|rna-XM_021079765.1|rna-XM_021079766.1|rna-XM_021079767.1|rna-XM_021079768.1|rna-XM_021079770.1
GO:0005978	glycogen biosynthetic process	BP	Level-7	10/1835	0	0	39/50187	6.80415e-06	6.01219e-05	rna-XM_021079760.1|rna-XM_021079761.1|rna-XM_021079762.1|rna-XM_021079763.1|rna-XM_021079764.1|rna-XM_021079765.1|rna-XM_021079766.1|rna-XM_021079767.1|rna-XM_021079768.1|rna-XM_021079770.1
GO:0008406	gonad development	BP	Level-5	59/1835	0	0	850/50187	6.89844e-06	6.08126e-05	rna-NM_001278767.1|rna-NM_214314.2|rna-NM_214387.1|rna-XM_001925732.6|rna-XM_001927369.3|rna-XM_001927679.6|rna-XM_003134981.6|rna-XM_003135126.3|rna-XM_003135127.3|rna-XM_003135236.4|rna-XM_003360464.4|rna-XM_003360469.4|rna-XM_003360470.4|rna-XM_003484125.4|rna-XM_005673496.1|rna-XM_005673500.3|rna-XM_005673503.3|rna-XM_005673506.3|rna-XM_005673954.3|rna-XM_005673955.3|rna-XM_005673956.3|rna-XM…
GO:0051965	positive regulation of synapse assembly	BP	Level-7	27/1835	0	0	267/50187	6.90689e-06	6.07452e-05	rna-XM_001924519.5|rna-XM_003135260.5|rna-XM_003135434.5|rna-XM_003360251.5|rna-XM_005652652.3|rna-XM_005652653.3|rna-XM_005652654.3|rna-XM_005657883.3|rna-XM_005657884.3|rna-XM_005657885.3|rna-XM_005657888.3|rna-XM_005657890.3|rna-XM_005673944.3|rna-XM_013986477.2|rna-XM_013986478.2|rna-XM_013990972.2|rna-XM_021079739.1|rna-XM_021079740.1|rna-XM_021079771.1|rna-XM_021079936.1|rna-XM_021079937.1|…
GO:0019724	B cell mediated immunity	BP	Level-6	22/1835	0	0	190/50187	7.02927e-06	6.16778e-05	rna-NM_001243576.1|rna-NM_001243634.1|rna-NM_214126.1|rna-NM_214187.1|rna-XM_005673404.3|rna-XM_005673405.3|rna-XM_005673842.3|rna-XM_005673843.3|rna-XM_013985894.2|rna-XM_013985895.2|rna-XM_013985896.2|rna-XM_013986345.2|rna-XM_013986347.2|rna-XM_021079407.1|rna-XM_021079408.1|rna-XM_021079409.1|rna-XM_021079505.1|rna-XM_021079506.1|rna-XM_021079507.1|rna-XM_021079508.1|rna-XM_021079509.1|rna-XM…
GO:0050803	regulation of synapse structure or activity	BP	Level-4	62/1835	0	0	911/50187	7.22645e-06	6.32608e-05	rna-NM_213911.1|rna-XM_001924519.5|rna-XM_001925732.6|rna-XM_003135260.5|rna-XM_003135434.5|rna-XM_003360251.5|rna-XM_003360270.5|rna-XM_003360469.4|rna-XM_003360470.4|rna-XM_005652652.3|rna-XM_005652653.3|rna-XM_005652654.3|rna-XM_005657883.3|rna-XM_005657884.3|rna-XM_005657885.3|rna-XM_005657888.3|rna-XM_005657890.3|rna-XM_005673944.3|rna-XM_005673954.3|rna-XM_005673955.3|rna-XM_005673956.3|rna…
GO:0016262	protein N-acetylglucosaminyltransferase activity	MF	Level-4	6/1835	0	0	9/50187	7.26718e-06	6.347e-05	rna-NM_001039748.2|rna-XM_005673712.3|rna-XM_005673713.3|rna-XM_013986235.2|rna-XM_013986236.2|rna-XM_021079577.1
GO:0097411	hypoxia-inducible factor-1alpha signaling pathway	BP	Level-4	6/1835	0	0	9/50187	7.26718e-06	6.33234e-05	rna-NM_214043.2|rna-XM_001927439.5|rna-XM_013986015.2|rna-XM_021080536.1|rna-XM_021080537.1|rna-XM_021080538.1
GO:0002035	brain renin-angiotensin system	BP	Level-6	6/1835	0	0	9/50187	7.26718e-06	6.31775e-05	rna-NM_001123070.1|rna-XM_005673847.3|rna-XM_021079374.1|rna-XM_021079375.1|rna-XM_021079376.1|rna-XM_021079377.1
GO:1903050	regulation of proteolysis involved in cellular protein catabolic process	BP	Level-8	55/1835	0	0	776/50187	8.03065e-06	6.96543e-05	rna-NM_001039748.2|rna-NM_001077220.1|rna-NM_214329.1|rna-XM_001925732.6|rna-XM_001926907.5|rna-XM_003135083.5|rna-XM_003135348.5|rna-XM_003135463.6|rna-XM_003135480.4|rna-XM_003360411.4|rna-XM_003360469.4|rna-XM_003360470.4|rna-XM_005657798.3|rna-XM_005673573.3|rna-XM_005673574.3|rna-XM_005673575.3|rna-XM_005673576.3|rna-XM_005673712.3|rna-XM_005673713.3|rna-XM_005673954.3|rna-XM_005673955.3|rna…
GO:0016049	cell growth	BP	Level-3	41/1835	0	0	512/50187	8.32582e-06	7.20489e-05	rna-XM_003360315.5|rna-XM_005652652.3|rna-XM_005652653.3|rna-XM_005652654.3|rna-XM_005673598.3|rna-XM_005673599.3|rna-XM_005673600.3|rna-XM_005673830.3|rna-XM_005673831.3|rna-XM_005673847.3|rna-XM_005674005.3|rna-XM_013986332.2|rna-XM_013986334.2|rna-XM_013986335.2|rna-XM_013986336.2|rna-XM_013986337.2|rna-XM_013986338.2|rna-XM_013986339.2|rna-XM_013991000.2|rna-XM_021080147.1|rna-XM_021080148.1|…
GO:0060998	regulation of dendritic spine development	BP	Level-10	37/1835	0	0	441/50187	8.73186e-06	7.53897e-05	rna-XM_001925732.6|rna-XM_003135260.5|rna-XM_003360270.5|rna-XM_003360469.4|rna-XM_003360470.4|rna-XM_005652652.3|rna-XM_005652653.3|rna-XM_005652654.3|rna-XM_005657883.3|rna-XM_005657884.3|rna-XM_005657885.3|rna-XM_005657888.3|rna-XM_005657890.3|rna-XM_005673954.3|rna-XM_005673955.3|rna-XM_005673956.3|rna-XM_005673957.3|rna-XM_005673958.3|rna-XM_005673959.3|rna-XM_005673960.3|rna-XM_005673961.3|…
GO:0002092	positive regulation of receptor internalization	BP	Level-7	16/1835	0	0	109/50187	8.95186e-06	7.71127e-05	rna-XM_001925732.6|rna-XM_003360446.4|rna-XM_003360469.4|rna-XM_003360470.4|rna-XM_005673954.3|rna-XM_005673955.3|rna-XM_005673956.3|rna-XM_005673957.3|rna-XM_005673958.3|rna-XM_005673959.3|rna-XM_005673960.3|rna-XM_005673961.3|rna-XM_021080769.1|rna-XM_021080770.1|rna-XM_021080771.1|rna-XM_021080772.1
GO:0008266	poly(U) RNA binding	MF	Level-8	15/1835	0	0	97/50187	9.71164e-06	8.3467e-05	rna-XM_001925732.6|rna-XM_003360469.4|rna-XM_003360470.4|rna-XM_005673954.3|rna-XM_005673955.3|rna-XM_005673956.3|rna-XM_005673957.3|rna-XM_005673958.3|rna-XM_005673959.3|rna-XM_005673960.3|rna-XM_005673961.3|rna-XM_021080769.1|rna-XM_021080770.1|rna-XM_021080771.1|rna-XM_021080772.1
GO:1990635	proximal dendrite	CC	Level-7	15/1835	0	0	97/50187	9.71164e-06	8.32773e-05	rna-XM_001925732.6|rna-XM_003360469.4|rna-XM_003360470.4|rna-XM_005673954.3|rna-XM_005673955.3|rna-XM_005673956.3|rna-XM_005673957.3|rna-XM_005673958.3|rna-XM_005673959.3|rna-XM_005673960.3|rna-XM_005673961.3|rna-XM_021080769.1|rna-XM_021080770.1|rna-XM_021080771.1|rna-XM_021080772.1
GO:2001182	regulation of interleukin-12 secretion	BP	Level-6	11/1835	0	0	51/50187	9.90841e-06	8.47719e-05	rna-NM_214187.1|rna-XM_005673404.3|rna-XM_005673405.3|rna-XM_013985894.2|rna-XM_013985895.2|rna-XM_013985896.2|rna-XM_021079505.1|rna-XM_021079506.1|rna-XM_021079507.1|rna-XM_021079508.1|rna-XM_021079509.1
GO:2001170	negative regulation of ATP biosynthetic process	BP	Level-7	11/1835	0	0	51/50187	9.90841e-06	8.45801e-05	rna-NM_001143721.1|rna-XM_005673663.3|rna-XM_005673664.3|rna-XM_013986195.2|rna-XM_021079416.1|rna-XM_021079417.1|rna-XM_021079418.1|rna-XM_021079419.1|rna-XM_021079420.1|rna-XM_021079421.1|rna-XM_021079422.1
GO:0031369	translation initiation factor binding	MF	Level-4	16/1835	0	0	110/50187	9.92103e-06	8.44968e-05	rna-NM_001246203.1|rna-XM_001925732.6|rna-XM_003360469.4|rna-XM_003360470.4|rna-XM_005673954.3|rna-XM_005673955.3|rna-XM_005673956.3|rna-XM_005673957.3|rna-XM_005673958.3|rna-XM_005673959.3|rna-XM_005673960.3|rna-XM_005673961.3|rna-XM_021080769.1|rna-XM_021080770.1|rna-XM_021080771.1|rna-XM_021080772.1
GO:0032829	regulation of CD4-positive, CD25-positive, alpha-beta regulatory T cell differentiation	BP	Level-10	7/1835	0	0	16/50187	1.00134e-05	8.50912e-05	rna-NM_001128438.1|rna-NM_214083.2|rna-XM_021079496.1|rna-XM_021079497.1|rna-XM_021079537.1|rna-XM_021079538.1|rna-XM_021079539.1
GO:0021884	forebrain neuron development	BP	Level-7	17/1835	0	0	124/50187	1.06809e-05	9.05597e-05	rna-XM_003135200.4|rna-XM_005673830.3|rna-XM_005673831.3|rna-XM_013986332.2|rna-XM_013986334.2|rna-XM_013986335.2|rna-XM_013986336.2|rna-XM_013986337.2|rna-XM_013986338.2|rna-XM_013986339.2|rna-XM_013990937.2|rna-XM_013990938.2|rna-XM_021080129.1|rna-XM_021080436.1|rna-XM_021080437.1|rna-XM_021080438.1|rna-XM_021080740.1
GO:0004370	glycerol kinase activity	MF	Level-6	6/1835	0	0	10/50187	1.12791e-05	9.54169e-05	rna-XM_005673524.3|rna-XM_013986028.2|rna-XM_013986029.2|rna-XM_013986030.2|rna-XM_013986031.2|rna-XM_013986032.2
GO:0008508	bile acid:sodium symporter activity	MF	Level-5	6/1835	0	0	10/50187	1.12791e-05	9.52035e-05	rna-XM_013986576.2|rna-XM_013986577.2|rna-XM_021080745.1|rna-XM_021080746.1|rna-XM_021080747.1|rna-XM_021080748.1
GO:0046167	glycerol-3-phosphate biosynthetic process	BP	Level-6	6/1835	0	0	10/50187	1.12791e-05	9.4991e-05	rna-XM_005673524.3|rna-XM_013986028.2|rna-XM_013986029.2|rna-XM_013986030.2|rna-XM_013986031.2|rna-XM_013986032.2
GO:0050353	trimethyllysine dioxygenase activity	MF	Level-6	5/1835	0	0	5/50187	1.17994e-05	9.91514e-05	rna-XM_003135511.4|rna-XM_005674022.3|rna-XM_021080447.1|rna-XM_021080448.1|rna-XM_021080450.1
GO:1903627	regulation of dUTP diphosphatase activity	BP	Level-6	5/1835	0	0	5/50187	1.17994e-05	9.89311e-05	rna-NM_001077220.1|rna-XM_005673573.3|rna-XM_005673574.3|rna-XM_005673575.3|rna-XM_005673576.3
GO:0000247	C-8 sterol isomerase activity	MF	Level-6	5/1835	0	0	5/50187	1.17994e-05	9.87117e-05	rna-NM_001167646.1|rna-XM_005657789.1|rna-XM_005657790.2|rna-XM_005657791.3|rna-XM_013990872.2
GO:0003883	CTP synthase activity	MF	Level-5	5/1835	0	0	5/50187	1.17994e-05	9.84934e-05	rna-XM_013985938.2|rna-XM_021080706.1|rna-XM_021080707.1|rna-XM_021080708.1|rna-XM_021080709.1
GO:1903610	regulation of calcium-dependent ATPase activity	BP	Level-7	5/1835	0	0	5/50187	1.17994e-05	9.82759e-05	rna-NM_001077220.1|rna-XM_005673573.3|rna-XM_005673574.3|rna-XM_005673575.3|rna-XM_005673576.3
GO:1903631	negative regulation of aminoacyl-tRNA ligase activity	BP	Level-7	5/1835	0	0	5/50187	1.17994e-05	9.80595e-05	rna-NM_001077220.1|rna-XM_005673573.3|rna-XM_005673574.3|rna-XM_005673575.3|rna-XM_005673576.3
GO:1903634	negative regulation of leucine-tRNA ligase activity	BP	Level-8	5/1835	0	0	5/50187	1.17994e-05	9.7844e-05	rna-NM_001077220.1|rna-XM_005673573.3|rna-XM_005673574.3|rna-XM_005673575.3|rna-XM_005673576.3
GO:0004341	gluconolactonase activity	MF	Level-6	5/1835	0	0	5/50187	1.17994e-05	9.76294e-05	rna-NM_001077220.1|rna-XM_005673573.3|rna-XM_005673574.3|rna-XM_005673575.3|rna-XM_005673576.3
GO:1903611	negative regulation of calcium-dependent ATPase activity	BP	Level-8	5/1835	0	0	5/50187	1.17994e-05	9.74157e-05	rna-NM_001077220.1|rna-XM_005673573.3|rna-XM_005673574.3|rna-XM_005673575.3|rna-XM_005673576.3
GO:1902530	positive regulation of protein linear polyubiquitination	BP	Level-12	5/1835	0	0	5/50187	1.17994e-05	9.72031e-05	rna-NM_001097436.1|rna-XM_021079365.1|rna-XM_021079366.1|rna-XM_021079367.1|rna-XM_021079368.1
GO:0008127	quercetin 2,3-dioxygenase activity	MF	Level-6	5/1835	0	0	5/50187	1.17994e-05	9.69913e-05	rna-XM_003134943.3|rna-XM_005673447.3|rna-XM_005673448.3|rna-XM_013985919.1|rna-XM_021080133.1
GO:1903629	positive regulation of dUTP diphosphatase activity	BP	Level-7	5/1835	0	0	5/50187	1.17994e-05	9.67804e-05	rna-NM_001077220.1|rna-XM_005673573.3|rna-XM_005673574.3|rna-XM_005673575.3|rna-XM_005673576.3
GO:1903633	regulation of leucine-tRNA ligase activity	BP	Level-7	5/1835	0	0	5/50187	1.17994e-05	9.65705e-05	rna-NM_001077220.1|rna-XM_005673573.3|rna-XM_005673574.3|rna-XM_005673575.3|rna-XM_005673576.3
GO:1902528	regulation of protein linear polyubiquitination	BP	Level-11	5/1835	0	0	5/50187	1.17994e-05	9.63615e-05	rna-NM_001097436.1|rna-XM_021079365.1|rna-XM_021079366.1|rna-XM_021079367.1|rna-XM_021079368.1
GO:0045109	intermediate filament organization	BP	Level-5	12/1835	0	0	63/50187	1.19426e-05	9.73209e-05	rna-XM_003135463.6|rna-XM_013991044.2|rna-XM_013991045.2|rna-XM_021080833.1|rna-XM_021080835.1|rna-XM_021080836.1|rna-XM_021080837.1|rna-XM_021080838.1|rna-XM_021080839.1|rna-XM_021080840.1|rna-XM_021080841.1|rna-XM_021080842.1
GO:0085029	extracellular matrix assembly	BP	Level-6	12/1835	0	0	63/50187	1.19426e-05	9.71112e-05	rna-XM_001927816.6|rna-XM_003135200.4|rna-XM_003360230.4|rna-XM_003360231.4|rna-XM_005673443.3|rna-XM_005673444.3|rna-XM_005673445.3|rna-XM_013985918.2|rna-XM_013990937.2|rna-XM_013990938.2|rna-XM_021079591.1|rna-XM_021079592.1
GO:1901215	negative regulation of neuron death	BP	Level-7	58/1835	0	0	848/50187	1.22904e-05	9.97238e-05	rna-NM_001037964.1|rna-NM_001097436.1|rna-NM_001113053.1|rna-XM_001925732.6|rna-XM_003135200.4|rna-XM_003135260.5|rna-XM_003360469.4|rna-XM_003360470.4|rna-XM_005657822.2|rna-XM_005657825.3|rna-XM_005657826.3|rna-XM_005657828.3|rna-XM_005657830.3|rna-XM_005657831.3|rna-XM_005657883.3|rna-XM_005657884.3|rna-XM_005657885.3|rna-XM_005657888.3|rna-XM_005657890.3|rna-XM_005673954.3|rna-XM_005673955.3|…
GO:0050710	negative regulation of cytokine secretion	BP	Level-6	19/1835	0	0	154/50187	1.29684e-05	0.000104999	rna-NM_001044555.1|rna-NM_001128438.1|rna-NM_214187.1|rna-XM_003484107.4|rna-XM_005673404.3|rna-XM_005673405.3|rna-XM_005673406.2|rna-XM_013985894.2|rna-XM_013985895.2|rna-XM_013985896.2|rna-XM_021079505.1|rna-XM_021079506.1|rna-XM_021079507.1|rna-XM_021079508.1|rna-XM_021079509.1|rna-XM_021079537.1|rna-XM_021079538.1|rna-XM_021079539.1|rna-XM_021080668.1
GO:0045661	regulation of myoblast differentiation	BP	Level-6	23/1835	0	0	214/50187	1.32817e-05	0.000107306	rna-NM_001243933.1|rna-XM_013986429.2|rna-XM_013986432.2|rna-XM_013986433.2|rna-XM_013986434.2|rna-XM_013986435.2|rna-XM_013986436.2|rna-XM_013986437.2|rna-XM_021079440.1|rna-XM_021079441.1|rna-XM_021079442.1|rna-XM_021079443.1|rna-XM_021079445.1|rna-XM_021079446.1|rna-XM_021079447.1|rna-XM_021079448.1|rna-XM_021079449.1|rna-XM_021079450.1|rna-XM_021079451.1|rna-XM_021079452.1|rna-XM_021079453.1|…
GO:0007212	dopamine receptor signaling pathway	BP	Level-4	16/1835	0	0	113/50187	1.34138e-05	0.000108142	rna-XM_021080723.1|rna-XM_021080724.1|rna-XM_021080725.1|rna-XM_021080726.1|rna-XM_021080727.1|rna-XM_021080728.1|rna-XM_021080729.1|rna-XM_021080730.1|rna-XM_021080731.1|rna-XM_021080733.1|rna-XM_021080734.1|rna-XM_021080735.1|rna-XM_021080736.1|rna-XM_021080737.1|rna-XM_021080738.1|rna-XM_021080739.1
GO:0045113	regulation of integrin biosynthetic process	BP	Level-7	7/1835	0	0	17/50187	1.37054e-05	0.000110257	rna-NM_214314.2|rna-XM_003484140.3|rna-XM_013986227.2|rna-XM_021079513.1|rna-XM_021079609.1|rna-XM_021079610.1|rna-XM_021079611.1
GO:0051020	GTPase binding	MF	Level-5	127/1835	0	0	2337/50187	1.43277e-05	0.000115018	rna-NM_001244809.1|rna-NM_214083.2|rna-XM_001928840.3|rna-XM_003135078.5|rna-XM_003135200.4|rna-XM_003135219.6|rna-XM_003135293.5|rna-XM_003135484.5|rna-XM_003360522.4|rna-XM_003484140.3|rna-XM_005657810.3|rna-XM_005657811.3|rna-XM_013986165.2|rna-XM_013986166.2|rna-XM_013986167.2|rna-XM_013986197.2|rna-XM_013986462.2|rna-XM_013986464.2|rna-XM_013990906.2|rna-XM_013990907.2|rna-XM_013990908.2|rna…
GO:0035864	response to potassium ion	BP	Level-6	16/1835	0	0	114/50187	1.48002e-05	0.000118558	rna-XM_001925732.6|rna-XM_003360469.4|rna-XM_003360470.4|rna-XM_005673954.3|rna-XM_005673955.3|rna-XM_005673956.3|rna-XM_005673957.3|rna-XM_005673958.3|rna-XM_005673959.3|rna-XM_005673960.3|rna-XM_005673961.3|rna-XM_021080769.1|rna-XM_021080770.1|rna-XM_021080771.1|rna-XM_021080772.1|rna-XM_021080802.1
GO:0046545	development of primary female sexual characteristics	BP	Level-5	35/1835	0	0	417/50187	1.49536e-05	0.000119533	rna-XM_001925732.6|rna-XM_001927679.6|rna-XM_003134981.6|rna-XM_003135236.4|rna-XM_003360469.4|rna-XM_003360470.4|rna-XM_005673500.3|rna-XM_005673503.3|rna-XM_005673506.3|rna-XM_005673954.3|rna-XM_005673955.3|rna-XM_005673956.3|rna-XM_005673957.3|rna-XM_005673958.3|rna-XM_005673959.3|rna-XM_005673960.3|rna-XM_005673961.3|rna-XM_013986016.2|rna-XM_013986017.2|rna-XM_013986283.2|rna-XM_021079680.1|…
GO:0034401	chromatin organization involved in regulation of transcription	BP	Level-6	23/1835	0	0	216/50187	1.52141e-05	0.000121359	rna-NM_001244081.1|rna-NM_001244094.1|rna-XM_003135010.4|rna-XM_003135267.3|rna-XM_003360255.5|rna-XM_003360402.4|rna-XM_003484099.2|rna-XM_005657898.3|rna-XM_005673396.3|rna-XM_005673397.3|rna-XM_013985884.2|rna-XM_013985885.2|rna-XM_013986049.2|rna-XM_021080076.1|rna-XM_021080077.1|rna-XM_021080078.1|rna-XM_021080442.1|rna-XM_021080443.1|rna-XM_021080445.1|rna-XM_021080446.1|rna-XM_021080529.1|…
GO:0090224	regulation of spindle organization	BP	Level-7	18/1835	0	0	142/50187	1.56153e-05	0.000124297	rna-XM_003135124.6|rna-XM_005673650.3|rna-XM_005673884.3|rna-XM_005673885.3|rna-XM_005673887.3|rna-XM_013986402.2|rna-XM_013986403.2|rna-XM_013986404.2|rna-XM_021080224.1|rna-XM_021080225.1|rna-XM_021080226.1|rna-XM_021080227.1|rna-XM_021080228.1|rna-XM_021080229.1|rna-XM_021080230.1|rna-XM_021080231.1|rna-XM_021080232.1|rna-XM_021080606.1
GO:0051612	negative regulation of serotonin uptake	BP	Level-6	9/1835	0	0	34/50187	1.57971e-05	0.000125478	rna-XM_001927816.6|rna-XM_003360230.4|rna-XM_003360231.4|rna-XM_005673443.3|rna-XM_005673444.3|rna-XM_005673445.3|rna-XM_013985918.2|rna-XM_021079591.1|rna-XM_021079592.1
GO:0006641	triglyceride metabolic process	BP	Level-7	23/1835	0	0	217/50187	1.62725e-05	0.000128983	rna-NM_001038694.1|rna-NM_001160082.1|rna-XM_005673524.3|rna-XM_005673819.3|rna-XM_005673820.3|rna-XM_005673821.3|rna-XM_005673822.3|rna-XM_013986028.2|rna-XM_013986029.2|rna-XM_013986030.2|rna-XM_013986031.2|rna-XM_013986032.2|rna-XM_013986330.2|rna-XM_021079424.1|rna-XM_021079425.1|rna-XM_021079426.1|rna-XM_021079427.1|rna-XM_021079428.1|rna-XM_021079429.1|rna-XM_021079431.1|rna-XM_021079432.1|…
GO:1901385	regulation of voltage-gated calcium channel activity	BP	Level-8	16/1835	0	0	115/50187	1.63124e-05	0.000129029	rna-XM_001925732.6|rna-XM_003360469.4|rna-XM_003360470.4|rna-XM_005673954.3|rna-XM_005673955.3|rna-XM_005673956.3|rna-XM_005673957.3|rna-XM_005673958.3|rna-XM_005673959.3|rna-XM_005673960.3|rna-XM_005673961.3|rna-XM_021080219.1|rna-XM_021080769.1|rna-XM_021080770.1|rna-XM_021080771.1|rna-XM_021080772.1
GO:1904116	response to vasopressin	BP	Level-6	6/1835	0	0	11/50187	1.69093e-05	0.000133471	rna-XM_001927679.6|rna-XM_005673503.3|rna-XM_005673506.3|rna-XM_013986017.2|rna-XM_021080539.1|rna-XM_021080540.1
GO:0006041	glucosamine metabolic process	BP	Level-7	6/1835	0	0	11/50187	1.69093e-05	0.000133192	rna-NM_001039748.2|rna-XM_005673712.3|rna-XM_005673713.3|rna-XM_013986235.2|rna-XM_013986236.2|rna-XM_021079577.1
GO:0072487	MSL complex	CC	Level-9	6/1835	0	0	11/50187	1.69093e-05	0.000132914	rna-NM_001244081.1|rna-NM_001244094.1|rna-XM_005673396.3|rna-XM_005673397.3|rna-XM_013985884.2|rna-XM_013985885.2
GO:2000409	positive regulation of T cell extravasation	BP	Level-8	6/1835	0	0	11/50187	1.69093e-05	0.000132638	rna-XM_003135466.4|rna-XM_003135467.4|rna-XM_013991048.2|rna-XM_013991049.2|rna-XM_021080510.1|rna-XM_021080511.1
GO:1900006	positive regulation of dendrite development	BP	Level-9	40/1835	0	0	512/50187	1.80265e-05	0.000141108	rna-XM_001925732.6|rna-XM_003135260.5|rna-XM_003360251.5|rna-XM_003360270.5|rna-XM_003360469.4|rna-XM_003360470.4|rna-XM_005652652.3|rna-XM_005652653.3|rna-XM_005652654.3|rna-XM_005657883.3|rna-XM_005657884.3|rna-XM_005657885.3|rna-XM_005657888.3|rna-XM_005657890.3|rna-XM_005673954.3|rna-XM_005673955.3|rna-XM_005673956.3|rna-XM_005673957.3|rna-XM_005673958.3|rna-XM_005673959.3|rna-XM_005673960.3|…
GO:1900409	positive regulation of cellular response to oxidative stress	BP	Level-6	13/1835	0	0	78/50187	1.85783e-05	0.000145126	rna-NM_001077220.1|rna-XM_003360315.5|rna-XM_003484140.3|rna-XM_005673573.3|rna-XM_005673574.3|rna-XM_005673575.3|rna-XM_005673576.3|rna-XM_005673598.3|rna-XM_005673599.3|rna-XM_005673600.3|rna-XM_021079609.1|rna-XM_021079610.1|rna-XM_021079611.1
GO:0051123	RNA polymerase II preinitiation complex assembly	BP	Level-9	8/1835	0	0	26/50187	1.88745e-05	0.000147135	rna-XM_013986283.2|rna-XM_021079680.1|rna-XM_021079681.1|rna-XM_021079682.1|rna-XM_021079950.1|rna-XM_021079951.1|rna-XM_021079952.1|rna-XM_021079953.1
GO:0006657	CDP-choline pathway	BP	Level-7	8/1835	0	0	26/50187	1.88745e-05	0.000146832	rna-XM_001927679.6|rna-XM_005673503.3|rna-XM_005673506.3|rna-XM_013986017.2|rna-XM_021080539.1|rna-XM_021080540.1|rna-XM_021080691.1|rna-XM_021080692.1
GO:0010769	regulation of cell morphogenesis involved in differentiation	BP	Level-7	93/1835	0	0	1597/50187	1.91589e-05	0.000148738	rna-NM_001097459.1|rna-NM_001246668.1|rna-XM_003135014.4|rna-XM_003135260.5|rna-XM_003135427.6|rna-XM_003135494.5|rna-XM_003360251.5|rna-XM_003360270.5|rna-XM_003360522.4|rna-XM_005652652.3|rna-XM_005652653.3|rna-XM_005652654.3|rna-XM_005657883.3|rna-XM_005657884.3|rna-XM_005657885.3|rna-XM_005657888.3|rna-XM_005657890.3|rna-XM_005673594.3|rna-XM_005673829.3|rna-XM_005673830.3|rna-XM_005673831.3|…
GO:0051611	regulation of serotonin uptake	BP	Level-6	9/1835	0	0	35/50187	1.92389e-05	0.000149052	rna-XM_001927816.6|rna-XM_003360230.4|rna-XM_003360231.4|rna-XM_005673443.3|rna-XM_005673444.3|rna-XM_005673445.3|rna-XM_013985918.2|rna-XM_021079591.1|rna-XM_021079592.1
GO:1901033	positive regulation of response to reactive oxygen species	BP	Level-7	9/1835	0	0	35/50187	1.92389e-05	0.000148747	rna-NM_001077220.1|rna-XM_003360315.5|rna-XM_005673573.3|rna-XM_005673574.3|rna-XM_005673575.3|rna-XM_005673576.3|rna-XM_005673598.3|rna-XM_005673599.3|rna-XM_005673600.3
GO:0002449	lymphocyte mediated immunity	BP	Level-5	30/1835	0	0	335/50187	1.94538e-05	0.000150101	rna-NM_001128438.1|rna-NM_001243576.1|rna-NM_001243593.1|rna-NM_001243634.1|rna-NM_214126.1|rna-NM_214187.1|rna-XM_005673404.3|rna-XM_005673405.3|rna-XM_005673842.3|rna-XM_005673843.3|rna-XM_013985894.2|rna-XM_013985895.2|rna-XM_013985896.2|rna-XM_013986345.2|rna-XM_013986347.2|rna-XM_021079407.1|rna-XM_021079408.1|rna-XM_021079409.1|rna-XM_021079480.1|rna-XM_021079503.1|rna-XM_021079504.1|rna-XM…
GO:0021535	cell migration in hindbrain	BP	Level-5	16/1835	0	0	117/50187	1.97543e-05	0.000152108	rna-XM_021080723.1|rna-XM_021080724.1|rna-XM_021080725.1|rna-XM_021080726.1|rna-XM_021080727.1|rna-XM_021080728.1|rna-XM_021080729.1|rna-XM_021080730.1|rna-XM_021080731.1|rna-XM_021080733.1|rna-XM_021080734.1|rna-XM_021080735.1|rna-XM_021080736.1|rna-XM_021080737.1|rna-XM_021080738.1|rna-XM_021080739.1
GO:0008089	anterograde axonal transport	BP	Level-9	15/1835	0	0	104/50187	2.03448e-05	0.000156336	rna-XM_001925732.6|rna-XM_003360469.4|rna-XM_003360470.4|rna-XM_005673954.3|rna-XM_005673955.3|rna-XM_005673956.3|rna-XM_005673957.3|rna-XM_005673958.3|rna-XM_005673959.3|rna-XM_005673960.3|rna-XM_005673961.3|rna-XM_021080769.1|rna-XM_021080770.1|rna-XM_021080771.1|rna-XM_021080772.1
GO:0046716	muscle cell cellular homeostasis	BP	Level-4	12/1835	0	0	67/50187	2.05621e-05	0.000157685	rna-XM_003135463.6|rna-XM_013991044.2|rna-XM_013991045.2|rna-XM_021080833.1|rna-XM_021080835.1|rna-XM_021080836.1|rna-XM_021080837.1|rna-XM_021080838.1|rna-XM_021080839.1|rna-XM_021080840.1|rna-XM_021080841.1|rna-XM_021080842.1
GO:0003051	angiotensin-mediated drinking behavior	BP	Level-5	5/1835	0	0	6/50187	2.10007e-05	0.000160721	rna-NM_001123070.1|rna-XM_021079374.1|rna-XM_021079375.1|rna-XM_021079376.1|rna-XM_021079377.1
GO:1902020	negative regulation of cilium-dependent cell motility	BP	Level-7	5/1835	0	0	6/50187	2.10007e-05	0.000160396	rna-NM_001077220.1|rna-XM_005673573.3|rna-XM_005673574.3|rna-XM_005673575.3|rna-XM_005673576.3
GO:0035575	histone demethylase activity (H4-K20 specific)	MF	Level-6	5/1835	0	0	6/50187	2.10007e-05	0.000160072	rna-XM_005673655.3|rna-XM_005673656.3|rna-XM_013986163.2|rna-XM_021080703.1|rna-XM_021080705.1
GO:1904713	beta-catenin destruction complex binding	MF	Level-4	5/1835	0	0	6/50187	2.10007e-05	0.000159749	rna-XM_005657812.3|rna-XM_005657813.3|rna-XM_013990912.2|rna-XM_013990913.2|rna-XM_013990914.2
GO:0035574	histone H4-K20 demethylation	BP	Level-7	5/1835	0	0	6/50187	2.10007e-05	0.000159428	rna-XM_005673655.3|rna-XM_005673656.3|rna-XM_013986163.2|rna-XM_021080703.1|rna-XM_021080705.1
GO:0098837	postsynaptic recycling endosome	CC	Level-9	5/1835	0	0	6/50187	2.10007e-05	0.000159108	rna-XM_021080663.1|rna-XM_021080664.1|rna-XM_021080665.1|rna-XM_021080666.1|rna-XM_021080667.1
GO:1903625	negative regulation of DNA catabolic process	BP	Level-8	5/1835	0	0	6/50187	2.10007e-05	0.000158789	rna-NM_001077220.1|rna-XM_005673573.3|rna-XM_005673574.3|rna-XM_005673575.3|rna-XM_005673576.3
GO:1901318	negative regulation of flagellated sperm motility	BP	Level-6	5/1835	0	0	6/50187	2.10007e-05	0.000158471	rna-NM_001077220.1|rna-XM_005673573.3|rna-XM_005673574.3|rna-XM_005673575.3|rna-XM_005673576.3
GO:2001224	positive regulation of neuron migration	BP	Level-8	16/1835	0	0	118/50187	2.17055e-05	0.000163463	rna-XM_021080723.1|rna-XM_021080724.1|rna-XM_021080725.1|rna-XM_021080726.1|rna-XM_021080727.1|rna-XM_021080728.1|rna-XM_021080729.1|rna-XM_021080730.1|rna-XM_021080731.1|rna-XM_021080733.1|rna-XM_021080734.1|rna-XM_021080735.1|rna-XM_021080736.1|rna-XM_021080737.1|rna-XM_021080738.1|rna-XM_021080739.1
GO:0006284	base-excision repair	BP	Level-7	17/1835	0	0	132/50187	2.2156e-05	0.000166523	rna-XM_003135109.4|rna-XM_005673652.3|rna-XM_013986152.2|rna-XM_013986153.2|rna-XM_013986154.2|rna-XM_013986155.2|rna-XM_013986156.2|rna-XM_013986157.2|rna-XM_013986158.2|rna-XM_013986159.2|rna-XM_013986160.2|rna-XM_021080180.1|rna-XM_021080181.1|rna-XM_021080182.1|rna-XM_021080184.1|rna-XM_021080185.1|rna-XM_021080186.1
GO:0031061	negative regulation of histone methylation	BP	Level-10	14/1835	0	0	92/50187	2.23551e-05	0.000167685	rna-XM_003360264.4|rna-XM_003360265.4|rna-XM_003360266.4|rna-XM_005673559.3|rna-XM_013986055.1|rna-XM_013986056.2|rna-XM_013986057.2|rna-XM_021079594.1|rna-XM_021079595.1|rna-XM_021079596.1|rna-XM_021079597.1|rna-XM_021079598.1|rna-XM_021079599.1|rna-XM_021080802.1
GO:0070168	negative regulation of biomineral tissue development	BP	Level-6	14/1835	0	0	92/50187	2.23551e-05	0.000167353	rna-NM_001278767.1|rna-XM_003360264.4|rna-XM_003360265.4|rna-XM_003360266.4|rna-XM_005673559.3|rna-XM_013986055.1|rna-XM_013986056.2|rna-XM_013986057.2|rna-XM_021079594.1|rna-XM_021079595.1|rna-XM_021079596.1|rna-XM_021079597.1|rna-XM_021079598.1|rna-XM_021079599.1
GO:0110150	negative regulation of biomineralization	BP	Level-5	14/1835	0	0	92/50187	2.23551e-05	0.000167021	rna-NM_001278767.1|rna-XM_003360264.4|rna-XM_003360265.4|rna-XM_003360266.4|rna-XM_005673559.3|rna-XM_013986055.1|rna-XM_013986056.2|rna-XM_013986057.2|rna-XM_021079594.1|rna-XM_021079595.1|rna-XM_021079596.1|rna-XM_021079597.1|rna-XM_021079598.1|rna-XM_021079599.1
GO:1902554	serine/threonine protein kinase complex	CC	Level-7	23/1835	0	0	222/50187	2.26301e-05	0.000168742	rna-NM_001113053.1|rna-XM_003134959.6|rna-XM_003360486.4|rna-XM_003360487.4|rna-XM_005674035.3|rna-XM_005674036.3|rna-XM_005674040.3|rna-XM_013985959.2|rna-XM_013985960.2|rna-XM_013985961.2|rna-XM_013985962.2|rna-XM_013985963.2|rna-XM_013985964.2|rna-XM_013986571.2|rna-XM_021079370.1|rna-XM_021079371.1|rna-XM_021080649.1|rna-XM_021080650.1|rna-XM_021080651.1|rna-XM_021080652.1|rna-XM_021080653.1|…
GO:0051051	negative regulation of transport	BP	Level-5	96/1835	0	0	1672/50187	2.36199e-05	0.000175775	rna-NM_001038694.1|rna-NM_001039748.2|rna-NM_001044555.1|rna-NM_001128438.1|rna-NM_001243634.1|rna-NM_001244428.1|rna-NM_214187.1|rna-NM_214232.1|rna-XM_001925732.6|rna-XM_001927440.5|rna-XM_001927816.6|rna-XM_001928070.5|rna-XM_003135078.5|rna-XM_003135200.4|rna-XM_003135462.3|rna-XM_003135490.4|rna-XM_003360230.4|rna-XM_003360231.4|rna-XM_003360251.5|rna-XM_003360334.4|rna-XM_003360469.4|rna-XM…
GO:0070567	cytidylyltransferase activity	MF	Level-6	8/1835	0	0	27/50187	2.37112e-05	0.000176107	rna-XM_001927679.6|rna-XM_005673503.3|rna-XM_005673506.3|rna-XM_013986017.2|rna-XM_021080539.1|rna-XM_021080540.1|rna-XM_021080691.1|rna-XM_021080692.1
GO:0070717	poly-purine tract binding	MF	Level-7	16/1835	0	0	119/50187	2.38256e-05	0.000176609	rna-NM_001246203.1|rna-XM_001925732.6|rna-XM_003360469.4|rna-XM_003360470.4|rna-XM_005673954.3|rna-XM_005673955.3|rna-XM_005673956.3|rna-XM_005673957.3|rna-XM_005673958.3|rna-XM_005673959.3|rna-XM_005673960.3|rna-XM_005673961.3|rna-XM_021080769.1|rna-XM_021080770.1|rna-XM_021080771.1|rna-XM_021080772.1
GO:0043028	cysteine-type endopeptidase regulator activity involved in apoptotic process	MF	Level-4	17/1835	0	0	133/50187	2.41756e-05	0.000178852	rna-NM_001097436.1|rna-NM_001244827.1|rna-NM_001244828.1|rna-XM_013985980.2|rna-XM_021079365.1|rna-XM_021079366.1|rna-XM_021079367.1|rna-XM_021079368.1|rna-XM_021080343.1|rna-XM_021080344.1|rna-XM_021080345.1|rna-XM_021080346.1|rna-XM_021080347.1|rna-XM_021080348.1|rna-XM_021080349.1|rna-XM_021080350.1|rna-XM_021080351.1
GO:0003365	establishment of cell polarity involved in ameboidal cell migration	BP	Level-5	7/1835	0	0	19/50187	2.44847e-05	0.000180784	rna-XM_005673836.3|rna-XM_005673837.3|rna-XM_013986340.1|rna-XM_013986341.2|rna-XM_021080789.1|rna-XM_021080790.1|rna-XM_021080791.1
GO:2000407	regulation of T cell extravasation	BP	Level-7	6/1835	0	0	12/50187	2.4605e-05	0.000181318	rna-XM_003135466.4|rna-XM_003135467.4|rna-XM_013991048.2|rna-XM_013991049.2|rna-XM_021080510.1|rna-XM_021080511.1
GO:1905332	positive regulation of morphogenesis of an epithelium	BP	Level-6	11/1835	0	0	57/50187	2.46293e-05	0.000181143	rna-NM_001001860.1|rna-NM_214314.2|rna-XM_005673621.3|rna-XM_005673847.3|rna-XM_013986140.2|rna-XM_013986227.2|rna-XM_021079513.1|rna-XM_021079533.1|rna-XM_021079534.1|rna-XM_021079535.1|rna-XM_021079536.1
GO:0030575	nuclear body organization	BP	Level-7	11/1835	0	0	57/50187	2.46293e-05	0.000180791	rna-XM_005654300.3|rna-XM_013984014.2|rna-XM_013984020.2|rna-XM_013984028.2|rna-XM_013984031.2|rna-XM_013984035.2|rna-XM_013984036.2|rna-XM_013984042.2|rna-XM_013984046.2|rna-XM_021080471.1|rna-XM_021080472.1
GO:0010770	positive regulation of cell morphogenesis involved in differentiation	BP	Level-8	55/1835	0	0	811/50187	2.53374e-05	0.000185627	rna-NM_001097459.1|rna-XM_003135260.5|rna-XM_003135494.5|rna-XM_003360251.5|rna-XM_003360270.5|rna-XM_003360522.4|rna-XM_005657883.3|rna-XM_005657884.3|rna-XM_005657885.3|rna-XM_005657888.3|rna-XM_005657890.3|rna-XM_005673829.3|rna-XM_005673830.3|rna-XM_005673831.3|rna-XM_005674005.3|rna-XM_013986332.2|rna-XM_013986334.2|rna-XM_013986335.2|rna-XM_013986336.2|rna-XM_013986337.2|rna-XM_013986338.2|…
GO:0044087	regulation of cellular component biogenesis	BP	Level-5	181/1835	0	0	3625/50187	2.62362e-05	0.00019184	rna-NM_001009578.1|rna-NM_001044555.1|rna-NM_001123070.1|rna-NM_001123177.1|rna-NM_001246203.1|rna-NM_001246668.1|rna-XM_001924519.5|rna-XM_001925732.6|rna-XM_001927816.6|rna-XM_003135124.6|rna-XM_003135200.4|rna-XM_003135260.5|rna-XM_003135358.5|rna-XM_003135434.5|rna-XM_003135463.6|rna-XM_003360230.4|rna-XM_003360231.4|rna-XM_003360251.5|rna-XM_003360315.5|rna-XM_003360469.4|rna-XM_003360470.4|…
GO:0022400	regulation of rhodopsin mediated signaling pathway	BP	Level-6	9/1835	0	0	37/50187	2.80611e-05	0.000204786	rna-XM_013985971.2|rna-XM_013985973.2|rna-XM_013985974.2|rna-XM_013985975.2|rna-XM_021079862.1|rna-XM_021080644.1|rna-XM_021080645.1|rna-XM_021080646.1|rna-XM_021080647.1
GO:0030809	negative regulation of nucleotide biosynthetic process	BP	Level-8	11/1835	0	0	58/50187	2.83717e-05	0.000206654	rna-NM_001143721.1|rna-XM_005673663.3|rna-XM_005673664.3|rna-XM_013986195.2|rna-XM_021079416.1|rna-XM_021079417.1|rna-XM_021079418.1|rna-XM_021079419.1|rna-XM_021079420.1|rna-XM_021079421.1|rna-XM_021079422.1
GO:1900372	negative regulation of purine nucleotide biosynthetic process	BP	Level-9	11/1835	0	0	58/50187	2.83717e-05	0.000206255	rna-NM_001143721.1|rna-XM_005673663.3|rna-XM_005673664.3|rna-XM_013986195.2|rna-XM_021079416.1|rna-XM_021079417.1|rna-XM_021079418.1|rna-XM_021079419.1|rna-XM_021079420.1|rna-XM_021079421.1|rna-XM_021079422.1
GO:0032233	positive regulation of actin filament bundle assembly	BP	Level-7	23/1835	0	0	226/50187	2.92413e-05	0.000212168	rna-XM_005673836.3|rna-XM_005673837.3|rna-XM_013986340.1|rna-XM_013986341.2|rna-XM_021080723.1|rna-XM_021080724.1|rna-XM_021080725.1|rna-XM_021080726.1|rna-XM_021080727.1|rna-XM_021080728.1|rna-XM_021080729.1|rna-XM_021080730.1|rna-XM_021080731.1|rna-XM_021080733.1|rna-XM_021080734.1|rna-XM_021080735.1|rna-XM_021080736.1|rna-XM_021080737.1|rna-XM_021080738.1|rna-XM_021080739.1|rna-XM_021080789.1|…
GO:0001974	blood vessel remodeling	BP	Level-4	22/1835	0	0	211/50187	3.09061e-05	0.000223817	rna-XM_003135200.4|rna-XM_003135475.5|rna-XM_005673847.3|rna-XM_013986528.2|rna-XM_013990937.2|rna-XM_013990938.2|rna-XM_021080723.1|rna-XM_021080724.1|rna-XM_021080725.1|rna-XM_021080726.1|rna-XM_021080727.1|rna-XM_021080728.1|rna-XM_021080729.1|rna-XM_021080730.1|rna-XM_021080731.1|rna-XM_021080733.1|rna-XM_021080734.1|rna-XM_021080735.1|rna-XM_021080736.1|rna-XM_021080737.1|rna-XM_021080738.1|…
GO:0016051	carbohydrate biosynthetic process	BP	Level-5	29/1835	0	0	327/50187	3.12399e-05	0.000225801	rna-NM_001077220.1|rna-NM_001099932.1|rna-NM_001143721.1|rna-XM_003360515.5|rna-XM_005673573.3|rna-XM_005673574.3|rna-XM_005673575.3|rna-XM_005673576.3|rna-XM_005673663.3|rna-XM_005673664.3|rna-XM_013986195.2|rna-XM_021079416.1|rna-XM_021079417.1|rna-XM_021079418.1|rna-XM_021079419.1|rna-XM_021079420.1|rna-XM_021079421.1|rna-XM_021079422.1|rna-XM_021079760.1|rna-XM_021079761.1|rna-XM_021079762.1|…
GO:0070423	nucleotide-binding oligomerization domain containing signaling pathway	BP	Level-6	11/1835	0	0	59/50187	3.25947e-05	0.000235143	rna-NM_001113053.1|rna-XM_003135490.4|rna-XM_005674035.3|rna-XM_005674036.3|rna-XM_005674040.3|rna-XM_013986571.2|rna-XM_021079370.1|rna-XM_021079371.1|rna-XM_021080829.1|rna-XM_021080830.1|rna-XM_021080831.1
GO:0031329	regulation of cellular catabolic process	BP	Level-6	130/1835	0	0	2451/50187	3.26606e-05	0.000235169	rna-NM_001009578.1|rna-NM_001039748.2|rna-NM_001077220.1|rna-NM_001113053.1|rna-NM_001123177.1|rna-NM_001142668.1|rna-NM_001143721.1|rna-NM_213857.1|rna-NM_214329.1|rna-XM_001925732.6|rna-XM_001926907.5|rna-XM_003135083.5|rna-XM_003135147.6|rna-XM_003135291.6|rna-XM_003135348.5|rna-XM_003135463.6|rna-XM_003135480.4|rna-XM_003135517.5|rna-XM_003360311.4|rna-XM_003360315.5|rna-XM_003360411.4|rna-XM…
GO:0048670	regulation of collateral sprouting	BP	Level-6	13/1835	0	0	83/50187	3.32335e-05	0.000238838	rna-XM_003135427.6|rna-XM_005673830.3|rna-XM_005673831.3|rna-XM_013986332.2|rna-XM_013986334.2|rna-XM_013986335.2|rna-XM_013986336.2|rna-XM_013986337.2|rna-XM_013986338.2|rna-XM_013986339.2|rna-XM_021080436.1|rna-XM_021080437.1|rna-XM_021080438.1
GO:0000788	nuclear nucleosome	CC	Level-5	9/1835	0	0	38/50187	3.36245e-05	0.000241188	rna-XM_003360255.5|rna-XM_003484099.2|rna-XM_013986049.2|rna-XM_021080442.1|rna-XM_021080443.1|rna-XM_021080445.1|rna-XM_021080446.1|rna-XM_021080529.1|rna-XM_021080615.1
GO:0051581	negative regulation of neurotransmitter uptake	BP	Level-6	9/1835	0	0	38/50187	3.36245e-05	0.000240731	rna-XM_001927816.6|rna-XM_003360230.4|rna-XM_003360231.4|rna-XM_005673443.3|rna-XM_005673444.3|rna-XM_005673445.3|rna-XM_013985918.2|rna-XM_021079591.1|rna-XM_021079592.1
GO:1902275	regulation of chromatin organization	BP	Level-8	49/1835	0	0	701/50187	3.38762e-05	0.000242074	rna-NM_001039748.2|rna-NM_001128438.1|rna-XM_001925732.6|rna-XM_003135186.5|rna-XM_003360264.4|rna-XM_003360265.4|rna-XM_003360266.4|rna-XM_003360469.4|rna-XM_003360470.4|rna-XM_005673559.3|rna-XM_005673655.3|rna-XM_005673656.3|rna-XM_005673712.3|rna-XM_005673713.3|rna-XM_005673954.3|rna-XM_005673955.3|rna-XM_005673956.3|rna-XM_005673957.3|rna-XM_005673958.3|rna-XM_005673959.3|rna-XM_005673960.3|…
GO:0044319	wound healing, spreading of cells	BP	Level-5	16/1835	0	0	123/50187	3.42561e-05	0.000244326	rna-XM_021080723.1|rna-XM_021080724.1|rna-XM_021080725.1|rna-XM_021080726.1|rna-XM_021080727.1|rna-XM_021080728.1|rna-XM_021080729.1|rna-XM_021080730.1|rna-XM_021080731.1|rna-XM_021080733.1|rna-XM_021080734.1|rna-XM_021080735.1|rna-XM_021080736.1|rna-XM_021080737.1|rna-XM_021080738.1|rna-XM_021080739.1
GO:0090505	epiboly involved in wound healing	BP	Level-8	16/1835	0	0	123/50187	3.42561e-05	0.000243865	rna-XM_021080723.1|rna-XM_021080724.1|rna-XM_021080725.1|rna-XM_021080726.1|rna-XM_021080727.1|rna-XM_021080728.1|rna-XM_021080729.1|rna-XM_021080730.1|rna-XM_021080731.1|rna-XM_021080733.1|rna-XM_021080734.1|rna-XM_021080735.1|rna-XM_021080736.1|rna-XM_021080737.1|rna-XM_021080738.1|rna-XM_021080739.1
GO:0004769	steroid delta-isomerase activity	MF	Level-6	5/1835	0	0	7/50187	3.49512e-05	0.000248344	rna-NM_001167646.1|rna-XM_005657789.1|rna-XM_005657790.2|rna-XM_005657791.3|rna-XM_013990872.2
GO:1901671	positive regulation of superoxide dismutase activity	BP	Level-7	5/1835	0	0	7/50187	3.49512e-05	0.000247877	rna-NM_001077220.1|rna-XM_005673573.3|rna-XM_005673574.3|rna-XM_005673575.3|rna-XM_005673576.3
GO:0071558	histone demethylase activity (H3-K27 specific)	MF	Level-6	5/1835	0	0	7/50187	3.49512e-05	0.000247412	rna-XM_005673655.3|rna-XM_005673656.3|rna-XM_013986163.2|rna-XM_021080703.1|rna-XM_021080705.1
GO:1901896	positive regulation of ATPase-coupled calcium transmembrane transporter activity	BP	Level-8	5/1835	0	0	7/50187	3.49512e-05	0.000246949	rna-NM_001077220.1|rna-XM_005673573.3|rna-XM_005673574.3|rna-XM_005673575.3|rna-XM_005673576.3
GO:1903630	regulation of aminoacyl-tRNA ligase activity	BP	Level-6	5/1835	0	0	7/50187	3.49512e-05	0.000246487	rna-NM_001077220.1|rna-XM_005673573.3|rna-XM_005673574.3|rna-XM_005673575.3|rna-XM_005673576.3
GO:1904833	positive regulation of removal of superoxide radicals	BP	Level-7	5/1835	0	0	7/50187	3.49512e-05	0.000246027	rna-NM_001077220.1|rna-XM_005673573.3|rna-XM_005673574.3|rna-XM_005673575.3|rna-XM_005673576.3
GO:0110053	regulation of actin filament organization	BP	Level-7	61/1835	0	0	944/50187	3.56484e-05	0.000250468	rna-NM_001044555.1|rna-XM_003135358.5|rna-XM_005673406.2|rna-XM_005673836.3|rna-XM_005673837.3|rna-XM_013985875.2|rna-XM_013986340.1|rna-XM_013986341.2|rna-XM_021079646.1|rna-XM_021079647.1|rna-XM_021080043.1|rna-XM_021080044.1|rna-XM_021080045.1|rna-XM_021080046.1|rna-XM_021080047.1|rna-XM_021080061.1|rna-XM_021080062.1|rna-XM_021080063.1|rna-XM_021080064.1|rna-XM_021080497.1|rna-XM_021080498.1|…
GO:0030511	positive regulation of transforming growth factor beta receptor signaling pathway	BP	Level-7	15/1835	0	0	110/50187	3.65878e-05	0.00025659	rna-NM_001037964.1|rna-XM_005657822.2|rna-XM_005657825.3|rna-XM_005657826.3|rna-XM_005657828.3|rna-XM_005657830.3|rna-XM_005657831.3|rna-XM_013990922.2|rna-XM_021079568.1|rna-XM_021079569.1|rna-XM_021079570.1|rna-XM_021079571.1|rna-XM_021079572.1|rna-XM_021079573.1|rna-XM_021079575.1
GO:1903846	positive regulation of cellular response to transforming growth factor beta stimulus	BP	Level-6	15/1835	0	0	110/50187	3.65878e-05	0.000256114	rna-NM_001037964.1|rna-XM_005657822.2|rna-XM_005657825.3|rna-XM_005657826.3|rna-XM_005657828.3|rna-XM_005657830.3|rna-XM_005657831.3|rna-XM_013990922.2|rna-XM_021079568.1|rna-XM_021079569.1|rna-XM_021079570.1|rna-XM_021079571.1|rna-XM_021079572.1|rna-XM_021079573.1|rna-XM_021079575.1
GO:0031056	regulation of histone modification	BP	Level-8	43/1835	0	0	587/50187	3.69686e-05	0.000258301	rna-NM_001039748.2|rna-NM_001128438.1|rna-XM_001925732.6|rna-XM_003135186.5|rna-XM_003360264.4|rna-XM_003360265.4|rna-XM_003360266.4|rna-XM_003360469.4|rna-XM_003360470.4|rna-XM_005673559.3|rna-XM_005673712.3|rna-XM_005673713.3|rna-XM_005673954.3|rna-XM_005673955.3|rna-XM_005673956.3|rna-XM_005673957.3|rna-XM_005673958.3|rna-XM_005673959.3|rna-XM_005673960.3|rna-XM_005673961.3|rna-XM_013986055.1|…
GO:0035872	nucleotide-binding domain, leucine rich repeat containing receptor signaling pathway	BP	Level-5	11/1835	0	0	60/50187	3.73486e-05	0.000260474	rna-NM_001113053.1|rna-XM_003135490.4|rna-XM_005674035.3|rna-XM_005674036.3|rna-XM_005674040.3|rna-XM_013986571.2|rna-XM_021079370.1|rna-XM_021079371.1|rna-XM_021080829.1|rna-XM_021080830.1|rna-XM_021080831.1
GO:0031503	protein-containing complex localization	BP	Level-5	56/1835	0	0	845/50187	3.88083e-05	0.000270155	rna-NM_001243671.1|rna-XM_003135151.6|rna-XM_003135340.4|rna-XM_003135341.5|rna-XM_003484122.4|rna-XM_003484123.4|rna-XM_005654285.3|rna-XM_005654286.3|rna-XM_005654287.3|rna-XM_005654288.3|rna-XM_013983733.2|rna-XM_013983737.2|rna-XM_013983740.2|rna-XM_013983745.2|rna-XM_013983760.2|rna-XM_013986394.2|rna-XM_013986395.2|rna-XM_013986396.2|rna-XM_013986397.2|rna-XM_013990918.2|rna-XM_013990919.2|…
GO:0060306	regulation of membrane repolarization	BP	Level-5	17/1835	0	0	139/50187	4.01044e-05	0.000278663	rna-XM_005673826.3|rna-XM_021080723.1|rna-XM_021080724.1|rna-XM_021080725.1|rna-XM_021080726.1|rna-XM_021080727.1|rna-XM_021080728.1|rna-XM_021080729.1|rna-XM_021080730.1|rna-XM_021080731.1|rna-XM_021080733.1|rna-XM_021080734.1|rna-XM_021080735.1|rna-XM_021080736.1|rna-XM_021080737.1|rna-XM_021080738.1|rna-XM_021080739.1
GO:1990253	cellular response to leucine starvation	BP	Level-7	7/1835	0	0	21/50187	4.14299e-05	0.000287344	rna-XM_013986197.2|rna-XM_021079806.1|rna-XM_021079807.1|rna-XM_021079808.1|rna-XM_021079809.1|rna-XM_021079810.1|rna-XM_021079811.1
GO:1904263	positive regulation of TORC1 signaling	BP	Level-9	7/1835	0	0	21/50187	4.14299e-05	0.000286816	rna-XM_013986197.2|rna-XM_021079806.1|rna-XM_021079807.1|rna-XM_021079808.1|rna-XM_021079809.1|rna-XM_021079810.1|rna-XM_021079811.1
GO:0016264	gap junction assembly	BP	Level-8	7/1835	0	0	21/50187	4.14299e-05	0.000286291	rna-XM_003135162.4|rna-XM_003135163.4|rna-XM_003135164.4|rna-XM_003135166.4|rna-XM_013986232.2|rna-XM_013986233.2|rna-XM_021080114.1
GO:1901890	positive regulation of cell junction assembly	BP	Level-7	32/1835	0	0	386/50187	4.22928e-05	0.00029172	rna-NM_001123070.1|rna-XM_001924519.5|rna-XM_003135260.5|rna-XM_003135434.5|rna-XM_003360251.5|rna-XM_005652652.3|rna-XM_005652653.3|rna-XM_005652654.3|rna-XM_005657883.3|rna-XM_005657884.3|rna-XM_005657885.3|rna-XM_005657888.3|rna-XM_005657890.3|rna-XM_005673944.3|rna-XM_013986477.2|rna-XM_013986478.2|rna-XM_013990972.2|rna-XM_021079374.1|rna-XM_021079375.1|rna-XM_021079376.1|rna-XM_021079377.1|…
GO:1902494	catalytic complex	CC	Level-3	192/1835	0	0	3921/50187	4.24647e-05	0.000292371	rna-NM_001039748.2|rna-NM_001113053.1|rna-NM_001142668.1|rna-NM_001143721.1|rna-NM_001243023.1|rna-NM_001243671.1|rna-NM_001243801.1|rna-NM_001244081.1|rna-NM_001244094.1|rna-NM_001244096.1|rna-NM_214043.2|rna-XM_001926907.5|rna-XM_001927284.4|rna-XM_001927848.6|rna-XM_003134956.6|rna-XM_003134959.6|rna-XM_003135056.4|rna-XM_003135126.3|rna-XM_003135127.3|rna-XM_003135205.6|rna-XM_003135219.6|rna…
GO:0090504	epiboly	BP	Level-7	16/1835	0	0	126/50187	4.45428e-05	0.00030612	rna-XM_021080723.1|rna-XM_021080724.1|rna-XM_021080725.1|rna-XM_021080726.1|rna-XM_021080727.1|rna-XM_021080728.1|rna-XM_021080729.1|rna-XM_021080730.1|rna-XM_021080731.1|rna-XM_021080733.1|rna-XM_021080734.1|rna-XM_021080735.1|rna-XM_021080736.1|rna-XM_021080737.1|rna-XM_021080738.1|rna-XM_021080739.1
GO:1901799	negative regulation of proteasomal protein catabolic process	BP	Level-10	18/1835	0	0	155/50187	4.47456e-05	0.000306955	rna-NM_001039748.2|rna-XM_003135463.6|rna-XM_005673712.3|rna-XM_005673713.3|rna-XM_013986235.2|rna-XM_013986236.2|rna-XM_013991044.2|rna-XM_013991045.2|rna-XM_021079577.1|rna-XM_021080833.1|rna-XM_021080835.1|rna-XM_021080836.1|rna-XM_021080837.1|rna-XM_021080838.1|rna-XM_021080839.1|rna-XM_021080840.1|rna-XM_021080841.1|rna-XM_021080842.1
GO:0031295	T cell costimulation	BP	Level-4	19/1835	0	0	170/50187	4.47723e-05	0.00030658	rna-NM_214126.1|rna-XM_021079969.1|rna-XM_021079970.1|rna-XM_021080675.1|rna-XM_021080676.1|rna-XM_021080677.1|rna-XM_021080678.1|rna-XM_021080679.1|rna-XM_021080680.1|rna-XM_021080681.1|rna-XM_021080682.1|rna-XM_021080683.1|rna-XM_021080684.1|rna-XM_021080685.1|rna-XM_021080686.1|rna-XM_021080687.1|rna-XM_021080688.1|rna-XM_021080689.1|rna-XM_021080690.1
GO:0009179	purine ribonucleoside diphosphate metabolic process	BP	Level-8	22/1835	0	0	217/50187	4.54447e-05	0.000310621	rna-NM_001099932.1|rna-NM_001143721.1|rna-XM_003135151.6|rna-XM_003135524.4|rna-XM_003360270.5|rna-XM_003484122.4|rna-XM_003484123.4|rna-XM_005673663.3|rna-XM_005673664.3|rna-XM_013986195.2|rna-XM_013990918.2|rna-XM_013990919.2|rna-XM_021079416.1|rna-XM_021079417.1|rna-XM_021079418.1|rna-XM_021079419.1|rna-XM_021079420.1|rna-XM_021079421.1|rna-XM_021079422.1|rna-XM_021079732.1|rna-XM_021079733.1|…
GO:0009135	purine nucleoside diphosphate metabolic process	BP	Level-7	22/1835	0	0	217/50187	4.54447e-05	0.000310059	rna-NM_001099932.1|rna-NM_001143721.1|rna-XM_003135151.6|rna-XM_003135524.4|rna-XM_003360270.5|rna-XM_003484122.4|rna-XM_003484123.4|rna-XM_005673663.3|rna-XM_005673664.3|rna-XM_013986195.2|rna-XM_013990918.2|rna-XM_013990919.2|rna-XM_021079416.1|rna-XM_021079417.1|rna-XM_021079418.1|rna-XM_021079419.1|rna-XM_021079420.1|rna-XM_021079421.1|rna-XM_021079422.1|rna-XM_021079732.1|rna-XM_021079733.1|…
GO:1904063	negative regulation of cation transmembrane transport	BP	Level-8	22/1835	0	0	217/50187	4.54447e-05	0.0003095	rna-NM_001244428.1|rna-XM_001925732.6|rna-XM_003135200.4|rna-XM_003360469.4|rna-XM_003360470.4|rna-XM_005673826.3|rna-XM_005673954.3|rna-XM_005673955.3|rna-XM_005673956.3|rna-XM_005673957.3|rna-XM_005673958.3|rna-XM_005673959.3|rna-XM_005673960.3|rna-XM_005673961.3|rna-XM_013990937.2|rna-XM_013990938.2|rna-XM_021079470.1|rna-XM_021080219.1|rna-XM_021080769.1|rna-XM_021080770.1|rna-XM_021080771.1|…
GO:0051817	modulation of process of other organism involved in symbiotic interaction	BP	Level-4	33/1835	0	0	407/50187	4.83709e-05	0.000328835	rna-NM_001244747.1|rna-NM_214329.1|rna-XM_001925732.6|rna-XM_003360469.4|rna-XM_003360470.4|rna-XM_005657798.3|rna-XM_005673419.3|rna-XM_005673420.3|rna-XM_005673422.3|rna-XM_005673423.3|rna-XM_005673424.3|rna-XM_005673425.3|rna-XM_005673427.3|rna-XM_005673954.3|rna-XM_005673955.3|rna-XM_005673956.3|rna-XM_005673957.3|rna-XM_005673958.3|rna-XM_005673959.3|rna-XM_005673960.3|rna-XM_005673961.3|rna…
GO:0031294	lymphocyte costimulation	BP	Level-3	19/1835	0	0	172/50187	5.16959e-05	0.000350807	rna-NM_214126.1|rna-XM_021079969.1|rna-XM_021079970.1|rna-XM_021080675.1|rna-XM_021080676.1|rna-XM_021080677.1|rna-XM_021080678.1|rna-XM_021080679.1|rna-XM_021080680.1|rna-XM_021080681.1|rna-XM_021080682.1|rna-XM_021080683.1|rna-XM_021080684.1|rna-XM_021080685.1|rna-XM_021080686.1|rna-XM_021080687.1|rna-XM_021080688.1|rna-XM_021080689.1|rna-XM_021080690.1
GO:0048675	axon extension	BP	Level-6	19/1835	0	0	172/50187	5.16959e-05	0.000350177	rna-XM_005652652.3|rna-XM_005652653.3|rna-XM_005652654.3|rna-XM_005673830.3|rna-XM_005673831.3|rna-XM_005674005.3|rna-XM_013986332.2|rna-XM_013986334.2|rna-XM_013986335.2|rna-XM_013986336.2|rna-XM_013986337.2|rna-XM_013986338.2|rna-XM_013986339.2|rna-XM_021080147.1|rna-XM_021080148.1|rna-XM_021080149.1|rna-XM_021080436.1|rna-XM_021080437.1|rna-XM_021080438.1
GO:0120034	positive regulation of plasma membrane bounded cell projection assembly	BP	Level-7	30/1835	0	0	355/50187	5.24151e-05	0.000354412	rna-NM_001246668.1|rna-XM_001925732.6|rna-XM_003135200.4|rna-XM_003135358.5|rna-XM_003360469.4|rna-XM_003360470.4|rna-XM_005673594.3|rna-XM_005673954.3|rna-XM_005673955.3|rna-XM_005673956.3|rna-XM_005673957.3|rna-XM_005673958.3|rna-XM_005673959.3|rna-XM_005673960.3|rna-XM_005673961.3|rna-XM_013986114.1|rna-XM_013990937.2|rna-XM_013990938.2|rna-XM_021080484.1|rna-XM_021080497.1|rna-XM_021080498.1|…
GO:0005922	connexin complex	CC	Level-5	7/1835	0	0	22/50187	5.29509e-05	0.000357395	rna-XM_003135162.4|rna-XM_003135163.4|rna-XM_003135164.4|rna-XM_003135166.4|rna-XM_013986232.2|rna-XM_013986233.2|rna-XM_021080114.1
GO:0097061	dendritic spine organization	BP	Level-6	20/1835	0	0	188/50187	5.38224e-05	0.000362628	rna-XM_003360315.5|rna-XM_005673598.3|rna-XM_005673599.3|rna-XM_005673600.3|rna-XM_021080675.1|rna-XM_021080676.1|rna-XM_021080677.1|rna-XM_021080678.1|rna-XM_021080679.1|rna-XM_021080680.1|rna-XM_021080681.1|rna-XM_021080682.1|rna-XM_021080683.1|rna-XM_021080684.1|rna-XM_021080685.1|rna-XM_021080686.1|rna-XM_021080687.1|rna-XM_021080688.1|rna-XM_021080689.1|rna-XM_021080690.1
GO:0071557	histone H3-K27 demethylation	BP	Level-7	5/1835	0	0	8/50187	5.51406e-05	0.000370848	rna-XM_005673655.3|rna-XM_005673656.3|rna-XM_013986163.2|rna-XM_021080703.1|rna-XM_021080705.1
GO:0001787	natural killer cell proliferation	BP	Level-6	5/1835	0	0	8/50187	5.51406e-05	0.000370188	rna-XM_003135369.4|rna-XM_005673900.3|rna-XM_005673901.3|rna-XM_005673902.3|rna-XM_021080548.1
GO:0061187	regulation of ribosomal DNA heterochromatin assembly	BP	Level-8	5/1835	0	0	8/50187	5.51406e-05	0.00036953	rna-XM_005673655.3|rna-XM_005673656.3|rna-XM_013986163.2|rna-XM_021080703.1|rna-XM_021080705.1
GO:0098887	neurotransmitter receptor transport, endosome to postsynaptic membrane	BP	Level-6	5/1835	0	0	8/50187	5.51406e-05	0.000368875	rna-XM_021080663.1|rna-XM_021080664.1|rna-XM_021080665.1|rna-XM_021080666.1|rna-XM_021080667.1
GO:0061188	negative regulation of ribosomal DNA heterochromatin assembly	BP	Level-9	5/1835	0	0	8/50187	5.51406e-05	0.000368222	rna-XM_005673655.3|rna-XM_005673656.3|rna-XM_013986163.2|rna-XM_021080703.1|rna-XM_021080705.1
GO:0097386	glial cell projection	CC	Level-5	16/1835	0	0	129/50187	5.74604e-05	0.000383036	rna-XM_001925732.6|rna-XM_003360469.4|rna-XM_003360470.4|rna-XM_005673954.3|rna-XM_005673955.3|rna-XM_005673956.3|rna-XM_005673957.3|rna-XM_005673958.3|rna-XM_005673959.3|rna-XM_005673960.3|rna-XM_005673961.3|rna-XM_021079562.1|rna-XM_021080769.1|rna-XM_021080770.1|rna-XM_021080771.1|rna-XM_021080772.1
GO:0070670	response to interleukin-4	BP	Level-6	15/1835	0	0	115/50187	5.79169e-05	0.000385398	rna-NM_001037964.1|rna-XM_005657822.2|rna-XM_005657825.3|rna-XM_005657826.3|rna-XM_005657828.3|rna-XM_005657830.3|rna-XM_005657831.3|rna-XM_013990922.2|rna-XM_021079568.1|rna-XM_021079569.1|rna-XM_021079570.1|rna-XM_021079571.1|rna-XM_021079572.1|rna-XM_021079573.1|rna-XM_021079575.1
GO:0071107	response to parathyroid hormone	BP	Level-5	15/1835	0	0	115/50187	5.79169e-05	0.000384719	rna-NM_001037964.1|rna-XM_005657822.2|rna-XM_005657825.3|rna-XM_005657826.3|rna-XM_005657828.3|rna-XM_005657830.3|rna-XM_005657831.3|rna-XM_013990922.2|rna-XM_021079568.1|rna-XM_021079569.1|rna-XM_021079570.1|rna-XM_021079571.1|rna-XM_021079572.1|rna-XM_021079573.1|rna-XM_021079575.1
GO:0050886	endocrine process	BP	Level-4	15/1835	0	0	115/50187	5.79169e-05	0.000384043	rna-NM_001123070.1|rna-NM_214232.1|rna-XM_003135022.4|rna-XM_003360515.5|rna-XM_003484140.3|rna-XM_005673847.3|rna-XM_013986509.2|rna-XM_021079374.1|rna-XM_021079375.1|rna-XM_021079376.1|rna-XM_021079377.1|rna-XM_021079609.1|rna-XM_021079610.1|rna-XM_021079611.1|rna-XM_021080744.1
GO:0006639	acylglycerol metabolic process	BP	Level-6	26/1835	0	0	288/50187	5.97213e-05	0.000395313	rna-NM_001038694.1|rna-NM_001160082.1|rna-XM_005673524.3|rna-XM_005673819.3|rna-XM_005673820.3|rna-XM_005673821.3|rna-XM_005673822.3|rna-XM_013986028.2|rna-XM_013986029.2|rna-XM_013986030.2|rna-XM_013986031.2|rna-XM_013986032.2|rna-XM_013986330.2|rna-XM_013990902.2|rna-XM_021079424.1|rna-XM_021079425.1|rna-XM_021079426.1|rna-XM_021079427.1|rna-XM_021079428.1|rna-XM_021079429.1|rna-XM_021079431.1|…
GO:0051053	negative regulation of DNA metabolic process	BP	Level-7	36/1835	0	0	469/50187	6.43261e-05	0.000425048	rna-NM_001077220.1|rna-NM_001128438.1|rna-XM_003135124.6|rna-XM_003360407.4|rna-XM_005673573.3|rna-XM_005673574.3|rna-XM_005673575.3|rna-XM_005673576.3|rna-XM_005673641.3|rna-XM_005673642.3|rna-XM_005673650.3|rna-XM_005673659.3|rna-XM_005673884.3|rna-XM_005673885.3|rna-XM_005673887.3|rna-XM_013986014.2|rna-XM_013986402.2|rna-XM_013986403.2|rna-XM_013986404.2|rna-XM_021079537.1|rna-XM_021079538.1|…
GO:0036211	protein modification process	BP	Level-5	419/1835	0	0	9609/50187	6.46119e-05	0.00042619	rna-NM_001001860.1|rna-NM_001005155.2|rna-NM_001039748.2|rna-NM_001097433.1|rna-NM_001097434.1|rna-NM_001097436.1|rna-NM_001113053.1|rna-NM_001144119.1|rna-NM_001190293.1|rna-NM_001195366.1|rna-NM_001243023.1|rna-NM_001243488.1|rna-NM_001243489.1|rna-NM_001243576.1|rna-NM_001243703.1|rna-NM_001244081.1|rna-NM_001244094.1|rna-NM_001244594.1|rna-NM_213857.1|rna-NM_213906.1|rna-NM_214083.2|rna-NM_21…
GO:0006464	cellular protein modification process	BP	Level-6	419/1835	0	0	9609/50187	6.46119e-05	0.000425446	rna-NM_001001860.1|rna-NM_001005155.2|rna-NM_001039748.2|rna-NM_001097433.1|rna-NM_001097434.1|rna-NM_001097436.1|rna-NM_001113053.1|rna-NM_001144119.1|rna-NM_001190293.1|rna-NM_001195366.1|rna-NM_001243023.1|rna-NM_001243488.1|rna-NM_001243489.1|rna-NM_001243576.1|rna-NM_001243703.1|rna-NM_001244081.1|rna-NM_001244094.1|rna-NM_001244594.1|rna-NM_213857.1|rna-NM_213906.1|rna-NM_214083.2|rna-NM_21…
GO:0031957	very long-chain fatty acid-CoA ligase activity	MF	Level-6	8/1835	0	0	32/50187	6.62434e-05	0.000435429	rna-NM_001038694.1|rna-XM_005673819.3|rna-XM_005673820.3|rna-XM_005673821.3|rna-XM_005673822.3|rna-XM_013986330.2|rna-XM_021079540.1|rna-XM_021079541.1
GO:0045577	regulation of B cell differentiation	BP	Level-8	14/1835	0	0	103/50187	6.78778e-05	0.000445396	rna-NM_001243576.1|rna-NM_214083.2|rna-XM_021079496.1|rna-XM_021079497.1|rna-XM_021080121.1|rna-XM_021080194.1|rna-XM_021080196.1|rna-XM_021080197.1|rna-XM_021080198.1|rna-XM_021080199.1|rna-XM_021080200.1|rna-XM_021080201.1|rna-XM_021080202.1|rna-XM_021080203.1
GO:0061013	regulation of mRNA catabolic process	BP	Level-7	33/1835	0	0	415/50187	6.84254e-05	0.00044821	rna-XM_001925732.6|rna-XM_003360469.4|rna-XM_003360470.4|rna-XM_005673954.3|rna-XM_005673955.3|rna-XM_005673956.3|rna-XM_005673957.3|rna-XM_005673958.3|rna-XM_005673959.3|rna-XM_005673960.3|rna-XM_005673961.3|rna-XM_021080358.1|rna-XM_021080359.1|rna-XM_021080360.1|rna-XM_021080361.1|rna-XM_021080362.1|rna-XM_021080363.1|rna-XM_021080364.1|rna-XM_021080365.1|rna-XM_021080366.1|rna-XM_021080367.1|…
GO:0046364	monosaccharide biosynthetic process	BP	Level-5	19/1835	0	0	176/50187	6.84537e-05	0.000447618	rna-NM_001077220.1|rna-NM_001099932.1|rna-NM_001143721.1|rna-XM_003360515.5|rna-XM_005673573.3|rna-XM_005673574.3|rna-XM_005673575.3|rna-XM_005673576.3|rna-XM_005673663.3|rna-XM_005673664.3|rna-XM_013986195.2|rna-XM_021079416.1|rna-XM_021079417.1|rna-XM_021079418.1|rna-XM_021079419.1|rna-XM_021079420.1|rna-XM_021079421.1|rna-XM_021079422.1|rna-XM_021080744.1
GO:0032801	receptor catabolic process	BP	Level-5	12/1835	0	0	77/50187	6.89515e-05	0.000450094	rna-XM_005657877.3|rna-XM_013990973.2|rna-XM_013990974.2|rna-XM_013990975.2|rna-XM_021079925.1|rna-XM_021079926.1|rna-XM_021079927.1|rna-XM_021079928.1|rna-XM_021079929.1|rna-XM_021079930.1|rna-XM_021079931.1|rna-XM_021079932.1
GO:0043021	ribonucleoprotein complex binding	MF	Level-4	29/1835	0	0	344/50187	7.20095e-05	0.000469243	rna-NM_001185103.1|rna-NM_001243419.1|rna-NM_001246203.1|rna-NM_001246668.1|rna-XM_001925732.6|rna-XM_003360469.4|rna-XM_003360470.4|rna-XM_005657795.3|rna-XM_005657796.3|rna-XM_005657797.3|rna-XM_005673594.3|rna-XM_005673954.3|rna-XM_005673955.3|rna-XM_005673956.3|rna-XM_005673957.3|rna-XM_005673958.3|rna-XM_005673959.3|rna-XM_005673960.3|rna-XM_005673961.3|rna-XM_013986114.1|rna-XM_021079381.1|…
GO:0006611	protein export from nucleus	BP	Level-6	34/1835	0	0	435/50187	7.31711e-05	0.000475991	rna-NM_001243671.1|rna-XM_003135340.4|rna-XM_003135341.5|rna-XM_005654285.3|rna-XM_005654286.3|rna-XM_005654287.3|rna-XM_005654288.3|rna-XM_013983733.2|rna-XM_013983737.2|rna-XM_013983740.2|rna-XM_013983745.2|rna-XM_013983760.2|rna-XM_013986394.2|rna-XM_013986395.2|rna-XM_013986396.2|rna-XM_013986397.2|rna-XM_021079855.1|rna-XM_021079856.1|rna-XM_021079857.1|rna-XM_021080096.1|rna-XM_021080097.1|…
GO:0001658	branching involved in ureteric bud morphogenesis	BP	Level-6	16/1835	0	0	132/50187	7.35636e-05	0.00047772	rna-NM_001037964.1|rna-XM_005657822.2|rna-XM_005657825.3|rna-XM_005657826.3|rna-XM_005657828.3|rna-XM_005657830.3|rna-XM_005657831.3|rna-XM_013986449.2|rna-XM_013990922.2|rna-XM_021079568.1|rna-XM_021079569.1|rna-XM_021079570.1|rna-XM_021079571.1|rna-XM_021079572.1|rna-XM_021079573.1|rna-XM_021079575.1
GO:1903779	regulation of cardiac conduction	BP	Level-5	22/1835	0	0	225/50187	7.42351e-05	0.000481253	rna-NM_001123070.1|rna-XM_021079374.1|rna-XM_021079375.1|rna-XM_021079376.1|rna-XM_021079377.1|rna-XM_021079667.1|rna-XM_021080723.1|rna-XM_021080724.1|rna-XM_021080725.1|rna-XM_021080726.1|rna-XM_021080727.1|rna-XM_021080728.1|rna-XM_021080729.1|rna-XM_021080730.1|rna-XM_021080731.1|rna-XM_021080733.1|rna-XM_021080734.1|rna-XM_021080735.1|rna-XM_021080736.1|rna-XM_021080737.1|rna-XM_021080738.1|…
GO:0071103	DNA conformation change	BP	Level-7	45/1835	0	0	646/50187	7.46897e-05	0.000483369	rna-NM_001246203.1|rna-XM_003134956.6|rna-XM_003135186.5|rna-XM_003135236.4|rna-XM_003135362.5|rna-XM_003360236.5|rna-XM_003360255.5|rna-XM_003360391.4|rna-XM_003360443.4|rna-XM_003360444.4|rna-XM_003484099.2|rna-XM_005657943.3|rna-XM_005673458.3|rna-XM_005673459.2|rna-XM_005673891.3|rna-XM_005673893.3|rna-XM_005673895.3|rna-XM_005673896.3|rna-XM_013986049.2|rna-XM_013986407.2|rna-XM_013986517.2|…
GO:0045934	negative regulation of nucleobase-containing compound metabolic process	BP	Level-7	240/1835	0	0	5129/50187	7.47141e-05	0.000482699	rna-NM_001001860.1|rna-NM_001037964.1|rna-NM_001077220.1|rna-NM_001097433.1|rna-NM_001128438.1|rna-NM_001142668.1|rna-NM_001143721.1|rna-NM_001185103.1|rna-NM_001190250.1|rna-NM_001195354.1|rna-NM_001244081.1|rna-NM_001244094.1|rna-NM_001244096.1|rna-NM_001278767.1|rna-NM_214314.2|rna-NM_214387.1|rna-XM_001925732.6|rna-XM_001926907.5|rna-XM_001927183.6|rna-XM_001927370.5|rna-XM_003134956.6|rna-XM…
GO:0090329	regulation of DNA-dependent DNA replication	BP	Level-9	18/1835	0	0	162/50187	7.52064e-05	0.000485049	rna-XM_003135124.6|rna-XM_005673650.3|rna-XM_005673884.3|rna-XM_005673885.3|rna-XM_005673887.3|rna-XM_013986402.2|rna-XM_013986403.2|rna-XM_013986404.2|rna-XM_021080224.1|rna-XM_021080225.1|rna-XM_021080226.1|rna-XM_021080227.1|rna-XM_021080228.1|rna-XM_021080229.1|rna-XM_021080230.1|rna-XM_021080231.1|rna-XM_021080232.1|rna-XM_021080606.1
GO:0098901	regulation of cardiac muscle cell action potential	BP	Level-5	17/1835	0	0	147/50187	7.54429e-05	0.000485744	rna-XM_003135427.6|rna-XM_021080723.1|rna-XM_021080724.1|rna-XM_021080725.1|rna-XM_021080726.1|rna-XM_021080727.1|rna-XM_021080728.1|rna-XM_021080729.1|rna-XM_021080730.1|rna-XM_021080731.1|rna-XM_021080733.1|rna-XM_021080734.1|rna-XM_021080735.1|rna-XM_021080736.1|rna-XM_021080737.1|rna-XM_021080738.1|rna-XM_021080739.1
GO:0050851	antigen receptor-mediated signaling pathway	BP	Level-6	32/1835	0	0	399/50187	7.54475e-05	0.000484946	rna-NM_001113053.1|rna-NM_001128438.1|rna-NM_001243576.1|rna-XM_005674035.3|rna-XM_005674036.3|rna-XM_005674040.3|rna-XM_013986571.2|rna-XM_021079370.1|rna-XM_021079371.1|rna-XM_021079537.1|rna-XM_021079538.1|rna-XM_021079539.1|rna-XM_021080061.1|rna-XM_021080062.1|rna-XM_021080063.1|rna-XM_021080064.1|rna-XM_021080675.1|rna-XM_021080676.1|rna-XM_021080677.1|rna-XM_021080678.1|rna-XM_021080679.1|…
GO:0032727	positive regulation of interferon-alpha production	BP	Level-8	12/1835	0	0	78/50187	7.70284e-05	0.000494266	rna-NM_001097434.1|rna-NM_214187.1|rna-XM_005673404.3|rna-XM_005673405.3|rna-XM_013985894.2|rna-XM_013985895.2|rna-XM_013985896.2|rna-XM_021079505.1|rna-XM_021079506.1|rna-XM_021079507.1|rna-XM_021079508.1|rna-XM_021079509.1
GO:0090315	negative regulation of protein targeting to membrane	BP	Level-8	8/1835	0	0	33/50187	7.97672e-05	0.000510971	rna-NM_001039748.2|rna-XM_003360522.4|rna-XM_005673712.3|rna-XM_005673713.3|rna-XM_013986235.2|rna-XM_013986236.2|rna-XM_021079577.1|rna-XM_021080753.1
GO:0043305	negative regulation of mast cell degranulation	BP	Level-7	8/1835	0	0	33/50187	7.97672e-05	0.000510105	rna-NM_001243634.1|rna-XM_005673842.3|rna-XM_005673843.3|rna-XM_013986345.2|rna-XM_013986347.2|rna-XM_021079407.1|rna-XM_021079408.1|rna-XM_021079409.1
GO:0045089	positive regulation of innate immune response	BP	Level-7	54/1835	0	0	829/50187	8.02875e-05	0.000512563	rna-NM_001078675.1|rna-NM_001097434.1|rna-NM_001113053.1|rna-NM_001243576.1|rna-NM_001246668.1|rna-NM_214187.1|rna-XM_003135490.4|rna-XM_005673404.3|rna-XM_005673405.3|rna-XM_005673594.3|rna-XM_005674035.3|rna-XM_005674036.3|rna-XM_005674040.3|rna-XM_013985894.2|rna-XM_013985895.2|rna-XM_013985896.2|rna-XM_013985980.2|rna-XM_013986114.1|rna-XM_013986571.2|rna-XM_021079370.1|rna-XM_021079371.1|rna…
GO:0032231	regulation of actin filament bundle assembly	BP	Level-6	35/1835	0	0	456/50187	8.07351e-05	0.00051455	rna-XM_005673836.3|rna-XM_005673837.3|rna-XM_013986340.1|rna-XM_013986341.2|rna-XM_021080043.1|rna-XM_021080044.1|rna-XM_021080045.1|rna-XM_021080046.1|rna-XM_021080047.1|rna-XM_021080061.1|rna-XM_021080062.1|rna-XM_021080063.1|rna-XM_021080064.1|rna-XM_021080497.1|rna-XM_021080498.1|rna-XM_021080499.1|rna-XM_021080723.1|rna-XM_021080724.1|rna-XM_021080725.1|rna-XM_021080726.1|rna-XM_021080727.1|…
GO:0032914	positive regulation of transforming growth factor beta1 production	BP	Level-8	5/1835	0	0	9/50187	8.3277e-05	0.000529855	rna-NM_001128438.1|rna-XM_003135022.4|rna-XM_021079537.1|rna-XM_021079538.1|rna-XM_021079539.1
GO:0015827	tryptophan transport	BP	Level-7	5/1835	0	0	9/50187	8.3277e-05	0.000528963	rna-NM_001123070.1|rna-XM_021079374.1|rna-XM_021079375.1|rna-XM_021079376.1|rna-XM_021079377.1
GO:0099639	neurotransmitter receptor transport, endosome to plasma membrane	BP	Level-6	5/1835	0	0	9/50187	8.3277e-05	0.000528074	rna-XM_021080663.1|rna-XM_021080664.1|rna-XM_021080665.1|rna-XM_021080666.1|rna-XM_021080667.1
GO:0046813	receptor-mediated virion attachment to host cell	BP	Level-6	5/1835	0	0	9/50187	8.3277e-05	0.000527188	rna-NM_001123070.1|rna-XM_021079374.1|rna-XM_021079375.1|rna-XM_021079376.1|rna-XM_021079377.1
GO:1901668	regulation of superoxide dismutase activity	BP	Level-6	5/1835	0	0	9/50187	8.3277e-05	0.000526305	rna-NM_001077220.1|rna-XM_005673573.3|rna-XM_005673574.3|rna-XM_005673575.3|rna-XM_005673576.3
GO:1903598	positive regulation of gap junction assembly	BP	Level-8	5/1835	0	0	9/50187	8.3277e-05	0.000525425	rna-NM_001123070.1|rna-XM_021079374.1|rna-XM_021079375.1|rna-XM_021079376.1|rna-XM_021079377.1
GO:0140161	monocarboxylate:sodium symporter activity	MF	Level-6	7/1835	0	0	24/50187	8.38705e-05	0.000528286	rna-NM_001177327.1|rna-XM_013986576.2|rna-XM_013986577.2|rna-XM_021080745.1|rna-XM_021080746.1|rna-XM_021080747.1|rna-XM_021080748.1
GO:0031058	positive regulation of histone modification	BP	Level-9	28/1835	0	0	330/50187	8.58473e-05	0.000539836	rna-NM_001039748.2|rna-NM_001128438.1|rna-XM_001925732.6|rna-XM_003135186.5|rna-XM_003360469.4|rna-XM_003360470.4|rna-XM_005673712.3|rna-XM_005673713.3|rna-XM_005673954.3|rna-XM_005673955.3|rna-XM_005673956.3|rna-XM_005673957.3|rna-XM_005673958.3|rna-XM_005673959.3|rna-XM_005673960.3|rna-XM_005673961.3|rna-XM_013986235.2|rna-XM_013986236.2|rna-XM_021079537.1|rna-XM_021079538.1|rna-XM_021079539.1|…
GO:0005829	cytosol	CC	Level-3	670/1835	0	0	16194/50187	8.61633e-05	0.000540922	rna-NM_001001860.1|rna-NM_001009578.1|rna-NM_001037964.1|rna-NM_001039748.2|rna-NM_001044555.1|rna-NM_001077220.1|rna-NM_001078675.1|rna-NM_001097433.1|rna-NM_001097436.1|rna-NM_001099932.1|rna-NM_001113053.1|rna-NM_001141988.1|rna-NM_001143721.1|rna-NM_001160082.1|rna-NM_001190250.1|rna-NM_001190293.1|rna-NM_001204283.1|rna-NM_001243023.1|rna-NM_001243289.1|rna-NM_001243488.1|rna-NM_001243489.1|…
GO:0008585	female gonad development	BP	Level-6	31/1835	0	0	384/50187	8.6726e-05	0.00054355	rna-XM_001925732.6|rna-XM_001927679.6|rna-XM_003134981.6|rna-XM_003135236.4|rna-XM_003360469.4|rna-XM_003360470.4|rna-XM_005673500.3|rna-XM_005673503.3|rna-XM_005673506.3|rna-XM_005673954.3|rna-XM_005673955.3|rna-XM_005673956.3|rna-XM_005673957.3|rna-XM_005673958.3|rna-XM_005673959.3|rna-XM_005673960.3|rna-XM_005673961.3|rna-XM_013986016.2|rna-XM_013986017.2|rna-XM_021080539.1|rna-XM_021080540.1|…
GO:0051697	protein delipidation	BP	Level-7	6/1835	0	0	16/50187	8.75955e-05	0.000548089	rna-XM_021079699.1|rna-XM_021079700.1|rna-XM_021079701.1|rna-XM_021079702.1|rna-XM_021079703.1|rna-XM_021079704.1
GO:0019869	chloride channel inhibitor activity	MF	Level-5	6/1835	0	0	16/50187	8.75955e-05	0.000547182	rna-XM_003360334.4|rna-XM_013986186.2|rna-XM_013986187.2|rna-XM_013986188.2|rna-XM_013986189.2|rna-XM_021079752.1
GO:0007266	Rho protein signal transduction	BP	Level-7	26/1835	0	0	296/50187	9.02554e-05	0.000562866	rna-XM_003135484.5|rna-XM_021080043.1|rna-XM_021080044.1|rna-XM_021080045.1|rna-XM_021080046.1|rna-XM_021080047.1|rna-XM_021080061.1|rna-XM_021080062.1|rna-XM_021080063.1|rna-XM_021080064.1|rna-XM_021080675.1|rna-XM_021080676.1|rna-XM_021080677.1|rna-XM_021080678.1|rna-XM_021080679.1|rna-XM_021080680.1|rna-XM_021080681.1|rna-XM_021080682.1|rna-XM_021080683.1|rna-XM_021080684.1|rna-XM_021080685.1|…
GO:0032695	negative regulation of interleukin-12 production	BP	Level-7	11/1835	0	0	67/50187	9.05948e-05	0.00056405	rna-NM_214187.1|rna-XM_005673404.3|rna-XM_005673405.3|rna-XM_013985894.2|rna-XM_013985895.2|rna-XM_013985896.2|rna-XM_021079505.1|rna-XM_021079506.1|rna-XM_021079507.1|rna-XM_021079508.1|rna-XM_021079509.1
GO:0070672	response to interleukin-15	BP	Level-6	11/1835	0	0	67/50187	9.05948e-05	0.000563121	rna-NM_001038694.1|rna-NM_214083.2|rna-XM_005673819.3|rna-XM_005673820.3|rna-XM_005673821.3|rna-XM_005673822.3|rna-XM_013986330.2|rna-XM_021079496.1|rna-XM_021079497.1|rna-XM_021079540.1|rna-XM_021079541.1
GO:0046660	female sex differentiation	BP	Level-5	35/1835	0	0	460/50187	9.46474e-05	0.000587343	rna-XM_001925732.6|rna-XM_001927679.6|rna-XM_003134981.6|rna-XM_003135236.4|rna-XM_003360469.4|rna-XM_003360470.4|rna-XM_005673500.3|rna-XM_005673503.3|rna-XM_005673506.3|rna-XM_005673954.3|rna-XM_005673955.3|rna-XM_005673956.3|rna-XM_005673957.3|rna-XM_005673958.3|rna-XM_005673959.3|rna-XM_005673960.3|rna-XM_005673961.3|rna-XM_013986016.2|rna-XM_013986017.2|rna-XM_013986283.2|rna-XM_021079680.1|…
GO:1902884	positive regulation of response to oxidative stress	BP	Level-6	13/1835	0	0	93/50187	9.46544e-05	0.000586422	rna-NM_001077220.1|rna-XM_003360315.5|rna-XM_003484140.3|rna-XM_005673573.3|rna-XM_005673574.3|rna-XM_005673575.3|rna-XM_005673576.3|rna-XM_005673598.3|rna-XM_005673599.3|rna-XM_005673600.3|rna-XM_021079609.1|rna-XM_021079610.1|rna-XM_021079611.1
GO:0030307	positive regulation of cell growth	BP	Level-6	46/1835	0	0	674/50187	9.75858e-05	0.000603592	rna-NM_001038694.1|rna-NM_001097459.1|rna-NM_001246203.1|rna-XM_001926907.5|rna-XM_003135494.5|rna-XM_003360411.4|rna-XM_003360522.4|rna-XM_005673819.3|rna-XM_005673820.3|rna-XM_005673821.3|rna-XM_005673822.3|rna-XM_005673829.3|rna-XM_005673830.3|rna-XM_005673831.3|rna-XM_013985980.2|rna-XM_013986250.2|rna-XM_013986251.2|rna-XM_013986330.2|rna-XM_013986332.2|rna-XM_013986334.2|rna-XM_013986335.2|…
GO:0009185	ribonucleoside diphosphate metabolic process	BP	Level-7	22/1835	0	0	230/50187	9.95985e-05	0.000615033	rna-NM_001099932.1|rna-NM_001143721.1|rna-XM_003135151.6|rna-XM_003135524.4|rna-XM_003360270.5|rna-XM_003484122.4|rna-XM_003484123.4|rna-XM_005673663.3|rna-XM_005673664.3|rna-XM_013986195.2|rna-XM_013990918.2|rna-XM_013990919.2|rna-XM_021079416.1|rna-XM_021079417.1|rna-XM_021079418.1|rna-XM_021079419.1|rna-XM_021079420.1|rna-XM_021079421.1|rna-XM_021079422.1|rna-XM_021079732.1|rna-XM_021079733.1|…
GO:0043687	post-translational protein modification	BP	Level-7	59/1835	0	0	940/50187	9.97826e-05	0.000615163	rna-NM_001005155.2|rna-NM_001243488.1|rna-NM_001243489.1|rna-NM_001243703.1|rna-NM_213857.1|rna-NM_213906.1|rna-XM_001926907.5|rna-XM_003134956.6|rna-XM_003135083.5|rna-XM_003135219.6|rna-XM_003135312.5|rna-XM_003360236.5|rna-XM_003360411.4|rna-XM_005673415.3|rna-XM_005673416.3|rna-XM_005673417.3|rna-XM_005673418.3|rna-XM_005673458.3|rna-XM_005673459.2|rna-XM_005673812.3|rna-XM_005673813.3|rna-XM…
GO:1900542	regulation of purine nucleotide metabolic process	BP	Level-7	27/1835	0	0	316/50187	0.000102243	0.000629304	rna-NM_001039748.2|rna-NM_001044555.1|rna-NM_001143721.1|rna-XM_001927439.5|rna-XM_003135200.4|rna-XM_005673406.2|rna-XM_005673663.3|rna-XM_005673664.3|rna-XM_005673712.3|rna-XM_005673713.3|rna-XM_013986015.2|rna-XM_013986195.2|rna-XM_013986235.2|rna-XM_013986236.2|rna-XM_013990937.2|rna-XM_013990938.2|rna-XM_021079416.1|rna-XM_021079417.1|rna-XM_021079418.1|rna-XM_021079419.1|rna-XM_021079420.1|…
GO:0030041	actin filament polymerization	BP	Level-8	13/1835	0	0	94/50187	0.000104302	0.000640933	rna-XM_021080043.1|rna-XM_021080044.1|rna-XM_021080045.1|rna-XM_021080046.1|rna-XM_021080047.1|rna-XM_021080061.1|rna-XM_021080062.1|rna-XM_021080063.1|rna-XM_021080064.1|rna-XM_021080479.1|rna-XM_021080480.1|rna-XM_021080481.1|rna-XM_021080482.1
GO:0017016	Ras GTPase binding	MF	Level-7	108/1835	0	0	2016/50187	0.00010518	0.000645278	rna-NM_001244809.1|rna-NM_214083.2|rna-XM_001928840.3|rna-XM_003135200.4|rna-XM_003135219.6|rna-XM_003135293.5|rna-XM_003135484.5|rna-XM_003360522.4|rna-XM_003484140.3|rna-XM_005657810.3|rna-XM_005657811.3|rna-XM_013986462.2|rna-XM_013986464.2|rna-XM_013990906.2|rna-XM_013990907.2|rna-XM_013990908.2|rna-XM_013990909.2|rna-XM_013990911.2|rna-XM_013990937.2|rna-XM_013990938.2|rna-XM_013991027.2|rna…
GO:0048608	reproductive structure development	BP	Level-4	90/1835	0	0	1612/50187	0.00010611	0.000649924	rna-NM_001037964.1|rna-NM_001113057.1|rna-NM_001167636.1|rna-NM_001278767.1|rna-NM_214314.2|rna-NM_214387.1|rna-XM_001925732.6|rna-XM_001927369.3|rna-XM_001927679.6|rna-XM_003134981.6|rna-XM_003135126.3|rna-XM_003135127.3|rna-XM_003135162.4|rna-XM_003135163.4|rna-XM_003135164.4|rna-XM_003135166.4|rna-XM_003135236.4|rna-XM_003360369.3|rna-XM_003360464.4|rna-XM_003360469.4|rna-XM_003360470.4|rna-XM…
GO:1905268	negative regulation of chromatin organization	BP	Level-9	25/1835	0	0	282/50187	0.000106754	0.000652807	rna-NM_001128438.1|rna-XM_003360264.4|rna-XM_003360265.4|rna-XM_003360266.4|rna-XM_005673559.3|rna-XM_005673655.3|rna-XM_005673656.3|rna-XM_013986055.1|rna-XM_013986056.2|rna-XM_013986057.2|rna-XM_013986163.2|rna-XM_021079537.1|rna-XM_021079538.1|rna-XM_021079539.1|rna-XM_021079594.1|rna-XM_021079595.1|rna-XM_021079596.1|rna-XM_021079597.1|rna-XM_021079598.1|rna-XM_021079599.1|rna-XM_021080458.1|…
GO:0018205	peptidyl-lysine modification	BP	Level-8	57/1835	0	0	901/50187	0.00010699	0.00065319	rna-NM_001039748.2|rna-NM_001244081.1|rna-NM_001244094.1|rna-XM_003135200.4|rna-XM_003135267.3|rna-XM_003360315.5|rna-XM_003360402.4|rna-XM_005657898.3|rna-XM_005673396.3|rna-XM_005673397.3|rna-XM_005673581.3|rna-XM_005673582.3|rna-XM_005673598.3|rna-XM_005673599.3|rna-XM_005673600.3|rna-XM_005673712.3|rna-XM_005673713.3|rna-XM_013985884.2|rna-XM_013985885.2|rna-XM_013986083.2|rna-XM_013986084.2|…
GO:0019219	regulation of nucleobase-containing compound metabolic process	BP	Level-6	540/1835	0	0	12802/50187	0.000108073	0.000658738	rna-NM_001001860.1|rna-NM_001005155.2|rna-NM_001037964.1|rna-NM_001039748.2|rna-NM_001044555.1|rna-NM_001077220.1|rna-NM_001097433.1|rna-NM_001097436.1|rna-NM_001113053.1|rna-NM_001113057.1|rna-NM_001128438.1|rna-NM_001142668.1|rna-NM_001143721.1|rna-NM_001144119.1|rna-NM_001185103.1|rna-NM_001190250.1|rna-NM_001195354.1|rna-NM_001243023.1|rna-NM_001243430.1|rna-NM_001243576.1|rna-NM_001243933.1|…
GO:2000785	regulation of autophagosome assembly	BP	Level-7	16/1835	0	0	137/50187	0.000109279	0.000665018	rna-NM_001123177.1|rna-XM_003135463.6|rna-XM_005673897.3|rna-XM_013991044.2|rna-XM_013991045.2|rna-XM_021079378.1|rna-XM_021079831.1|rna-XM_021080833.1|rna-XM_021080835.1|rna-XM_021080836.1|rna-XM_021080837.1|rna-XM_021080838.1|rna-XM_021080839.1|rna-XM_021080840.1|rna-XM_021080841.1|rna-XM_021080842.1
GO:0045216	cell-cell junction organization	BP	Level-6	49/1835	0	0	738/50187	0.000109841	0.00066736	rna-XM_003135162.4|rna-XM_003135163.4|rna-XM_003135164.4|rna-XM_003135166.4|rna-XM_005673748.3|rna-XM_005673836.3|rna-XM_005673837.3|rna-XM_013985875.2|rna-XM_013986232.2|rna-XM_013986233.2|rna-XM_013986275.2|rna-XM_013986276.2|rna-XM_013986277.2|rna-XM_013986278.2|rna-XM_013986279.2|rna-XM_013986340.1|rna-XM_013986341.2|rna-XM_013990859.2|rna-XM_021079646.1|rna-XM_021079647.1|rna-XM_021080028.1|…
GO:0006638	neutral lipid metabolic process	BP	Level-5	26/1835	0	0	300/50187	0.000110234	0.000668673	rna-NM_001038694.1|rna-NM_001160082.1|rna-XM_005673524.3|rna-XM_005673819.3|rna-XM_005673820.3|rna-XM_005673821.3|rna-XM_005673822.3|rna-XM_013986028.2|rna-XM_013986029.2|rna-XM_013986030.2|rna-XM_013986031.2|rna-XM_013986032.2|rna-XM_013986330.2|rna-XM_013990902.2|rna-XM_021079424.1|rna-XM_021079425.1|rna-XM_021079426.1|rna-XM_021079427.1|rna-XM_021079428.1|rna-XM_021079429.1|rna-XM_021079431.1|…
GO:0009615	response to virus	BP	Level-4	43/1835	0	0	619/50187	0.000112803	0.000683158	rna-NM_001097434.1|rna-NM_001113053.1|rna-NM_001128438.1|rna-NM_001246203.1|rna-NM_001246668.1|rna-NM_214187.1|rna-XM_001925732.6|rna-XM_003360311.4|rna-XM_003360469.4|rna-XM_003360470.4|rna-XM_005673404.3|rna-XM_005673405.3|rna-XM_005673594.3|rna-XM_005673954.3|rna-XM_005673955.3|rna-XM_005673956.3|rna-XM_005673957.3|rna-XM_005673958.3|rna-XM_005673959.3|rna-XM_005673960.3|rna-XM_005673961.3|rna…
GO:0050718	positive regulation of interleukin-1 beta secretion	BP	Level-8	11/1835	0	0	69/50187	0.000114439	0.000691951	rna-NM_214187.1|rna-XM_005673404.3|rna-XM_005673405.3|rna-XM_013985894.2|rna-XM_013985895.2|rna-XM_013985896.2|rna-XM_021079505.1|rna-XM_021079506.1|rna-XM_021079507.1|rna-XM_021079508.1|rna-XM_021079509.1
GO:0051569	regulation of histone H3-K4 methylation	BP	Level-10	13/1835	0	0	95/50187	0.000114788	0.00069295	rna-XM_003360264.4|rna-XM_003360265.4|rna-XM_003360266.4|rna-XM_005673559.3|rna-XM_013986055.1|rna-XM_013986056.2|rna-XM_013986057.2|rna-XM_021079594.1|rna-XM_021079595.1|rna-XM_021079596.1|rna-XM_021079597.1|rna-XM_021079598.1|rna-XM_021079599.1
GO:0015030	Cajal body	CC	Level-4	16/1835	0	0	138/50187	0.000118009	0.000711259	rna-NM_001142668.1|rna-XM_001925732.6|rna-XM_003360469.4|rna-XM_003360470.4|rna-XM_005673954.3|rna-XM_005673955.3|rna-XM_005673956.3|rna-XM_005673957.3|rna-XM_005673958.3|rna-XM_005673959.3|rna-XM_005673960.3|rna-XM_005673961.3|rna-XM_021080769.1|rna-XM_021080770.1|rna-XM_021080771.1|rna-XM_021080772.1
GO:0033489	cholesterol biosynthetic process via desmosterol	BP	Level-8	5/1835	0	0	10/50187	0.000121282	0.000729819	rna-NM_001167646.1|rna-XM_005657789.1|rna-XM_005657790.2|rna-XM_005657791.3|rna-XM_013990872.2
GO:0033490	cholesterol biosynthetic process via lathosterol	BP	Level-8	5/1835	0	0	10/50187	0.000121282	0.000728657	rna-NM_001167646.1|rna-XM_005657789.1|rna-XM_005657790.2|rna-XM_005657791.3|rna-XM_013990872.2
GO:1901894	regulation of ATPase-coupled calcium transmembrane transporter activity	BP	Level-8	5/1835	0	0	10/50187	0.000121282	0.000727499	rna-NM_001077220.1|rna-XM_005673573.3|rna-XM_005673574.3|rna-XM_005673575.3|rna-XM_005673576.3
GO:0002329	pre-B cell differentiation	BP	Level-8	9/1835	0	0	46/50187	0.000121817	0.000729547	rna-XM_021080194.1|rna-XM_021080196.1|rna-XM_021080197.1|rna-XM_021080198.1|rna-XM_021080199.1|rna-XM_021080200.1|rna-XM_021080201.1|rna-XM_021080202.1|rna-XM_021080203.1
GO:0061458	reproductive system development	BP	Level-5	90/1835	0	0	1619/50187	0.000121992	0.000729438	rna-NM_001037964.1|rna-NM_001113057.1|rna-NM_001167636.1|rna-NM_001278767.1|rna-NM_214314.2|rna-NM_214387.1|rna-XM_001925732.6|rna-XM_001927369.3|rna-XM_001927679.6|rna-XM_003134981.6|rna-XM_003135126.3|rna-XM_003135127.3|rna-XM_003135162.4|rna-XM_003135163.4|rna-XM_003135164.4|rna-XM_003135166.4|rna-XM_003135236.4|rna-XM_003360369.3|rna-XM_003360464.4|rna-XM_003360469.4|rna-XM_003360470.4|rna-XM…
GO:0036126	sperm flagellum	CC	Level-7	29/1835	0	0	356/50187	0.000124849	0.000745342	rna-XM_003135329.5|rna-XM_003135344.5|rna-XM_005657807.3|rna-XM_005673867.3|rna-XM_005673868.3|rna-XM_013986371.2|rna-XM_013986372.2|rna-XM_013986373.2|rna-XM_013986374.2|rna-XM_013986377.2|rna-XM_021079889.1|rna-XM_021080245.1|rna-XM_021080247.1|rna-XM_021080248.1|rna-XM_021080249.1|rna-XM_021080250.1|rna-XM_021080251.1|rna-XM_021080252.1|rna-XM_021080253.1|rna-XM_021080792.1|rna-XM_021080793.1|…
GO:0000281	mitotic cytokinesis	BP	Level-5	16/1835	0	0	139/50187	0.000127341	0.000759019	rna-XM_003135344.5|rna-XM_005673867.3|rna-XM_005673868.3|rna-XM_013986371.2|rna-XM_013986372.2|rna-XM_013986373.2|rna-XM_013986374.2|rna-XM_013986377.2|rna-XM_021080245.1|rna-XM_021080247.1|rna-XM_021080248.1|rna-XM_021080249.1|rna-XM_021080250.1|rna-XM_021080251.1|rna-XM_021080252.1|rna-XM_021080253.1
GO:0050716	positive regulation of interleukin-1 secretion	BP	Level-7	11/1835	0	0	70/50187	0.00012824	0.000763168	rna-NM_214187.1|rna-XM_005673404.3|rna-XM_005673405.3|rna-XM_013985894.2|rna-XM_013985895.2|rna-XM_013985896.2|rna-XM_021079505.1|rna-XM_021079506.1|rna-XM_021079507.1|rna-XM_021079508.1|rna-XM_021079509.1
GO:0045017	glycerolipid biosynthetic process	BP	Level-5	50/1835	0	0	764/50187	0.000130175	0.000773467	rna-NM_001038694.1|rna-XM_001927679.6|rna-XM_001928840.3|rna-XM_003135147.6|rna-XM_003135463.6|rna-XM_005657528.3|rna-XM_005673449.3|rna-XM_005673503.3|rna-XM_005673506.3|rna-XM_005673819.3|rna-XM_005673820.3|rna-XM_005673821.3|rna-XM_005673822.3|rna-XM_013985920.2|rna-XM_013985922.2|rna-XM_013985923.2|rna-XM_013986017.2|rna-XM_013986330.2|rna-XM_013990548.2|rna-XM_013991044.2|rna-XM_013991045.2|…
GO:0016242	negative regulation of macroautophagy	BP	Level-9	12/1835	0	0	83/50187	0.000130789	0.000775894	rna-XM_003135463.6|rna-XM_013991044.2|rna-XM_013991045.2|rna-XM_021080833.1|rna-XM_021080835.1|rna-XM_021080836.1|rna-XM_021080837.1|rna-XM_021080838.1|rna-XM_021080839.1|rna-XM_021080840.1|rna-XM_021080841.1|rna-XM_021080842.1
GO:0045732	positive regulation of protein catabolic process	BP	Level-7	51/1835	0	0	785/50187	0.000132428	0.00078438	rna-NM_001009578.1|rna-NM_001077220.1|rna-NM_001243703.1|rna-XM_001925732.6|rna-XM_001926907.5|rna-XM_003135083.5|rna-XM_003135291.6|rna-XM_003135348.5|rna-XM_003135480.4|rna-XM_003360411.4|rna-XM_003360469.4|rna-XM_003360470.4|rna-XM_005657812.3|rna-XM_005657813.3|rna-XM_005673415.3|rna-XM_005673416.3|rna-XM_005673417.3|rna-XM_005673418.3|rna-XM_005673573.3|rna-XM_005673574.3|rna-XM_005673575.3|…
GO:0090190	positive regulation of branching involved in ureteric bud morphogenesis	BP	Level-7	8/1835	0	0	36/50187	0.000134716	0.000796685	rna-NM_001001860.1|rna-XM_005673621.3|rna-XM_005673847.3|rna-XM_013986140.2|rna-XM_021079533.1|rna-XM_021079534.1|rna-XM_021079535.1|rna-XM_021079536.1
GO:0032413	negative regulation of ion transmembrane transporter activity	BP	Level-6	18/1835	0	0	171/50187	0.000140373	0.00082884	rna-NM_001244428.1|rna-XM_001925732.6|rna-XM_003360469.4|rna-XM_003360470.4|rna-XM_005673954.3|rna-XM_005673955.3|rna-XM_005673956.3|rna-XM_005673957.3|rna-XM_005673958.3|rna-XM_005673959.3|rna-XM_005673960.3|rna-XM_005673961.3|rna-XM_021079470.1|rna-XM_021080219.1|rna-XM_021080769.1|rna-XM_021080770.1|rna-XM_021080771.1|rna-XM_021080772.1
GO:0051926	negative regulation of calcium ion transport	BP	Level-7	18/1835	0	0	171/50187	0.000140373	0.000827545	rna-NM_001244428.1|rna-XM_001925732.6|rna-XM_003360469.4|rna-XM_003360470.4|rna-XM_005673954.3|rna-XM_005673955.3|rna-XM_005673956.3|rna-XM_005673957.3|rna-XM_005673958.3|rna-XM_005673959.3|rna-XM_005673960.3|rna-XM_005673961.3|rna-XM_021079470.1|rna-XM_021080219.1|rna-XM_021080769.1|rna-XM_021080770.1|rna-XM_021080771.1|rna-XM_021080772.1
GO:0007548	sex differentiation	BP	Level-4	63/1835	0	0	1038/50187	0.000142524	0.00083891	rna-NM_001278767.1|rna-NM_214314.2|rna-NM_214387.1|rna-XM_001925732.6|rna-XM_001927369.3|rna-XM_001927679.6|rna-XM_003134981.6|rna-XM_003135126.3|rna-XM_003135127.3|rna-XM_003135236.4|rna-XM_003360464.4|rna-XM_003360469.4|rna-XM_003360470.4|rna-XM_003484125.4|rna-XM_005673496.1|rna-XM_005673500.3|rna-XM_005673503.3|rna-XM_005673506.3|rna-XM_005673954.3|rna-XM_005673955.3|rna-XM_005673956.3|rna-XM…
GO:0016482	cytosolic transport	BP	Level-5	33/1835	0	0	433/50187	0.000143426	0.000842906	rna-NM_001244747.1|rna-XM_003135272.5|rna-XM_005673419.3|rna-XM_005673420.3|rna-XM_005673422.3|rna-XM_005673423.3|rna-XM_005673424.3|rna-XM_005673425.3|rna-XM_005673427.3|rna-XM_013985906.2|rna-XM_013985908.2|rna-XM_013985909.2|rna-XM_021079457.1|rna-XM_021079458.1|rna-XM_021079459.1|rna-XM_021079461.1|rna-XM_021079462.1|rna-XM_021080723.1|rna-XM_021080724.1|rna-XM_021080725.1|rna-XM_021080726.1|…
GO:0070584	mitochondrion morphogenesis	BP	Level-6	12/1835	0	0	84/50187	0.000144726	0.000849224	rna-XM_003135463.6|rna-XM_013991044.2|rna-XM_013991045.2|rna-XM_021080833.1|rna-XM_021080835.1|rna-XM_021080836.1|rna-XM_021080837.1|rna-XM_021080838.1|rna-XM_021080839.1|rna-XM_021080840.1|rna-XM_021080841.1|rna-XM_021080842.1
GO:1900371	regulation of purine nucleotide biosynthetic process	BP	Level-8	24/1835	0	0	271/50187	0.000147188	0.00086233	rna-NM_001039748.2|rna-NM_001044555.1|rna-NM_001143721.1|rna-XM_001927439.5|rna-XM_005673406.2|rna-XM_005673663.3|rna-XM_005673664.3|rna-XM_005673712.3|rna-XM_005673713.3|rna-XM_013986015.2|rna-XM_013986195.2|rna-XM_013986235.2|rna-XM_013986236.2|rna-XM_021079416.1|rna-XM_021079417.1|rna-XM_021079418.1|rna-XM_021079419.1|rna-XM_021079420.1|rna-XM_021079421.1|rna-XM_021079422.1|rna-XM_021079577.1|…
GO:0030808	regulation of nucleotide biosynthetic process	BP	Level-7	24/1835	0	0	272/50187	0.000154913	0.00090618	rna-NM_001039748.2|rna-NM_001044555.1|rna-NM_001143721.1|rna-XM_001927439.5|rna-XM_005673406.2|rna-XM_005673663.3|rna-XM_005673664.3|rna-XM_005673712.3|rna-XM_005673713.3|rna-XM_013986015.2|rna-XM_013986195.2|rna-XM_013986235.2|rna-XM_013986236.2|rna-XM_021079416.1|rna-XM_021079417.1|rna-XM_021079418.1|rna-XM_021079419.1|rna-XM_021079420.1|rna-XM_021079421.1|rna-XM_021079422.1|rna-XM_021079577.1|…
GO:0003727	single-stranded RNA binding	MF	Level-6	28/1835	0	0	343/50187	0.000156577	0.000914494	rna-NM_001097434.1|rna-NM_001246203.1|rna-NM_214187.1|rna-XM_001925732.6|rna-XM_003360469.4|rna-XM_003360470.4|rna-XM_005673404.3|rna-XM_005673405.3|rna-XM_005673954.3|rna-XM_005673955.3|rna-XM_005673956.3|rna-XM_005673957.3|rna-XM_005673958.3|rna-XM_005673959.3|rna-XM_005673960.3|rna-XM_005673961.3|rna-XM_013985894.2|rna-XM_013985895.2|rna-XM_013985896.2|rna-XM_021079505.1|rna-XM_021079506.1|rna…
GO:0008187	poly-pyrimidine tract binding	MF	Level-7	15/1835	0	0	127/50187	0.00015822	0.000922666	rna-XM_001925732.6|rna-XM_003360469.4|rna-XM_003360470.4|rna-XM_005673954.3|rna-XM_005673955.3|rna-XM_005673956.3|rna-XM_005673957.3|rna-XM_005673958.3|rna-XM_005673959.3|rna-XM_005673960.3|rna-XM_005673961.3|rna-XM_021080769.1|rna-XM_021080770.1|rna-XM_021080771.1|rna-XM_021080772.1
GO:0032797	SMN complex	CC	Level-3	8/1835	0	0	37/50187	0.000158807	0.000924659	rna-NM_001244865.1|rna-XM_005673429.3|rna-XM_005673430.3|rna-XM_013985910.2|rna-XM_021079464.1|rna-XM_021079465.1|rna-XM_021079466.1|rna-XM_021079467.1
GO:0015868	purine ribonucleotide transport	BP	Level-7	8/1835	0	0	37/50187	0.000158807	0.000923234	rna-XM_001927440.5|rna-XM_003135162.4|rna-XM_003135163.4|rna-XM_003135164.4|rna-XM_003135166.4|rna-XM_013986232.2|rna-XM_013986233.2|rna-XM_021080114.1
GO:0003382	epithelial cell morphogenesis	BP	Level-6	16/1835	0	0	142/50187	0.00015931	0.000924736	rna-NM_001099934.1|rna-NM_214314.2|rna-XM_005658775.3|rna-XM_005673748.3|rna-XM_013986227.2|rna-XM_013986275.2|rna-XM_013986276.2|rna-XM_013986277.2|rna-XM_013986278.2|rna-XM_013986279.2|rna-XM_021079513.1|rna-XM_021079751.1|rna-XM_021080028.1|rna-XM_021080029.1|rna-XM_021080030.1|rna-XM_021080031.1
GO:0034330	cell junction organization	BP	Level-5	88/1835	0	0	1588/50187	0.000159373	0.000923675	rna-NM_001243282.1|rna-NM_213911.1|rna-XM_003135162.4|rna-XM_003135163.4|rna-XM_003135164.4|rna-XM_003135166.4|rna-XM_003135494.5|rna-XM_003135517.5|rna-XM_003360251.5|rna-XM_003360315.5|rna-XM_005652652.3|rna-XM_005652653.3|rna-XM_005652654.3|rna-XM_005673598.3|rna-XM_005673599.3|rna-XM_005673600.3|rna-XM_005673748.3|rna-XM_005673763.3|rna-XM_005673764.3|rna-XM_005673836.3|rna-XM_005673837.3|rna…
GO:2001169	regulation of ATP biosynthetic process	BP	Level-6	19/1835	0	0	189/50187	0.00016081	0.000930575	rna-NM_001039748.2|rna-NM_001044555.1|rna-NM_001143721.1|rna-XM_005673406.2|rna-XM_005673663.3|rna-XM_005673664.3|rna-XM_005673712.3|rna-XM_005673713.3|rna-XM_013986195.2|rna-XM_013986235.2|rna-XM_013986236.2|rna-XM_021079416.1|rna-XM_021079417.1|rna-XM_021079418.1|rna-XM_021079419.1|rna-XM_021079420.1|rna-XM_021079421.1|rna-XM_021079422.1|rna-XM_021079577.1
GO:0031326	regulation of cellular biosynthetic process	BP	Level-6	544/1835	0	0	12961/50187	0.000163161	0.000942735	rna-NM_001001860.1|rna-NM_001005155.2|rna-NM_001031798.1|rna-NM_001037964.1|rna-NM_001039748.2|rna-NM_001044555.1|rna-NM_001077220.1|rna-NM_001097433.1|rna-NM_001097434.1|rna-NM_001097436.1|rna-NM_001113053.1|rna-NM_001113057.1|rna-NM_001128438.1|rna-NM_001142668.1|rna-NM_001143721.1|rna-NM_001177925.1|rna-NM_001185103.1|rna-NM_001190250.1|rna-NM_001195354.1|rna-NM_001204283.1|rna-NM_001243419.1|…
GO:0046037	GMP metabolic process	BP	Level-8	13/1835	0	0	99/50187	0.000166337	0.000959616	rna-NM_001032376.2|rna-XM_003135151.6|rna-XM_003135524.4|rna-XM_003360270.5|rna-XM_003484122.4|rna-XM_003484123.4|rna-XM_013990918.2|rna-XM_013990919.2|rna-XM_021079503.1|rna-XM_021079504.1|rna-XM_021079732.1|rna-XM_021079733.1|rna-XM_021080526.1
GO:0050974	detection of mechanical stimulus involved in sensory perception	BP	Level-5	15/1835	0	0	128/50187	0.000171075	0.000985441	rna-XM_001925732.6|rna-XM_003360469.4|rna-XM_003360470.4|rna-XM_005673954.3|rna-XM_005673955.3|rna-XM_005673956.3|rna-XM_005673957.3|rna-XM_005673958.3|rna-XM_005673959.3|rna-XM_005673960.3|rna-XM_005673961.3|rna-XM_021080769.1|rna-XM_021080770.1|rna-XM_021080771.1|rna-XM_021080772.1
GO:0045798	negative regulation of chromatin assembly or disassembly	BP	Level-10	5/1835	0	0	11/50187	0.000171283	0.000985139	rna-XM_005673655.3|rna-XM_005673656.3|rna-XM_013986163.2|rna-XM_021080703.1|rna-XM_021080705.1
GO:0031452	negative regulation of heterochromatin assembly	BP	Level-8	5/1835	0	0	11/50187	0.000171283	0.00098364	rna-XM_005673655.3|rna-XM_005673656.3|rna-XM_013986163.2|rna-XM_021080703.1|rna-XM_021080705.1
GO:1903596	regulation of gap junction assembly	BP	Level-7	5/1835	0	0	11/50187	0.000171283	0.000982145	rna-NM_001123070.1|rna-XM_021079374.1|rna-XM_021079375.1|rna-XM_021079376.1|rna-XM_021079377.1
GO:0005802	trans-Golgi network	CC	Level-5	48/1835	0	0	733/50187	0.000173191	0.000991579	rna-NM_001243593.1|rna-NM_001244747.1|rna-XM_003135200.4|rna-XM_003484120.4|rna-XM_005673419.3|rna-XM_005673420.3|rna-XM_005673422.3|rna-XM_005673423.3|rna-XM_005673424.3|rna-XM_005673425.3|rna-XM_005673427.3|rna-XM_005673453.2|rna-XM_005673617.3|rna-XM_005673699.3|rna-XM_013985906.2|rna-XM_013985908.2|rna-XM_013985909.2|rna-XM_013990937.2|rna-XM_013990938.2|rna-XM_021079457.1|rna-XM_021079458.1|…
GO:0097440	apical dendrite	CC	Level-7	17/1835	0	0	159/50187	0.000179297	0.00102498	rna-XM_003360270.5|rna-XM_021080723.1|rna-XM_021080724.1|rna-XM_021080725.1|rna-XM_021080726.1|rna-XM_021080727.1|rna-XM_021080728.1|rna-XM_021080729.1|rna-XM_021080730.1|rna-XM_021080731.1|rna-XM_021080733.1|rna-XM_021080734.1|rna-XM_021080735.1|rna-XM_021080736.1|rna-XM_021080737.1|rna-XM_021080738.1|rna-XM_021080739.1
GO:0000381	regulation of alternative mRNA splicing, via spliceosome	BP	Level-9	19/1835	0	0	191/50187	0.000182034	0.00103905	rna-NM_001244096.1|rna-XM_001925732.6|rna-XM_003360469.4|rna-XM_003360470.4|rna-XM_005673954.3|rna-XM_005673955.3|rna-XM_005673956.3|rna-XM_005673957.3|rna-XM_005673958.3|rna-XM_005673959.3|rna-XM_005673960.3|rna-XM_005673961.3|rna-XM_013986455.2|rna-XM_021079411.1|rna-XM_021079412.1|rna-XM_021080769.1|rna-XM_021080770.1|rna-XM_021080771.1|rna-XM_021080772.1
GO:0060746	parental behavior	BP	Level-4	9/1835	0	0	49/50187	0.000185582	0.00105771	rna-XM_003134981.6|rna-XM_005673500.3|rna-XM_013986016.2|rna-XM_021080656.1|rna-XM_021080657.1|rna-XM_021080658.1|rna-XM_021080659.1|rna-XM_021080660.1|rna-XM_021080662.1
GO:0016702	oxidoreductase activity, acting on single donors with incorporation of molecular oxygen, incorporation of two atoms of oxygen	MF	Level-5	10/1835	0	0	61/50187	0.000189328	0.00107743	rna-XM_003134943.3|rna-XM_003135511.4|rna-XM_005673447.3|rna-XM_005673448.3|rna-XM_005674022.3|rna-XM_013985919.1|rna-XM_021080133.1|rna-XM_021080447.1|rna-XM_021080448.1|rna-XM_021080450.1
GO:0042572	retinol metabolic process	BP	Level-5	10/1835	0	0	61/50187	0.000189328	0.00107581	rna-NM_001160082.1|rna-XM_021079424.1|rna-XM_021079425.1|rna-XM_021079426.1|rna-XM_021079427.1|rna-XM_021079428.1|rna-XM_021079429.1|rna-XM_021079431.1|rna-XM_021079432.1|rna-XM_021080857.1
GO:0004705	JUN kinase activity	MF	Level-7	7/1835	0	0	28/50187	0.00018961	0.00107579	rna-NM_001001860.1|rna-XM_005673621.3|rna-XM_013986140.2|rna-XM_021079533.1|rna-XM_021079534.1|rna-XM_021079535.1|rna-XM_021079536.1
GO:0050904	diapedesis	BP	Level-4	6/1835	0	0	19/50187	0.000189876	0.00107568	rna-XM_003135466.4|rna-XM_003135467.4|rna-XM_013991048.2|rna-XM_013991049.2|rna-XM_021080510.1|rna-XM_021080511.1
GO:0000506	glycosylphosphatidylinositol-N-acetylglucosaminyltransferase (GPI-GnT) complex	CC	Level-4	6/1835	0	0	19/50187	0.000189876	0.00107406	rna-XM_013985920.2|rna-XM_013985922.2|rna-XM_013985923.2|rna-XM_021079650.1|rna-XM_021079651.1|rna-XM_021079652.1
GO:0002090	regulation of receptor internalization	BP	Level-6	17/1835	0	0	160/50187	0.000191927	0.00108404	rna-XM_001925732.6|rna-XM_003360446.4|rna-XM_003360469.4|rna-XM_003360470.4|rna-XM_005673954.3|rna-XM_005673955.3|rna-XM_005673956.3|rna-XM_005673957.3|rna-XM_005673958.3|rna-XM_005673959.3|rna-XM_005673960.3|rna-XM_005673961.3|rna-XM_021079831.1|rna-XM_021080769.1|rna-XM_021080770.1|rna-XM_021080771.1|rna-XM_021080772.1
GO:0034766	negative regulation of ion transmembrane transport	BP	Level-7	22/1835	0	0	242/50187	0.000194239	0.00109546	rna-NM_001244428.1|rna-XM_001925732.6|rna-XM_003135200.4|rna-XM_003360469.4|rna-XM_003360470.4|rna-XM_005673826.3|rna-XM_005673954.3|rna-XM_005673955.3|rna-XM_005673956.3|rna-XM_005673957.3|rna-XM_005673958.3|rna-XM_005673959.3|rna-XM_005673960.3|rna-XM_005673961.3|rna-XM_013990937.2|rna-XM_013990938.2|rna-XM_021079470.1|rna-XM_021080219.1|rna-XM_021080769.1|rna-XM_021080770.1|rna-XM_021080771.1|…
GO:0044088	regulation of vacuole organization	BP	Level-7	16/1835	0	0	145/50187	0.000198049	0.00111528	rna-NM_001123177.1|rna-XM_003135463.6|rna-XM_005673897.3|rna-XM_013991044.2|rna-XM_013991045.2|rna-XM_021079378.1|rna-XM_021079831.1|rna-XM_021080833.1|rna-XM_021080835.1|rna-XM_021080836.1|rna-XM_021080837.1|rna-XM_021080838.1|rna-XM_021080839.1|rna-XM_021080840.1|rna-XM_021080841.1|rna-XM_021080842.1
GO:0032281	AMPA glutamate receptor complex	CC	Level-7	11/1835	0	0	74/50187	0.000198499	0.00111615	rna-XM_003135151.6|rna-XM_003135356.5|rna-XM_003484122.4|rna-XM_003484123.4|rna-XM_013986398.2|rna-XM_013990918.2|rna-XM_013990919.2|rna-XM_021079732.1|rna-XM_021079733.1|rna-XM_021080767.1|rna-XM_021080768.1
GO:0086004	regulation of cardiac muscle cell contraction	BP	Level-7	17/1835	0	0	161/50187	0.000205325	0.00115281	rna-XM_003135427.6|rna-XM_021080723.1|rna-XM_021080724.1|rna-XM_021080725.1|rna-XM_021080726.1|rna-XM_021080727.1|rna-XM_021080728.1|rna-XM_021080729.1|rna-XM_021080730.1|rna-XM_021080731.1|rna-XM_021080733.1|rna-XM_021080734.1|rna-XM_021080735.1|rna-XM_021080736.1|rna-XM_021080737.1|rna-XM_021080738.1|rna-XM_021080739.1
GO:0007215	glutamate receptor signaling pathway	BP	Level-5	19/1835	0	0	193/50187	0.000205676	0.00115307	rna-XM_001925732.6|rna-XM_003135356.5|rna-XM_003360469.4|rna-XM_003360470.4|rna-XM_005673954.3|rna-XM_005673955.3|rna-XM_005673956.3|rna-XM_005673957.3|rna-XM_005673958.3|rna-XM_005673959.3|rna-XM_005673960.3|rna-XM_005673961.3|rna-XM_013986398.2|rna-XM_021080767.1|rna-XM_021080768.1|rna-XM_021080769.1|rna-XM_021080770.1|rna-XM_021080771.1|rna-XM_021080772.1
GO:0010556	regulation of macromolecule biosynthetic process	BP	Level-6	527/1835	0	0	12550/50187	0.000209661	0.00117366	rna-NM_001001860.1|rna-NM_001005155.2|rna-NM_001031798.1|rna-NM_001037964.1|rna-NM_001039748.2|rna-NM_001044555.1|rna-NM_001077220.1|rna-NM_001097433.1|rna-NM_001097434.1|rna-NM_001097436.1|rna-NM_001113053.1|rna-NM_001113057.1|rna-NM_001128438.1|rna-NM_001142668.1|rna-NM_001185103.1|rna-NM_001190250.1|rna-NM_001195354.1|rna-NM_001204283.1|rna-NM_001243419.1|rna-NM_001243430.1|rna-NM_001243576.1|…
GO:0032434	regulation of proteasomal ubiquitin-dependent protein catabolic process	BP	Level-10	34/1835	0	0	462/50187	0.000211093	0.00117993	rna-NM_001039748.2|rna-NM_214329.1|rna-XM_001926907.5|rna-XM_003135348.5|rna-XM_003135463.6|rna-XM_003135480.4|rna-XM_003360411.4|rna-XM_005657798.3|rna-XM_005673712.3|rna-XM_005673713.3|rna-XM_005674003.2|rna-XM_005674004.2|rna-XM_013986235.2|rna-XM_013986236.2|rna-XM_013986381.2|rna-XM_013986382.2|rna-XM_013986383.2|rna-XM_013986385.2|rna-XM_013986386.1|rna-XM_013991044.2|rna-XM_013991045.2|rna…
GO:0043968	histone H2A acetylation	BP	Level-9	9/1835	0	0	50/50187	0.000212188	0.0011843	rna-NM_001244081.1|rna-NM_001244094.1|rna-XM_003135267.3|rna-XM_003360402.4|rna-XM_005657898.3|rna-XM_005673396.3|rna-XM_005673397.3|rna-XM_013985884.2|rna-XM_013985885.2
GO:0055070	copper ion homeostasis	BP	Level-10	9/1835	0	0	50/50187	0.000212188	0.00118255	rna-NM_001097436.1|rna-XM_003135083.5|rna-XM_003135200.4|rna-XM_013990937.2|rna-XM_013990938.2|rna-XM_021079365.1|rna-XM_021079366.1|rna-XM_021079367.1|rna-XM_021079368.1
GO:0002327	immature B cell differentiation	BP	Level-7	9/1835	0	0	50/50187	0.000212188	0.00118081	rna-XM_021080194.1|rna-XM_021080196.1|rna-XM_021080197.1|rna-XM_021080198.1|rna-XM_021080199.1|rna-XM_021080200.1|rna-XM_021080201.1|rna-XM_021080202.1|rna-XM_021080203.1
GO:0043555	regulation of translation in response to stress	BP	Level-5	10/1835	0	0	62/50187	0.00021298	0.00118347	rna-XM_013985980.2|rna-XM_021080343.1|rna-XM_021080344.1|rna-XM_021080345.1|rna-XM_021080346.1|rna-XM_021080347.1|rna-XM_021080348.1|rna-XM_021080349.1|rna-XM_021080350.1|rna-XM_021080351.1
GO:0005790	smooth endoplasmic reticulum	CC	Level-7	17/1835	0	0	162/50187	0.000219529	0.00121806	rna-XM_001925732.6|rna-XM_001927369.3|rna-XM_003360469.4|rna-XM_003360470.4|rna-XM_005673496.1|rna-XM_005673954.3|rna-XM_005673955.3|rna-XM_005673956.3|rna-XM_005673957.3|rna-XM_005673958.3|rna-XM_005673959.3|rna-XM_005673960.3|rna-XM_005673961.3|rna-XM_021080769.1|rna-XM_021080770.1|rna-XM_021080771.1|rna-XM_021080772.1
GO:0002753	cytoplasmic pattern recognition receptor signaling pathway	BP	Level-5	11/1835	0	0	75/50187	0.000220434	0.00122129	rna-NM_001113053.1|rna-XM_003135490.4|rna-XM_005674035.3|rna-XM_005674036.3|rna-XM_005674040.3|rna-XM_013986571.2|rna-XM_021079370.1|rna-XM_021079371.1|rna-XM_021080829.1|rna-XM_021080830.1|rna-XM_021080831.1
GO:0006140	regulation of nucleotide metabolic process	BP	Level-6	27/1835	0	0	333/50187	0.000224567	0.00124236	rna-NM_001039748.2|rna-NM_001044555.1|rna-NM_001143721.1|rna-XM_001927439.5|rna-XM_003135200.4|rna-XM_005673406.2|rna-XM_005673663.3|rna-XM_005673664.3|rna-XM_005673712.3|rna-XM_005673713.3|rna-XM_013986015.2|rna-XM_013986195.2|rna-XM_013986235.2|rna-XM_013986236.2|rna-XM_013990937.2|rna-XM_013990938.2|rna-XM_021079416.1|rna-XM_021079417.1|rna-XM_021079418.1|rna-XM_021079419.1|rna-XM_021079420.1|…
GO:0007258	JUN phosphorylation	BP	Level-8	7/1835	0	0	29/50187	0.000228246	0.00126087	rna-NM_001001860.1|rna-XM_005673621.3|rna-XM_013986140.2|rna-XM_021079533.1|rna-XM_021079534.1|rna-XM_021079535.1|rna-XM_021079536.1
GO:0009889	regulation of biosynthetic process	BP	Level-5	550/1835	0	0	13166/50187	0.000231835	0.00127882	rna-NM_001001860.1|rna-NM_001005155.2|rna-NM_001031798.1|rna-NM_001037964.1|rna-NM_001039748.2|rna-NM_001044555.1|rna-NM_001077220.1|rna-NM_001097433.1|rna-NM_001097434.1|rna-NM_001097436.1|rna-NM_001113053.1|rna-NM_001113057.1|rna-NM_001128438.1|rna-NM_001142668.1|rna-NM_001143721.1|rna-NM_001177925.1|rna-NM_001185103.1|rna-NM_001190250.1|rna-NM_001195354.1|rna-NM_001204283.1|rna-NM_001243419.1|…
GO:0043022	ribosome binding	MF	Level-5	15/1835	0	0	132/50187	0.000231967	0.00127768	rna-XM_001925732.6|rna-XM_003360469.4|rna-XM_003360470.4|rna-XM_005673954.3|rna-XM_005673955.3|rna-XM_005673956.3|rna-XM_005673957.3|rna-XM_005673958.3|rna-XM_005673959.3|rna-XM_005673960.3|rna-XM_005673961.3|rna-XM_021080769.1|rna-XM_021080770.1|rna-XM_021080771.1|rna-XM_021080772.1
GO:0031465	Cul4B-RING E3 ubiquitin ligase complex	CC	Level-8	5/1835	0	0	12/50187	0.000235606	0.00129583	rna-XM_013986357.2|rna-XM_013986358.2|rna-XM_021080803.1|rna-XM_021080804.1|rna-XM_021080805.1
GO:0004740	pyruvate dehydrogenase (acetyl-transferring) kinase activity	MF	Level-5	5/1835	0	0	12/50187	0.000235606	0.00129394	rna-XM_001927439.5|rna-XM_013986015.2|rna-XM_021080536.1|rna-XM_021080537.1|rna-XM_021080538.1
GO:0004974	leukotriene receptor activity	MF	Level-7	5/1835	0	0	12/50187	0.000235606	0.00129206	rna-NM_214129.2|rna-XM_005673734.3|rna-XM_021079498.1|rna-XM_021079499.1|rna-XM_021079501.1
GO:0001750	photoreceptor outer segment	CC	Level-3	20/1835	0	0	212/50187	0.000238333	0.00130513	rna-NM_001011506.1|rna-NM_214345.1|rna-XM_021079515.1|rna-XM_021079516.1|rna-XM_021079517.1|rna-XM_021079694.1|rna-XM_021079695.1|rna-XM_021079696.1|rna-XM_021079862.1|rna-XM_021080219.1|rna-XM_021080792.1|rna-XM_021080793.1|rna-XM_021080794.1|rna-XM_021080795.1|rna-XM_021080796.1|rna-XM_021080797.1|rna-XM_021080798.1|rna-XM_021080799.1|rna-XM_021080800.1|rna-XM_021080801.1
GO:0016701	oxidoreductase activity, acting on single donors with incorporation of molecular oxygen	MF	Level-4	10/1835	0	0	63/50187	0.000239061	0.00130721	rna-XM_003134943.3|rna-XM_003135511.4|rna-XM_005673447.3|rna-XM_005673448.3|rna-XM_005674022.3|rna-XM_013985919.1|rna-XM_021080133.1|rna-XM_021080447.1|rna-XM_021080448.1|rna-XM_021080450.1
GO:1903578	regulation of ATP metabolic process	BP	Level-5	22/1835	0	0	246/50187	0.000240002	0.00131046	rna-NM_001039748.2|rna-NM_001044555.1|rna-NM_001143721.1|rna-XM_003135200.4|rna-XM_005673406.2|rna-XM_005673663.3|rna-XM_005673664.3|rna-XM_005673712.3|rna-XM_005673713.3|rna-XM_013986195.2|rna-XM_013986235.2|rna-XM_013986236.2|rna-XM_013990937.2|rna-XM_013990938.2|rna-XM_021079416.1|rna-XM_021079417.1|rna-XM_021079418.1|rna-XM_021079419.1|rna-XM_021079420.1|rna-XM_021079421.1|rna-XM_021079422.1|…
GO:0045665	negative regulation of neuron differentiation	BP	Level-8	58/1835	0	0	953/50187	0.000240121	0.00130922	rna-NM_001097459.1|rna-NM_001244771.1|rna-XM_001925732.6|rna-XM_003135427.6|rna-XM_003360464.4|rna-XM_003360469.4|rna-XM_003360470.4|rna-XM_003360522.4|rna-XM_005652652.3|rna-XM_005652653.3|rna-XM_005652654.3|rna-XM_005673829.3|rna-XM_005673954.3|rna-XM_005673955.3|rna-XM_005673956.3|rna-XM_005673957.3|rna-XM_005673958.3|rna-XM_005673959.3|rna-XM_005673960.3|rna-XM_005673961.3|rna-XM_013986462.2|…
GO:2000778	positive regulation of interleukin-6 secretion	BP	Level-7	11/1835	0	0	76/50187	0.000244384	0.00133054	rna-NM_214187.1|rna-XM_005673404.3|rna-XM_005673405.3|rna-XM_013985894.2|rna-XM_013985895.2|rna-XM_013985896.2|rna-XM_021079505.1|rna-XM_021079506.1|rna-XM_021079507.1|rna-XM_021079508.1|rna-XM_021079509.1
GO:0034329	cell junction assembly	BP	Level-6	55/1835	0	0	891/50187	0.0002482	0.00134937	rna-XM_003135162.4|rna-XM_003135163.4|rna-XM_003135164.4|rna-XM_003135166.4|rna-XM_003360251.5|rna-XM_005652652.3|rna-XM_005652653.3|rna-XM_005652654.3|rna-XM_005673748.3|rna-XM_005673836.3|rna-XM_005673837.3|rna-XM_013985912.2|rna-XM_013986232.2|rna-XM_013986233.2|rna-XM_013986275.2|rna-XM_013986276.2|rna-XM_013986277.2|rna-XM_013986278.2|rna-XM_013986279.2|rna-XM_013986340.1|rna-XM_013986341.2|…
GO:0034719	SMN-Sm protein complex	CC	Level-4	8/1835	0	0	40/50187	0.00025317	0.0013744	rna-NM_001244865.1|rna-XM_005673429.3|rna-XM_005673430.3|rna-XM_013985910.2|rna-XM_021079464.1|rna-XM_021079465.1|rna-XM_021079466.1|rna-XM_021079467.1
GO:0060136	embryonic process involved in female pregnancy	BP	Level-4	8/1835	0	0	40/50187	0.00025317	0.00137243	rna-NM_001038694.1|rna-XM_005673819.3|rna-XM_005673820.3|rna-XM_005673821.3|rna-XM_005673822.3|rna-XM_013986330.2|rna-XM_021079540.1|rna-XM_021079541.1
GO:1903051	negative regulation of proteolysis involved in cellular protein catabolic process	BP	Level-9	19/1835	0	0	197/50187	0.000261142	0.00141362	rna-NM_001039748.2|rna-XM_003135463.6|rna-XM_005673712.3|rna-XM_005673713.3|rna-XM_013986235.2|rna-XM_013986236.2|rna-XM_013991044.2|rna-XM_013991045.2|rna-XM_021079577.1|rna-XM_021079950.1|rna-XM_021080833.1|rna-XM_021080835.1|rna-XM_021080836.1|rna-XM_021080837.1|rna-XM_021080838.1|rna-XM_021080839.1|rna-XM_021080840.1|rna-XM_021080841.1|rna-XM_021080842.1
GO:1900026	positive regulation of substrate adhesion-dependent cell spreading	BP	Level-8	16/1835	0	0	149/50187	0.000262257	0.00141762	rna-XM_021080723.1|rna-XM_021080724.1|rna-XM_021080725.1|rna-XM_021080726.1|rna-XM_021080727.1|rna-XM_021080728.1|rna-XM_021080729.1|rna-XM_021080730.1|rna-XM_021080731.1|rna-XM_021080733.1|rna-XM_021080734.1|rna-XM_021080735.1|rna-XM_021080736.1|rna-XM_021080737.1|rna-XM_021080738.1|rna-XM_021080739.1
GO:0099173	postsynapse organization	BP	Level-5	24/1835	0	0	283/50187	0.000266828	0.00144026	rna-XM_003360315.5|rna-XM_005652652.3|rna-XM_005652653.3|rna-XM_005652654.3|rna-XM_005673598.3|rna-XM_005673599.3|rna-XM_005673600.3|rna-XM_013990859.2|rna-XM_021080675.1|rna-XM_021080676.1|rna-XM_021080677.1|rna-XM_021080678.1|rna-XM_021080679.1|rna-XM_021080680.1|rna-XM_021080681.1|rna-XM_021080682.1|rna-XM_021080683.1|rna-XM_021080684.1|rna-XM_021080685.1|rna-XM_021080686.1|rna-XM_021080687.1|…
GO:0031267	small GTPase binding	MF	Level-6	108/1835	0	0	2071/50187	0.000270792	0.00145957	rna-NM_001244809.1|rna-NM_214083.2|rna-XM_001928840.3|rna-XM_003135200.4|rna-XM_003135219.6|rna-XM_003135293.5|rna-XM_003135484.5|rna-XM_003360522.4|rna-XM_003484140.3|rna-XM_005657810.3|rna-XM_005657811.3|rna-XM_013986462.2|rna-XM_013986464.2|rna-XM_013990906.2|rna-XM_013990907.2|rna-XM_013990908.2|rna-XM_013990909.2|rna-XM_013990911.2|rna-XM_013990937.2|rna-XM_013990938.2|rna-XM_013991027.2|rna…
GO:0015187	glycine transmembrane transporter activity	MF	Level-6	7/1835	0	0	30/50187	0.000272979	0.00146926	rna-NM_001243482.1|rna-XM_005657793.3|rna-XM_005657794.3|rna-XM_013990876.2|rna-XM_021079481.1|rna-XM_021079482.1|rna-XM_021079484.1
GO:0061695	transferase complex, transferring phosphorus-containing groups	CC	Level-5	45/1835	0	0	688/50187	0.000277906	0.00149364	rna-NM_001113053.1|rna-NM_001143721.1|rna-NM_001243801.1|rna-XM_003134959.6|rna-XM_003135301.4|rna-XM_003360486.4|rna-XM_003360487.4|rna-XM_003484131.4|rna-XM_005673663.3|rna-XM_005673664.3|rna-XM_005674035.3|rna-XM_005674036.3|rna-XM_005674040.3|rna-XM_013985959.2|rna-XM_013985960.2|rna-XM_013985961.2|rna-XM_013985962.2|rna-XM_013985963.2|rna-XM_013985964.2|rna-XM_013986195.2|rna-XM_013986250.2|…
GO:0106027	neuron projection organization	BP	Level-7	20/1835	0	0	215/50187	0.000282119	0.00151413	rna-XM_003360315.5|rna-XM_005673598.3|rna-XM_005673599.3|rna-XM_005673600.3|rna-XM_021080675.1|rna-XM_021080676.1|rna-XM_021080677.1|rna-XM_021080678.1|rna-XM_021080679.1|rna-XM_021080680.1|rna-XM_021080681.1|rna-XM_021080682.1|rna-XM_021080683.1|rna-XM_021080684.1|rna-XM_021080685.1|rna-XM_021080686.1|rna-XM_021080687.1|rna-XM_021080688.1|rna-XM_021080689.1|rna-XM_021080690.1
GO:0015865	purine nucleotide transport	BP	Level-8	8/1835	0	0	41/50187	0.000293284	0.00157182	rna-XM_001927440.5|rna-XM_003135162.4|rna-XM_003135163.4|rna-XM_003135164.4|rna-XM_003135166.4|rna-XM_013986232.2|rna-XM_013986233.2|rna-XM_021080114.1
GO:0002016	regulation of blood volume by renin-angiotensin	BP	Level-7	6/1835	0	0	21/50187	0.000298763	0.00159891	rna-NM_001123070.1|rna-XM_005673847.3|rna-XM_021079374.1|rna-XM_021079375.1|rna-XM_021079376.1|rna-XM_021079377.1
GO:0006110	regulation of glycolytic process	BP	Level-6	17/1835	0	0	167/50187	0.000304123	0.00162529	rna-NM_001039748.2|rna-NM_001143721.1|rna-XM_005673663.3|rna-XM_005673664.3|rna-XM_005673712.3|rna-XM_005673713.3|rna-XM_013986195.2|rna-XM_013986235.2|rna-XM_013986236.2|rna-XM_021079416.1|rna-XM_021079417.1|rna-XM_021079418.1|rna-XM_021079419.1|rna-XM_021079420.1|rna-XM_021079421.1|rna-XM_021079422.1|rna-XM_021079577.1
GO:0030811	regulation of nucleotide catabolic process	BP	Level-7	17/1835	0	0	167/50187	0.000304123	0.001623	rna-NM_001039748.2|rna-NM_001143721.1|rna-XM_005673663.3|rna-XM_005673664.3|rna-XM_005673712.3|rna-XM_005673713.3|rna-XM_013986195.2|rna-XM_013986235.2|rna-XM_013986236.2|rna-XM_021079416.1|rna-XM_021079417.1|rna-XM_021079418.1|rna-XM_021079419.1|rna-XM_021079420.1|rna-XM_021079421.1|rna-XM_021079422.1|rna-XM_021079577.1
GO:0007041	lysosomal transport	BP	Level-4	26/1835	0	0	322/50187	0.000308059	0.00164168	rna-NM_001243593.1|rna-XM_003135463.6|rna-XM_005657877.3|rna-XM_013990973.2|rna-XM_013990974.2|rna-XM_013990975.2|rna-XM_013991044.2|rna-XM_013991045.2|rna-XM_021079480.1|rna-XM_021079925.1|rna-XM_021079926.1|rna-XM_021079927.1|rna-XM_021079928.1|rna-XM_021079929.1|rna-XM_021079930.1|rna-XM_021079931.1|rna-XM_021079932.1|rna-XM_021080833.1|rna-XM_021080835.1|rna-XM_021080836.1|rna-XM_021080837.1|…
GO:0051588	regulation of neurotransmitter transport	BP	Level-6	31/1835	0	0	415/50187	0.000309173	0.00164529	rna-NM_001141988.1|rna-NM_001243593.1|rna-NM_001286590.1|rna-XM_001925732.6|rna-XM_001927816.6|rna-XM_003360230.4|rna-XM_003360231.4|rna-XM_003360446.4|rna-XM_003360469.4|rna-XM_003360470.4|rna-XM_005657788.1|rna-XM_005673443.3|rna-XM_005673444.3|rna-XM_005673445.3|rna-XM_005673954.3|rna-XM_005673955.3|rna-XM_005673956.3|rna-XM_005673957.3|rna-XM_005673958.3|rna-XM_005673959.3|rna-XM_005673960.3|…
GO:1902074	response to salt	BP	Level-4	15/1835	0	0	136/50187	0.000310726	0.00165123	rna-XM_001925732.6|rna-XM_003360469.4|rna-XM_003360470.4|rna-XM_005673954.3|rna-XM_005673955.3|rna-XM_005673956.3|rna-XM_005673957.3|rna-XM_005673958.3|rna-XM_005673959.3|rna-XM_005673960.3|rna-XM_005673961.3|rna-XM_021080769.1|rna-XM_021080770.1|rna-XM_021080771.1|rna-XM_021080772.1
GO:0044232	organelle membrane contact site	CC	Level-3	9/1835	0	0	53/50187	0.000311665	0.00165388	rna-NM_001038694.1|rna-NM_213797.1|rna-XM_005673819.3|rna-XM_005673820.3|rna-XM_005673821.3|rna-XM_005673822.3|rna-XM_013986330.2|rna-XM_021079540.1|rna-XM_021079541.1
GO:0005770	late endosome	CC	Level-8	39/1835	0	0	571/50187	0.000312974	0.0016585	rna-NM_001243593.1|rna-NM_001244747.1|rna-XM_003135200.4|rna-XM_003135291.6|rna-XM_003135463.6|rna-XM_003360315.5|rna-XM_005673419.3|rna-XM_005673420.3|rna-XM_005673422.3|rna-XM_005673423.3|rna-XM_005673424.3|rna-XM_005673425.3|rna-XM_005673427.3|rna-XM_005673598.3|rna-XM_005673599.3|rna-XM_005673600.3|rna-XM_013985906.2|rna-XM_013985908.2|rna-XM_013985909.2|rna-XM_013990937.2|rna-XM_013990938.2|…
GO:0019853	L-ascorbic acid biosynthetic process	BP	Level-6	5/1835	0	0	13/50187	0.00031676	0.00167621	rna-NM_001077220.1|rna-XM_005673573.3|rna-XM_005673574.3|rna-XM_005673575.3|rna-XM_005673576.3
GO:0010041	response to iron(III) ion	BP	Level-7	5/1835	0	0	13/50187	0.00031676	0.00167386	rna-XM_003135200.4|rna-XM_003360515.5|rna-XM_013990937.2|rna-XM_013990938.2|rna-XM_021080744.1
GO:0002833	positive regulation of response to biotic stimulus	BP	Level-6	55/1835	0	0	901/50187	0.000320209	0.00168972	rna-NM_001078675.1|rna-NM_001097434.1|rna-NM_001113053.1|rna-NM_001243576.1|rna-NM_001246668.1|rna-NM_214126.1|rna-NM_214187.1|rna-XM_003135490.4|rna-XM_005673404.3|rna-XM_005673405.3|rna-XM_005673594.3|rna-XM_005674035.3|rna-XM_005674036.3|rna-XM_005674040.3|rna-XM_013985894.2|rna-XM_013985895.2|rna-XM_013985896.2|rna-XM_013985980.2|rna-XM_013986114.1|rna-XM_013986571.2|rna-XM_021079370.1|rna-XM…
GO:0043123	positive regulation of I-kappaB kinase/NF-kappaB signaling	BP	Level-8	28/1835	0	0	360/50187	0.000325246	0.0017139	rna-NM_001113053.1|rna-XM_003135083.5|rna-XM_003135490.4|rna-XM_003360311.4|rna-XM_005657908.3|rna-XM_005674035.3|rna-XM_005674036.3|rna-XM_005674040.3|rna-XM_013986571.2|rna-XM_021079370.1|rna-XM_021079371.1|rna-XM_021079842.1|rna-XM_021080723.1|rna-XM_021080724.1|rna-XM_021080725.1|rna-XM_021080726.1|rna-XM_021080727.1|rna-XM_021080728.1|rna-XM_021080729.1|rna-XM_021080730.1|rna-XM_021080731.1|…
GO:0009712	catechol-containing compound metabolic process	BP	Level-6	13/1835	0	0	107/50187	0.0003309	0.00174127	rna-NM_001001640.1|rna-XM_003135200.4|rna-XM_005673569.1|rna-XM_005673835.3|rna-XM_005673847.3|rna-XM_013990937.2|rna-XM_013990938.2|rna-XM_021079503.1|rna-XM_021079504.1|rna-XM_021079532.1|rna-XM_021080439.1|rna-XM_021080440.1|rna-XM_021080441.1
GO:0006584	catecholamine metabolic process	BP	Level-5	13/1835	0	0	107/50187	0.0003309	0.00173884	rna-NM_001001640.1|rna-XM_003135200.4|rna-XM_005673569.1|rna-XM_005673835.3|rna-XM_005673847.3|rna-XM_013990937.2|rna-XM_013990938.2|rna-XM_021079503.1|rna-XM_021079504.1|rna-XM_021079532.1|rna-XM_021080439.1|rna-XM_021080440.1|rna-XM_021080441.1
GO:0043966	histone H3 acetylation	BP	Level-9	20/1835	0	0	218/50187	0.000332782	0.00174629	rna-XM_005673581.3|rna-XM_005673582.3|rna-XM_013986083.2|rna-XM_013986084.2|rna-XM_013986085.2|rna-XM_013986086.2|rna-XM_013986087.2|rna-XM_013986088.2|rna-XM_013986089.2|rna-XM_013986090.2|rna-XM_013986091.2|rna-XM_013986250.2|rna-XM_013986251.2|rna-XM_021080377.1|rna-XM_021080378.1|rna-XM_021080379.1|rna-XM_021080380.1|rna-XM_021080381.1|rna-XM_021080382.1|rna-XM_021080383.1
GO:1901071	glucosamine-containing compound metabolic process	BP	Level-6	8/1835	0	0	42/50187	0.000338439	0.00177352	rna-NM_001039748.2|rna-NM_213900.1|rna-XM_003135049.4|rna-XM_005673712.3|rna-XM_005673713.3|rna-XM_013986235.2|rna-XM_013986236.2|rna-XM_021079577.1
GO:0004712	protein serine/threonine/tyrosine kinase activity	MF	Level-5	16/1835	0	0	153/50187	0.00034374	0.00179879	rna-XM_021080675.1|rna-XM_021080676.1|rna-XM_021080677.1|rna-XM_021080678.1|rna-XM_021080679.1|rna-XM_021080680.1|rna-XM_021080681.1|rna-XM_021080682.1|rna-XM_021080683.1|rna-XM_021080684.1|rna-XM_021080685.1|rna-XM_021080686.1|rna-XM_021080687.1|rna-XM_021080688.1|rna-XM_021080689.1|rna-XM_021080690.1
GO:0045668	negative regulation of osteoblast differentiation	BP	Level-7	17/1835	0	0	169/50187	0.000345143	0.00180363	rna-NM_001037964.1|rna-XM_005657822.2|rna-XM_005657825.3|rna-XM_005657826.3|rna-XM_005657828.3|rna-XM_005657830.3|rna-XM_005657831.3|rna-XM_013990922.2|rna-XM_021079568.1|rna-XM_021079569.1|rna-XM_021079570.1|rna-XM_021079571.1|rna-XM_021079572.1|rna-XM_021079573.1|rna-XM_021079575.1|rna-XM_021080458.1|rna-XM_021080459.1
GO:1901381	positive regulation of potassium ion transmembrane transport	BP	Level-8	17/1835	0	0	169/50187	0.000345143	0.00180114	rna-XM_005673826.3|rna-XM_021080723.1|rna-XM_021080724.1|rna-XM_021080725.1|rna-XM_021080726.1|rna-XM_021080727.1|rna-XM_021080728.1|rna-XM_021080729.1|rna-XM_021080730.1|rna-XM_021080731.1|rna-XM_021080733.1|rna-XM_021080734.1|rna-XM_021080735.1|rna-XM_021080736.1|rna-XM_021080737.1|rna-XM_021080738.1|rna-XM_021080739.1
GO:0098586	cellular response to virus	BP	Level-5	15/1835	0	0	138/50187	0.000358067	0.001866	rna-XM_001925732.6|rna-XM_003360469.4|rna-XM_003360470.4|rna-XM_005673954.3|rna-XM_005673955.3|rna-XM_005673956.3|rna-XM_005673957.3|rna-XM_005673958.3|rna-XM_005673959.3|rna-XM_005673960.3|rna-XM_005673961.3|rna-XM_021080769.1|rna-XM_021080770.1|rna-XM_021080771.1|rna-XM_021080772.1
GO:0043204	perikaryon	CC	Level-3	30/1835	0	0	400/50187	0.000359775	0.00187232	rna-NM_001244107.1|rna-NM_001244109.1|rna-XM_001925732.6|rna-XM_003135200.4|rna-XM_003360315.5|rna-XM_003360469.4|rna-XM_003360470.4|rna-XM_005673457.3|rna-XM_005673598.3|rna-XM_005673599.3|rna-XM_005673600.3|rna-XM_005673954.3|rna-XM_005673955.3|rna-XM_005673956.3|rna-XM_005673957.3|rna-XM_005673958.3|rna-XM_005673959.3|rna-XM_005673960.3|rna-XM_005673961.3|rna-XM_013986398.2|rna-XM_013990937.2|…
GO:0090407	organophosphate biosynthetic process	BP	Level-5	91/1835	0	0	1700/50187	0.000367174	0.00190819	rna-NM_001032376.2|rna-NM_001038694.1|rna-NM_001099932.1|rna-NM_001143721.1|rna-NM_001243289.1|rna-NM_001243801.1|rna-NM_001286590.1|rna-XM_001927679.6|rna-XM_001928840.3|rna-XM_003135147.6|rna-XM_003135151.6|rna-XM_003135301.4|rna-XM_003135463.6|rna-XM_003135524.4|rna-XM_003360244.4|rna-XM_003360270.5|rna-XM_003360515.5|rna-XM_003484122.4|rna-XM_003484123.4|rna-XM_005657528.3|rna-XM_005673449.3|…
GO:0060675	ureteric bud morphogenesis	BP	Level-9	16/1835	0	0	154/50187	0.000367228	0.00190585	rna-NM_001037964.1|rna-XM_005657822.2|rna-XM_005657825.3|rna-XM_005657826.3|rna-XM_005657828.3|rna-XM_005657830.3|rna-XM_005657831.3|rna-XM_013986449.2|rna-XM_013990922.2|rna-XM_021079568.1|rna-XM_021079569.1|rna-XM_021079570.1|rna-XM_021079571.1|rna-XM_021079572.1|rna-XM_021079573.1|rna-XM_021079575.1
GO:2000381	negative regulation of mesoderm development	BP	Level-6	6/1835	0	0	22/50187	0.000368945	0.00191213	rna-XM_003135215.5|rna-XM_005657844.3|rna-XM_013990943.2|rna-XM_013990944.2|rna-XM_013990945.2|rna-XM_021079908.1
GO:0042756	drinking behavior	BP	Level-4	6/1835	0	0	22/50187	0.000368945	0.00190951	rna-NM_001123070.1|rna-XM_003360446.4|rna-XM_021079374.1|rna-XM_021079375.1|rna-XM_021079376.1|rna-XM_021079377.1
GO:0001540	amyloid-beta binding	MF	Level-5	20/1835	0	0	220/50187	0.00037081	0.00191653	rna-NM_001031798.1|rna-XM_003135126.3|rna-XM_003135127.3|rna-XM_003135261.4|rna-XM_003135356.5|rna-XM_005657879.3|rna-XM_005657880.3|rna-XM_005657881.3|rna-XM_013986257.2|rna-XM_013986398.2|rna-XM_013990969.2|rna-XM_013990970.2|rna-XM_013990971.2|rna-XM_021079566.1|rna-XM_021079933.1|rna-XM_021079934.1|rna-XM_021079935.1|rna-XM_021080611.1|rna-XM_021080767.1|rna-XM_021080768.1
GO:0097729	9+2 motile cilium	CC	Level-6	29/1835	0	0	382/50187	0.000372031	0.00192021	rna-XM_003135329.5|rna-XM_003135344.5|rna-XM_005657807.3|rna-XM_005673867.3|rna-XM_005673868.3|rna-XM_013986371.2|rna-XM_013986372.2|rna-XM_013986373.2|rna-XM_013986374.2|rna-XM_013986377.2|rna-XM_021079889.1|rna-XM_021080245.1|rna-XM_021080247.1|rna-XM_021080248.1|rna-XM_021080249.1|rna-XM_021080250.1|rna-XM_021080251.1|rna-XM_021080252.1|rna-XM_021080253.1|rna-XM_021080792.1|rna-XM_021080793.1|…
GO:0043523	regulation of neuron apoptotic process	BP	Level-7	54/1835	0	0	887/50187	0.000383216	0.00197524	rna-NM_001037964.1|rna-NM_001097436.1|rna-XM_001925732.6|rna-XM_003135200.4|rna-XM_003135260.5|rna-XM_003360469.4|rna-XM_003360470.4|rna-XM_003360515.5|rna-XM_005657822.2|rna-XM_005657825.3|rna-XM_005657826.3|rna-XM_005657828.3|rna-XM_005657830.3|rna-XM_005657831.3|rna-XM_005657883.3|rna-XM_005657884.3|rna-XM_005657885.3|rna-XM_005657888.3|rna-XM_005657890.3|rna-XM_005673954.3|rna-XM_005673955.3|…
GO:0001991	regulation of systemic arterial blood pressure by circulatory renin-angiotensin	BP	Level-7	7/1835	0	0	32/50187	0.000383515	0.00197408	rna-NM_001123070.1|rna-XM_003135022.4|rna-XM_005673847.3|rna-XM_021079374.1|rna-XM_021079375.1|rna-XM_021079376.1|rna-XM_021079377.1
GO:0070603	SWI/SNF superfamily-type complex	CC	Level-5	21/1835	0	0	238/50187	0.000387205	0.00199036	rna-XM_003134956.6|rna-XM_003135362.5|rna-XM_003360236.5|rna-XM_003360443.4|rna-XM_003360444.4|rna-XM_005673458.3|rna-XM_005673459.2|rna-XM_005673891.3|rna-XM_005673893.3|rna-XM_005673895.3|rna-XM_005673896.3|rna-XM_013986407.2|rna-XM_021080846.1|rna-XM_021080847.1|rna-XM_021080848.1|rna-XM_021080850.1|rna-XM_021080851.1|rna-XM_021080852.1|rna-XM_021080853.1|rna-XM_021080854.1|rna-XM_021080855.1
GO:1902711	GABA-A receptor complex	CC	Level-5	8/1835	0	0	43/50187	0.000389099	0.00199738	rna-XM_003135462.3|rna-XM_013986486.2|rna-XM_013986506.2|rna-XM_021079996.1|rna-XM_021079997.1|rna-XM_021079998.1|rna-XM_021079999.1|rna-XM_021080000.1
GO:0033007	negative regulation of mast cell activation involved in immune response	BP	Level-7	8/1835	0	0	43/50187	0.000389099	0.00199466	rna-NM_001243634.1|rna-XM_005673842.3|rna-XM_005673843.3|rna-XM_013986345.2|rna-XM_013986347.2|rna-XM_021079407.1|rna-XM_021079408.1|rna-XM_021079409.1
GO:0016410	N-acyltransferase activity	MF	Level-6	16/1835	0	0	155/50187	0.000392086	0.00200725	rna-NM_001039748.2|rna-NM_214358.1|rna-XM_003360337.4|rna-XM_003360338.4|rna-XM_005673669.3|rna-XM_005673712.3|rna-XM_005673713.3|rna-XM_013986235.2|rna-XM_013986236.2|rna-XM_013986517.2|rna-XM_021079577.1|rna-XM_021079675.1|rna-XM_021079950.1|rna-XM_021079951.1|rna-XM_021079952.1|rna-XM_021079953.1
GO:0032647	regulation of interferon-alpha production	BP	Level-7	12/1835	0	0	95/50187	0.000402899	0.00205981	rna-NM_001097434.1|rna-NM_214187.1|rna-XM_005673404.3|rna-XM_005673405.3|rna-XM_013985894.2|rna-XM_013985895.2|rna-XM_013985896.2|rna-XM_021079505.1|rna-XM_021079506.1|rna-XM_021079507.1|rna-XM_021079508.1|rna-XM_021079509.1
GO:0019062	virion attachment to host cell	BP	Level-5	5/1835	0	0	14/50187	0.000417429	0.0021312	rna-NM_001123070.1|rna-XM_021079374.1|rna-XM_021079375.1|rna-XM_021079376.1|rna-XM_021079377.1
GO:0032800	receptor biosynthetic process	BP	Level-6	5/1835	0	0	14/50187	0.000417429	0.00212832	rna-NM_001123070.1|rna-XM_021079374.1|rna-XM_021079375.1|rna-XM_021079376.1|rna-XM_021079377.1
GO:0001866	NK T cell proliferation	BP	Level-8	5/1835	0	0	14/50187	0.000417429	0.00212545	rna-XM_003135369.4|rna-XM_005673900.3|rna-XM_005673901.3|rna-XM_005673902.3|rna-XM_021080548.1
GO:0099638	endosome to plasma membrane protein transport	BP	Level-6	5/1835	0	0	14/50187	0.000417429	0.00212259	rna-XM_021080663.1|rna-XM_021080664.1|rna-XM_021080665.1|rna-XM_021080666.1|rna-XM_021080667.1
GO:0098845	postsynaptic endosome	CC	Level-8	5/1835	0	0	14/50187	0.000417429	0.00211973	rna-XM_021080663.1|rna-XM_021080664.1|rna-XM_021080665.1|rna-XM_021080666.1|rna-XM_021080667.1
GO:0061737	leukotriene signaling pathway	BP	Level-5	5/1835	0	0	14/50187	0.000417429	0.00211688	rna-NM_214129.2|rna-XM_005673734.3|rna-XM_021079498.1|rna-XM_021079499.1|rna-XM_021079501.1
GO:0016241	regulation of macroautophagy	BP	Level-8	31/1835	0	0	424/50187	0.000433648	0.00219618	rna-NM_001113053.1|rna-NM_001123177.1|rna-XM_003135463.6|rna-XM_003360311.4|rna-XM_003360315.5|rna-XM_005673598.3|rna-XM_005673599.3|rna-XM_005673600.3|rna-XM_005673897.3|rna-XM_005674035.3|rna-XM_005674036.3|rna-XM_005674040.3|rna-XM_013986571.2|rna-XM_013991044.2|rna-XM_013991045.2|rna-XM_021079370.1|rna-XM_021079371.1|rna-XM_021079378.1|rna-XM_021079807.1|rna-XM_021079811.1|rna-XM_021079831.1|…
GO:0048770	pigment granule	CC	Level-7	17/1835	0	0	173/50187	0.000441719	0.00223406	rna-NM_001244747.1|rna-XM_005673419.3|rna-XM_005673420.3|rna-XM_005673422.3|rna-XM_005673423.3|rna-XM_005673424.3|rna-XM_005673425.3|rna-XM_005673427.3|rna-XM_013985906.2|rna-XM_013985908.2|rna-XM_013985909.2|rna-XM_021079457.1|rna-XM_021079458.1|rna-XM_021079459.1|rna-XM_021079461.1|rna-XM_021079462.1|rna-XM_021080271.1
GO:0042470	melanosome	CC	Level-8	17/1835	0	0	173/50187	0.000441719	0.00223106	rna-NM_001244747.1|rna-XM_005673419.3|rna-XM_005673420.3|rna-XM_005673422.3|rna-XM_005673423.3|rna-XM_005673424.3|rna-XM_005673425.3|rna-XM_005673427.3|rna-XM_013985906.2|rna-XM_013985908.2|rna-XM_013985909.2|rna-XM_021079457.1|rna-XM_021079458.1|rna-XM_021079459.1|rna-XM_021079461.1|rna-XM_021079462.1|rna-XM_021080271.1
GO:0090189	regulation of branching involved in ureteric bud morphogenesis	BP	Level-6	8/1835	0	0	44/50187	0.000445755	0.00224844	rna-NM_001001860.1|rna-XM_005673621.3|rna-XM_005673847.3|rna-XM_013986140.2|rna-XM_021079533.1|rna-XM_021079534.1|rna-XM_021079535.1|rna-XM_021079536.1
GO:0004890	GABA-A receptor activity	MF	Level-6	8/1835	0	0	44/50187	0.000445755	0.00224544	rna-XM_003135462.3|rna-XM_013986486.2|rna-XM_013986506.2|rna-XM_021079996.1|rna-XM_021079997.1|rna-XM_021079998.1|rna-XM_021079999.1|rna-XM_021080000.1
GO:0043189	H4/H2A histone acetyltransferase complex	CC	Level-9	9/1835	0	0	56/50187	0.00044686	0.002248	rna-NM_001244081.1|rna-NM_001244094.1|rna-XM_003135267.3|rna-XM_003360402.4|rna-XM_005657898.3|rna-XM_005673396.3|rna-XM_005673397.3|rna-XM_013985884.2|rna-XM_013985885.2
GO:0035267	NuA4 histone acetyltransferase complex	CC	Level-10	9/1835	0	0	56/50187	0.00044686	0.00224501	rna-NM_001244081.1|rna-NM_001244094.1|rna-XM_003135267.3|rna-XM_003360402.4|rna-XM_005657898.3|rna-XM_005673396.3|rna-XM_005673397.3|rna-XM_013985884.2|rna-XM_013985885.2
GO:0008385	IkappaB kinase complex	CC	Level-8	7/1835	0	0	33/50187	0.000450815	0.00226187	rna-NM_001113053.1|rna-XM_005674035.3|rna-XM_005674036.3|rna-XM_005674040.3|rna-XM_013986571.2|rna-XM_021079370.1|rna-XM_021079371.1
GO:1904064	positive regulation of cation transmembrane transport	BP	Level-8	36/1835	0	0	523/50187	0.00045583	0.00228399	rna-NM_001044555.1|rna-NM_001077220.1|rna-XM_003135179.5|rna-XM_003360334.4|rna-XM_003360515.5|rna-XM_005652652.3|rna-XM_005652653.3|rna-XM_005652654.3|rna-XM_005673406.2|rna-XM_005673573.3|rna-XM_005673574.3|rna-XM_005673575.3|rna-XM_005673576.3|rna-XM_005673826.3|rna-XM_013986186.2|rna-XM_013986187.2|rna-XM_013986188.2|rna-XM_013986189.2|rna-XM_021079752.1|rna-XM_021080723.1|rna-XM_021080724.1|…
GO:0051168	nuclear export	BP	Level-7	34/1835	0	0	484/50187	0.000462343	0.00231356	rna-NM_001243671.1|rna-XM_003135340.4|rna-XM_003135341.5|rna-XM_005654285.3|rna-XM_005654286.3|rna-XM_005654287.3|rna-XM_005654288.3|rna-XM_013983733.2|rna-XM_013983737.2|rna-XM_013983740.2|rna-XM_013983745.2|rna-XM_013983760.2|rna-XM_013986394.2|rna-XM_013986395.2|rna-XM_013986396.2|rna-XM_013986397.2|rna-XM_021079855.1|rna-XM_021079856.1|rna-XM_021079857.1|rna-XM_021080096.1|rna-XM_021080097.1|…
GO:0030318	melanocyte differentiation	BP	Level-6	15/1835	0	0	143/50187	0.000504303	0.00252018	rna-NM_001037964.1|rna-XM_005657822.2|rna-XM_005657825.3|rna-XM_005657826.3|rna-XM_005657828.3|rna-XM_005657830.3|rna-XM_005657831.3|rna-XM_013990922.2|rna-XM_021079568.1|rna-XM_021079569.1|rna-XM_021079570.1|rna-XM_021079571.1|rna-XM_021079572.1|rna-XM_021079573.1|rna-XM_021079575.1
GO:0019748	secondary metabolic process	BP	Level-3	15/1835	0	0	143/50187	0.000504303	0.00251685	rna-NM_001037964.1|rna-XM_005657822.2|rna-XM_005657825.3|rna-XM_005657826.3|rna-XM_005657828.3|rna-XM_005657830.3|rna-XM_005657831.3|rna-XM_013990922.2|rna-XM_021079568.1|rna-XM_021079569.1|rna-XM_021079570.1|rna-XM_021079571.1|rna-XM_021079572.1|rna-XM_021079573.1|rna-XM_021079575.1
GO:0000165	MAPK cascade	BP	Level-5	71/1835	0	0	1270/50187	0.000525192	0.00261763	rna-NM_001001860.1|rna-NM_001113053.1|rna-NM_214083.2|rna-NM_214126.1|rna-NM_214329.1|rna-XM_001928840.3|rna-XM_003135427.6|rna-XM_003135490.4|rna-XM_005657798.3|rna-XM_005673621.3|rna-XM_005674035.3|rna-XM_005674036.3|rna-XM_005674040.3|rna-XM_013986140.2|rna-XM_013986547.2|rna-XM_013986571.2|rna-XM_013991027.2|rna-XM_013991030.2|rna-XM_021079370.1|rna-XM_021079371.1|rna-XM_021079496.1|rna-XM_02…
GO:0015355	secondary active monocarboxylate transmembrane transporter activity	MF	Level-6	7/1835	0	0	34/50187	0.000527208	0.00262421	rna-NM_001177327.1|rna-XM_013986576.2|rna-XM_013986577.2|rna-XM_021080745.1|rna-XM_021080746.1|rna-XM_021080747.1|rna-XM_021080748.1
GO:0051568	histone H3-K4 methylation	BP	Level-8	13/1835	0	0	113/50187	0.00053128	0.002641	rna-NM_001039748.2|rna-XM_005673712.3|rna-XM_005673713.3|rna-XM_013986235.2|rna-XM_013986236.2|rna-XM_021079577.1|rna-XM_021079778.1|rna-XM_021079779.1|rna-XM_021079780.1|rna-XM_021079781.1|rna-XM_021079782.1|rna-XM_021079783.1|rna-XM_021079784.1
GO:0006578	amino-acid betaine biosynthetic process	BP	Level-6	5/1835	0	0	15/50187	0.000540456	0.00268308	rna-XM_003135511.4|rna-XM_005674022.3|rna-XM_021080447.1|rna-XM_021080448.1|rna-XM_021080450.1
GO:0051132	NK T cell activation	BP	Level-7	5/1835	0	0	15/50187	0.000540456	0.00267955	rna-XM_003135369.4|rna-XM_005673900.3|rna-XM_005673901.3|rna-XM_005673902.3|rna-XM_021080548.1
GO:0044650	adhesion of symbiont to host cell	BP	Level-4	5/1835	0	0	15/50187	0.000540456	0.00267604	rna-NM_001123070.1|rna-XM_021079374.1|rna-XM_021079375.1|rna-XM_021079376.1|rna-XM_021079377.1
GO:0045329	carnitine biosynthetic process	BP	Level-7	5/1835	0	0	15/50187	0.000540456	0.00267253	rna-XM_003135511.4|rna-XM_005674022.3|rna-XM_021080447.1|rna-XM_021080448.1|rna-XM_021080450.1
GO:0006071	glycerol metabolic process	BP	Level-6	6/1835	0	0	24/50187	0.000547481	0.00270373	rna-XM_005673524.3|rna-XM_013986028.2|rna-XM_013986029.2|rna-XM_013986030.2|rna-XM_013986031.2|rna-XM_013986032.2
GO:1903052	positive regulation of proteolysis involved in cellular protein catabolic process	BP	Level-9	35/1835	0	0	509/50187	0.000551614	0.00272058	rna-NM_001077220.1|rna-XM_001925732.6|rna-XM_001926907.5|rna-XM_003135083.5|rna-XM_003135348.5|rna-XM_003135480.4|rna-XM_003360411.4|rna-XM_003360469.4|rna-XM_003360470.4|rna-XM_005673573.3|rna-XM_005673574.3|rna-XM_005673575.3|rna-XM_005673576.3|rna-XM_005673954.3|rna-XM_005673955.3|rna-XM_005673956.3|rna-XM_005673957.3|rna-XM_005673958.3|rna-XM_005673959.3|rna-XM_005673960.3|rna-XM_005673961.3|…
GO:1901019	regulation of calcium ion transmembrane transporter activity	BP	Level-7	23/1835	0	0	281/50187	0.000558814	0.00275249	rna-NM_001077220.1|rna-NM_001244428.1|rna-XM_001925732.6|rna-XM_003360469.4|rna-XM_003360470.4|rna-XM_005673573.3|rna-XM_005673574.3|rna-XM_005673575.3|rna-XM_005673576.3|rna-XM_005673954.3|rna-XM_005673955.3|rna-XM_005673956.3|rna-XM_005673957.3|rna-XM_005673958.3|rna-XM_005673959.3|rna-XM_005673960.3|rna-XM_005673961.3|rna-XM_021079470.1|rna-XM_021080219.1|rna-XM_021080769.1|rna-XM_021080770.1|…
GO:0016500	protein-hormone receptor activity	MF	Level-4	9/1835	0	0	58/50187	0.000561281	0.00276103	rna-XM_005673639.3|rna-XM_005673640.3|rna-XM_013986170.2|rna-XM_013986172.2|rna-XM_013986173.2|rna-XM_013986174.2|rna-XM_013986175.2|rna-XM_021080070.1|rna-XM_021080071.1
GO:0009161	ribonucleoside monophosphate metabolic process	BP	Level-7	39/1835	0	0	590/50187	0.000565714	0.00277922	rna-NM_001032376.2|rna-NM_001099932.1|rna-NM_001143721.1|rna-NM_001243289.1|rna-NM_001243801.1|rna-XM_003135099.4|rna-XM_003135151.6|rna-XM_003135200.4|rna-XM_003135301.4|rna-XM_003135339.5|rna-XM_003135524.4|rna-XM_003360270.5|rna-XM_003360326.4|rna-XM_003484122.4|rna-XM_003484123.4|rna-XM_005673663.3|rna-XM_005673664.3|rna-XM_013986195.2|rna-XM_013990918.2|rna-XM_013990919.2|rna-XM_013990937.2|…
GO:0006661	phosphatidylinositol biosynthetic process	BP	Level-7	32/1835	0	0	451/50187	0.000570633	0.00279974	rna-XM_001928840.3|rna-XM_003135147.6|rna-XM_003135463.6|rna-XM_005657528.3|rna-XM_005673449.3|rna-XM_013985920.2|rna-XM_013985922.2|rna-XM_013985923.2|rna-XM_013990548.2|rna-XM_013991044.2|rna-XM_013991045.2|rna-XM_021079650.1|rna-XM_021079651.1|rna-XM_021079652.1|rna-XM_021079694.1|rna-XM_021079695.1|rna-XM_021079696.1|rna-XM_021080134.1|rna-XM_021080135.1|rna-XM_021080136.1|rna-XM_021080719.1|…
GO:0055117	regulation of cardiac muscle contraction	BP	Level-8	24/1835	0	0	300/50187	0.000580043	0.00284221	rna-NM_001123070.1|rna-NM_001244428.1|rna-XM_003135427.6|rna-XM_021079374.1|rna-XM_021079375.1|rna-XM_021079376.1|rna-XM_021079377.1|rna-XM_021079470.1|rna-XM_021080723.1|rna-XM_021080724.1|rna-XM_021080725.1|rna-XM_021080726.1|rna-XM_021080727.1|rna-XM_021080728.1|rna-XM_021080729.1|rna-XM_021080730.1|rna-XM_021080731.1|rna-XM_021080733.1|rna-XM_021080734.1|rna-XM_021080735.1|rna-XM_021080736.1|…
GO:2000179	positive regulation of neural precursor cell proliferation	BP	Level-7	18/1835	0	0	195/50187	0.000603106	0.00295139	rna-NM_001244771.1|rna-XM_021079942.1|rna-XM_021080723.1|rna-XM_021080724.1|rna-XM_021080725.1|rna-XM_021080726.1|rna-XM_021080727.1|rna-XM_021080728.1|rna-XM_021080729.1|rna-XM_021080730.1|rna-XM_021080731.1|rna-XM_021080733.1|rna-XM_021080734.1|rna-XM_021080735.1|rna-XM_021080736.1|rna-XM_021080737.1|rna-XM_021080738.1|rna-XM_021080739.1
GO:0002701	negative regulation of production of molecular mediator of immune response	BP	Level-7	12/1835	0	0	100/50187	0.000611315	0.00298769	rna-NM_001128438.1|rna-NM_001243634.1|rna-XM_005673842.3|rna-XM_005673843.3|rna-XM_013986345.2|rna-XM_013986347.2|rna-XM_021079407.1|rna-XM_021079408.1|rna-XM_021079409.1|rna-XM_021079537.1|rna-XM_021079538.1|rna-XM_021079539.1
GO:0015816	glycine transport	BP	Level-7	7/1835	0	0	35/50187	0.000613549	0.00299472	rna-NM_001243482.1|rna-XM_005657793.3|rna-XM_005657794.3|rna-XM_013990876.2|rna-XM_021079481.1|rna-XM_021079482.1|rna-XM_021079484.1
GO:0031060	regulation of histone methylation	BP	Level-9	20/1835	0	0	230/50187	0.000623207	0.00303793	rna-NM_001039748.2|rna-XM_003360264.4|rna-XM_003360265.4|rna-XM_003360266.4|rna-XM_005673559.3|rna-XM_005673712.3|rna-XM_005673713.3|rna-XM_013986055.1|rna-XM_013986056.2|rna-XM_013986057.2|rna-XM_013986235.2|rna-XM_013986236.2|rna-XM_021079577.1|rna-XM_021079594.1|rna-XM_021079595.1|rna-XM_021079596.1|rna-XM_021079597.1|rna-XM_021079598.1|rna-XM_021079599.1|rna-XM_021080802.1
GO:0032731	positive regulation of interleukin-1 beta production	BP	Level-8	11/1835	0	0	86/50187	0.000630447	0.00306926	rna-NM_214187.1|rna-XM_005673404.3|rna-XM_005673405.3|rna-XM_013985894.2|rna-XM_013985895.2|rna-XM_013985896.2|rna-XM_021079505.1|rna-XM_021079506.1|rna-XM_021079507.1|rna-XM_021079508.1|rna-XM_021079509.1
GO:0044804	autophagy of nucleus	BP	Level-5	11/1835	0	0	86/50187	0.000630447	0.0030653	rna-NM_001190293.1|rna-XM_013986108.2|rna-XM_013986109.2|rna-XM_013986110.2|rna-XM_013986111.2|rna-XM_021079699.1|rna-XM_021079700.1|rna-XM_021079701.1|rna-XM_021079702.1|rna-XM_021079703.1|rna-XM_021079704.1
GO:0032956	regulation of actin cytoskeleton organization	BP	Level-6	70/1835	0	0	1257/50187	0.00063177	0.00306779	rna-NM_001044555.1|rna-XM_001927816.6|rna-XM_003135358.5|rna-XM_003360230.4|rna-XM_003360231.4|rna-XM_005673406.2|rna-XM_005673443.3|rna-XM_005673444.3|rna-XM_005673445.3|rna-XM_005673836.3|rna-XM_005673837.3|rna-XM_013985875.2|rna-XM_013985918.2|rna-XM_013986340.1|rna-XM_013986341.2|rna-XM_021079591.1|rna-XM_021079592.1|rna-XM_021079646.1|rna-XM_021079647.1|rna-XM_021080043.1|rna-XM_021080044.1|…
GO:0005543	phospholipid binding	MF	Level-4	75/1835	0	0	1369/50187	0.000637579	0.00309201	rna-NM_001039748.2|rna-NM_001164002.2|rna-NM_001190293.1|rna-NM_001243576.1|rna-NM_001287850.1|rna-XM_001928070.5|rna-XM_003135463.6|rna-XM_005654285.3|rna-XM_005654286.3|rna-XM_005654287.3|rna-XM_005654288.3|rna-XM_005657812.3|rna-XM_005657813.3|rna-XM_005673712.3|rna-XM_005673713.3|rna-XM_013983733.2|rna-XM_013983737.2|rna-XM_013983740.2|rna-XM_013983745.2|rna-XM_013983760.2|rna-XM_013985955.2|…
GO:0072171	mesonephric tubule morphogenesis	BP	Level-8	16/1835	0	0	163/50187	0.000648526	0.00314106	rna-NM_001037964.1|rna-XM_005657822.2|rna-XM_005657825.3|rna-XM_005657826.3|rna-XM_005657828.3|rna-XM_005657830.3|rna-XM_005657831.3|rna-XM_013986449.2|rna-XM_013990922.2|rna-XM_021079568.1|rna-XM_021079569.1|rna-XM_021079570.1|rna-XM_021079571.1|rna-XM_021079572.1|rna-XM_021079573.1|rna-XM_021079575.1
GO:0003044	regulation of systemic arterial blood pressure mediated by a chemical signal	BP	Level-6	15/1835	0	0	147/50187	0.000655465	0.0031706	rna-NM_001123070.1|rna-NM_214232.1|rna-XM_003135022.4|rna-XM_003360515.5|rna-XM_003484140.3|rna-XM_005673847.3|rna-XM_013986509.2|rna-XM_021079374.1|rna-XM_021079375.1|rna-XM_021079376.1|rna-XM_021079377.1|rna-XM_021079609.1|rna-XM_021079610.1|rna-XM_021079611.1|rna-XM_021080744.1
GO:0061213	positive regulation of mesonephros development	BP	Level-7	8/1835	0	0	47/50187	0.000656985	0.00317388	rna-NM_001001860.1|rna-XM_005673621.3|rna-XM_005673847.3|rna-XM_013986140.2|rna-XM_021079533.1|rna-XM_021079534.1|rna-XM_021079535.1|rna-XM_021079536.1
GO:0032025	response to cobalt ion	BP	Level-6	6/1835	0	0	25/50187	0.000658748	0.00317833	rna-XM_003135200.4|rna-XM_003360337.4|rna-XM_003360338.4|rna-XM_005673669.3|rna-XM_013990937.2|rna-XM_013990938.2
GO:0001774	microglial cell activation	BP	Level-5	12/1835	0	0	101/50187	0.000662327	0.00319152	rna-NM_001097434.1|rna-NM_214187.1|rna-XM_005673404.3|rna-XM_005673405.3|rna-XM_013985894.2|rna-XM_013985895.2|rna-XM_013985896.2|rna-XM_021079505.1|rna-XM_021079506.1|rna-XM_021079507.1|rna-XM_021079508.1|rna-XM_021079509.1
GO:0002269	leukocyte activation involved in inflammatory response	BP	Level-4	12/1835	0	0	101/50187	0.000662327	0.00318745	rna-NM_001097434.1|rna-NM_214187.1|rna-XM_005673404.3|rna-XM_005673405.3|rna-XM_013985894.2|rna-XM_013985895.2|rna-XM_013985896.2|rna-XM_021079505.1|rna-XM_021079506.1|rna-XM_021079507.1|rna-XM_021079508.1|rna-XM_021079509.1
GO:0051354	negative regulation of oxidoreductase activity	BP	Level-6	10/1835	0	0	73/50187	0.000681347	0.0032748	rna-NM_001177925.1|rna-XM_003135511.4|rna-XM_003360315.5|rna-XM_005673598.3|rna-XM_005673599.3|rna-XM_005673600.3|rna-XM_005674022.3|rna-XM_021080447.1|rna-XM_021080448.1|rna-XM_021080450.1
GO:0016863	intramolecular oxidoreductase activity, transposing C=C bonds	MF	Level-5	5/1835	0	0	16/50187	0.000688828	0.00330655	rna-NM_001167646.1|rna-XM_005657789.1|rna-XM_005657790.2|rna-XM_005657791.3|rna-XM_013990872.2
GO:0031936	negative regulation of chromatin silencing	BP	Level-7	5/1835	0	0	16/50187	0.000688828	0.00330235	rna-XM_005673655.3|rna-XM_005673656.3|rna-XM_013986163.2|rna-XM_021080703.1|rna-XM_021080705.1
GO:0051489	regulation of filopodium assembly	BP	Level-8	21/1835	0	0	250/50187	0.000699484	0.00334918	rna-XM_001925732.6|rna-XM_003135358.5|rna-XM_003360469.4|rna-XM_003360470.4|rna-XM_005673954.3|rna-XM_005673955.3|rna-XM_005673956.3|rna-XM_005673957.3|rna-XM_005673958.3|rna-XM_005673959.3|rna-XM_005673960.3|rna-XM_005673961.3|rna-XM_021080484.1|rna-XM_021080670.1|rna-XM_021080671.1|rna-XM_021080672.1|rna-XM_021080673.1|rna-XM_021080769.1|rna-XM_021080770.1|rna-XM_021080771.1|rna-XM_021080772.1
GO:0060968	regulation of gene silencing	BP	Level-5	22/1835	0	0	268/50187	0.00070241	0.00335893	rna-XM_001925732.6|rna-XM_003360469.4|rna-XM_003360470.4|rna-XM_005673655.3|rna-XM_005673656.3|rna-XM_005673954.3|rna-XM_005673955.3|rna-XM_005673956.3|rna-XM_005673957.3|rna-XM_005673958.3|rna-XM_005673959.3|rna-XM_005673960.3|rna-XM_005673961.3|rna-XM_013986163.2|rna-XM_021079779.1|rna-XM_021080703.1|rna-XM_021080705.1|rna-XM_021080769.1|rna-XM_021080770.1|rna-XM_021080771.1|rna-XM_021080772.1|…
GO:1903115	regulation of actin filament-based movement	BP	Level-6	17/1835	0	0	181/50187	0.000706309	0.0033733	rna-XM_003135427.6|rna-XM_021080723.1|rna-XM_021080724.1|rna-XM_021080725.1|rna-XM_021080726.1|rna-XM_021080727.1|rna-XM_021080728.1|rna-XM_021080729.1|rna-XM_021080730.1|rna-XM_021080731.1|rna-XM_021080733.1|rna-XM_021080734.1|rna-XM_021080735.1|rna-XM_021080736.1|rna-XM_021080737.1|rna-XM_021080738.1|rna-XM_021080739.1
GO:0033089	positive regulation of T cell differentiation in thymus	BP	Level-10	7/1835	0	0	36/50187	0.000710737	0.00339015	rna-NM_001128438.1|rna-NM_214083.2|rna-XM_021079496.1|rna-XM_021079497.1|rna-XM_021079537.1|rna-XM_021079538.1|rna-XM_021079539.1
GO:0030175	filopodium	CC	Level-6	30/1835	0	0	419/50187	0.000727575	0.00346609	rna-NM_001009578.1|rna-XM_001925732.6|rna-XM_003135427.6|rna-XM_003135463.6|rna-XM_003360469.4|rna-XM_003360470.4|rna-XM_005673954.3|rna-XM_005673955.3|rna-XM_005673956.3|rna-XM_005673957.3|rna-XM_005673958.3|rna-XM_005673959.3|rna-XM_005673960.3|rna-XM_005673961.3|rna-XM_013986219.2|rna-XM_013991044.2|rna-XM_013991045.2|rna-XM_021080769.1|rna-XM_021080770.1|rna-XM_021080771.1|rna-XM_021080772.1|…
GO:0031593	polyubiquitin modification-dependent protein binding	MF	Level-5	16/1835	0	0	165/50187	0.000731421	0.00348002	rna-NM_001113053.1|rna-NM_001243023.1|rna-XM_003360315.5|rna-XM_005673598.3|rna-XM_005673599.3|rna-XM_005673600.3|rna-XM_005674035.3|rna-XM_005674036.3|rna-XM_005674040.3|rna-XM_013986571.2|rna-XM_021079370.1|rna-XM_021079371.1|rna-XM_021079471.1|rna-XM_021079472.1|rna-XM_021079474.1|rna-XM_021080156.1
GO:0050768	negative regulation of neurogenesis	BP	Level-7	68/1835	0	0	1220/50187	0.00073284	0.00348237	rna-NM_001097459.1|rna-NM_001244771.1|rna-XM_001925732.6|rna-XM_003135427.6|rna-XM_003360464.4|rna-XM_003360469.4|rna-XM_003360470.4|rna-XM_003360522.4|rna-XM_003484131.4|rna-XM_005652652.3|rna-XM_005652653.3|rna-XM_005652654.3|rna-XM_005673639.3|rna-XM_005673640.3|rna-XM_005673829.3|rna-XM_005673954.3|rna-XM_005673955.3|rna-XM_005673956.3|rna-XM_005673957.3|rna-XM_005673958.3|rna-XM_005673959.3|…
GO:0032306	regulation of prostaglandin secretion	BP	Level-5	8/1835	0	0	48/50187	0.000743044	0.00352642	rna-NM_001038694.1|rna-XM_005673819.3|rna-XM_005673820.3|rna-XM_005673821.3|rna-XM_005673822.3|rna-XM_013986330.2|rna-XM_021079540.1|rna-XM_021079541.1
GO:0098930	axonal transport	BP	Level-8	15/1835	0	0	149/50187	0.000744479	0.00352879	rna-XM_001925732.6|rna-XM_003360469.4|rna-XM_003360470.4|rna-XM_005673954.3|rna-XM_005673955.3|rna-XM_005673956.3|rna-XM_005673957.3|rna-XM_005673958.3|rna-XM_005673959.3|rna-XM_005673960.3|rna-XM_005673961.3|rna-XM_021080769.1|rna-XM_021080770.1|rna-XM_021080771.1|rna-XM_021080772.1
GO:0033692	cellular polysaccharide biosynthetic process	BP	Level-6	10/1835	0	0	74/50187	0.000749307	0.00354722	rna-XM_021079760.1|rna-XM_021079761.1|rna-XM_021079762.1|rna-XM_021079763.1|rna-XM_021079764.1|rna-XM_021079765.1|rna-XM_021079766.1|rna-XM_021079767.1|rna-XM_021079768.1|rna-XM_021079770.1
GO:2001171	positive regulation of ATP biosynthetic process	BP	Level-7	13/1835	0	0	118/50187	0.000768947	0.00363564	rna-NM_001044555.1|rna-NM_001143721.1|rna-XM_005673406.2|rna-XM_005673663.3|rna-XM_005673664.3|rna-XM_013986195.2|rna-XM_021079416.1|rna-XM_021079417.1|rna-XM_021079418.1|rna-XM_021079419.1|rna-XM_021079420.1|rna-XM_021079421.1|rna-XM_021079422.1
GO:0019433	triglyceride catabolic process	BP	Level-8	9/1835	0	0	61/50187	0.000776938	0.00366882	rna-NM_001160082.1|rna-XM_021079424.1|rna-XM_021079425.1|rna-XM_021079426.1|rna-XM_021079427.1|rna-XM_021079428.1|rna-XM_021079429.1|rna-XM_021079431.1|rna-XM_021079432.1
GO:2000009	negative regulation of protein localization to cell surface	BP	Level-7	9/1835	0	0	61/50187	0.000776938	0.00366424	rna-XM_001927816.6|rna-XM_003360230.4|rna-XM_003360231.4|rna-XM_005673443.3|rna-XM_005673444.3|rna-XM_005673445.3|rna-XM_013985918.2|rna-XM_021079591.1|rna-XM_021079592.1
GO:0009169	purine ribonucleoside monophosphate catabolic process	BP	Level-9	6/1835	0	0	26/50187	0.000786745	0.00370585	rna-NM_001032376.2|rna-XM_003135099.4|rna-XM_003360326.4|rna-XM_021079503.1|rna-XM_021079504.1|rna-XM_021080099.1
GO:0009158	ribonucleoside monophosphate catabolic process	BP	Level-8	6/1835	0	0	26/50187	0.000786745	0.00370123	rna-NM_001032376.2|rna-XM_003135099.4|rna-XM_003360326.4|rna-XM_021079503.1|rna-XM_021079504.1|rna-XM_021080099.1
GO:1905269	positive regulation of chromatin organization	BP	Level-9	28/1835	0	0	383/50187	0.000799446	0.0037563	rna-NM_001039748.2|rna-NM_001128438.1|rna-XM_001925732.6|rna-XM_003135186.5|rna-XM_003360469.4|rna-XM_003360470.4|rna-XM_005673712.3|rna-XM_005673713.3|rna-XM_005673954.3|rna-XM_005673955.3|rna-XM_005673956.3|rna-XM_005673957.3|rna-XM_005673958.3|rna-XM_005673959.3|rna-XM_005673960.3|rna-XM_005673961.3|rna-XM_013986235.2|rna-XM_013986236.2|rna-XM_021079537.1|rna-XM_021079538.1|rna-XM_021079539.1|…
GO:0060395	SMAD protein signal transduction	BP	Level-4	16/1835	0	0	167/50187	0.000823179	0.003863	rna-NM_001005155.2|rna-NM_001037964.1|rna-XM_005657822.2|rna-XM_005657825.3|rna-XM_005657826.3|rna-XM_005657828.3|rna-XM_005657830.3|rna-XM_005657831.3|rna-XM_013990922.2|rna-XM_021079568.1|rna-XM_021079569.1|rna-XM_021079570.1|rna-XM_021079571.1|rna-XM_021079572.1|rna-XM_021079573.1|rna-XM_021079575.1
GO:0001837	epithelial to mesenchymal transition	BP	Level-6	18/1835	0	0	201/50187	0.000833565	0.00390688	rna-NM_213906.1|rna-XM_021079493.1|rna-XM_021080723.1|rna-XM_021080724.1|rna-XM_021080725.1|rna-XM_021080726.1|rna-XM_021080727.1|rna-XM_021080728.1|rna-XM_021080729.1|rna-XM_021080730.1|rna-XM_021080731.1|rna-XM_021080733.1|rna-XM_021080734.1|rna-XM_021080735.1|rna-XM_021080736.1|rna-XM_021080737.1|rna-XM_021080738.1|rna-XM_021080739.1
GO:0098693	regulation of synaptic vesicle cycle	BP	Level-6	20/1835	0	0	236/50187	0.000836988	0.00391806	rna-NM_001141988.1|rna-XM_001925732.6|rna-XM_003360469.4|rna-XM_003360470.4|rna-XM_005652652.3|rna-XM_005652653.3|rna-XM_005652654.3|rna-XM_005657788.1|rna-XM_005673954.3|rna-XM_005673955.3|rna-XM_005673956.3|rna-XM_005673957.3|rna-XM_005673958.3|rna-XM_005673959.3|rna-XM_005673960.3|rna-XM_005673961.3|rna-XM_021080769.1|rna-XM_021080770.1|rna-XM_021080771.1|rna-XM_021080772.1
GO:0002887	negative regulation of myeloid leukocyte mediated immunity	BP	Level-8	8/1835	0	0	49/50187	0.000837939	0.00391765	rna-NM_001243634.1|rna-XM_005673842.3|rna-XM_005673843.3|rna-XM_013986345.2|rna-XM_013986347.2|rna-XM_021079407.1|rna-XM_021079408.1|rna-XM_021079409.1
GO:0043301	negative regulation of leukocyte degranulation	BP	Level-7	8/1835	0	0	49/50187	0.000837939	0.0039128	rna-NM_001243634.1|rna-XM_005673842.3|rna-XM_005673843.3|rna-XM_013986345.2|rna-XM_013986347.2|rna-XM_021079407.1|rna-XM_021079408.1|rna-XM_021079409.1
GO:1902710	GABA receptor complex	CC	Level-4	8/1835	0	0	49/50187	0.000837939	0.00390796	rna-XM_003135462.3|rna-XM_013986486.2|rna-XM_013986506.2|rna-XM_021079996.1|rna-XM_021079997.1|rna-XM_021079998.1|rna-XM_021079999.1|rna-XM_021080000.1
GO:0007253	cytoplasmic sequestering of NF-kappaB	BP	Level-7	5/1835	0	0	17/50187	0.000865661	0.00403227	rna-NM_001044555.1|rna-XM_001926907.5|rna-XM_003135083.5|rna-XM_003360411.4|rna-XM_005673406.2
GO:0051344	negative regulation of cyclic-nucleotide phosphodiesterase activity	BP	Level-7	5/1835	0	0	17/50187	0.000865661	0.0040273	rna-NM_001077220.1|rna-XM_005673573.3|rna-XM_005673574.3|rna-XM_005673575.3|rna-XM_005673576.3
GO:0051342	regulation of cyclic-nucleotide phosphodiesterase activity	BP	Level-6	5/1835	0	0	17/50187	0.000865661	0.00402234	rna-NM_001077220.1|rna-XM_005673573.3|rna-XM_005673574.3|rna-XM_005673575.3|rna-XM_005673576.3
GO:0031124	mRNA 3'-end processing	BP	Level-9	20/1835	0	0	237/50187	0.000878146	0.00407533	rna-XM_003135231.5|rna-XM_003135340.4|rna-XM_003135341.5|rna-XM_003360388.4|rna-XM_005673758.3|rna-XM_013986394.2|rna-XM_013986395.2|rna-XM_013986396.2|rna-XM_013986397.2|rna-XM_021080460.1|rna-XM_021080461.1|rna-XM_021080462.1|rna-XM_021080463.1|rna-XM_021080464.1|rna-XM_021080465.1|rna-XM_021080466.1|rna-XM_021080467.1|rna-XM_021080468.1|rna-XM_021080469.1|rna-XM_021080470.1
GO:0032410	negative regulation of transporter activity	BP	Level-5	18/1835	0	0	202/50187	0.000878504	0.00407199	rna-NM_001244428.1|rna-XM_001925732.6|rna-XM_003360469.4|rna-XM_003360470.4|rna-XM_005673954.3|rna-XM_005673955.3|rna-XM_005673956.3|rna-XM_005673957.3|rna-XM_005673958.3|rna-XM_005673959.3|rna-XM_005673960.3|rna-XM_005673961.3|rna-XM_021079470.1|rna-XM_021080219.1|rna-XM_021080769.1|rna-XM_021080770.1|rna-XM_021080771.1|rna-XM_021080772.1
GO:0032392	DNA geometric change	BP	Level-8	21/1835	0	0	255/50187	0.00088323	0.00408887	rna-NM_001246203.1|rna-XM_003135362.5|rna-XM_003360443.4|rna-XM_003360444.4|rna-XM_005657943.3|rna-XM_005673891.3|rna-XM_005673893.3|rna-XM_005673895.3|rna-XM_005673896.3|rna-XM_013986407.2|rna-XM_021080121.1|rna-XM_021080122.1|rna-XM_021080846.1|rna-XM_021080847.1|rna-XM_021080848.1|rna-XM_021080850.1|rna-XM_021080851.1|rna-XM_021080852.1|rna-XM_021080853.1|rna-XM_021080854.1|rna-XM_021080855.1
GO:0008375	acetylglucosaminyltransferase activity	MF	Level-6	13/1835	0	0	120/50187	0.000886286	0.00409799	rna-NM_001039748.2|rna-XM_005673712.3|rna-XM_005673713.3|rna-XM_013985920.2|rna-XM_013985922.2|rna-XM_013985923.2|rna-XM_013986235.2|rna-XM_013986236.2|rna-XM_021079577.1|rna-XM_021079650.1|rna-XM_021079651.1|rna-XM_021079652.1|rna-XM_021080435.1
GO:1901379	regulation of potassium ion transmembrane transport	BP	Level-8	24/1835	0	0	311/50187	0.000923075	0.00426287	rna-XM_005657914.2|rna-XM_005657915.2|rna-XM_005657916.3|rna-XM_005673826.3|rna-XM_013991001.2|rna-XM_013991003.2|rna-XM_021079519.1|rna-XM_021079520.1|rna-XM_021080723.1|rna-XM_021080724.1|rna-XM_021080725.1|rna-XM_021080726.1|rna-XM_021080727.1|rna-XM_021080728.1|rna-XM_021080729.1|rna-XM_021080730.1|rna-XM_021080731.1|rna-XM_021080733.1|rna-XM_021080734.1|rna-XM_021080735.1|rna-XM_021080736.1|…
GO:0009128	purine nucleoside monophosphate catabolic process	BP	Level-8	6/1835	0	0	27/50187	0.000933108	0.00430393	rna-NM_001032376.2|rna-XM_003135099.4|rna-XM_003360326.4|rna-XM_021079503.1|rna-XM_021079504.1|rna-XM_021080099.1
GO:0002003	angiotensin maturation	BP	Level-5	6/1835	0	0	27/50187	0.000933108	0.00429868	rna-NM_001123070.1|rna-XM_003135022.4|rna-XM_021079374.1|rna-XM_021079375.1|rna-XM_021079376.1|rna-XM_021079377.1
GO:0042415	norepinephrine metabolic process	BP	Level-6	7/1835	0	0	38/50187	0.00094146	0.00433187	rna-XM_003135200.4|rna-XM_005673835.3|rna-XM_013990937.2|rna-XM_013990938.2|rna-XM_021080439.1|rna-XM_021080440.1|rna-XM_021080441.1
GO:0044666	MLL3/4 complex	CC	Level-7	7/1835	0	0	38/50187	0.00094146	0.00432659	rna-XM_021079778.1|rna-XM_021079779.1|rna-XM_021079780.1|rna-XM_021079781.1|rna-XM_021079782.1|rna-XM_021079783.1|rna-XM_021079784.1
GO:0007250	activation of NF-kappaB-inducing kinase activity	BP	Level-9	8/1835	0	0	50/50187	0.000942316	0.00432525	rna-NM_001113053.1|rna-XM_003135490.4|rna-XM_005674035.3|rna-XM_005674036.3|rna-XM_005674040.3|rna-XM_013986571.2|rna-XM_021079370.1|rna-XM_021079371.1
GO:0016917	GABA receptor activity	MF	Level-5	8/1835	0	0	50/50187	0.000942316	0.00432	rna-XM_003135462.3|rna-XM_013986486.2|rna-XM_013986506.2|rna-XM_021079996.1|rna-XM_021079997.1|rna-XM_021079998.1|rna-XM_021079999.1|rna-XM_021080000.1
GO:0018023	peptidyl-lysine trimethylation	BP	Level-7	9/1835	0	0	63/50187	0.000954988	0.00437278	rna-NM_001039748.2|rna-XM_005673712.3|rna-XM_005673713.3|rna-XM_013986235.2|rna-XM_013986236.2|rna-XM_021079577.1|rna-XM_021080076.1|rna-XM_021080077.1|rna-XM_021080078.1
GO:0031123	RNA 3'-end processing	BP	Level-8	24/1835	0	0	312/50187	0.000961568	0.00439757	rna-NM_001142668.1|rna-XM_003135126.3|rna-XM_003135127.3|rna-XM_003135231.5|rna-XM_003135340.4|rna-XM_003135341.5|rna-XM_003360388.4|rna-XM_005673758.3|rna-XM_013986394.2|rna-XM_013986395.2|rna-XM_013986396.2|rna-XM_013986397.2|rna-XM_021080460.1|rna-XM_021080461.1|rna-XM_021080462.1|rna-XM_021080463.1|rna-XM_021080464.1|rna-XM_021080465.1|rna-XM_021080466.1|rna-XM_021080467.1|rna-XM_021080468.1|…
GO:1903579	negative regulation of ATP metabolic process	BP	Level-6	11/1835	0	0	91/50187	0.000962706	0.00439745	rna-NM_001143721.1|rna-XM_005673663.3|rna-XM_005673664.3|rna-XM_013986195.2|rna-XM_021079416.1|rna-XM_021079417.1|rna-XM_021079418.1|rna-XM_021079419.1|rna-XM_021079420.1|rna-XM_021079421.1|rna-XM_021079422.1
GO:0043433	negative regulation of DNA-binding transcription factor activity	BP	Level-5	35/1835	0	0	528/50187	0.00100517	0.00458584	rna-NM_001044555.1|rna-NM_001128438.1|rna-NM_214387.1|rna-XM_001926907.5|rna-XM_003135083.5|rna-XM_003135188.5|rna-XM_003135263.4|rna-XM_003135490.4|rna-XM_003360370.4|rna-XM_003360411.4|rna-XM_005657894.3|rna-XM_005673406.2|rna-XM_013990984.2|rna-XM_021079537.1|rna-XM_021079538.1|rna-XM_021079539.1|rna-XM_021079945.1|rna-XM_021079950.1|rna-XM_021080456.1|rna-XM_021080723.1|rna-XM_021080724.1|rna…
GO:0060964	regulation of gene silencing by miRNA	BP	Level-7	16/1835	0	0	171/50187	0.00103631	0.00472223	rna-XM_001925732.6|rna-XM_003360469.4|rna-XM_003360470.4|rna-XM_005673954.3|rna-XM_005673955.3|rna-XM_005673956.3|rna-XM_005673957.3|rna-XM_005673958.3|rna-XM_005673959.3|rna-XM_005673960.3|rna-XM_005673961.3|rna-XM_021080769.1|rna-XM_021080770.1|rna-XM_021080771.1|rna-XM_021080772.1|rna-XM_021080802.1
GO:0032732	positive regulation of interleukin-1 production	BP	Level-7	11/1835	0	0	92/50187	0.00104401	0.00475157	rna-NM_214187.1|rna-XM_005673404.3|rna-XM_005673405.3|rna-XM_013985894.2|rna-XM_013985895.2|rna-XM_013985896.2|rna-XM_021079505.1|rna-XM_021079506.1|rna-XM_021079507.1|rna-XM_021079508.1|rna-XM_021079509.1
GO:1904813	ficolin-1-rich granule lumen	CC	Level-6	19/1835	0	0	223/50187	0.00105046	0.00477518	rna-NM_001246203.1|rna-XM_001927369.3|rna-XM_005673496.1|rna-XM_005673652.3|rna-XM_013986152.2|rna-XM_013986153.2|rna-XM_013986154.2|rna-XM_013986155.2|rna-XM_013986156.2|rna-XM_013986157.2|rna-XM_013986158.2|rna-XM_013986159.2|rna-XM_013986160.2|rna-XM_021080180.1|rna-XM_021080181.1|rna-XM_021080182.1|rna-XM_021080184.1|rna-XM_021080185.1|rna-XM_021080186.1
GO:0004806	triglyceride lipase activity	MF	Level-6	9/1835	0	0	64/50187	0.00105566	0.00479305	rna-NM_001160082.1|rna-XM_021079424.1|rna-XM_021079425.1|rna-XM_021079426.1|rna-XM_021079427.1|rna-XM_021079428.1|rna-XM_021079429.1|rna-XM_021079431.1|rna-XM_021079432.1
GO:0006862	nucleotide transport	BP	Level-7	8/1835	0	0	51/50187	0.00105685	0.00479264	rna-XM_001927440.5|rna-XM_003135162.4|rna-XM_003135163.4|rna-XM_003135164.4|rna-XM_003135166.4|rna-XM_013986232.2|rna-XM_013986233.2|rna-XM_021080114.1
GO:0046633	alpha-beta T cell proliferation	BP	Level-7	5/1835	0	0	18/50187	0.00107418	0.00486542	rna-XM_003135369.4|rna-XM_005673900.3|rna-XM_005673901.3|rna-XM_005673902.3|rna-XM_021080548.1
GO:1904885	beta-catenin destruction complex assembly	BP	Level-7	5/1835	0	0	18/50187	0.00107418	0.00485959	rna-XM_005657812.3|rna-XM_005657813.3|rna-XM_013990912.2|rna-XM_013990913.2|rna-XM_013990914.2
GO:0006334	nucleosome assembly	BP	Level-7	18/1835	0	0	206/50187	0.00107958	0.00487813	rna-XM_003134956.6|rna-XM_003135186.5|rna-XM_003135236.4|rna-XM_003360236.5|rna-XM_003360255.5|rna-XM_003360391.4|rna-XM_003484099.2|rna-XM_005673458.3|rna-XM_005673459.2|rna-XM_013986049.2|rna-XM_021079858.1|rna-XM_021080442.1|rna-XM_021080443.1|rna-XM_021080445.1|rna-XM_021080446.1|rna-XM_021080529.1|rna-XM_021080615.1|rna-XM_021080764.1
GO:0050664	oxidoreductase activity, acting on NAD(P)H, oxygen as acceptor	MF	Level-5	6/1835	0	0	28/50187	0.00109954	0.00496239	rna-NM_214043.2|rna-XM_003484140.3|rna-XM_021079475.1|rna-XM_021079609.1|rna-XM_021079610.1|rna-XM_021079611.1
GO:0002002	regulation of angiotensin levels in blood	BP	Level-5	6/1835	0	0	28/50187	0.00109954	0.00495646	rna-NM_001123070.1|rna-XM_003135022.4|rna-XM_021079374.1|rna-XM_021079375.1|rna-XM_021079376.1|rna-XM_021079377.1
GO:0032700	negative regulation of interleukin-17 production	BP	Level-7	6/1835	0	0	28/50187	0.00109954	0.00495055	rna-NM_001128438.1|rna-XM_003484107.4|rna-XM_021079537.1|rna-XM_021079538.1|rna-XM_021079539.1|rna-XM_021080668.1
GO:0009125	nucleoside monophosphate catabolic process	BP	Level-7	6/1835	0	0	28/50187	0.00109954	0.00494465	rna-NM_001032376.2|rna-XM_003135099.4|rna-XM_003360326.4|rna-XM_021079503.1|rna-XM_021079504.1|rna-XM_021080099.1
GO:0061087	positive regulation of histone H3-K27 methylation	BP	Level-11	6/1835	0	0	28/50187	0.00109954	0.00493876	rna-NM_001039748.2|rna-XM_005673712.3|rna-XM_005673713.3|rna-XM_013986235.2|rna-XM_013986236.2|rna-XM_021079577.1
GO:0051864	histone demethylase activity (H3-K36 specific)	MF	Level-6	6/1835	0	0	28/50187	0.00109954	0.00493289	rna-XM_005673655.3|rna-XM_005673656.3|rna-XM_013986163.2|rna-XM_021079779.1|rna-XM_021080703.1|rna-XM_021080705.1
GO:0035821	modulation of process of other organism	BP	Level-3	33/1835	0	0	491/50187	0.00111342	0.00498923	rna-NM_001244747.1|rna-NM_214329.1|rna-XM_001925732.6|rna-XM_003360469.4|rna-XM_003360470.4|rna-XM_005657798.3|rna-XM_005673419.3|rna-XM_005673420.3|rna-XM_005673422.3|rna-XM_005673423.3|rna-XM_005673424.3|rna-XM_005673425.3|rna-XM_005673427.3|rna-XM_005673954.3|rna-XM_005673955.3|rna-XM_005673956.3|rna-XM_005673957.3|rna-XM_005673958.3|rna-XM_005673959.3|rna-XM_005673960.3|rna-XM_005673961.3|rna…
GO:0006096	glycolytic process	BP	Level-5	12/1835	0	0	108/50187	0.00112883	0.00505227	rna-NM_001099932.1|rna-NM_001143721.1|rna-XM_005673663.3|rna-XM_005673664.3|rna-XM_013986195.2|rna-XM_021079416.1|rna-XM_021079417.1|rna-XM_021079418.1|rna-XM_021079419.1|rna-XM_021079420.1|rna-XM_021079421.1|rna-XM_021079422.1
GO:0060147	regulation of posttranscriptional gene silencing	BP	Level-7	16/1835	0	0	173/50187	0.00115931	0.00518256	rna-XM_001925732.6|rna-XM_003360469.4|rna-XM_003360470.4|rna-XM_005673954.3|rna-XM_005673955.3|rna-XM_005673956.3|rna-XM_005673957.3|rna-XM_005673958.3|rna-XM_005673959.3|rna-XM_005673960.3|rna-XM_005673961.3|rna-XM_021080769.1|rna-XM_021080770.1|rna-XM_021080771.1|rna-XM_021080772.1|rna-XM_021080802.1
GO:0060966	regulation of gene silencing by RNA	BP	Level-6	16/1835	0	0	173/50187	0.00115931	0.00517643	rna-XM_001925732.6|rna-XM_003360469.4|rna-XM_003360470.4|rna-XM_005673954.3|rna-XM_005673955.3|rna-XM_005673956.3|rna-XM_005673957.3|rna-XM_005673958.3|rna-XM_005673959.3|rna-XM_005673960.3|rna-XM_005673961.3|rna-XM_021080769.1|rna-XM_021080770.1|rna-XM_021080771.1|rna-XM_021080772.1|rna-XM_021080802.1
GO:0009167	purine ribonucleoside monophosphate metabolic process	BP	Level-8	37/1835	0	0	574/50187	0.00117347	0.00523345	rna-NM_001032376.2|rna-NM_001099932.1|rna-NM_001143721.1|rna-NM_001243801.1|rna-XM_003135099.4|rna-XM_003135151.6|rna-XM_003135200.4|rna-XM_003135301.4|rna-XM_003135339.5|rna-XM_003135524.4|rna-XM_003360270.5|rna-XM_003360326.4|rna-XM_003484122.4|rna-XM_003484123.4|rna-XM_005673663.3|rna-XM_005673664.3|rna-XM_013986195.2|rna-XM_013990918.2|rna-XM_013990919.2|rna-XM_013990937.2|rna-XM_013990938.2|…
GO:0009126	purine nucleoside monophosphate metabolic process	BP	Level-7	37/1835	0	0	575/50187	0.00120759	0.00537926	rna-NM_001032376.2|rna-NM_001099932.1|rna-NM_001143721.1|rna-NM_001243801.1|rna-XM_003135099.4|rna-XM_003135151.6|rna-XM_003135200.4|rna-XM_003135301.4|rna-XM_003135339.5|rna-XM_003135524.4|rna-XM_003360270.5|rna-XM_003360326.4|rna-XM_003484122.4|rna-XM_003484123.4|rna-XM_005673663.3|rna-XM_005673664.3|rna-XM_013986195.2|rna-XM_013990918.2|rna-XM_013990919.2|rna-XM_013990937.2|rna-XM_013990938.2|…
GO:0008080	N-acetyltransferase activity	MF	Level-7	13/1835	0	0	125/50187	0.00124677	0.00554725	rna-NM_001039748.2|rna-NM_214358.1|rna-XM_005673712.3|rna-XM_005673713.3|rna-XM_013986235.2|rna-XM_013986236.2|rna-XM_013986517.2|rna-XM_021079577.1|rna-XM_021079675.1|rna-XM_021079950.1|rna-XM_021079951.1|rna-XM_021079952.1|rna-XM_021079953.1
GO:0031463	Cul3-RING ubiquitin ligase complex	CC	Level-7	18/1835	0	0	209/50187	0.00125498	0.00557719	rna-XM_013986014.2|rna-XM_021079961.1|rna-XM_021079962.1|rna-XM_021080298.1|rna-XM_021080422.1|rna-XM_021080423.1|rna-XM_021080424.1|rna-XM_021080425.1|rna-XM_021080426.1|rna-XM_021080427.1|rna-XM_021080428.1|rna-XM_021080429.1|rna-XM_021080430.1|rna-XM_021080431.1|rna-XM_021080432.1|rna-XM_021080433.1|rna-XM_021080434.1|rna-XM_021080521.1
GO:0016575	histone deacetylation	BP	Level-8	23/1835	0	0	300/50187	0.00126226	0.00560293	rna-NM_001244081.1|rna-NM_001244094.1|rna-XM_003134956.6|rna-XM_003135267.3|rna-XM_003360236.5|rna-XM_003360315.5|rna-XM_003360402.4|rna-XM_005657898.3|rna-XM_005673396.3|rna-XM_005673397.3|rna-XM_005673458.3|rna-XM_005673459.2|rna-XM_005673598.3|rna-XM_005673599.3|rna-XM_005673600.3|rna-XM_013985884.2|rna-XM_013985885.2|rna-XM_021080267.1|rna-XM_021080268.1|rna-XM_021080269.1|rna-XM_021080270.1|…
GO:0030371	translation repressor activity	MF	Level-3	15/1835	0	0	158/50187	0.00128273	0.00568713	rna-XM_001925732.6|rna-XM_003360469.4|rna-XM_003360470.4|rna-XM_005673954.3|rna-XM_005673955.3|rna-XM_005673956.3|rna-XM_005673957.3|rna-XM_005673958.3|rna-XM_005673959.3|rna-XM_005673960.3|rna-XM_005673961.3|rna-XM_021080769.1|rna-XM_021080770.1|rna-XM_021080771.1|rna-XM_021080772.1
GO:1902803	regulation of synaptic vesicle transport	BP	Level-6	17/1835	0	0	192/50187	0.00128338	0.00568333	rna-NM_001141988.1|rna-XM_001925732.6|rna-XM_003360469.4|rna-XM_003360470.4|rna-XM_005657788.1|rna-XM_005673954.3|rna-XM_005673955.3|rna-XM_005673956.3|rna-XM_005673957.3|rna-XM_005673958.3|rna-XM_005673959.3|rna-XM_005673960.3|rna-XM_005673961.3|rna-XM_021080769.1|rna-XM_021080770.1|rna-XM_021080771.1|rna-XM_021080772.1
GO:0050770	regulation of axonogenesis	BP	Level-8	55/1835	0	0	961/50187	0.00130037	0.00575182	rna-NM_001097459.1|rna-XM_003135014.4|rna-XM_003135427.6|rna-XM_003135494.5|rna-XM_003360522.4|rna-XM_005673829.3|rna-XM_005673830.3|rna-XM_005673831.3|rna-XM_005674005.3|rna-XM_013986332.2|rna-XM_013986334.2|rna-XM_013986335.2|rna-XM_013986336.2|rna-XM_013986337.2|rna-XM_013986338.2|rna-XM_013986339.2|rna-XM_013986462.2|rna-XM_013986464.2|rna-XM_021080101.1|rna-XM_021080102.1|rna-XM_021080103.1|…
GO:0007034	vacuolar transport	BP	Level-3	26/1835	0	0	358/50187	0.00131254	0.00579884	rna-NM_001243593.1|rna-XM_003135463.6|rna-XM_005657877.3|rna-XM_013990973.2|rna-XM_013990974.2|rna-XM_013990975.2|rna-XM_013991044.2|rna-XM_013991045.2|rna-XM_021079480.1|rna-XM_021079925.1|rna-XM_021079926.1|rna-XM_021079927.1|rna-XM_021079928.1|rna-XM_021079929.1|rna-XM_021079930.1|rna-XM_021079931.1|rna-XM_021079932.1|rna-XM_021080833.1|rna-XM_021080835.1|rna-XM_021080836.1|rna-XM_021080837.1|…
GO:0016175	superoxide-generating NADPH oxidase activity	MF	Level-6	5/1835	0	0	19/50187	0.00131772	0.00581494	rna-NM_214043.2|rna-XM_003484140.3|rna-XM_021079609.1|rna-XM_021079610.1|rna-XM_021079611.1
GO:1990001	inhibition of cysteine-type endopeptidase activity involved in apoptotic process	BP	Level-10	5/1835	0	0	19/50187	0.00131772	0.00580814	rna-NM_001097436.1|rna-XM_021079365.1|rna-XM_021079366.1|rna-XM_021079367.1|rna-XM_021079368.1
GO:1901800	positive regulation of proteasomal protein catabolic process	BP	Level-10	29/1835	0	0	417/50187	0.0013363	0.00588314	rna-XM_001925732.6|rna-XM_001926907.5|rna-XM_003135348.5|rna-XM_003135480.4|rna-XM_003360411.4|rna-XM_003360469.4|rna-XM_003360470.4|rna-XM_005673954.3|rna-XM_005673955.3|rna-XM_005673956.3|rna-XM_005673957.3|rna-XM_005673958.3|rna-XM_005673959.3|rna-XM_005673960.3|rna-XM_005673961.3|rna-XM_005674003.2|rna-XM_005674004.2|rna-XM_013986381.2|rna-XM_013986382.2|rna-XM_013986383.2|rna-XM_013986385.2|…
GO:0009132	nucleoside diphosphate metabolic process	BP	Level-6	22/1835	0	0	283/50187	0.00135041	0.00593832	rna-NM_001099932.1|rna-NM_001143721.1|rna-XM_003135151.6|rna-XM_003135524.4|rna-XM_003360270.5|rna-XM_003484122.4|rna-XM_003484123.4|rna-XM_005673663.3|rna-XM_005673664.3|rna-XM_013986195.2|rna-XM_013990918.2|rna-XM_013990919.2|rna-XM_021079416.1|rna-XM_021079417.1|rna-XM_021079418.1|rna-XM_021079419.1|rna-XM_021079420.1|rna-XM_021079421.1|rna-XM_021079422.1|rna-XM_021079732.1|rna-XM_021079733.1|…
GO:0104004	cellular response to environmental stimulus	BP	Level-4	59/1835	0	0	1051/50187	0.00135738	0.00596203	rna-NM_001097434.1|rna-NM_001243634.1|rna-NM_001246203.1|rna-NM_214187.1|rna-XM_001925732.6|rna-XM_003360469.4|rna-XM_003360470.4|rna-XM_003484140.3|rna-XM_005673404.3|rna-XM_005673405.3|rna-XM_005673842.3|rna-XM_005673843.3|rna-XM_005673954.3|rna-XM_005673955.3|rna-XM_005673956.3|rna-XM_005673957.3|rna-XM_005673958.3|rna-XM_005673959.3|rna-XM_005673960.3|rna-XM_005673961.3|rna-XM_013985894.2|rna…
GO:0071214	cellular response to abiotic stimulus	BP	Level-4	59/1835	0	0	1051/50187	0.00135738	0.00595509	rna-NM_001097434.1|rna-NM_001243634.1|rna-NM_001246203.1|rna-NM_214187.1|rna-XM_001925732.6|rna-XM_003360469.4|rna-XM_003360470.4|rna-XM_003484140.3|rna-XM_005673404.3|rna-XM_005673405.3|rna-XM_005673842.3|rna-XM_005673843.3|rna-XM_005673954.3|rna-XM_005673955.3|rna-XM_005673956.3|rna-XM_005673957.3|rna-XM_005673958.3|rna-XM_005673959.3|rna-XM_005673960.3|rna-XM_005673961.3|rna-XM_013985894.2|rna…
GO:0004869	cysteine-type endopeptidase inhibitor activity	MF	Level-7	15/1835	0	0	159/50187	0.00135888	0.00595477	rna-NM_001097436.1|rna-XM_013985980.2|rna-XM_021079365.1|rna-XM_021079366.1|rna-XM_021079367.1|rna-XM_021079368.1|rna-XM_021080343.1|rna-XM_021080344.1|rna-XM_021080345.1|rna-XM_021080346.1|rna-XM_021080347.1|rna-XM_021080348.1|rna-XM_021080349.1|rna-XM_021080350.1|rna-XM_021080351.1
GO:0002757	immune response-activating signal transduction	BP	Level-4	58/1835	0	0	1029/50187	0.00135958	0.00595093	rna-NM_001097434.1|rna-NM_001113053.1|rna-NM_001128438.1|rna-NM_001243576.1|rna-NM_214187.1|rna-XM_003135490.4|rna-XM_005673404.3|rna-XM_005673405.3|rna-XM_005674035.3|rna-XM_005674036.3|rna-XM_005674040.3|rna-XM_013985894.2|rna-XM_013985895.2|rna-XM_013985896.2|rna-XM_013985980.2|rna-XM_013986571.2|rna-XM_021079370.1|rna-XM_021079371.1|rna-XM_021079505.1|rna-XM_021079506.1|rna-XM_021079507.1|rna…
GO:1901615	organic hydroxy compound metabolic process	BP	Level-4	65/1835	0	0	1185/50187	0.00137216	0.00599903	rna-NM_001001640.1|rna-NM_001037964.1|rna-NM_001160082.1|rna-NM_001167636.1|rna-NM_001167646.1|rna-XM_003135099.4|rna-XM_003135200.4|rna-XM_003135497.4|rna-XM_003135498.4|rna-XM_003360326.4|rna-XM_003360515.5|rna-XM_005657789.1|rna-XM_005657790.2|rna-XM_005657791.3|rna-XM_005657822.2|rna-XM_005657825.3|rna-XM_005657826.3|rna-XM_005657828.3|rna-XM_005657830.3|rna-XM_005657831.3|rna-XM_005673524.3|…
GO:0008484	sulfuric ester hydrolase activity	MF	Level-5	7/1835	0	0	41/50187	0.00139371	0.00608619	rna-XM_021079790.1|rna-XM_021079791.1|rna-XM_021080179.1|rna-XM_021080476.1|rna-XM_021080477.1|rna-XM_021080478.1|rna-XM_021080518.1
GO:0005243	gap junction channel activity	MF	Level-7	7/1835	0	0	41/50187	0.00139371	0.00607915	rna-XM_003135162.4|rna-XM_003135163.4|rna-XM_003135164.4|rna-XM_003135166.4|rna-XM_013986232.2|rna-XM_013986233.2|rna-XM_021080114.1
GO:0045591	positive regulation of regulatory T cell differentiation	BP	Level-10	7/1835	0	0	41/50187	0.00139371	0.00607213	rna-NM_001128438.1|rna-NM_214083.2|rna-XM_021079496.1|rna-XM_021079497.1|rna-XM_021079537.1|rna-XM_021079538.1|rna-XM_021079539.1
GO:0004089	carbonate dehydratase activity	MF	Level-6	7/1835	0	0	41/50187	0.00139371	0.00606513	rna-XM_003360235.4|rna-XM_005673450.3|rna-XM_021080138.1|rna-XM_021080141.1|rna-XM_021080142.1|rna-XM_021080143.1|rna-XM_021080144.1
GO:0061900	glial cell activation	BP	Level-4	12/1835	0	0	111/50187	0.00139895	0.00608092	rna-NM_001097434.1|rna-NM_214187.1|rna-XM_005673404.3|rna-XM_005673405.3|rna-XM_013985894.2|rna-XM_013985895.2|rna-XM_013985896.2|rna-XM_021079505.1|rna-XM_021079506.1|rna-XM_021079507.1|rna-XM_021079508.1|rna-XM_021079509.1
GO:0051957	positive regulation of amino acid transport	BP	Level-7	9/1835	0	0	67/50187	0.00141024	0.00612295	rna-NM_001123070.1|rna-NM_001286590.1|rna-XM_021079374.1|rna-XM_021079375.1|rna-XM_021079376.1|rna-XM_021079377.1|rna-XM_021079477.1|rna-XM_021080139.1|rna-XM_021080140.1
GO:0006091	generation of precursor metabolites and energy	BP	Level-4	55/1835	0	0	965/50187	0.00141729	0.00614648	rna-NM_001099932.1|rna-NM_001143721.1|rna-XM_003134959.6|rna-XM_003135201.3|rna-XM_003135339.5|rna-XM_003135497.4|rna-XM_003135498.4|rna-XM_003360244.4|rna-XM_003360441.5|rna-XM_003360515.5|rna-XM_005673663.3|rna-XM_005673664.3|rna-XM_005673906.2|rna-XM_005673907.3|rna-XM_013985959.2|rna-XM_013985960.2|rna-XM_013985961.2|rna-XM_013985962.2|rna-XM_013985963.2|rna-XM_013985964.2|rna-XM_013986195.2|…
GO:0045821	positive regulation of glycolytic process	BP	Level-7	11/1835	0	0	96/50187	0.00142793	0.00618552	rna-NM_001143721.1|rna-XM_005673663.3|rna-XM_005673664.3|rna-XM_013986195.2|rna-XM_021079416.1|rna-XM_021079417.1|rna-XM_021079418.1|rna-XM_021079419.1|rna-XM_021079420.1|rna-XM_021079421.1|rna-XM_021079422.1
GO:0050706	regulation of interleukin-1 beta secretion	BP	Level-7	11/1835	0	0	96/50187	0.00142793	0.00617843	rna-NM_214187.1|rna-XM_005673404.3|rna-XM_005673405.3|rna-XM_013985894.2|rna-XM_013985895.2|rna-XM_013985896.2|rna-XM_021079505.1|rna-XM_021079506.1|rna-XM_021079507.1|rna-XM_021079508.1|rna-XM_021079509.1
GO:0046907	intracellular transport	BP	Level-4	199/1835	0	0	4396/50187	0.00149069	0.00644258	rna-NM_001037964.1|rna-NM_001164003.1|rna-NM_001204283.1|rna-NM_001243576.1|rna-NM_001243593.1|rna-NM_001243671.1|rna-NM_001244747.1|rna-NM_001244809.1|rna-NM_001244865.1|rna-NM_001256365.1|rna-NM_214167.2|rna-XM_001925732.6|rna-XM_003135219.6|rna-XM_003135272.5|rna-XM_003135293.5|rna-XM_003135340.4|rna-XM_003135341.5|rna-XM_003135463.6|rna-XM_003135473.5|rna-XM_003135480.4|rna-XM_003360308.4|rna…
GO:0019400	alditol metabolic process	BP	Level-5	6/1835	0	0	30/50187	0.00149971	0.00647415	rna-XM_005673524.3|rna-XM_013986028.2|rna-XM_013986029.2|rna-XM_013986030.2|rna-XM_013986031.2|rna-XM_013986032.2
GO:0071437	invadopodium	CC	Level-5	6/1835	0	0	30/50187	0.00149971	0.00646675	rna-NM_001009578.1|rna-XM_003484140.3|rna-XM_013986219.2|rna-XM_021079609.1|rna-XM_021079610.1|rna-XM_021079611.1
GO:0043412	macromolecule modification	BP	Level-5	424/1835	0	0	10139/50187	0.00150483	0.00648142	rna-NM_001001860.1|rna-NM_001005155.2|rna-NM_001039748.2|rna-NM_001097433.1|rna-NM_001097434.1|rna-NM_001097436.1|rna-NM_001113053.1|rna-NM_001142668.1|rna-NM_001144119.1|rna-NM_001190293.1|rna-NM_001195366.1|rna-NM_001243023.1|rna-NM_001243488.1|rna-NM_001243489.1|rna-NM_001243576.1|rna-NM_001243703.1|rna-NM_001244081.1|rna-NM_001244094.1|rna-NM_001244594.1|rna-NM_213857.1|rna-NM_213906.1|rna-NM…
GO:1903580	positive regulation of ATP metabolic process	BP	Level-6	13/1835	0	0	128/50187	0.00151643	0.00652394	rna-NM_001044555.1|rna-NM_001143721.1|rna-XM_005673406.2|rna-XM_005673663.3|rna-XM_005673664.3|rna-XM_013986195.2|rna-XM_021079416.1|rna-XM_021079417.1|rna-XM_021079418.1|rna-XM_021079419.1|rna-XM_021079420.1|rna-XM_021079421.1|rna-XM_021079422.1
GO:0004385	guanylate kinase activity	MF	Level-7	10/1835	0	0	82/50187	0.00151954	0.00652985	rna-XM_003135151.6|rna-XM_003135524.4|rna-XM_003360270.5|rna-XM_003484122.4|rna-XM_003484123.4|rna-XM_013990918.2|rna-XM_013990919.2|rna-XM_021079732.1|rna-XM_021079733.1|rna-XM_021080526.1
GO:0044788	modulation by host of viral process	BP	Level-5	15/1835	0	0	161/50187	0.00152259	0.00653555	rna-XM_001925732.6|rna-XM_003360469.4|rna-XM_003360470.4|rna-XM_005673954.3|rna-XM_005673955.3|rna-XM_005673956.3|rna-XM_005673957.3|rna-XM_005673958.3|rna-XM_005673959.3|rna-XM_005673960.3|rna-XM_005673961.3|rna-XM_021080769.1|rna-XM_021080770.1|rna-XM_021080771.1|rna-XM_021080772.1
GO:0045211	postsynaptic membrane	CC	Level-6	42/1835	0	0	688/50187	0.00152785	0.00655067	rna-NM_001243282.1|rna-NM_001244107.1|rna-NM_001244109.1|rna-XM_003135151.6|rna-XM_003135356.5|rna-XM_003135462.3|rna-XM_003360251.5|rna-XM_003484122.4|rna-XM_003484123.4|rna-XM_005652652.3|rna-XM_005652653.3|rna-XM_005652654.3|rna-XM_005673457.3|rna-XM_013986398.2|rna-XM_013986486.2|rna-XM_013986506.2|rna-XM_013990918.2|rna-XM_013990919.2|rna-XM_021079379.1|rna-XM_021079732.1|rna-XM_021079733.1|…
GO:0006476	protein deacetylation	BP	Level-8	23/1835	0	0	305/50187	0.0015418	0.00660297	rna-NM_001244081.1|rna-NM_001244094.1|rna-XM_003134956.6|rna-XM_003135267.3|rna-XM_003360236.5|rna-XM_003360315.5|rna-XM_003360402.4|rna-XM_005657898.3|rna-XM_005673396.3|rna-XM_005673397.3|rna-XM_005673458.3|rna-XM_005673459.2|rna-XM_005673598.3|rna-XM_005673599.3|rna-XM_005673600.3|rna-XM_013985884.2|rna-XM_013985885.2|rna-XM_021080267.1|rna-XM_021080268.1|rna-XM_021080269.1|rna-XM_021080270.1|…
GO:0000786	nucleosome	CC	Level-4	9/1835	0	0	68/50187	0.0015477	0.0066207	rna-XM_003360255.5|rna-XM_003484099.2|rna-XM_013986049.2|rna-XM_021080442.1|rna-XM_021080443.1|rna-XM_021080445.1|rna-XM_021080446.1|rna-XM_021080529.1|rna-XM_021080615.1
GO:0060287	epithelial cilium movement involved in determination of left/right asymmetry	BP	Level-7	7/1835	0	0	42/50187	0.00157711	0.0067389	rna-XM_003134936.4|rna-XM_005673436.3|rna-XM_021079581.1|rna-XM_021079582.1|rna-XM_021079583.1|rna-XM_021079584.1|rna-XM_021079585.1
GO:0046486	glycerolipid metabolic process	BP	Level-5	69/1835	0	0	1283/50187	0.00159494	0.00680738	rna-NM_001038694.1|rna-NM_001160082.1|rna-XM_001927679.6|rna-XM_001928840.3|rna-XM_003135147.6|rna-XM_003135463.6|rna-XM_005657528.3|rna-XM_005673449.3|rna-XM_005673503.3|rna-XM_005673506.3|rna-XM_005673524.3|rna-XM_005673819.3|rna-XM_005673820.3|rna-XM_005673821.3|rna-XM_005673822.3|rna-XM_013985920.2|rna-XM_013985922.2|rna-XM_013985923.2|rna-XM_013986017.2|rna-XM_013986028.2|rna-XM_013986029.2|…
GO:0042364	water-soluble vitamin biosynthetic process	BP	Level-6	5/1835	0	0	20/50187	0.00159969	0.0068199	rna-NM_001077220.1|rna-XM_005673573.3|rna-XM_005673574.3|rna-XM_005673575.3|rna-XM_005673576.3
GO:1902916	positive regulation of protein polyubiquitination	BP	Level-11	5/1835	0	0	20/50187	0.00159969	0.00681221	rna-NM_001097436.1|rna-XM_021079365.1|rna-XM_021079366.1|rna-XM_021079367.1|rna-XM_021079368.1
GO:1903071	positive regulation of ER-associated ubiquitin-dependent protein catabolic process	BP	Level-8	5/1835	0	0	20/50187	0.00159969	0.00680453	rna-XM_003135480.4|rna-XM_005674003.2|rna-XM_005674004.2|rna-XM_021079672.1|rna-XM_021079831.1
GO:0046631	alpha-beta T cell activation	BP	Level-6	18/1835	0	0	214/50187	0.00160103	0.00680259	rna-NM_001128438.1|rna-XM_003135200.4|rna-XM_003135369.4|rna-XM_003484107.4|rna-XM_005673449.3|rna-XM_005673900.3|rna-XM_005673901.3|rna-XM_005673902.3|rna-XM_013990937.2|rna-XM_013990938.2|rna-XM_021079537.1|rna-XM_021079538.1|rna-XM_021079539.1|rna-XM_021080134.1|rna-XM_021080135.1|rna-XM_021080136.1|rna-XM_021080548.1|rna-XM_021080668.1
GO:0045088	regulation of innate immune response	BP	Level-6	62/1835	0	0	1126/50187	0.0016045	0.00680963	rna-NM_001078675.1|rna-NM_001097434.1|rna-NM_001097436.1|rna-NM_001113053.1|rna-NM_001243576.1|rna-NM_001244061.1|rna-NM_001246668.1|rna-NM_214187.1|rna-XM_003135490.4|rna-XM_003360509.4|rna-XM_005673404.3|rna-XM_005673405.3|rna-XM_005673594.3|rna-XM_005674035.3|rna-XM_005674036.3|rna-XM_005674040.3|rna-XM_005674051.3|rna-XM_013985894.2|rna-XM_013985895.2|rna-XM_013985896.2|rna-XM_013985980.2|rna…
GO:0006757	ATP generation from ADP	BP	Level-4	12/1835	0	0	113/50187	0.00160708	0.00681293	rna-NM_001099932.1|rna-NM_001143721.1|rna-XM_005673663.3|rna-XM_005673664.3|rna-XM_013986195.2|rna-XM_021079416.1|rna-XM_021079417.1|rna-XM_021079418.1|rna-XM_021079419.1|rna-XM_021079420.1|rna-XM_021079421.1|rna-XM_021079422.1
GO:0050931	pigment cell differentiation	BP	Level-5	15/1835	0	0	162/50187	0.00161045	0.00681954	rna-NM_001037964.1|rna-XM_005657822.2|rna-XM_005657825.3|rna-XM_005657826.3|rna-XM_005657828.3|rna-XM_005657830.3|rna-XM_005657831.3|rna-XM_013990922.2|rna-XM_021079568.1|rna-XM_021079569.1|rna-XM_021079570.1|rna-XM_021079571.1|rna-XM_021079572.1|rna-XM_021079573.1|rna-XM_021079575.1
GO:2001141	regulation of RNA biosynthetic process	BP	Level-7	459/1835	0	0	11064/50187	0.00162925	0.00689145	rna-NM_001001860.1|rna-NM_001005155.2|rna-NM_001037964.1|rna-NM_001039748.2|rna-NM_001044555.1|rna-NM_001077220.1|rna-NM_001097433.1|rna-NM_001097436.1|rna-NM_001113053.1|rna-NM_001113057.1|rna-NM_001128438.1|rna-NM_001185103.1|rna-NM_001190250.1|rna-NM_001195354.1|rna-NM_001243430.1|rna-NM_001243576.1|rna-NM_001243933.1|rna-NM_001244081.1|rna-NM_001244094.1|rna-NM_001244096.1|rna-NM_001244771.1|…
GO:0061217	regulation of mesonephros development	BP	Level-7	8/1835	0	0	55/50187	0.00163077	0.00689015	rna-NM_001001860.1|rna-XM_005673621.3|rna-XM_005673847.3|rna-XM_013986140.2|rna-XM_021079533.1|rna-XM_021079534.1|rna-XM_021079535.1|rna-XM_021079536.1
GO:0046710	GDP metabolic process	BP	Level-8	10/1835	0	0	83/50187	0.00164971	0.00696238	rna-XM_003135151.6|rna-XM_003135524.4|rna-XM_003360270.5|rna-XM_003484122.4|rna-XM_003484123.4|rna-XM_013990918.2|rna-XM_013990919.2|rna-XM_021079732.1|rna-XM_021079733.1|rna-XM_021080526.1
GO:0030813	positive regulation of nucleotide catabolic process	BP	Level-8	11/1835	0	0	98/50187	0.00165935	0.00699522	rna-NM_001143721.1|rna-XM_005673663.3|rna-XM_005673664.3|rna-XM_013986195.2|rna-XM_021079416.1|rna-XM_021079417.1|rna-XM_021079418.1|rna-XM_021079419.1|rna-XM_021079420.1|rna-XM_021079421.1|rna-XM_021079422.1
GO:1900543	negative regulation of purine nucleotide metabolic process	BP	Level-8	11/1835	0	0	98/50187	0.00165935	0.00698741	rna-NM_001143721.1|rna-XM_005673663.3|rna-XM_005673664.3|rna-XM_013986195.2|rna-XM_021079416.1|rna-XM_021079417.1|rna-XM_021079418.1|rna-XM_021079419.1|rna-XM_021079420.1|rna-XM_021079421.1|rna-XM_021079422.1
GO:0043029	T cell homeostasis	BP	Level-5	11/1835	0	0	98/50187	0.00165935	0.00697962	rna-NM_001128438.1|rna-XM_013986259.2|rna-XM_013986260.2|rna-XM_013986261.2|rna-XM_013986262.2|rna-XM_013986263.2|rna-XM_021079537.1|rna-XM_021079538.1|rna-XM_021079539.1|rna-XM_021080858.1|rna-XM_021080859.1
GO:2000112	regulation of cellular macromolecule biosynthetic process	BP	Level-7	500/1835	0	0	12142/50187	0.00166081	0.00697801	rna-NM_001001860.1|rna-NM_001005155.2|rna-NM_001031798.1|rna-NM_001037964.1|rna-NM_001039748.2|rna-NM_001044555.1|rna-NM_001077220.1|rna-NM_001097433.1|rna-NM_001097436.1|rna-NM_001113053.1|rna-NM_001113057.1|rna-NM_001128438.1|rna-NM_001142668.1|rna-NM_001185103.1|rna-NM_001190250.1|rna-NM_001195354.1|rna-NM_001204283.1|rna-NM_001243419.1|rna-NM_001243430.1|rna-NM_001243576.1|rna-NM_001243933.1|…
GO:0015631	tubulin binding	MF	Level-5	64/1835	0	0	1173/50187	0.00167506	0.00703003	rna-NM_001185103.1|rna-NM_001244980.1|rna-XM_001925732.6|rna-XM_003134936.4|rna-XM_003135055.5|rna-XM_003135318.5|rna-XM_003135427.6|rna-XM_003360315.5|rna-XM_003360469.4|rna-XM_003360470.4|rna-XM_005657908.3|rna-XM_005657925.3|rna-XM_005673436.3|rna-XM_005673598.3|rna-XM_005673599.3|rna-XM_005673600.3|rna-XM_005673830.3|rna-XM_005673831.3|rna-XM_005673954.3|rna-XM_005673955.3|rna-XM_005673956.3|…
GO:1903902	positive regulation of viral life cycle	BP	Level-6	16/1835	0	0	180/50187	0.00169138	0.00709066	rna-NM_001246203.1|rna-XM_001925732.6|rna-XM_003360469.4|rna-XM_003360470.4|rna-XM_005673954.3|rna-XM_005673955.3|rna-XM_005673956.3|rna-XM_005673957.3|rna-XM_005673958.3|rna-XM_005673959.3|rna-XM_005673960.3|rna-XM_005673961.3|rna-XM_021080769.1|rna-XM_021080770.1|rna-XM_021080771.1|rna-XM_021080772.1
GO:0032154	cleavage furrow	CC	Level-5	16/1835	0	0	180/50187	0.00169138	0.00708279	rna-XM_003135344.5|rna-XM_005673867.3|rna-XM_005673868.3|rna-XM_013986371.2|rna-XM_013986372.2|rna-XM_013986373.2|rna-XM_013986374.2|rna-XM_013986377.2|rna-XM_021080245.1|rna-XM_021080247.1|rna-XM_021080248.1|rna-XM_021080249.1|rna-XM_021080250.1|rna-XM_021080251.1|rna-XM_021080252.1|rna-XM_021080253.1
GO:0051580	regulation of neurotransmitter uptake	BP	Level-5	9/1835	0	0	69/50187	0.00169569	0.00709297	rna-XM_001927816.6|rna-XM_003360230.4|rna-XM_003360231.4|rna-XM_005673443.3|rna-XM_005673444.3|rna-XM_005673445.3|rna-XM_013985918.2|rna-XM_021079591.1|rna-XM_021079592.1
GO:0003729	mRNA binding	MF	Level-6	41/1835	0	0	671/50187	0.00169739	0.00709222	rna-NM_001244096.1|rna-NM_001246203.1|rna-XM_001925732.6|rna-XM_003135231.5|rna-XM_003135340.4|rna-XM_003135341.5|rna-XM_003360388.4|rna-XM_003360469.4|rna-XM_003360470.4|rna-XM_005673758.3|rna-XM_005673954.3|rna-XM_005673955.3|rna-XM_005673956.3|rna-XM_005673957.3|rna-XM_005673958.3|rna-XM_005673959.3|rna-XM_005673960.3|rna-XM_005673961.3|rna-XM_013986394.2|rna-XM_013986395.2|rna-XM_013986396.2|…
GO:0043067	regulation of programmed cell death	BP	Level-6	238/1835	0	0	5387/50187	0.00172937	0.00721781	rna-NM_001001860.1|rna-NM_001005155.2|rna-NM_001037964.1|rna-NM_001077220.1|rna-NM_001097436.1|rna-NM_001113053.1|rna-NM_001243576.1|rna-NM_001244771.1|rna-NM_001244827.1|rna-NM_001244828.1|rna-NM_001246203.1|rna-NM_001278767.1|rna-NM_213797.1|rna-NM_213857.1|rna-NM_214126.1|rna-NM_214314.2|rna-NM_214329.1|rna-XM_001925732.6|rna-XM_001925766.6|rna-XM_001926907.5|rna-XM_001927105.5|rna-XM_00192737…
GO:0035639	purine ribonucleoside triphosphate binding	MF	Level-5	84/1835	0	0	1632/50187	0.00175582	0.0073201	rna-NM_001099932.1|rna-NM_001141988.1|rna-NM_001143721.1|rna-NM_001243576.1|rna-NM_001243801.1|rna-NM_001244168.1|rna-NM_001244747.1|rna-NM_213900.1|rna-XM_001927439.5|rna-XM_001928719.5|rna-XM_003135200.4|rna-XM_003135301.4|rna-XM_003135344.5|rna-XM_003135473.5|rna-XM_003360334.4|rna-XM_005657788.1|rna-XM_005673419.3|rna-XM_005673420.3|rna-XM_005673422.3|rna-XM_005673423.3|rna-XM_005673424.3|rna…
GO:0043116	negative regulation of vascular permeability	BP	Level-5	7/1835	0	0	43/50187	0.00177876	0.00740756	rna-XM_005673836.3|rna-XM_005673837.3|rna-XM_013986340.1|rna-XM_013986341.2|rna-XM_021080789.1|rna-XM_021080790.1|rna-XM_021080791.1
GO:0045980	negative regulation of nucleotide metabolic process	BP	Level-7	11/1835	0	0	99/50187	0.00178604	0.00742969	rna-NM_001143721.1|rna-XM_005673663.3|rna-XM_005673664.3|rna-XM_013986195.2|rna-XM_021079416.1|rna-XM_021079417.1|rna-XM_021079418.1|rna-XM_021079419.1|rna-XM_021079420.1|rna-XM_021079421.1|rna-XM_021079422.1
GO:0010591	regulation of lamellipodium assembly	BP	Level-8	11/1835	0	0	99/50187	0.00178604	0.00742151	rna-XM_003135200.4|rna-XM_005674005.3|rna-XM_013990937.2|rna-XM_013990938.2|rna-XM_021080061.1|rna-XM_021080062.1|rna-XM_021080063.1|rna-XM_021080064.1|rna-XM_021080497.1|rna-XM_021080498.1|rna-XM_021080499.1
GO:0034644	cellular response to UV	BP	Level-7	22/1835	0	0	290/50187	0.00179655	0.00745696	rna-XM_001925732.6|rna-XM_003360469.4|rna-XM_003360470.4|rna-XM_005673954.3|rna-XM_005673955.3|rna-XM_005673956.3|rna-XM_005673957.3|rna-XM_005673958.3|rna-XM_005673959.3|rna-XM_005673960.3|rna-XM_005673961.3|rna-XM_013986357.2|rna-XM_013986358.2|rna-XM_021079950.1|rna-XM_021080156.1|rna-XM_021080769.1|rna-XM_021080770.1|rna-XM_021080771.1|rna-XM_021080772.1|rna-XM_021080803.1|rna-XM_021080804.1|…
GO:0006497	protein lipidation	BP	Level-7	23/1835	0	0	309/50187	0.00180208	0.00747169	rna-NM_001190293.1|rna-XM_003135195.6|rna-XM_003135365.5|rna-XM_003360439.3|rna-XM_013985920.2|rna-XM_013985922.2|rna-XM_013985923.2|rna-XM_013986108.2|rna-XM_013986109.2|rna-XM_013986110.2|rna-XM_013986111.2|rna-XM_021079650.1|rna-XM_021079651.1|rna-XM_021079652.1|rna-XM_021079699.1|rna-XM_021079700.1|rna-XM_021079701.1|rna-XM_021079702.1|rna-XM_021079703.1|rna-XM_021079704.1|rna-XM_021079754.1|…
GO:0021879	forebrain neuron differentiation	BP	Level-7	18/1835	0	0	217/50187	0.00184501	0.0076413	rna-XM_001925766.6|rna-XM_003135200.4|rna-XM_005673830.3|rna-XM_005673831.3|rna-XM_013986332.2|rna-XM_013986334.2|rna-XM_013986335.2|rna-XM_013986336.2|rna-XM_013986337.2|rna-XM_013986338.2|rna-XM_013986339.2|rna-XM_013990937.2|rna-XM_013990938.2|rna-XM_021080129.1|rna-XM_021080436.1|rna-XM_021080437.1|rna-XM_021080438.1|rna-XM_021080740.1
GO:0031331	positive regulation of cellular catabolic process	BP	Level-7	68/1835	0	0	1271/50187	0.0019344	0.00800275	rna-NM_001009578.1|rna-NM_001077220.1|rna-NM_001113053.1|rna-NM_001143721.1|rna-XM_001925732.6|rna-XM_001926907.5|rna-XM_003135083.5|rna-XM_003135291.6|rna-XM_003135348.5|rna-XM_003135480.4|rna-XM_003360311.4|rna-XM_003360315.5|rna-XM_003360411.4|rna-XM_003360469.4|rna-XM_003360470.4|rna-XM_005657812.3|rna-XM_005657813.3|rna-XM_005657908.3|rna-XM_005673573.3|rna-XM_005673574.3|rna-XM_005673575.3|…
GO:0034454	microtubule anchoring at centrosome	BP	Level-7	13/1835	0	0	132/50187	0.00194955	0.00805656	rna-XM_021080014.1|rna-XM_021080015.1|rna-XM_021080016.1|rna-XM_021080017.1|rna-XM_021080018.1|rna-XM_021080019.1|rna-XM_021080020.1|rna-XM_021080022.1|rna-XM_021080023.1|rna-XM_021080024.1|rna-XM_021080025.1|rna-XM_021080026.1|rna-XM_021080027.1
GO:0045197	establishment or maintenance of epithelial cell apical/basal polarity	BP	Level-6	12/1835	0	0	116/50187	0.0019665	0.00811773	rna-NM_001009578.1|rna-XM_003135151.6|rna-XM_003484122.4|rna-XM_003484123.4|rna-XM_013986219.2|rna-XM_013990916.2|rna-XM_013990917.2|rna-XM_013990918.2|rna-XM_013990919.2|rna-XM_021079531.1|rna-XM_021079732.1|rna-XM_021079733.1
GO:0005652	nuclear lamina	CC	Level-3	6/1835	0	0	32/50187	0.00200201	0.0082553	rna-XM_003360270.5|rna-XM_021080076.1|rna-XM_021080077.1|rna-XM_021080078.1|rna-XM_021080757.1|rna-XM_021080758.1
GO:0045019	negative regulation of nitric oxide biosynthetic process	BP	Level-7	6/1835	0	0	32/50187	0.00200201	0.00824629	rna-NM_001077220.1|rna-NM_001177925.1|rna-XM_005673573.3|rna-XM_005673574.3|rna-XM_005673575.3|rna-XM_005673576.3
GO:1904406	negative regulation of nitric oxide metabolic process	BP	Level-7	6/1835	0	0	32/50187	0.00200201	0.0082373	rna-NM_001077220.1|rna-NM_001177925.1|rna-XM_005673573.3|rna-XM_005673574.3|rna-XM_005673575.3|rna-XM_005673576.3
GO:0015459	potassium channel regulator activity	MF	Level-5	17/1835	0	0	201/50187	0.00201469	0.00828042	rna-XM_005673826.3|rna-XM_021080723.1|rna-XM_021080724.1|rna-XM_021080725.1|rna-XM_021080726.1|rna-XM_021080727.1|rna-XM_021080728.1|rna-XM_021080729.1|rna-XM_021080730.1|rna-XM_021080731.1|rna-XM_021080733.1|rna-XM_021080734.1|rna-XM_021080735.1|rna-XM_021080736.1|rna-XM_021080737.1|rna-XM_021080738.1|rna-XM_021080739.1
GO:0042417	dopamine metabolic process	BP	Level-6	9/1835	0	0	71/50187	0.00202563	0.00831633	rna-NM_001001640.1|rna-XM_003135200.4|rna-XM_005673569.1|rna-XM_005673847.3|rna-XM_013990937.2|rna-XM_013990938.2|rna-XM_021079503.1|rna-XM_021079504.1|rna-XM_021079532.1
GO:0000187	activation of MAPK activity	BP	Level-10	33/1835	0	0	512/50187	0.00209529	0.00859298	rna-NM_001113053.1|rna-NM_214126.1|rna-XM_003135490.4|rna-XM_005674035.3|rna-XM_005674036.3|rna-XM_005674040.3|rna-XM_013986547.2|rna-XM_013986571.2|rna-XM_021079370.1|rna-XM_021079371.1|rna-XM_021079668.1|rna-XM_021079669.1|rna-XM_021079670.1|rna-XM_021079671.1|rna-XM_021080675.1|rna-XM_021080676.1|rna-XM_021080677.1|rna-XM_021080678.1|rna-XM_021080679.1|rna-XM_021080680.1|rna-XM_021080681.1|rna…
GO:0030057	desmosome	CC	Level-6	10/1835	0	0	86/50187	0.0020953	0.00858368	rna-XM_005673748.3|rna-XM_013986275.2|rna-XM_013986276.2|rna-XM_013986277.2|rna-XM_013986278.2|rna-XM_013986279.2|rna-XM_021080028.1|rna-XM_021080029.1|rna-XM_021080030.1|rna-XM_021080031.1
GO:0042866	pyruvate biosynthetic process	BP	Level-8	12/1835	0	0	117/50187	0.00209999	0.00859357	rna-NM_001099932.1|rna-NM_001143721.1|rna-XM_005673663.3|rna-XM_005673664.3|rna-XM_013986195.2|rna-XM_021079416.1|rna-XM_021079417.1|rna-XM_021079418.1|rna-XM_021079419.1|rna-XM_021079420.1|rna-XM_021079421.1|rna-XM_021079422.1
GO:0003723	RNA binding	MF	Level-5	119/1835	0	0	2471/50187	0.0021126	0.00863581	rna-NM_001009578.1|rna-NM_001097434.1|rna-NM_001142668.1|rna-NM_001204283.1|rna-NM_001243671.1|rna-NM_001244096.1|rna-NM_001246203.1|rna-NM_214187.1|rna-NM_214387.1|rna-XM_001925732.6|rna-XM_001926794.6|rna-XM_003134956.6|rna-XM_003134980.6|rna-XM_003135077.5|rna-XM_003135101.4|rna-XM_003135126.3|rna-XM_003135127.3|rna-XM_003135231.5|rna-XM_003135295.5|rna-XM_003135340.4|rna-XM_003135341.5|rna-XM…
GO:0050982	detection of mechanical stimulus	BP	Level-5	15/1835	0	0	167/50187	0.00211579	0.00863947	rna-XM_001925732.6|rna-XM_003360469.4|rna-XM_003360470.4|rna-XM_005673954.3|rna-XM_005673955.3|rna-XM_005673956.3|rna-XM_005673957.3|rna-XM_005673958.3|rna-XM_005673959.3|rna-XM_005673960.3|rna-XM_005673961.3|rna-XM_021080769.1|rna-XM_021080770.1|rna-XM_021080771.1|rna-XM_021080772.1
GO:1903363	negative regulation of cellular protein catabolic process	BP	Level-8	19/1835	0	0	239/50187	0.00219437	0.00895066	rna-NM_001039748.2|rna-XM_003135463.6|rna-XM_005673712.3|rna-XM_005673713.3|rna-XM_013986235.2|rna-XM_013986236.2|rna-XM_013991044.2|rna-XM_013991045.2|rna-XM_021079577.1|rna-XM_021079950.1|rna-XM_021080833.1|rna-XM_021080835.1|rna-XM_021080836.1|rna-XM_021080837.1|rna-XM_021080838.1|rna-XM_021080839.1|rna-XM_021080840.1|rna-XM_021080841.1|rna-XM_021080842.1
GO:0051482	positive regulation of cytosolic calcium ion concentration involved in phospholipase C-activating G protein-coupled signaling pathway	BP	Level-11	9/1835	0	0	72/50187	0.00220876	0.00899962	rna-NM_001243677.1|rna-NM_001286590.1|rna-XM_005673737.3|rna-XM_013986253.2|rna-XM_013986254.2|rna-XM_013986256.2|rna-XM_021079477.1|rna-XM_021080213.1|rna-XM_021080214.1
GO:0050704	regulation of interleukin-1 secretion	BP	Level-6	11/1835	0	0	102/50187	0.00221415	0.00901186	rna-NM_214187.1|rna-XM_005673404.3|rna-XM_005673405.3|rna-XM_013985894.2|rna-XM_013985895.2|rna-XM_013985896.2|rna-XM_021079505.1|rna-XM_021079506.1|rna-XM_021079507.1|rna-XM_021079508.1|rna-XM_021079509.1
GO:0010799	regulation of peptidyl-threonine phosphorylation	BP	Level-9	14/1835	0	0	151/50187	0.00224059	0.00910964	rna-NM_001039748.2|rna-NM_001097459.1|rna-XM_003360334.4|rna-XM_005673712.3|rna-XM_005673713.3|rna-XM_005673829.3|rna-XM_013986186.2|rna-XM_013986187.2|rna-XM_013986188.2|rna-XM_013986189.2|rna-XM_013986235.2|rna-XM_013986236.2|rna-XM_021079577.1|rna-XM_021079752.1
GO:0000271	polysaccharide biosynthetic process	BP	Level-6	10/1835	0	0	87/50187	0.00226368	0.00919359	rna-XM_021079760.1|rna-XM_021079761.1|rna-XM_021079762.1|rna-XM_021079763.1|rna-XM_021079764.1|rna-XM_021079765.1|rna-XM_021079766.1|rna-XM_021079767.1|rna-XM_021079768.1|rna-XM_021079770.1
GO:0034767	positive regulation of ion transmembrane transport	BP	Level-7	36/1835	0	0	577/50187	0.00226759	0.00919957	rna-NM_001044555.1|rna-NM_001077220.1|rna-XM_003135179.5|rna-XM_003360334.4|rna-XM_003360515.5|rna-XM_005652652.3|rna-XM_005652653.3|rna-XM_005652654.3|rna-XM_005673406.2|rna-XM_005673573.3|rna-XM_005673574.3|rna-XM_005673575.3|rna-XM_005673576.3|rna-XM_005673826.3|rna-XM_013986186.2|rna-XM_013986187.2|rna-XM_013986188.2|rna-XM_013986189.2|rna-XM_021079752.1|rna-XM_021080723.1|rna-XM_021080724.1|…
GO:1903624	regulation of DNA catabolic process	BP	Level-7	6/1835	0	0	33/50187	0.00229629	0.00930601	rna-NM_001077220.1|rna-XM_005673573.3|rna-XM_005673574.3|rna-XM_005673575.3|rna-XM_005673576.3|rna-XM_021079475.1
GO:0061003	positive regulation of dendritic spine morphogenesis	BP	Level-9	13/1835	0	0	135/50187	0.00233732	0.00946215	rna-XM_003135260.5|rna-XM_003360270.5|rna-XM_005657883.3|rna-XM_005657884.3|rna-XM_005657885.3|rna-XM_005657888.3|rna-XM_005657890.3|rna-XM_013990972.2|rna-XM_021079936.1|rna-XM_021079937.1|rna-XM_021079938.1|rna-XM_021079939.1|rna-XM_021079940.1
GO:1903792	negative regulation of anion transport	BP	Level-7	11/1835	0	0	103/50187	0.00237406	0.00960056	rna-NM_001038694.1|rna-XM_003135462.3|rna-XM_005673819.3|rna-XM_005673820.3|rna-XM_005673821.3|rna-XM_005673822.3|rna-XM_005673847.3|rna-XM_013986330.2|rna-XM_013986486.2|rna-XM_021079540.1|rna-XM_021079541.1
GO:1902115	regulation of organelle assembly	BP	Level-6	44/1835	0	0	749/50187	0.00238328	0.00962753	rna-NM_001009578.1|rna-NM_001123177.1|rna-NM_001246668.1|rna-XM_003135124.6|rna-XM_003135463.6|rna-XM_005673594.3|rna-XM_005673650.3|rna-XM_005673884.3|rna-XM_005673885.3|rna-XM_005673887.3|rna-XM_005673897.3|rna-XM_013986114.1|rna-XM_013986219.2|rna-XM_013986402.2|rna-XM_013986403.2|rna-XM_013986404.2|rna-XM_013991044.2|rna-XM_013991045.2|rna-XM_021079378.1|rna-XM_021079831.1|rna-XM_021080224.1|…
GO:0065004	protein-DNA complex assembly	BP	Level-7	32/1835	0	0	496/50187	0.00238872	0.00963918	rna-XM_003134956.6|rna-XM_003135186.5|rna-XM_003135236.4|rna-XM_003360236.5|rna-XM_003360255.5|rna-XM_003360391.4|rna-XM_003484099.2|rna-XM_005673458.3|rna-XM_005673459.2|rna-XM_005673970.3|rna-XM_013986049.2|rna-XM_013986283.2|rna-XM_013986357.2|rna-XM_013986358.2|rna-XM_021079680.1|rna-XM_021079681.1|rna-XM_021079682.1|rna-XM_021079858.1|rna-XM_021079950.1|rna-XM_021079951.1|rna-XM_021079952.1|…
GO:1902911	protein kinase complex	CC	Level-6	23/1835	0	0	317/50187	0.00243634	0.00982086	rna-NM_001113053.1|rna-XM_003134959.6|rna-XM_003360486.4|rna-XM_003360487.4|rna-XM_005674035.3|rna-XM_005674036.3|rna-XM_005674040.3|rna-XM_013985959.2|rna-XM_013985960.2|rna-XM_013985961.2|rna-XM_013985962.2|rna-XM_013985963.2|rna-XM_013985964.2|rna-XM_013986571.2|rna-XM_021079370.1|rna-XM_021079371.1|rna-XM_021080649.1|rna-XM_021080650.1|rna-XM_021080651.1|rna-XM_021080652.1|rna-XM_021080653.1|…
GO:0042981	regulation of apoptotic process	BP	Level-7	234/1835	0	0	5327/50187	0.00247651	0.00997212	rna-NM_001001860.1|rna-NM_001005155.2|rna-NM_001037964.1|rna-NM_001077220.1|rna-NM_001097436.1|rna-NM_001113053.1|rna-NM_001243576.1|rna-NM_001244771.1|rna-NM_001244827.1|rna-NM_001244828.1|rna-NM_001246203.1|rna-NM_001278767.1|rna-NM_213797.1|rna-NM_213857.1|rna-NM_214126.1|rna-NM_214314.2|rna-NM_214329.1|rna-XM_001925732.6|rna-XM_001925766.6|rna-XM_001926907.5|rna-XM_001927105.5|rna-XM_00192737…
GO:0048791	calcium ion-regulated exocytosis of neurotransmitter	BP	Level-6	13/1835	0	0	136/50187	0.00247983	0.00997485	rna-XM_013986051.2|rna-XM_021079654.1|rna-XM_021079655.1|rna-XM_021079656.1|rna-XM_021079657.1|rna-XM_021079658.1|rna-XM_021079659.1|rna-XM_021079660.1|rna-XM_021079661.1|rna-XM_021079662.1|rna-XM_021079663.1|rna-XM_021079898.1|rna-XM_021079899.1
GO:0002064	epithelial cell development	BP	Level-5	41/1835	0	0	687/50187	0.00252609	0.0101501	rna-NM_001009578.1|rna-NM_001099934.1|rna-NM_001278767.1|rna-NM_214314.2|rna-XM_003360464.4|rna-XM_003484120.4|rna-XM_005658775.3|rna-XM_005673699.3|rna-XM_005673748.3|rna-XM_005673919.3|rna-XM_005673920.3|rna-XM_013986219.2|rna-XM_013986227.2|rna-XM_013986275.2|rna-XM_013986276.2|rna-XM_013986277.2|rna-XM_013986278.2|rna-XM_013986279.2|rna-XM_021079513.1|rna-XM_021079751.1|rna-XM_021080028.1|rna…
GO:0042158	lipoprotein biosynthetic process	BP	Level-6	23/1835	0	0	318/50187	0.00252753	0.0101451	rna-NM_001190293.1|rna-XM_003135195.6|rna-XM_003135365.5|rna-XM_003360439.3|rna-XM_013985920.2|rna-XM_013985922.2|rna-XM_013985923.2|rna-XM_013986108.2|rna-XM_013986109.2|rna-XM_013986110.2|rna-XM_013986111.2|rna-XM_021079650.1|rna-XM_021079651.1|rna-XM_021079652.1|rna-XM_021079699.1|rna-XM_021079700.1|rna-XM_021079701.1|rna-XM_021079702.1|rna-XM_021079703.1|rna-XM_021079704.1|rna-XM_021079754.1|…
GO:0002576	platelet degranulation	BP	Level-5	25/1835	0	0	357/50187	0.0025294	0.0101418	rna-NM_001044555.1|rna-NM_213857.1|rna-NM_214167.2|rna-XM_001925965.6|rna-XM_001928382.5|rna-XM_005657845.3|rna-XM_005673406.2|rna-XM_021079898.1|rna-XM_021079899.1|rna-XM_021080723.1|rna-XM_021080724.1|rna-XM_021080725.1|rna-XM_021080726.1|rna-XM_021080727.1|rna-XM_021080728.1|rna-XM_021080729.1|rna-XM_021080730.1|rna-XM_021080731.1|rna-XM_021080733.1|rna-XM_021080734.1|rna-XM_021080735.1|rna-XM…
GO:0051252	regulation of RNA metabolic process	BP	Level-6	488/1835	0	0	11896/50187	0.00257092	0.0102973	rna-NM_001001860.1|rna-NM_001005155.2|rna-NM_001037964.1|rna-NM_001039748.2|rna-NM_001044555.1|rna-NM_001077220.1|rna-NM_001097433.1|rna-NM_001097436.1|rna-NM_001113053.1|rna-NM_001113057.1|rna-NM_001128438.1|rna-NM_001142668.1|rna-NM_001144119.1|rna-NM_001185103.1|rna-NM_001190250.1|rna-NM_001195354.1|rna-NM_001243430.1|rna-NM_001243576.1|rna-NM_001243933.1|rna-NM_001244081.1|rna-NM_001244094.1|…
GO:2000389	regulation of neutrophil extravasation	BP	Level-7	6/1835	0	0	34/50187	0.00262196	0.0104906	rna-XM_003135466.4|rna-XM_003135467.4|rna-XM_013991048.2|rna-XM_013991049.2|rna-XM_021080510.1|rna-XM_021080511.1
GO:2000391	positive regulation of neutrophil extravasation	BP	Level-8	6/1835	0	0	34/50187	0.00262196	0.0104795	rna-XM_003135466.4|rna-XM_003135467.4|rna-XM_013991048.2|rna-XM_013991049.2|rna-XM_021080510.1|rna-XM_021080511.1
GO:0110111	negative regulation of animal organ morphogenesis	BP	Level-6	13/1835	0	0	137/50187	0.00262938	0.010498	rna-XM_003360264.4|rna-XM_003360265.4|rna-XM_003360266.4|rna-XM_005673559.3|rna-XM_013986055.1|rna-XM_013986056.2|rna-XM_013986057.2|rna-XM_021079594.1|rna-XM_021079595.1|rna-XM_021079596.1|rna-XM_021079597.1|rna-XM_021079598.1|rna-XM_021079599.1
GO:0006695	cholesterol biosynthetic process	BP	Level-7	10/1835	0	0	89/50187	0.002633	0.0105014	rna-NM_001167636.1|rna-NM_001167646.1|rna-XM_003360515.5|rna-XM_005657789.1|rna-XM_005657790.2|rna-XM_005657791.3|rna-XM_005673965.3|rna-XM_005673966.3|rna-XM_013990872.2|rna-XM_021080744.1
GO:1902653	secondary alcohol biosynthetic process	BP	Level-6	10/1835	0	0	89/50187	0.002633	0.0104903	rna-NM_001167636.1|rna-NM_001167646.1|rna-XM_003360515.5|rna-XM_005657789.1|rna-XM_005657790.2|rna-XM_005657791.3|rna-XM_005673965.3|rna-XM_005673966.3|rna-XM_013990872.2|rna-XM_021080744.1
GO:0043470	regulation of carbohydrate catabolic process	BP	Level-6	17/1835	0	0	207/50187	0.00267477	0.0106455	rna-NM_001039748.2|rna-NM_001143721.1|rna-XM_005673663.3|rna-XM_005673664.3|rna-XM_005673712.3|rna-XM_005673713.3|rna-XM_013986195.2|rna-XM_013986235.2|rna-XM_013986236.2|rna-XM_021079416.1|rna-XM_021079417.1|rna-XM_021079418.1|rna-XM_021079419.1|rna-XM_021079420.1|rna-XM_021079421.1|rna-XM_021079422.1|rna-XM_021079577.1
GO:0001656	metanephros development	BP	Level-6	17/1835	0	0	207/50187	0.00267477	0.0106342	rna-NM_001037964.1|rna-XM_005657822.2|rna-XM_005657825.3|rna-XM_005657826.3|rna-XM_005657828.3|rna-XM_005657830.3|rna-XM_005657831.3|rna-XM_005673847.3|rna-XM_013986449.2|rna-XM_013990922.2|rna-XM_021079568.1|rna-XM_021079569.1|rna-XM_021079570.1|rna-XM_021079571.1|rna-XM_021079572.1|rna-XM_021079573.1|rna-XM_021079575.1
GO:0046474	glycerophospholipid biosynthetic process	BP	Level-6	42/1835	0	0	711/50187	0.00268475	0.0106627	rna-XM_001927679.6|rna-XM_001928840.3|rna-XM_003135147.6|rna-XM_003135463.6|rna-XM_005657528.3|rna-XM_005673449.3|rna-XM_005673503.3|rna-XM_005673506.3|rna-XM_013985920.2|rna-XM_013985922.2|rna-XM_013985923.2|rna-XM_013986017.2|rna-XM_013990548.2|rna-XM_013991044.2|rna-XM_013991045.2|rna-XM_021079650.1|rna-XM_021079651.1|rna-XM_021079652.1|rna-XM_021079694.1|rna-XM_021079695.1|rna-XM_021079696.1|…
GO:0035088	establishment or maintenance of apical/basal cell polarity	BP	Level-5	12/1835	0	0	121/50187	0.00271012	0.0107521	rna-NM_001009578.1|rna-XM_003135151.6|rna-XM_003484122.4|rna-XM_003484123.4|rna-XM_013986219.2|rna-XM_013990916.2|rna-XM_013990917.2|rna-XM_013990918.2|rna-XM_013990919.2|rna-XM_021079531.1|rna-XM_021079732.1|rna-XM_021079733.1
GO:0061245	establishment or maintenance of bipolar cell polarity	BP	Level-4	12/1835	0	0	121/50187	0.00271012	0.0107408	rna-NM_001009578.1|rna-XM_003135151.6|rna-XM_003484122.4|rna-XM_003484123.4|rna-XM_013986219.2|rna-XM_013990916.2|rna-XM_013990917.2|rna-XM_013990918.2|rna-XM_013990919.2|rna-XM_021079531.1|rna-XM_021079732.1|rna-XM_021079733.1
GO:0019200	carbohydrate kinase activity	MF	Level-6	11/1835	0	0	105/50187	0.0027219	0.0107762	rna-NM_001143721.1|rna-XM_005673663.3|rna-XM_005673664.3|rna-XM_013986195.2|rna-XM_021079416.1|rna-XM_021079417.1|rna-XM_021079418.1|rna-XM_021079419.1|rna-XM_021079420.1|rna-XM_021079421.1|rna-XM_021079422.1
GO:0110149	regulation of biomineralization	BP	Level-4	27/1835	0	0	399/50187	0.00273234	0.0108062	rna-NM_001278767.1|rna-NM_213906.1|rna-XM_001927816.6|rna-XM_003134955.6|rna-XM_003360230.4|rna-XM_003360231.4|rna-XM_003360264.4|rna-XM_003360265.4|rna-XM_003360266.4|rna-XM_005673443.3|rna-XM_005673444.3|rna-XM_005673445.3|rna-XM_005673559.3|rna-XM_013985918.2|rna-XM_013985941.2|rna-XM_013986055.1|rna-XM_013986056.2|rna-XM_013986057.2|rna-XM_021079493.1|rna-XM_021079591.1|rna-XM_021079592.1|rna…
GO:0070167	regulation of biomineral tissue development	BP	Level-5	27/1835	0	0	399/50187	0.00273234	0.0107949	rna-NM_001278767.1|rna-NM_213906.1|rna-XM_001927816.6|rna-XM_003134955.6|rna-XM_003360230.4|rna-XM_003360231.4|rna-XM_003360264.4|rna-XM_003360265.4|rna-XM_003360266.4|rna-XM_005673443.3|rna-XM_005673444.3|rna-XM_005673445.3|rna-XM_005673559.3|rna-XM_013985918.2|rna-XM_013985941.2|rna-XM_013986055.1|rna-XM_013986056.2|rna-XM_013986057.2|rna-XM_021079493.1|rna-XM_021079591.1|rna-XM_021079592.1|rna…
[truncated: 522 more rows]

## Sheet: fst.Ko.enrich
layer1	layer2	layer3	ID	Input.number	Input.up.num	Input.down.num	Background.number	Pvalue	FDR	Input	Hyperlink
[truncated: 197 more rows]

[truncated: 10 more sheets: Bonferroni.anno_GO.list, Bonferroni.anno_GO_level2, Bonferroni.kegg.category, Bonferroni.ko_table, Bonferroni.pathway, fst.anno_GO_level2, fst.anno_GO.list, fst.kegg.category, fst.ko_table, fst.pathway]
