# Supplementary material for: Whole-Genome Resequencing-Based Selection-Signal and Association Analyses Prioritize Candidate Genes and Haplotypes for PRRS Resistance-Related Traits in Pigs
Source: Animals (Basel). 2026 Jul 17;16(14):2218. doi: 10.3390/ani16142218 (PMC13406021; doi:10.3390/ani16142218)
Supplement: Supplementary file 1 [file animals-16-02218-s001.zip › Supplementary_Table_S7_Haplotype_analysis.xlsx]

## Sheet: CheckMarkers-chr2-7408271-74222
#	Name	Position	ObsHET	PredHET	HWpval	%Geno	FamTrio	MendErr	MAF	Alleles	Rating
1	Chr010444.4_7408620	7408620	0.441	0.452	0.8832	100	0	0	0.346	C:T
2	Chr010444.4_7408675	7408675	0.441	0.452	0.8832	100	0	0	0.346	A:T
3	Chr010444.4_7409108	7409108	0.39	0.386	1	100	0	0	0.261	G:C
4	Chr010444.4_7409408	7409408	0.375	0.379	1	100	0	0	0.254	C:T
5	Chr010444.4_7409927	7409927	0.426	0.403	0.6729	100	0	0	0.279	G:C
6	Chr010444.4_7409999	7409999	0.382	0.403	0.6662	100	0	0	0.279	T:C
7	Chr010444.4_7410266	7410266	0.375	0.393	0.7149	100	0	0	0.268	A:G
8	Chr010444.4_7410290	7410290	0.378	0.388	0.8938	99.3	0	0	0.263	G:A
9	Chr010444.4_7410291	7410291	0.378	0.388	0.8938	99.3	0	0	0.263	G:T
10	Chr010444.4_7410561	7410561	0.375	0.435	0.146	100	0	0	0.32	T:C
11	Chr010444.4_7411359	7411359	0.331	0.471	0.0009	100	0	0	0.379	T:C	BAD
12	Chr010444.4_7411413	7411413	0.316	0.471	0.0002	100	0	0	0.379	A:G	BAD
13	Chr010444.4_7411428	7411428	0.353	0.432	0.0482	100	0	0	0.316	C:T
14	Chr010444.4_7411517	7411517	0.331	0.467	0.0011	100	0	0	0.371	A:T
15	Chr010444.4_7411572	7411572	0.368	0.443	0.0685	100	0	0	0.331	T:G
16	Chr010444.4_7411767	7411767	0.382	0.438	0.1864	100	0	0	0.324	G:A
17	Chr010444.4_7412044	7412044	0.346	0.471	0.0031	100	0	0	0.379	T:C
18	Chr010444.4_7412047	7412047	0.338	0.465	0.0024	100	0	0	0.368	C:T
19	Chr010444.4_7412120	7412120	0.382	0.438	0.1864	100	0	0	0.324	T:C
20	Chr010444.4_7412124	7412124	0.404	0.445	0.3556	100	0	0	0.335	A:G
21	Chr010444.4_7412134	7412134	0.338	0.469	0.0019	100	0	0	0.375	A:G
22	Chr010444.4_7412146	7412146	0.382	0.438	0.1864	100	0	0	0.324	G:A
23	Chr010444.4_7412399	7412399	0.39	0.445	0.1918	100	0	0	0.335	G:C
24	Chr010444.4_7412456	7412456	0.353	0.472	0.005	100	0	0	0.382	A:C
25	Chr010444.4_7412465	7412465	0.404	0.44	0.4218	100	0	0	0.327	T:G
26	Chr010444.4_7412547	7412547	0.404	0.44	0.4218	100	0	0	0.327	C:A
27	Chr010444.4_7412825	7412825	0.074	0.098	0.0735	100	0	0	0.051	C:A
28	Chr010444.4_7412852	7412852	0.074	0.098	0.0735	100	0	0	0.051	A:G
29	Chr010444.4_7412865	7412865	0.074	0.098	0.0735	100	0	0	0.051	T:C
30	Chr010444.4_7412917	7412917	0.074	0.098	0.0735	100	0	0	0.051	C:T
31	Chr010444.4_7413045	7413045	0.081	0.104	0.0977	100	0	0	0.055	C:T
32	Chr010444.4_7414016	7414016	0.397	0.5	0.0226	100	0	0	0.493	T:C
33	Chr010444.4_7414159	7414159	0.316	0.495	3.5873e-05	100	0	0	0.452	C:T	BAD
34	Chr010444.4_7414798	7414798	0.059	0.111	0.0005	100	0	0	0.059	C:T	BAD
35	Chr010444.4_7416580	7416580	0.074	0.098	0.0735	100	0	0	0.051	A:G
36	Chr010444.4_7416608	7416608	0.074	0.098	0.0735	100	0	0	0.051	A:G
37	Chr010444.4_7416901	7416901	0.074	0.098	0.0735	100	0	0	0.051	A:G
38	Chr010444.4_7417008	7417008	0.074	0.098	0.0735	100	0	0	0.051	A:G
39	Chr010444.4_7417996	7417996	0.081	0.104	0.0977	100	0	0	0.055	T:C
40	Chr010444.4_7419223	7419223	0.309	0.344	0.3228	100	0	0	0.221	G:A
41	Chr010444.4_7420018	7420018	0.037	0.106	4.3664e-06	98.5	0	0	0.056	G:C	BAD

## Sheet: Tagger-chr2-7408271-7422271
#captured 36 of 36 alleles at r^2 >= 0.8
#captured 100 percent of alleles with mean r^2 of 0.944
#using 8 Tag SNPs in 8 tests.
Allele	Best Test	r^2 w/test
Chr010444.4_7408620	Chr010444.4_7408675	0.968
Chr010444.4_7408675	Chr010444.4_7408675	1
Chr010444.4_7409108	Chr010444.4_7409927	0.875
Chr010444.4_7409408	Chr010444.4_7409927	0.805
Chr010444.4_7409927	Chr010444.4_7409927	1
Chr010444.4_7409999	Chr010444.4_7409927	0.892
Chr010444.4_7410266	Chr010444.4_7409927	0.839
Chr010444.4_7410290	Chr010444.4_7409927	0.855
Chr010444.4_7410291	Chr010444.4_7409927	0.855
Chr010444.4_7410561	Chr010444.4_7410561	1
Chr010444.4_7411428	Chr010444.4_7412124	0.855
Chr010444.4_7411517	Chr010444.4_7412047	0.953
Chr010444.4_7411572	Chr010444.4_7412124	0.918
Chr010444.4_7411767	Chr010444.4_7412124	0.951
Chr010444.4_7412044	Chr010444.4_7412047	0.954
Chr010444.4_7412047	Chr010444.4_7412047	1
Chr010444.4_7412120	Chr010444.4_7412124	0.951
Chr010444.4_7412124	Chr010444.4_7412124	1
Chr010444.4_7412134	Chr010444.4_7412047	0.938
Chr010444.4_7412146	Chr010444.4_7412124	0.951
Chr010444.4_7412399	Chr010444.4_7412124	0.871
Chr010444.4_7412456	Chr010444.4_7412047	0.878
Chr010444.4_7412465	Chr010444.4_7412124	0.902
Chr010444.4_7412547	Chr010444.4_7412124	0.902
Chr010444.4_7412825	Chr010444.4_7416608	1
Chr010444.4_7412852	Chr010444.4_7416608	1
Chr010444.4_7412865	Chr010444.4_7416608	1
Chr010444.4_7412917	Chr010444.4_7416608	1
Chr010444.4_7413045	Chr010444.4_7416608	0.93
Chr010444.4_7414016	Chr010444.4_7414016	1
Chr010444.4_7416580	Chr010444.4_7416608	1
Chr010444.4_7416608	Chr010444.4_7416608	1
Chr010444.4_7416901	Chr010444.4_7416608	1
Chr010444.4_7417008	Chr010444.4_7416608	1
Chr010444.4_7417996	Chr010444.4_7416608	0.93
Chr010444.4_7419223	Chr010444.4_7419223	1

## Sheet: checkmarkers-chr3-107488014-107
#	Name	Position	ObsHET	PredHET	HWpval	%Geno	FamTrio	MendErr	MAF	Alleles	Rating
1	Chr010445.4_107488114	107488114	0.426	0.472	0.3193	100	0	0	0.382	T:C
2	Chr010445.4_107488628	107488628	0.419	0.471	0.2553	100	0	0	0.379	G:A
3	Chr010445.4_107489445	107489445	0.132	0.149	0.4077	100	0	0	0.081	G:A
4	Chr010445.4_107489516	107489516	0.382	0.409	0.5454	100	0	0	0.287	C:T
5	Chr010445.4_107490631	107490631	0.404	0.471	0.1334	100	0	0	0.379	G:A
6	Chr010445.4_107490851	107490851	0.103	0.185	8.5598e-05	100	0	0	0.103	A:G	BAD
7	Chr010445.4_107491057	107491057	0.096	0.104	0.67	100	0	0	0.055	G:A
8	Chr010445.4_107491192	107491192	0.397	0.479	0.0634	100	0	0	0.397	T:C
9	Chr010445.4_107491330	107491330	0.351	0.485	0.002	98.5	0	0	0.414	C:T
10	Chr010445.4_107491557	107491557	0.198	0.436	1.4338e-09	96.3	0	0	0.321	G:A	BAD
11	Chr010445.4_107491942	107491942	0.111	0.192	0.0002	99.3	0	0	0.107	G:A	BAD
12	Chr010445.4_107492131	107492131	0.419	0.474	0.2245	100	0	0	0.386	C:A
13	Chr010445.4_107492251	107492251	0.088	0.111	0.1266	100	0	0	0.059	T:C
14	Chr010445.4_107492554	107492554	0.368	0.382	0.7784	100	0	0	0.257	T:C
15	Chr010445.4_107492665	107492665	0.419	0.471	0.2553	100	0	0	0.379	C:T
16	Chr010445.4_107493648	107493648	0.412	0.476	0.1525	100	0	0	0.39	C:T
17	Chr010445.4_107493775	107493775	0.28	0.461	1.3414e-05	97.1	0	0	0.36	G:A	BAD
18	Chr010445.4_107494963	107494963	0.418	0.471	0.2391	98.5	0	0	0.381	G:A
19	Chr010445.4_107495787	107495787	0.426	0.472	0.3193	100	0	0	0.382	A:C
20	Chr010445.4_107496263	107496263	0.346	0.386	0.2986	100	0	0	0.261	G:A
21	Chr010445.4_107496361	107496361	0.321	0.458	0.001	98.5	0	0	0.354	G:A	BAD
22	Chr010445.4_107496714	107496714	0.37	0.458	0.0376	99.3	0	0	0.356	A:G
23	Chr010445.4_107496793	107496793	0.388	0.46	0.097	98.5	0	0	0.358	G:A
24	Chr010445.4_107496811	107496811	0.385	0.458	0.088	99.3	0	0	0.356	A:G
25	Chr010445.4_107496846	107496846	0.103	0.185	8.5598e-05	100	0	0	0.103	C:A	BAD
26	Chr010445.4_107496854	107496854	0.356	0.458	0.0142	99.3	0	0	0.356	A:G
27	Chr010445.4_107497475	107497475	0.397	0.465	0.1184	100	0	0	0.368	C:T
28	Chr010445.4_107497820	107497820	0.088	0.111	0.1266	100	0	0	0.059	T:C
29	Chr010445.4_107498334	107498334	0.412	0.469	0.2008	100	0	0	0.375	T:C
30	Chr010445.4_107498760	107498760	0.088	0.185	4.1224e-06	100	0	0	0.103	G:A	BAD
31	Chr010445.4_107498800	107498800	0.338	0.36	0.6002	100	0	0	0.235	C:T
32	Chr010445.4_107498814	107498814	0.382	0.403	0.6662	100	0	0	0.279	C:T
33	Chr010445.4_107498840	107498840	0.375	0.399	0.5804	100	0	0	0.276	G:T
34	Chr010445.4_107499025	107499025	0.412	0.469	0.2008	100	0	0	0.375	T:C
35	Chr010445.4_107499136	107499136	0.341	0.377	0.3499	99.3	0	0	0.252	G:A
36	Chr010445.4_107499261	107499261	0.252	0.369	0.0007	99.3	0	0	0.244	T:A	BAD
37	Chr010445.4_107499287	107499287	0.237	0.346	0.001	99.3	0	0	0.222	T:A	BAD
38	Chr010445.4_107499298	107499298	0.259	0.35	0.0068	99.3	0	0	0.226	A:G
39	Chr010445.4_107499319	107499319	0.254	0.364	0.0014	98.5	0	0	0.239	T:A
40	Chr010445.4_107499356	107499356	0.096	0.104	0.67	100	0	0	0.055	C:T
41	Chr010445.4_107499410	107499410	0.296	0.391	0.0097	99.3	0	0	0.267	C:T
42	Chr010445.4_107499431	107499431	0.272	0.393	0.0009	100	0	0	0.268	T:C	BAD
43	Chr010445.4_107499469	107499469	0.045	0.152	1.461e-08	97.8	0	0	0.083	C:G	BAD
44	Chr010445.4_107499485	107499485	0.224	0.393	3.0675e-06	98.5	0	0	0.269	A:G	BAD
45	Chr010445.4_107499515	107499515	0.031	0.13	1.2904e-08	94.9	0	0	0.07	G:A	BAD
46	Chr010445.4_107499731	107499731	0.096	0.179	4.486e-05	100	0	0	0.099	C:T	BAD
47	Chr010445.4_107499745	107499745	0.382	0.469	0.0446	100	0	0	0.375	G:C
48	Chr010445.4_107499839	107499839	0.353	0.438	0.0363	100	0	0	0.324	C:A
49	Chr010445.4_107500013	107500013	0.39	0.399	0.8993	100	0	0	0.276	A:C

## Sheet: Tagger-chr3-107488014-107500014
#captured 35 of 35 alleles at r^2 >= 0.8
#captured 100 percent of alleles with mean r^2 of 0.932
#using 8 Tag SNPs in 8 tests.
Allele	Best Test	r^2 w/test
Chr010445.4_107488114	Chr010445.4_107492131	0.954
Chr010445.4_107488628	Chr010445.4_107492131	0.969
Chr010445.4_107489445	Chr010445.4_107489445	1
Chr010445.4_107489516	Chr010445.4_107500013	0.911
Chr010445.4_107490631	Chr010445.4_107492131	0.939
Chr010445.4_107491057	Chr010445.4_107497820	0.934
Chr010445.4_107491192	Chr010445.4_107492131	0.924
Chr010445.4_107491330	Chr010445.4_107492131	0.839
Chr010445.4_107492131	Chr010445.4_107492131	1
Chr010445.4_107492251	Chr010445.4_107497820	0.871
Chr010445.4_107492554	Chr010445.4_107500013	0.874
Chr010445.4_107492665	Chr010445.4_107492131	0.969
Chr010445.4_107493648	Chr010445.4_107492131	0.954
Chr010445.4_107494963	Chr010445.4_107492131	0.984
Chr010445.4_107495787	Chr010445.4_107492131	0.985
Chr010445.4_107496263	Chr010445.4_107498800	0.834
Chr010445.4_107496714	Chr010445.4_107492131	0.864
Chr010445.4_107496793	Chr010445.4_107492131	0.908
Chr010445.4_107496811	Chr010445.4_107492131	0.895
Chr010445.4_107496854	Chr010445.4_107492131	0.85
Chr010445.4_107497475	Chr010445.4_107492131	0.925
Chr010445.4_107497820	Chr010445.4_107497820	1
Chr010445.4_107498334	Chr010445.4_107492131	0.954
Chr010445.4_107498800	Chr010445.4_107498800	1
Chr010445.4_107498814	Chr010445.4_107500013	0.91
Chr010445.4_107498840	Chr010445.4_107500013	0.927
Chr010445.4_107499025	Chr010445.4_107492131	0.954
Chr010445.4_107499136	Chr010445.4_107500013	0.835
Chr010445.4_107499298	Chr010445.4_107499298	1
Chr010445.4_107499319	Chr010445.4_107499298	0.82
Chr010445.4_107499356	Chr010445.4_107497820	0.934
Chr010445.4_107499410	Chr010445.4_107499410	1
Chr010445.4_107499745	Chr010445.4_107492131	0.893
Chr010445.4_107499839	Chr010445.4_107499839	1
Chr010445.4_107500013	Chr010445.4_107500013	1

## Sheet: checkmarker-chr8-37839274-37849
#	Name	Position	ObsHET	PredHET	HWpval	%Geno	FamTrio	MendErr	MAF	Alleles	Rating
1	Chr010450.4_37839316	37839316	0.316	0.348	0.3831	100	0	0	0.224	A:G
2	Chr010450.4_37839340	37839340	0.316	0.348	0.3831	100	0	0	0.224	C:T
3	Chr010450.4_37839750	37839750	0.324	0.352	0.4497	100	0	0	0.228	A:G
4	Chr010450.4_37839870	37839870	0.316	0.348	0.3831	100	0	0	0.224	A:G
5	Chr010450.4_37840162	37840162	0.309	0.344	0.3228	100	0	0	0.221	C:T
6	Chr010450.4_37840232	37840232	0.316	0.348	0.3831	100	0	0	0.224	T:A
7	Chr010450.4_37840277	37840277	0.316	0.356	0.2684	100	0	0	0.232	C:T
8	Chr010450.4_37840443	37840443	0.331	0.356	0.5223	100	0	0	0.232	C:T
9	Chr010450.4_37841286	37841286	0.294	0.336	0.2213	100	0	0	0.213	C:T
10	Chr010450.4_37841979	37841979	0.308	0.345	0.3022	97.8	0	0	0.222	A:G
11	Chr010450.4_37842030	37842030	0.299	0.339	0.24	98.5	0	0	0.216	A:G
12	Chr010450.4_37842652	37842652	0.331	0.356	0.5223	100	0	0	0.232	T:C
13	Chr010450.4_37842806	37842806	0.294	0.344	0.1431	100	0	0	0.221	G:C
14	Chr010450.4_37843307	37843307	0.331	0.356	0.5223	100	0	0	0.232	G:A
15	Chr010450.4_37843316	37843316	0.338	0.36	0.6002	100	0	0	0.235	C:G
16	Chr010450.4_37843335	37843335	0.324	0.352	0.4497	100	0	0	0.228	G:A
17	Chr010450.4_37843426	37843426	0.324	0.352	0.4497	100	0	0	0.228	C:T
18	Chr010450.4_37843686	37843686	0.324	0.352	0.4497	100	0	0	0.228	A:G
19	Chr010450.4_37843715	37843715	0.331	0.364	0.3844	100	0	0	0.239	G:C
20	Chr010450.4_37843974	37843974	0.287	0.331	0.18	100	0	0	0.21	T:G
21	Chr010450.4_37844274	37844274	0.188	0.271	0.0026	97.8	0	0	0.162	T:A
22	Chr010450.4_37844397	37844397	0.287	0.331	0.18	100	0	0	0.21	A:T
23	Chr010450.4_37844581	37844581	0.324	0.352	0.4497	100	0	0	0.228	C:T
24	Chr010450.4_37844700	37844700	0.331	0.348	0.6954	100	0	0	0.224	A:G
25	Chr010450.4_37844764	37844764	0.338	0.36	0.6002	100	0	0	0.235	A:G
26	Chr010450.4_37844771	37844771	0.324	0.352	0.4497	100	0	0	0.228	G:A
27	Chr010450.4_37845277	37845277	0.316	0.348	0.3831	100	0	0	0.224	G:A
28	Chr010450.4_37845382	37845382	0.316	0.348	0.3831	100	0	0	0.224	C:G
29	Chr010450.4_37847417	37847417	0.449	0.435	0.9112	100	0	0	0.32	G:A
30	Chr010450.4_37847803	37847803	0.316	0.348	0.3831	100	0	0	0.224	C:T
31	Chr010450.4_37848169	37848169	0.316	0.348	0.3831	100	0	0	0.224	C:T
32	Chr010450.4_37848180	37848180	0.331	0.356	0.5223	100	0	0	0.232	A:G
33	Chr010450.4_37848389	37848389	0.162	0.173	0.6846	100	0	0	0.096	G:A
34	Chr010450.4_37848638	37848638	0.279	0.3	0.5556	100	0	0	0.184	C:T
35	Chr010450.4_37849123	37849123	0.309	0.344	0.3228	100	0	0	0.221	C:T
36	Chr010450.4_37849153	37849153	0.132	0.161	0.1325	100	0	0	0.088	G:A

## Sheet: Tagger-chr8-37839274-37849274
#captured 36 of 36 alleles at r^2 >= 0.8
#captured 100 percent of alleles with mean r^2 of 0.961
#using 6 Tag SNPs in 6 tests.
Allele	Best Test	r^2 w/test
Chr010450.4_37839316	Chr010450.4_37843686	0.979
Chr010450.4_37839340	Chr010450.4_37843686	0.979
Chr010450.4_37839750	Chr010450.4_37843686	0.918
Chr010450.4_37839870	Chr010450.4_37843686	0.979
Chr010450.4_37840162	Chr010450.4_37843686	0.959
Chr010450.4_37840232	Chr010450.4_37843686	0.979
Chr010450.4_37840277	Chr010450.4_37843686	0.898
Chr010450.4_37840443	Chr010450.4_37843686	0.898
Chr010450.4_37841286	Chr010450.4_37843686	0.918
Chr010450.4_37841979	Chr010450.4_37843686	1
Chr010450.4_37842030	Chr010450.4_37843686	0.915
Chr010450.4_37842652	Chr010450.4_37843686	0.938
Chr010450.4_37842806	Chr010450.4_37843686	0.917
Chr010450.4_37843307	Chr010450.4_37843686	0.938
Chr010450.4_37843316	Chr010450.4_37843686	0.96
Chr010450.4_37843335	Chr010450.4_37843686	1
Chr010450.4_37843426	Chr010450.4_37843686	1
Chr010450.4_37843686	Chr010450.4_37843686	1
Chr010450.4_37843715	Chr010450.4_37843686	0.94
Chr010450.4_37843974	Chr010450.4_37843686	0.898
Chr010450.4_37844274	Chr010450.4_37844274	1
Chr010450.4_37844397	Chr010450.4_37843686	0.816
Chr010450.4_37844581	Chr010450.4_37843686	1
Chr010450.4_37844700	Chr010450.4_37843686	0.979
Chr010450.4_37844764	Chr010450.4_37843686	0.96
Chr010450.4_37844771	Chr010450.4_37843686	1
Chr010450.4_37845277	Chr010450.4_37843686	0.979
Chr010450.4_37845382	Chr010450.4_37843686	0.979
Chr010450.4_37847417	Chr010450.4_37847417	1
Chr010450.4_37847803	Chr010450.4_37843686	0.979
Chr010450.4_37848169	Chr010450.4_37843686	0.979
Chr010450.4_37848180	Chr010450.4_37843686	0.938
Chr010450.4_37848389	Chr010450.4_37848389	1
Chr010450.4_37848638	Chr010450.4_37848638	1
Chr010450.4_37849123	Chr010450.4_37843686	0.959
Chr010450.4_37849153	Chr010450.4_37849153	1

## Sheet: checkmarkers-chr9-93662594-9369
#	Name	Position	ObsHET	PredHET	HWpval	%Geno	FamTrio	MendErr	MAF	Alleles	Rating
1	Chr010451.4_93664398	93664398	0.412	0.469	0.2008	100	0	0	0.375	C:T
2	Chr010451.4_93666377	93666377	0.412	0.489	0.086	100	0	0	0.426	G:A
3	Chr010451.4_93667192	93667192	0.375	0.48	0.0153	100	0	0	0.401	C:T
4	Chr010451.4_93667407	93667407	0.331	0.364	0.3844	100	0	0	0.239	G:T
5	Chr010451.4_93669266	93669266	0.419	0.467	0.2916	100	0	0	0.371	G:A
6	Chr010451.4_93676324	93676324	0.331	0.364	0.3844	100	0	0	0.239	G:C
7	Chr010451.4_93676403	93676403	0.404	0.463	0.1822	100	0	0	0.364	T:C
8	Chr010451.4_93676490	93676490	0.419	0.467	0.2916	100	0	0	0.371	A:G
9	Chr010451.4_93681404	93681404	0.382	0.469	0.0446	100	0	0	0.375	T:C
10	Chr010451.4_93682508	93682508	0.382	0.461	0.0653	100	0	0	0.36	A:C
11	Chr010451.4_93686712	93686712	0.415	0.466	0.252	99.3	0	0	0.37	A:G
12	Chr010451.4_93689848	93689848	0.235	0.476	5.5226e-09	100	0	0	0.39	G:A	BAD
13	Chr010451.4_93690147	93690147	0.412	0.465	0.2323	100	0	0	0.368	G:A
14	Chr010451.4_93691628	93691628	0.404	0.463	0.1822	100	0	0	0.364	G:A
15	Chr010451.4_93692745	93692745	0.456	0.457	1	100	0	0	0.353	A:G

## Sheet: Tagger-chr9-93662594-93694594
#captured 14 of 14 alleles at r^2 >= 0.8
#captured 100 percent of alleles with mean r^2 of 0.962
#using 4 Tag SNPs in 4 tests.
Allele	Best Test	r^2 w/test
Chr010451.4_93664398	Chr010451.4_93686712	0.968
Chr010451.4_93666377	Chr010451.4_93667192	0.899
Chr010451.4_93667192	Chr010451.4_93667192	1
Chr010451.4_93667407	Chr010451.4_93676324	1
Chr010451.4_93669266	Chr010451.4_93686712	0.984
Chr010451.4_93676324	Chr010451.4_93676324	1
Chr010451.4_93676403	Chr010451.4_93686712	0.953
Chr010451.4_93676490	Chr010451.4_93686712	0.984
Chr010451.4_93681404	Chr010451.4_93686712	0.875
Chr010451.4_93682508	Chr010451.4_93686712	0.907
Chr010451.4_93686712	Chr010451.4_93686712	1
Chr010451.4_93690147	Chr010451.4_93686712	0.969
Chr010451.4_93691628	Chr010451.4_93686712	0.922
Chr010451.4_93692745	Chr010451.4_93692745	1

## Sheet: checkmarkers-chr18-19760716-197
#	Name	Position	ObsHET	PredHET	HWpval	%Geno	FamTrio	MendErr	MAF	Alleles	Rating
1	Chr010460.4_19761933	19761933	0.066	0.202	1.2676e-09	100	0	0	0.114	C:A	BAD
2	Chr010460.4_19762511	19762511	0.154	0.142	0.867	100	0	0	0.077	C:T
3	Chr010460.4_19763107	19763107	0.154	0.142	0.867	100	0	0	0.077	G:A
4	Chr010460.4_19764733	19764733	0.14	0.155	0.4715	100	0	0	0.085	C:G
5	Chr010460.4_19764889	19764889	0.375	0.497	0.0061	100	0	0	0.46	G:A
6	Chr010460.4_19765045	19765045	0.132	0.124	1	100	0	0	0.066	C:T
7	Chr010460.4_19765808	19765808	0.132	0.124	1	100	0	0	0.066	T:C
8	Chr010460.4_19766066	19766066	0.368	0.465	0.0217	100	0	0	0.368	G:C
9	Chr010460.4_19766366	19766366	0.051	0.179	7.077e-10	100	0	0	0.099	G:T	BAD
10	Chr010460.4_19767313	19767313	0.132	0.124	1	100	0	0	0.066	G:A
11	Chr010460.4_19768879	19768879	0.375	0.497	0.0061	100	0	0	0.46	G:A
12	Chr010460.4_19775321	19775321	0.066	0.202	1.2676e-09	100	0	0	0.114	A:G	BAD
13	Chr010460.4_19776027	19776027	0.449	0.459	0.9008	100	0	0	0.357	C:T
14	Chr010460.4_19777347	19777347	0.125	0.13	0.9818	100	0	0	0.07	G:A
15	Chr010460.4_19780392	19780392	0.103	0.291	5.1818e-11	100	0	0	0.176	T:C	BAD
16	Chr010460.4_19780402	19780402	0.125	0.276	4.7004e-08	100	0	0	0.165	G:A	BAD
17	Chr010460.4_19780629	19780629	0.11	0.13	0.2441	100	0	0	0.07	C:T
18	Chr010460.4_19780666	19780666	0.059	0.185	2.4128e-09	100	0	0	0.103	T:G	BAD
19	Chr010460.4_19780998	19780998	0.449	0.463	0.8205	100	0	0	0.364	A:G
20	Chr010460.4_19781636	19781636	0.449	0.463	0.8205	100	0	0	0.364	A:C
21	Chr010460.4_19781842	19781842	0.441	0.465	0.6459	100	0	0	0.368	G:A
22	Chr010460.4_19781975	19781975	0.441	0.465	0.6459	100	0	0	0.368	C:A
23	Chr010460.4_19782103	19782103	0.441	0.465	0.6459	100	0	0	0.368	C:T
24	Chr010460.4_19782143	19782143	0.449	0.463	0.8205	100	0	0	0.364	G:A
25	Chr010460.4_19782393	19782393	0.382	0.496	0.0106	100	0	0	0.456	G:A

## Sheet: Tagger-chr18-19760716-19782716
#captured 19 of 19 alleles at r^2 >= 0.8
#captured 100 percent of alleles with mean r^2 of 0.974
#using 7 Tag SNPs in 7 tests.
Allele	Best Test	r^2 w/test
Chr010460.4_19762511	Chr010460.4_19763107	0.899
Chr010460.4_19763107	Chr010460.4_19763107	1
Chr010460.4_19764733	Chr010460.4_19764733	1
Chr010460.4_19764889	Chr010460.4_19764889	1
Chr010460.4_19765045	Chr010460.4_19777347	0.944
Chr010460.4_19765808	Chr010460.4_19777347	0.944
Chr010460.4_19766066	Chr010460.4_19766066	1
Chr010460.4_19767313	Chr010460.4_19777347	0.944
Chr010460.4_19768879	Chr010460.4_19764889	0.941
Chr010460.4_19776027	Chr010460.4_19781842	0.953
Chr010460.4_19777347	Chr010460.4_19777347	1
Chr010460.4_19780629	Chr010460.4_19780629	1
Chr010460.4_19780998	Chr010460.4_19781842	0.984
Chr010460.4_19781636	Chr010460.4_19781842	0.984
Chr010460.4_19781842	Chr010460.4_19781842	1
Chr010460.4_19781975	Chr010460.4_19781842	0.969
Chr010460.4_19782103	Chr010460.4_19781842	1
Chr010460.4_19782143	Chr010460.4_19781842	0.984
Chr010460.4_19782393	Chr010460.4_19764889	0.956
