# Supplementary material for: Whole-Genome Resequencing-Based Selection-Signal and Association Analyses Prioritize Candidate Genes and Haplotypes for PRRS Resistance-Related Traits in Pigs
Source: Animals (Basel). 2026 Jul 17;16(14):2218. doi: 10.3390/ani16142218 (PMC13406021; doi:10.3390/ani16142218)
Supplement: Supplementary file 1 [file animals-16-02218-s001.zip › Supplementary_Table_S8_Public_transcriptomic_validation.xlsx]

## Sheet: S4_candidate_genes
gene	category	ncbi_gene_ids	ensembl_gene_ids_from_Sscrofa11_1_v113	note
NFXL1	selection_signal;GWAS	100518499	ENSSSCG00000008816
NIPAL1	selection_signal	100520441;100738447	ENSSSCG00000037950
CHIC2	selection_signal	100524031	ENSSSCG00000032645
LOC100623351	selection_signal	100623351
LOC100513671	selection_signal	100513671
LOC100513484	selection_signal	100513484
CENPC	selection_signal	100737668	ENSSSCG00000008921
STAP1	selection_signal	100525760	ENSSSCG00000008923
UBA6	selection_signal	100512547	ENSSSCG00000008924
GNRHR	selection_signal	397515
LOC100512727	selection_signal	100512727
PYGM	GWAS	733659	ENSSSCG00000013022
UIMC1	GWAS	100037949	ENSSSCG00000022508
SPAST	GWAS	396584	ENSSSCG00000008517
NTF4	GWAS	100511085	ENSSSCG00000003160
KIAA1324L	GWAS	100523199	ENSSSCG00000015394	KIAA1324L may appear as ELAPOR2 in current NCBI/Ensembl annotations.
FLNC	GWAS	100518997	ENSSSCG00000016578
ENOX2	GWAS	100525626	ENSSSCG00000012663

## Sheet: S4_dataset_metadata
dataset	sample_type	matrix_or_result_type	article_title	pmid	doi	article_url	geo_url
GSE174494	in vivo infected and bystander porcine alveolar macrophages (PAM)	author differential-expression tables	Porcine Reproductive and Respiratory Syndrome Virus Infection Upregulates Negative Immune Regulators and T-Cell Exhaustion Markers	34379512	10.1128/JVI.01052-21	https://doi.org/10.1128/JVI.01052-21	https://www.ncbi.nlm.nih.gov/geo/query/acc.cgi?acc=GSE174494
GSE89331	porcine alveolar macrophages (PAM), PRRSV and IFN-alpha time course	RPKM and count values from GEO RAW supplementary files	Transcriptome Analysis Reveals Dynamic Gene Expression Profiles in Porcine Alveolar Macrophages in Response to the Chinese Highly Pathogenic Porcine Reproductive and Respiratory Syndrome Virus	29854728	10.1155/2018/1538127	https://doi.org/10.1155/2018/1538127	https://www.ncbi.nlm.nih.gov/geo/query/acc.cgi?acc=GSE89331
GSE296917	porcine alveolar macrophages (PAM), PRRSV and PLE/2-AG inflammation model	gene-level FPKM matrix	Pig Liver Esterase Hydrolysis of 2-Arachidonoglycerol Exacerbates PRRSV-Induced Inflammation via PI3K-Akt-NF-kappaB Pathway		10.3390/cells14161227	https://doi.org/10.3390/cells14161227	https://www.ncbi.nlm.nih.gov/geo/query/acc.cgi?acc=GSE296917
GSE277761	porcine peripheral blood mononuclear cells (PBMC), CTRL/PRRSV/PRRSV+Caesalpinia sappan extract	gene-symbol raw counts	Transcriptome Analysis of Porcine Immune Cells Stimulated by Porcine Reproductive and Respiratory Syndrome Virus (PRRSV) and Caesalpinia sappan Extract	39596350	10.3390/ijms252212285	https://doi.org/10.3390/ijms252212285	https://www.ncbi.nlm.nih.gov/geo/query/acc.cgi?acc=GSE277761
GSE304527	primary porcine alveolar macrophages (PAM) and pulmonary intravascular macrophages (PIM)	log2 normalized ComBat transcript-level matrices	Mitochondrial dysfunction in PRRSV-2 infected macrophages	41169353	10.3389/fimmu.2025.1670488	https://doi.org/10.3389/fimmu.2025.1670488	https://www.ncbi.nlm.nih.gov/geo/query/acc.cgi?acc=GSE304527
GSE84347	lung dendritic cells, PRRSV infection time course	NCBI GeneID raw read count table	Transcriptome profile of lung dendritic cells after in vitro porcine reproductive and respiratory syndrome virus (PRRSV) infection	29140992	10.1371/journal.pone.0187735	https://doi.org/10.1371/journal.pone.0187735	https://www.ncbi.nlm.nih.gov/geo/query/acc.cgi?acc=GSE84347
GSE75304	whole blood from gilts, PRRSV reproductive model	per-sample HTSeq raw counts, Ensembl gene IDs	Differences in Whole Blood Gene Expression Associated with Infection Time-Course and Extent of Fetal Mortality in a Reproductive Model of Type 2 Porcine Reproductive and Respiratory Syndrome Virus Infection	27082767	10.1371/journal.pone.0153615	https://doi.org/10.1371/journal.pone.0153615	https://www.ncbi.nlm.nih.gov/geo/query/acc.cgi?acc=GSE75304
GSE78762	whole blood, PHGC PRRSV challenge time course/eQTL	per-sample HTSeq raw counts, Ensembl gene IDs	Genetic regulation of swine leukocyte transcriptomes in response to porcine reproductive and respiratory syndrome virus infection		10.1038/srep46203	https://doi.org/10.1038/srep46203	https://www.ncbi.nlm.nih.gov/geo/query/acc.cgi?acc=GSE78762
GSE132735	porcine alveolar macrophages (PAM), PRRSV infection, lncRNA/mRNA	Cufflinks GTF files; not direct gene-symbol expression matrix	Transcriptome analysis of long noncoding RNA and mRNA expression profiles of porcine alveolar macrophages after PRRSV infection		10.1016/j.ygeno.2019.05.012	https://doi.org/10.1016/j.ygeno.2019.05.012	https://www.ncbi.nlm.nih.gov/geo/query/acc.cgi?acc=GSE132735

## Sheet: S4_dataset_screening
dataset	matrix_file	matrix_type	id_type	candidate_genes_found_n	candidate_genes_found	candidate_genes_missing_n	candidate_genes_missing	decision	difference_info_type	note
GSE132735	GSE132735_RAW.tar	Cufflinks GTF	CUFF transcript/gene IDs	0		18	NFXL1;NIPAL1;CHIC2;LOC100623351;LOC100513671;LOC100513484;CENPC;STAP1;UBA6;GNRHR;LOC100512727;PYGM;UIMC1;SPAST;NTF4;KIAA1324L;FLNC;ENOX2	exclude_from_current_downstream	not extracted	Supplementary files are Cufflinks GTF outputs without a direct candidate gene-symbol matrix; would require extra Cufflinks-to-reference annotation before reliable extraction.
GSE174494		author differential-expression tables	gene_symbol/annotation	18	NFXL1;NIPAL1;CHIC2;LOC100623351;LOC100513671;LOC100513484;CENPC;STAP1;UBA6;GNRHR;LOC100512727;PYGM;UIMC1;SPAST;NTF4;KIAA1324L;FLNC;ENOX2	0		keep	candidate DE/trend already extracted	All 18 candidate genes found in author DE tables.
GSE277761	GSE277761_raw_counts.txt.gz	raw counts	gene_symbol	14	NFXL1;NIPAL1;CHIC2;CENPC;STAP1;UBA6;GNRHR;PYGM;UIMC1;SPAST;NTF4;KIAA1324L;FLNC;ENOX2	4	LOC100623351;LOC100513671;LOC100513484;LOC100512727	keep	group mean/log2FC; DESeq2 pending	Direct gene symbols in matrix.
GSE296917		FPKM matrix	gene_symbol/annotation	12	NFXL1;NIPAL1;CHIC2;CENPC;STAP1;UBA6;PYGM;UIMC1;SPAST;NTF4;FLNC;ENOX2	6	LOC100623351;LOC100513671;LOC100513484;GNRHR;LOC100512727;KIAA1324L	keep	candidate DE/trend already extracted	12/18 candidate genes found in FPKM matrix.
GSE304527_PAM	GSE304527_log2_norm_ComBat_PAM_data.csv.gz	log2 normalized ComBat expression	Ensembl transcript ID	8	NFXL1;CHIC2;CENPC;STAP1;UBA6;UIMC1;SPAST;ENOX2	10	NIPAL1;LOC100623351;LOC100513671;LOC100513484;GNRHR;LOC100512727;PYGM;NTF4;KIAA1324L;FLNC	keep	normalized expression group mean/change	Transcript-level matrix; not raw counts, so use direction/trend only.
GSE304527_PIM	GSE304527_log2_norm_ComBat_PIM_data.csv.gz	log2 normalized ComBat expression	Ensembl transcript ID	9	NFXL1;CHIC2;CENPC;STAP1;UBA6;UIMC1;SPAST;FLNC;ENOX2	9	NIPAL1;LOC100623351;LOC100513671;LOC100513484;GNRHR;LOC100512727;PYGM;NTF4;KIAA1324L	keep	normalized expression group mean/change	Transcript-level matrix; not raw counts, so use direction/trend only.
GSE75304	GSE75304_RAW.tar	HTSeq raw counts	Ensembl gene ID	11	NFXL1;CENPC;STAP1;UBA6;PYGM;UIMC1;SPAST;NTF4;KIAA1324L;FLNC;ENOX2	7	NIPAL1;CHIC2;LOC100623351;LOC100513671;LOC100513484;GNRHR;LOC100512727	keep	time-course group mean/log2FC vs day 0	Per-sample count files were parsed from GEO RAW tar; formal DESeq2 not run here.
GSE78762	GSE78762_RAW.tar	HTSeq raw counts	Ensembl gene ID	11	NFXL1;CENPC;STAP1;UBA6;PYGM;UIMC1;SPAST;NTF4;KIAA1324L;FLNC;ENOX2	7	NIPAL1;CHIC2;LOC100623351;LOC100513671;LOC100513484;GNRHR;LOC100512727	keep	time-course group mean/log2FC vs day 0	Per-sample count files were parsed from GEO RAW tar; formal DESeq2 not run here.
GSE84347	GSE84347_NG-6681_expressionTable_raw_reads.xlsx	raw read count table	NCBI GeneID	18	NFXL1;NIPAL1;CHIC2;LOC100623351;LOC100513671;LOC100513484;CENPC;STAP1;UBA6;GNRHR;LOC100512727;PYGM;UIMC1;SPAST;NTF4;KIAA1324L;FLNC;ENOX2	0		keep	time-course group mean/log2FC vs T0	All 18 matched after NCBI GeneID mapping.
GSE89331		RPKM/count matrix from RAW supplementary files	gene_symbol/annotation	15	NFXL1;NIPAL1;CHIC2;LOC100623351;LOC100513671;CENPC;STAP1;UBA6;GNRHR;PYGM;SPAST;NTF4;KIAA1324L;FLNC;ENOX2	3	LOC100513484;LOC100512727;UIMC1	keep	candidate DE/trend already extracted	15/18 candidate genes found in reconstructed gene-level matrix.

## Sheet: S4_expression_summary
gene	category	dataset	sample_type	value_type	n_total_samples	groups_or_timepoints	n_control	n_prrsv	mean_control	mean_prrsv	calculated_log2FC_PRRSV_vs_Control	doi	article_url	geo_url	article_title
CENPC	selection_signal	GSE277761	PBMC	raw_count	6	CTRL;PRRSV;PRRSV_CS	2	2	0.0	0.0	0.0	10.3390/ijms252212285	https://doi.org/10.3390/ijms252212285	https://www.ncbi.nlm.nih.gov/geo/query/acc.cgi?acc=GSE277761	Transcriptome Analysis of Porcine Immune Cells Stimulated by Porcine Reproductive and Respiratory Syndrome Virus (PRRSV) and Caesalpinia sappan Extract
CENPC	selection_signal	GSE296917	PAM	FPKM	7	Control;PRRSV	3	4	5.794399	5.565471	-0.049447	10.3390/cells14161227	https://doi.org/10.3390/cells14161227	https://www.ncbi.nlm.nih.gov/geo/query/acc.cgi?acc=GSE296917	Pig Liver Esterase Hydrolysis of 2-Arachidonoglycerol Exacerbates PRRSV-Induced Inflammation via PI3K-Akt-NF-kappaB Pathway
CENPC	selection_signal	GSE304527_PAM	PAM	log2_norm_ComBat	12	Mock;NC134;NC174	4	8	5.942464	6.235863	0.059717	10.3389/fimmu.2025.1670488	https://doi.org/10.3389/fimmu.2025.1670488	https://www.ncbi.nlm.nih.gov/geo/query/acc.cgi?acc=GSE304527	Mitochondrial dysfunction in PRRSV-2 infected macrophages
CENPC	selection_signal	GSE304527_PIM	PIM	log2_norm_ComBat	12	Mock;NC134;NC174	4	8	5.917317	5.980822	0.013184	10.3389/fimmu.2025.1670488	https://doi.org/10.3389/fimmu.2025.1670488	https://www.ncbi.nlm.nih.gov/geo/query/acc.cgi?acc=GSE304527	Mitochondrial dysfunction in PRRSV-2 infected macrophages
CENPC	selection_signal	GSE75304	whole blood	raw_count	48	D0;D2;D6	16	0	944.5			10.1371/journal.pone.0153615	https://doi.org/10.1371/journal.pone.0153615	https://www.ncbi.nlm.nih.gov/geo/query/acc.cgi?acc=GSE75304	Differences in Whole Blood Gene Expression Associated with Infection Time-Course and Extent of Fetal Mortality in a Reproductive Model of Type 2 Porcine Reproductive and Respiratory Syndrome Virus Infection
CENPC	selection_signal	GSE78762	whole blood	raw_count	179	D0;D10;D11;D14;D21;D28;D4;D7	25	0	492.96			10.1038/srep46203	https://doi.org/10.1038/srep46203	https://www.ncbi.nlm.nih.gov/geo/query/acc.cgi?acc=GSE78762	Genetic regulation of swine leukocyte transcriptomes in response to porcine reproductive and respiratory syndrome virus infection
CENPC	selection_signal	GSE84347	lung dendritic cells	raw_read_count	12	T0;T12;T24;T3;T6;T9	2	0	258.0			10.1371/journal.pone.0187735	https://doi.org/10.1371/journal.pone.0187735	https://www.ncbi.nlm.nih.gov/geo/query/acc.cgi?acc=GSE84347	Transcriptome profile of lung dendritic cells after in vitro porcine reproductive and respiratory syndrome virus (PRRSV) infection
CENPC	selection_signal	GSE89331	PAM	RPKM	12	IFNa_12h;IFNa_6h;P0;PRRSV_12h;PRRSV_6h;PRRSV_9h	0	0				10.1155/2018/1538127	https://doi.org/10.1155/2018/1538127	https://www.ncbi.nlm.nih.gov/geo/query/acc.cgi?acc=GSE89331	Transcriptome Analysis Reveals Dynamic Gene Expression Profiles in Porcine Alveolar Macrophages in Response to the Chinese Highly Pathogenic Porcine Reproductive and Respiratory Syndrome Virus
CHIC2	selection_signal	GSE277761	PBMC	raw_count	6	CTRL;PRRSV;PRRSV_CS	2	2	14.5	14.5	0.0	10.3390/ijms252212285	https://doi.org/10.3390/ijms252212285	https://www.ncbi.nlm.nih.gov/geo/query/acc.cgi?acc=GSE277761	Transcriptome Analysis of Porcine Immune Cells Stimulated by Porcine Reproductive and Respiratory Syndrome Virus (PRRSV) and Caesalpinia sappan Extract
CHIC2	selection_signal	GSE296917	PAM	FPKM	7	Control;PRRSV	3	4	4.487483	3.619724	-0.248338	10.3390/cells14161227	https://doi.org/10.3390/cells14161227	https://www.ncbi.nlm.nih.gov/geo/query/acc.cgi?acc=GSE296917	Pig Liver Esterase Hydrolysis of 2-Arachidonoglycerol Exacerbates PRRSV-Induced Inflammation via PI3K-Akt-NF-kappaB Pathway
CHIC2	selection_signal	GSE304527_PAM	PAM	log2_norm_ComBat	12	Mock;NC134;NC174	4	8	6.85858	7.179632	0.057767	10.3389/fimmu.2025.1670488	https://doi.org/10.3389/fimmu.2025.1670488	https://www.ncbi.nlm.nih.gov/geo/query/acc.cgi?acc=GSE304527	Mitochondrial dysfunction in PRRSV-2 infected macrophages
CHIC2	selection_signal	GSE304527_PIM	PIM	log2_norm_ComBat	12	Mock;NC134;NC174	4	8	6.688633	6.883181	0.036051	10.3389/fimmu.2025.1670488	https://doi.org/10.3389/fimmu.2025.1670488	https://www.ncbi.nlm.nih.gov/geo/query/acc.cgi?acc=GSE304527	Mitochondrial dysfunction in PRRSV-2 infected macrophages
CHIC2	selection_signal	GSE84347	lung dendritic cells	raw_read_count	12	T0;T12;T24;T3;T6;T9	2	0	655.5			10.1371/journal.pone.0187735	https://doi.org/10.1371/journal.pone.0187735	https://www.ncbi.nlm.nih.gov/geo/query/acc.cgi?acc=GSE84347	Transcriptome profile of lung dendritic cells after in vitro porcine reproductive and respiratory syndrome virus (PRRSV) infection
CHIC2	selection_signal	GSE89331	PAM	RPKM	12	IFNa_12h;IFNa_6h;P0;PRRSV_12h;PRRSV_6h;PRRSV_9h	0	0				10.1155/2018/1538127	https://doi.org/10.1155/2018/1538127	https://www.ncbi.nlm.nih.gov/geo/query/acc.cgi?acc=GSE89331	Transcriptome Analysis Reveals Dynamic Gene Expression Profiles in Porcine Alveolar Macrophages in Response to the Chinese Highly Pathogenic Porcine Reproductive and Respiratory Syndrome Virus
ENOX2	GWAS	GSE277761	PBMC	raw_count	6	CTRL;PRRSV;PRRSV_CS	2	2	0.0	0.0	0.0	10.3390/ijms252212285	https://doi.org/10.3390/ijms252212285	https://www.ncbi.nlm.nih.gov/geo/query/acc.cgi?acc=GSE277761	Transcriptome Analysis of Porcine Immune Cells Stimulated by Porcine Reproductive and Respiratory Syndrome Virus (PRRSV) and Caesalpinia sappan Extract
ENOX2	GWAS	GSE296917	PAM	FPKM	7	Control;PRRSV	3	4	0.740873	0.763713	0.018805	10.3390/cells14161227	https://doi.org/10.3390/cells14161227	https://www.ncbi.nlm.nih.gov/geo/query/acc.cgi?acc=GSE296917	Pig Liver Esterase Hydrolysis of 2-Arachidonoglycerol Exacerbates PRRSV-Induced Inflammation via PI3K-Akt-NF-kappaB Pathway
ENOX2	GWAS	GSE304527_PAM	PAM	log2_norm_ComBat	12	Mock;NC134;NC174	4	8	0.720534	1.238238	0.379507	10.3389/fimmu.2025.1670488	https://doi.org/10.3389/fimmu.2025.1670488	https://www.ncbi.nlm.nih.gov/geo/query/acc.cgi?acc=GSE304527	Mitochondrial dysfunction in PRRSV-2 infected macrophages
ENOX2	GWAS	GSE304527_PIM	PIM	log2_norm_ComBat	12	Mock;NC134;NC174	4	8	0.995726	0.735119	-0.201879	10.3389/fimmu.2025.1670488	https://doi.org/10.3389/fimmu.2025.1670488	https://www.ncbi.nlm.nih.gov/geo/query/acc.cgi?acc=GSE304527	Mitochondrial dysfunction in PRRSV-2 infected macrophages
ENOX2	GWAS	GSE75304	whole blood	raw_count	48	D0;D2;D6	16	0	106.625			10.1371/journal.pone.0153615	https://doi.org/10.1371/journal.pone.0153615	https://www.ncbi.nlm.nih.gov/geo/query/acc.cgi?acc=GSE75304	Differences in Whole Blood Gene Expression Associated with Infection Time-Course and Extent of Fetal Mortality in a Reproductive Model of Type 2 Porcine Reproductive and Respiratory Syndrome Virus Infection
ENOX2	GWAS	GSE78762	whole blood	raw_count	179	D0;D10;D11;D14;D21;D28;D4;D7	25	0	93.04			10.1038/srep46203	https://doi.org/10.1038/srep46203	https://www.ncbi.nlm.nih.gov/geo/query/acc.cgi?acc=GSE78762	Genetic regulation of swine leukocyte transcriptomes in response to porcine reproductive and respiratory syndrome virus infection
ENOX2	GWAS	GSE84347	lung dendritic cells	raw_read_count	12	T0;T12;T24;T3;T6;T9	2	0	73.0			10.1371/journal.pone.0187735	https://doi.org/10.1371/journal.pone.0187735	https://www.ncbi.nlm.nih.gov/geo/query/acc.cgi?acc=GSE84347	Transcriptome profile of lung dendritic cells after in vitro porcine reproductive and respiratory syndrome virus (PRRSV) infection
ENOX2	GWAS	GSE89331	PAM	RPKM	12	IFNa_12h;IFNa_6h;P0;PRRSV_12h;PRRSV_6h;PRRSV_9h	0	0				10.1155/2018/1538127	https://doi.org/10.1155/2018/1538127	https://www.ncbi.nlm.nih.gov/geo/query/acc.cgi?acc=GSE89331	Transcriptome Analysis Reveals Dynamic Gene Expression Profiles in Porcine Alveolar Macrophages in Response to the Chinese Highly Pathogenic Porcine Reproductive and Respiratory Syndrome Virus
FLNC	GWAS	GSE277761	PBMC	raw_count	6	CTRL;PRRSV;PRRSV_CS	2	2	2.5	1.5	-0.485427	10.3390/ijms252212285	https://doi.org/10.3390/ijms252212285	https://www.ncbi.nlm.nih.gov/geo/query/acc.cgi?acc=GSE277761	Transcriptome Analysis of Porcine Immune Cells Stimulated by Porcine Reproductive and Respiratory Syndrome Virus (PRRSV) and Caesalpinia sappan Extract
FLNC	GWAS	GSE296917	PAM	FPKM	7	Control;PRRSV	3	4	0.940282	0.941896	0.001199	10.3390/cells14161227	https://doi.org/10.3390/cells14161227	https://www.ncbi.nlm.nih.gov/geo/query/acc.cgi?acc=GSE296917	Pig Liver Esterase Hydrolysis of 2-Arachidonoglycerol Exacerbates PRRSV-Induced Inflammation via PI3K-Akt-NF-kappaB Pathway
FLNC	GWAS	GSE304527_PIM	PIM	log2_norm_ComBat	12	Mock;NC134;NC174	4	8	-0.094577	0.226401	0.437767	10.3389/fimmu.2025.1670488	https://doi.org/10.3389/fimmu.2025.1670488	https://www.ncbi.nlm.nih.gov/geo/query/acc.cgi?acc=GSE304527	Mitochondrial dysfunction in PRRSV-2 infected macrophages
FLNC	GWAS	GSE75304	whole blood	raw_count	48	D0;D2;D6	16	0	173.4375			10.1371/journal.pone.0153615	https://doi.org/10.1371/journal.pone.0153615	https://www.ncbi.nlm.nih.gov/geo/query/acc.cgi?acc=GSE75304	Differences in Whole Blood Gene Expression Associated with Infection Time-Course and Extent of Fetal Mortality in a Reproductive Model of Type 2 Porcine Reproductive and Respiratory Syndrome Virus Infection
FLNC	GWAS	GSE78762	whole blood	raw_count	179	D0;D10;D11;D14;D21;D28;D4;D7	25	0	256.24			10.1038/srep46203	https://doi.org/10.1038/srep46203	https://www.ncbi.nlm.nih.gov/geo/query/acc.cgi?acc=GSE78762	Genetic regulation of swine leukocyte transcriptomes in response to porcine reproductive and respiratory syndrome virus infection
FLNC	GWAS	GSE84347	lung dendritic cells	raw_read_count	12	T0;T12;T24;T3;T6;T9	2	0	6721.0			10.1371/journal.pone.0187735	https://doi.org/10.1371/journal.pone.0187735	https://www.ncbi.nlm.nih.gov/geo/query/acc.cgi?acc=GSE84347	Transcriptome profile of lung dendritic cells after in vitro porcine reproductive and respiratory syndrome virus (PRRSV) infection
FLNC	GWAS	GSE89331	PAM	RPKM	12	IFNa_12h;IFNa_6h;P0;PRRSV_12h;PRRSV_6h;PRRSV_9h	0	0				10.1155/2018/1538127	https://doi.org/10.1155/2018/1538127	https://www.ncbi.nlm.nih.gov/geo/query/acc.cgi?acc=GSE89331	Transcriptome Analysis Reveals Dynamic Gene Expression Profiles in Porcine Alveolar Macrophages in Response to the Chinese Highly Pathogenic Porcine Reproductive and Respiratory Syndrome Virus
GNRHR	selection_signal	GSE277761	PBMC	raw_count	6	CTRL;PRRSV;PRRSV_CS	2	2	0.0	0.0	0.0	10.3390/ijms252212285	https://doi.org/10.3390/ijms252212285	https://www.ncbi.nlm.nih.gov/geo/query/acc.cgi?acc=GSE277761	Transcriptome Analysis of Porcine Immune Cells Stimulated by Porcine Reproductive and Respiratory Syndrome Virus (PRRSV) and Caesalpinia sappan Extract
GNRHR	selection_signal	GSE84347	lung dendritic cells	raw_read_count	12	T0;T12;T24;T3;T6;T9	2	0	7.5			10.1371/journal.pone.0187735	https://doi.org/10.1371/journal.pone.0187735	https://www.ncbi.nlm.nih.gov/geo/query/acc.cgi?acc=GSE84347	Transcriptome profile of lung dendritic cells after in vitro porcine reproductive and respiratory syndrome virus (PRRSV) infection
GNRHR	selection_signal	GSE89331	PAM	RPKM	12	IFNa_12h;IFNa_6h;P0;PRRSV_12h;PRRSV_6h;PRRSV_9h	0	0				10.1155/2018/1538127	https://doi.org/10.1155/2018/1538127	https://www.ncbi.nlm.nih.gov/geo/query/acc.cgi?acc=GSE89331	Transcriptome Analysis Reveals Dynamic Gene Expression Profiles in Porcine Alveolar Macrophages in Response to the Chinese Highly Pathogenic Porcine Reproductive and Respiratory Syndrome Virus
KIAA1324L	GWAS	GSE277761	PBMC	raw_count	6	CTRL;PRRSV;PRRSV_CS	2	2	0.0	1.5	1.321928	10.3390/ijms252212285	https://doi.org/10.3390/ijms252212285	https://www.ncbi.nlm.nih.gov/geo/query/acc.cgi?acc=GSE277761	Transcriptome Analysis of Porcine Immune Cells Stimulated by Porcine Reproductive and Respiratory Syndrome Virus (PRRSV) and Caesalpinia sappan Extract
KIAA1324L	GWAS	GSE75304	whole blood	raw_count	48	D0;D2;D6	16	0	1.8125			10.1371/journal.pone.0153615	https://doi.org/10.1371/journal.pone.0153615	https://www.ncbi.nlm.nih.gov/geo/query/acc.cgi?acc=GSE75304	Differences in Whole Blood Gene Expression Associated with Infection Time-Course and Extent of Fetal Mortality in a Reproductive Model of Type 2 Porcine Reproductive and Respiratory Syndrome Virus Infection
KIAA1324L	GWAS	GSE78762	whole blood	raw_count	179	D0;D10;D11;D14;D21;D28;D4;D7	25	0	0.76			10.1038/srep46203	https://doi.org/10.1038/srep46203	https://www.ncbi.nlm.nih.gov/geo/query/acc.cgi?acc=GSE78762	Genetic regulation of swine leukocyte transcriptomes in response to porcine reproductive and respiratory syndrome virus infection
KIAA1324L	GWAS	GSE84347	lung dendritic cells	raw_read_count	12	T0;T12;T24;T3;T6;T9	2	0	23.0			10.1371/journal.pone.0187735	https://doi.org/10.1371/journal.pone.0187735	https://www.ncbi.nlm.nih.gov/geo/query/acc.cgi?acc=GSE84347	Transcriptome profile of lung dendritic cells after in vitro porcine reproductive and respiratory syndrome virus (PRRSV) infection
KIAA1324L	GWAS	GSE89331	PAM	RPKM	12	IFNa_12h;IFNa_6h;P0;PRRSV_12h;PRRSV_6h;PRRSV_9h	0	0				10.1155/2018/1538127	https://doi.org/10.1155/2018/1538127	https://www.ncbi.nlm.nih.gov/geo/query/acc.cgi?acc=GSE89331	Transcriptome Analysis Reveals Dynamic Gene Expression Profiles in Porcine Alveolar Macrophages in Response to the Chinese Highly Pathogenic Porcine Reproductive and Respiratory Syndrome Virus
LOC100512727	selection_signal	GSE84347	lung dendritic cells	raw_read_count	12	T0;T12;T24;T3;T6;T9	2	0	2.5			10.1371/journal.pone.0187735	https://doi.org/10.1371/journal.pone.0187735	https://www.ncbi.nlm.nih.gov/geo/query/acc.cgi?acc=GSE84347	Transcriptome profile of lung dendritic cells after in vitro porcine reproductive and respiratory syndrome virus (PRRSV) infection
LOC100513484	selection_signal	GSE84347	lung dendritic cells	raw_read_count	12	T0;T12;T24;T3;T6;T9	2	0	0.0			10.1371/journal.pone.0187735	https://doi.org/10.1371/journal.pone.0187735	https://www.ncbi.nlm.nih.gov/geo/query/acc.cgi?acc=GSE84347	Transcriptome profile of lung dendritic cells after in vitro porcine reproductive and respiratory syndrome virus (PRRSV) infection
LOC100513671	selection_signal	GSE84347	lung dendritic cells	raw_read_count	12	T0;T12;T24;T3;T6;T9	2	0	16.0			10.1371/journal.pone.0187735	https://doi.org/10.1371/journal.pone.0187735	https://www.ncbi.nlm.nih.gov/geo/query/acc.cgi?acc=GSE84347	Transcriptome profile of lung dendritic cells after in vitro porcine reproductive and respiratory syndrome virus (PRRSV) infection
LOC100513671	selection_signal	GSE89331	PAM	RPKM	12	IFNa_12h;IFNa_6h;P0;PRRSV_12h;PRRSV_6h;PRRSV_9h	0	0				10.1155/2018/1538127	https://doi.org/10.1155/2018/1538127	https://www.ncbi.nlm.nih.gov/geo/query/acc.cgi?acc=GSE89331	Transcriptome Analysis Reveals Dynamic Gene Expression Profiles in Porcine Alveolar Macrophages in Response to the Chinese Highly Pathogenic Porcine Reproductive and Respiratory Syndrome Virus
LOC100623351	selection_signal	GSE84347	lung dendritic cells	raw_read_count	12	T0;T12;T24;T3;T6;T9	2	0	2.5			10.1371/journal.pone.0187735	https://doi.org/10.1371/journal.pone.0187735	https://www.ncbi.nlm.nih.gov/geo/query/acc.cgi?acc=GSE84347	Transcriptome profile of lung dendritic cells after in vitro porcine reproductive and respiratory syndrome virus (PRRSV) infection
LOC100623351	selection_signal	GSE89331	PAM	RPKM	12	IFNa_12h;IFNa_6h;P0;PRRSV_12h;PRRSV_6h;PRRSV_9h	0	0				10.1155/2018/1538127	https://doi.org/10.1155/2018/1538127	https://www.ncbi.nlm.nih.gov/geo/query/acc.cgi?acc=GSE89331	Transcriptome Analysis Reveals Dynamic Gene Expression Profiles in Porcine Alveolar Macrophages in Response to the Chinese Highly Pathogenic Porcine Reproductive and Respiratory Syndrome Virus
NFXL1	selection_signal;GWAS	GSE277761	PBMC	raw_count	6	CTRL;PRRSV;PRRSV_CS	2	2	0.0	0.0	0.0	10.3390/ijms252212285	https://doi.org/10.3390/ijms252212285	https://www.ncbi.nlm.nih.gov/geo/query/acc.cgi?acc=GSE277761	Transcriptome Analysis of Porcine Immune Cells Stimulated by Porcine Reproductive and Respiratory Syndrome Virus (PRRSV) and Caesalpinia sappan Extract
NFXL1	selection_signal;GWAS	GSE296917	PAM	FPKM	7	Control;PRRSV	3	4	0.734151	0.778033	0.036053	10.3390/cells14161227	https://doi.org/10.3390/cells14161227	https://www.ncbi.nlm.nih.gov/geo/query/acc.cgi?acc=GSE296917	Pig Liver Esterase Hydrolysis of 2-Arachidonoglycerol Exacerbates PRRSV-Induced Inflammation via PI3K-Akt-NF-kappaB Pathway
NFXL1	selection_signal;GWAS	GSE304527_PAM	PAM	log2_norm_ComBat	12	Mock;NC134;NC174	4	8	1.832191	3.151908	0.551856	10.3389/fimmu.2025.1670488	https://doi.org/10.3389/fimmu.2025.1670488	https://www.ncbi.nlm.nih.gov/geo/query/acc.cgi?acc=GSE304527	Mitochondrial dysfunction in PRRSV-2 infected macrophages
NFXL1	selection_signal;GWAS	GSE304527_PIM	PIM	log2_norm_ComBat	12	Mock;NC134;NC174	4	8	3.383443	3.311273	-0.023951	10.3389/fimmu.2025.1670488	https://doi.org/10.3389/fimmu.2025.1670488	https://www.ncbi.nlm.nih.gov/geo/query/acc.cgi?acc=GSE304527	Mitochondrial dysfunction in PRRSV-2 infected macrophages
NFXL1	selection_signal;GWAS	GSE75304	whole blood	raw_count	48	D0;D2;D6	16	0	229.0625			10.1371/journal.pone.0153615	https://doi.org/10.1371/journal.pone.0153615	https://www.ncbi.nlm.nih.gov/geo/query/acc.cgi?acc=GSE75304	Differences in Whole Blood Gene Expression Associated with Infection Time-Course and Extent of Fetal Mortality in a Reproductive Model of Type 2 Porcine Reproductive and Respiratory Syndrome Virus Infection
NFXL1	selection_signal;GWAS	GSE78762	whole blood	raw_count	179	D0;D10;D11;D14;D21;D28;D4;D7	25	0	142.0			10.1038/srep46203	https://doi.org/10.1038/srep46203	https://www.ncbi.nlm.nih.gov/geo/query/acc.cgi?acc=GSE78762	Genetic regulation of swine leukocyte transcriptomes in response to porcine reproductive and respiratory syndrome virus infection
NFXL1	selection_signal;GWAS	GSE84347	lung dendritic cells	raw_read_count	12	T0;T12;T24;T3;T6;T9	2	0	167.0			10.1371/journal.pone.0187735	https://doi.org/10.1371/journal.pone.0187735	https://www.ncbi.nlm.nih.gov/geo/query/acc.cgi?acc=GSE84347	Transcriptome profile of lung dendritic cells after in vitro porcine reproductive and respiratory syndrome virus (PRRSV) infection
NFXL1	selection_signal;GWAS	GSE89331	PAM	RPKM	12	IFNa_12h;IFNa_6h;P0;PRRSV_12h;PRRSV_6h;PRRSV_9h	0	0				10.1155/2018/1538127	https://doi.org/10.1155/2018/1538127	https://www.ncbi.nlm.nih.gov/geo/query/acc.cgi?acc=GSE89331	Transcriptome Analysis Reveals Dynamic Gene Expression Profiles in Porcine Alveolar Macrophages in Response to the Chinese Highly Pathogenic Porcine Reproductive and Respiratory Syndrome Virus
NIPAL1	selection_signal	GSE277761	PBMC	raw_count	6	CTRL;PRRSV;PRRSV_CS	2	2	0.0	0.0	0.0	10.3390/ijms252212285	https://doi.org/10.3390/ijms252212285	https://www.ncbi.nlm.nih.gov/geo/query/acc.cgi?acc=GSE277761	Transcriptome Analysis of Porcine Immune Cells Stimulated by Porcine Reproductive and Respiratory Syndrome Virus (PRRSV) and Caesalpinia sappan Extract
NIPAL1	selection_signal	GSE296917	PAM	FPKM	7	Control;PRRSV	3	4	0.024862	0.078873	0.074096	10.3390/cells14161227	https://doi.org/10.3390/cells14161227	https://www.ncbi.nlm.nih.gov/geo/query/acc.cgi?acc=GSE296917	Pig Liver Esterase Hydrolysis of 2-Arachidonoglycerol Exacerbates PRRSV-Induced Inflammation via PI3K-Akt-NF-kappaB Pathway
NIPAL1	selection_signal	GSE84347	lung dendritic cells	raw_read_count	12	T0;T12;T24;T3;T6;T9	2	0	272.5			10.1371/journal.pone.0187735	https://doi.org/10.1371/journal.pone.0187735	https://www.ncbi.nlm.nih.gov/geo/query/acc.cgi?acc=GSE84347	Transcriptome profile of lung dendritic cells after in vitro porcine reproductive and respiratory syndrome virus (PRRSV) infection
NIPAL1	selection_signal	GSE89331	PAM	RPKM	12	IFNa_12h;IFNa_6h;P0;PRRSV_12h;PRRSV_6h;PRRSV_9h	0	0				10.1155/2018/1538127	https://doi.org/10.1155/2018/1538127	https://www.ncbi.nlm.nih.gov/geo/query/acc.cgi?acc=GSE89331	Transcriptome Analysis Reveals Dynamic Gene Expression Profiles in Porcine Alveolar Macrophages in Response to the Chinese Highly Pathogenic Porcine Reproductive and Respiratory Syndrome Virus
NTF4	GWAS	GSE277761	PBMC	raw_count	6	CTRL;PRRSV;PRRSV_CS	2	2	0.0	0.0	0.0	10.3390/ijms252212285	https://doi.org/10.3390/ijms252212285	https://www.ncbi.nlm.nih.gov/geo/query/acc.cgi?acc=GSE277761	Transcriptome Analysis of Porcine Immune Cells Stimulated by Porcine Reproductive and Respiratory Syndrome Virus (PRRSV) and Caesalpinia sappan Extract
NTF4	GWAS	GSE296917	PAM	FPKM	7	Control;PRRSV	3	4	1.27436	1.12411	-0.098602	10.3390/cells14161227	https://doi.org/10.3390/cells14161227	https://www.ncbi.nlm.nih.gov/geo/query/acc.cgi?acc=GSE296917	Pig Liver Esterase Hydrolysis of 2-Arachidonoglycerol Exacerbates PRRSV-Induced Inflammation via PI3K-Akt-NF-kappaB Pathway
NTF4	GWAS	GSE75304	whole blood	raw_count	48	D0;D2;D6	16	0	2.0			10.1371/journal.pone.0153615	https://doi.org/10.1371/journal.pone.0153615	https://www.ncbi.nlm.nih.gov/geo/query/acc.cgi?acc=GSE75304	Differences in Whole Blood Gene Expression Associated with Infection Time-Course and Extent of Fetal Mortality in a Reproductive Model of Type 2 Porcine Reproductive and Respiratory Syndrome Virus Infection
NTF4	GWAS	GSE78762	whole blood	raw_count	179	D0;D10;D11;D14;D21;D28;D4;D7	25	0	4.92			10.1038/srep46203	https://doi.org/10.1038/srep46203	https://www.ncbi.nlm.nih.gov/geo/query/acc.cgi?acc=GSE78762	Genetic regulation of swine leukocyte transcriptomes in response to porcine reproductive and respiratory syndrome virus infection
NTF4	GWAS	GSE84347	lung dendritic cells	raw_read_count	12	T0;T12;T24;T3;T6;T9	2	0	23.0			10.1371/journal.pone.0187735	https://doi.org/10.1371/journal.pone.0187735	https://www.ncbi.nlm.nih.gov/geo/query/acc.cgi?acc=GSE84347	Transcriptome profile of lung dendritic cells after in vitro porcine reproductive and respiratory syndrome virus (PRRSV) infection
NTF4	GWAS	GSE89331	PAM	RPKM	12	IFNa_12h;IFNa_6h;P0;PRRSV_12h;PRRSV_6h;PRRSV_9h	0	0				10.1155/2018/1538127	https://doi.org/10.1155/2018/1538127	https://www.ncbi.nlm.nih.gov/geo/query/acc.cgi?acc=GSE89331	Transcriptome Analysis Reveals Dynamic Gene Expression Profiles in Porcine Alveolar Macrophages in Response to the Chinese Highly Pathogenic Porcine Reproductive and Respiratory Syndrome Virus
PYGM	GWAS	GSE277761	PBMC	raw_count	6	CTRL;PRRSV;PRRSV_CS	2	2	0.0	0.0	0.0	10.3390/ijms252212285	https://doi.org/10.3390/ijms252212285	https://www.ncbi.nlm.nih.gov/geo/query/acc.cgi?acc=GSE277761	Transcriptome Analysis of Porcine Immune Cells Stimulated by Porcine Reproductive and Respiratory Syndrome Virus (PRRSV) and Caesalpinia sappan Extract
PYGM	GWAS	GSE296917	PAM	FPKM	7	Control;PRRSV	3	4	0.02512	0.089625	0.088039	10.3390/cells14161227	https://doi.org/10.3390/cells14161227	https://www.ncbi.nlm.nih.gov/geo/query/acc.cgi?acc=GSE296917	Pig Liver Esterase Hydrolysis of 2-Arachidonoglycerol Exacerbates PRRSV-Induced Inflammation via PI3K-Akt-NF-kappaB Pathway
PYGM	GWAS	GSE75304	whole blood	raw_count	48	D0;D2;D6	16	0	39.0			10.1371/journal.pone.0153615	https://doi.org/10.1371/journal.pone.0153615	https://www.ncbi.nlm.nih.gov/geo/query/acc.cgi?acc=GSE75304	Differences in Whole Blood Gene Expression Associated with Infection Time-Course and Extent of Fetal Mortality in a Reproductive Model of Type 2 Porcine Reproductive and Respiratory Syndrome Virus Infection
PYGM	GWAS	GSE78762	whole blood	raw_count	179	D0;D10;D11;D14;D21;D28;D4;D7	25	0	85.68			10.1038/srep46203	https://doi.org/10.1038/srep46203	https://www.ncbi.nlm.nih.gov/geo/query/acc.cgi?acc=GSE78762	Genetic regulation of swine leukocyte transcriptomes in response to porcine reproductive and respiratory syndrome virus infection
PYGM	GWAS	GSE84347	lung dendritic cells	raw_read_count	12	T0;T12;T24;T3;T6;T9	2	0	109.5			10.1371/journal.pone.0187735	https://doi.org/10.1371/journal.pone.0187735	https://www.ncbi.nlm.nih.gov/geo/query/acc.cgi?acc=GSE84347	Transcriptome profile of lung dendritic cells after in vitro porcine reproductive and respiratory syndrome virus (PRRSV) infection
PYGM	GWAS	GSE89331	PAM	RPKM	12	IFNa_12h;IFNa_6h;P0;PRRSV_12h;PRRSV_6h;PRRSV_9h	0	0				10.1155/2018/1538127	https://doi.org/10.1155/2018/1538127	https://www.ncbi.nlm.nih.gov/geo/query/acc.cgi?acc=GSE89331	Transcriptome Analysis Reveals Dynamic Gene Expression Profiles in Porcine Alveolar Macrophages in Response to the Chinese Highly Pathogenic Porcine Reproductive and Respiratory Syndrome Virus
SPAST	GWAS	GSE277761	PBMC	raw_count	6	CTRL;PRRSV;PRRSV_CS	2	2	49.0	32.0	-0.599462	10.3390/ijms252212285	https://doi.org/10.3390/ijms252212285	https://www.ncbi.nlm.nih.gov/geo/query/acc.cgi?acc=GSE277761	Transcriptome Analysis of Porcine Immune Cells Stimulated by Porcine Reproductive and Respiratory Syndrome Virus (PRRSV) and Caesalpinia sappan Extract
SPAST	GWAS	GSE296917	PAM	FPKM	7	Control;PRRSV	3	4	3.919064	4.021008	0.029593	10.3390/cells14161227	https://doi.org/10.3390/cells14161227	https://www.ncbi.nlm.nih.gov/geo/query/acc.cgi?acc=GSE296917	Pig Liver Esterase Hydrolysis of 2-Arachidonoglycerol Exacerbates PRRSV-Induced Inflammation via PI3K-Akt-NF-kappaB Pathway
SPAST	GWAS	GSE304527_PAM	PAM	log2_norm_ComBat	12	Mock;NC134;NC174	4	8	4.764398	5.265862	0.120343	10.3389/fimmu.2025.1670488	https://doi.org/10.3389/fimmu.2025.1670488	https://www.ncbi.nlm.nih.gov/geo/query/acc.cgi?acc=GSE304527	Mitochondrial dysfunction in PRRSV-2 infected macrophages
SPAST	GWAS	GSE304527_PIM	PIM	log2_norm_ComBat	12	Mock;NC134;NC174	4	8	5.189678	5.339415	0.034485	10.3389/fimmu.2025.1670488	https://doi.org/10.3389/fimmu.2025.1670488	https://www.ncbi.nlm.nih.gov/geo/query/acc.cgi?acc=GSE304527	Mitochondrial dysfunction in PRRSV-2 infected macrophages
SPAST	GWAS	GSE75304	whole blood	raw_count	48	D0;D2;D6	16	0	211.5625			10.1371/journal.pone.0153615	https://doi.org/10.1371/journal.pone.0153615	https://www.ncbi.nlm.nih.gov/geo/query/acc.cgi?acc=GSE75304	Differences in Whole Blood Gene Expression Associated with Infection Time-Course and Extent of Fetal Mortality in a Reproductive Model of Type 2 Porcine Reproductive and Respiratory Syndrome Virus Infection
SPAST	GWAS	GSE78762	whole blood	raw_count	179	D0;D10;D11;D14;D21;D28;D4;D7	25	0	74.64			10.1038/srep46203	https://doi.org/10.1038/srep46203	https://www.ncbi.nlm.nih.gov/geo/query/acc.cgi?acc=GSE78762	Genetic regulation of swine leukocyte transcriptomes in response to porcine reproductive and respiratory syndrome virus infection
SPAST	GWAS	GSE84347	lung dendritic cells	raw_read_count	12	T0;T12;T24;T3;T6;T9	2	0	304.0			10.1371/journal.pone.0187735	https://doi.org/10.1371/journal.pone.0187735	https://www.ncbi.nlm.nih.gov/geo/query/acc.cgi?acc=GSE84347	Transcriptome profile of lung dendritic cells after in vitro porcine reproductive and respiratory syndrome virus (PRRSV) infection
SPAST	GWAS	GSE89331	PAM	RPKM	12	IFNa_12h;IFNa_6h;P0;PRRSV_12h;PRRSV_6h;PRRSV_9h	0	0				10.1155/2018/1538127	https://doi.org/10.1155/2018/1538127	https://www.ncbi.nlm.nih.gov/geo/query/acc.cgi?acc=GSE89331	Transcriptome Analysis Reveals Dynamic Gene Expression Profiles in Porcine Alveolar Macrophages in Response to the Chinese Highly Pathogenic Porcine Reproductive and Respiratory Syndrome Virus
STAP1	selection_signal	GSE277761	PBMC	raw_count	6	CTRL;PRRSV;PRRSV_CS	2	2	0.0	0.0	0.0	10.3390/ijms252212285	https://doi.org/10.3390/ijms252212285	https://www.ncbi.nlm.nih.gov/geo/query/acc.cgi?acc=GSE277761	Transcriptome Analysis of Porcine Immune Cells Stimulated by Porcine Reproductive and Respiratory Syndrome Virus (PRRSV) and Caesalpinia sappan Extract
STAP1	selection_signal	GSE296917	PAM	FPKM	7	Control;PRRSV	3	4	2.005976	2.922852	0.384069	10.3390/cells14161227	https://doi.org/10.3390/cells14161227	https://www.ncbi.nlm.nih.gov/geo/query/acc.cgi?acc=GSE296917	Pig Liver Esterase Hydrolysis of 2-Arachidonoglycerol Exacerbates PRRSV-Induced Inflammation via PI3K-Akt-NF-kappaB Pathway
STAP1	selection_signal	GSE304527_PAM	PAM	log2_norm_ComBat	12	Mock;NC134;NC174	4	8	2.753459	3.159304	0.148122	10.3389/fimmu.2025.1670488	https://doi.org/10.3389/fimmu.2025.1670488	https://www.ncbi.nlm.nih.gov/geo/query/acc.cgi?acc=GSE304527	Mitochondrial dysfunction in PRRSV-2 infected macrophages
STAP1	selection_signal	GSE304527_PIM	PIM	log2_norm_ComBat	12	Mock;NC134;NC174	4	8	2.720199	2.500181	-0.08795	10.3389/fimmu.2025.1670488	https://doi.org/10.3389/fimmu.2025.1670488	https://www.ncbi.nlm.nih.gov/geo/query/acc.cgi?acc=GSE304527	Mitochondrial dysfunction in PRRSV-2 infected macrophages
STAP1	selection_signal	GSE75304	whole blood	raw_count	48	D0;D2;D6	16	0	85.0625			10.1371/journal.pone.0153615	https://doi.org/10.1371/journal.pone.0153615	https://www.ncbi.nlm.nih.gov/geo/query/acc.cgi?acc=GSE75304	Differences in Whole Blood Gene Expression Associated with Infection Time-Course and Extent of Fetal Mortality in a Reproductive Model of Type 2 Porcine Reproductive and Respiratory Syndrome Virus Infection
STAP1	selection_signal	GSE78762	whole blood	raw_count	179	D0;D10;D11;D14;D21;D28;D4;D7	25	0	137.4			10.1038/srep46203	https://doi.org/10.1038/srep46203	https://www.ncbi.nlm.nih.gov/geo/query/acc.cgi?acc=GSE78762	Genetic regulation of swine leukocyte transcriptomes in response to porcine reproductive and respiratory syndrome virus infection
STAP1	selection_signal	GSE84347	lung dendritic cells	raw_read_count	12	T0;T12;T24;T3;T6;T9	2	0	13.0			10.1371/journal.pone.0187735	https://doi.org/10.1371/journal.pone.0187735	https://www.ncbi.nlm.nih.gov/geo/query/acc.cgi?acc=GSE84347	Transcriptome profile of lung dendritic cells after in vitro porcine reproductive and respiratory syndrome virus (PRRSV) infection
STAP1	selection_signal	GSE89331	PAM	RPKM	12	IFNa_12h;IFNa_6h;P0;PRRSV_12h;PRRSV_6h;PRRSV_9h	0	0				10.1155/2018/1538127	https://doi.org/10.1155/2018/1538127	https://www.ncbi.nlm.nih.gov/geo/query/acc.cgi?acc=GSE89331	Transcriptome Analysis Reveals Dynamic Gene Expression Profiles in Porcine Alveolar Macrophages in Response to the Chinese Highly Pathogenic Porcine Reproductive and Respiratory Syndrome Virus
UBA6	selection_signal	GSE277761	PBMC	raw_count	6	CTRL;PRRSV;PRRSV_CS	2	2	0.0	0.0	0.0	10.3390/ijms252212285	https://doi.org/10.3390/ijms252212285	https://www.ncbi.nlm.nih.gov/geo/query/acc.cgi?acc=GSE277761	Transcriptome Analysis of Porcine Immune Cells Stimulated by Porcine Reproductive and Respiratory Syndrome Virus (PRRSV) and Caesalpinia sappan Extract
UBA6	selection_signal	GSE296917	PAM	FPKM	7	Control;PRRSV	3	4	1.093205	1.075499	-0.012255	10.3390/cells14161227	https://doi.org/10.3390/cells14161227	https://www.ncbi.nlm.nih.gov/geo/query/acc.cgi?acc=GSE296917	Pig Liver Esterase Hydrolysis of 2-Arachidonoglycerol Exacerbates PRRSV-Induced Inflammation via PI3K-Akt-NF-kappaB Pathway
UBA6	selection_signal	GSE304527_PAM	PAM	log2_norm_ComBat	12	Mock;NC134;NC174	4	8	4.906624	5.09459	0.045195	10.3389/fimmu.2025.1670488	https://doi.org/10.3389/fimmu.2025.1670488	https://www.ncbi.nlm.nih.gov/geo/query/acc.cgi?acc=GSE304527	Mitochondrial dysfunction in PRRSV-2 infected macrophages
UBA6	selection_signal	GSE304527_PIM	PIM	log2_norm_ComBat	12	Mock;NC134;NC174	4	8	5.220413	5.022448	-0.046661	10.3389/fimmu.2025.1670488	https://doi.org/10.3389/fimmu.2025.1670488	https://www.ncbi.nlm.nih.gov/geo/query/acc.cgi?acc=GSE304527	Mitochondrial dysfunction in PRRSV-2 infected macrophages
UBA6	selection_signal	GSE75304	whole blood	raw_count	48	D0;D2;D6	16	0	221.0			10.1371/journal.pone.0153615	https://doi.org/10.1371/journal.pone.0153615	https://www.ncbi.nlm.nih.gov/geo/query/acc.cgi?acc=GSE75304	Differences in Whole Blood Gene Expression Associated with Infection Time-Course and Extent of Fetal Mortality in a Reproductive Model of Type 2 Porcine Reproductive and Respiratory Syndrome Virus Infection
UBA6	selection_signal	GSE78762	whole blood	raw_count	179	D0;D10;D11;D14;D21;D28;D4;D7	25	0	107.2			10.1038/srep46203	https://doi.org/10.1038/srep46203	https://www.ncbi.nlm.nih.gov/geo/query/acc.cgi?acc=GSE78762	Genetic regulation of swine leukocyte transcriptomes in response to porcine reproductive and respiratory syndrome virus infection
UBA6	selection_signal	GSE84347	lung dendritic cells	raw_read_count	12	T0;T12;T24;T3;T6;T9	2	0	221.0			10.1371/journal.pone.0187735	https://doi.org/10.1371/journal.pone.0187735	https://www.ncbi.nlm.nih.gov/geo/query/acc.cgi?acc=GSE84347	Transcriptome profile of lung dendritic cells after in vitro porcine reproductive and respiratory syndrome virus (PRRSV) infection
UBA6	selection_signal	GSE89331	PAM	RPKM	12	IFNa_12h;IFNa_6h;P0;PRRSV_12h;PRRSV_6h;PRRSV_9h	0	0				10.1155/2018/1538127	https://doi.org/10.1155/2018/1538127	https://www.ncbi.nlm.nih.gov/geo/query/acc.cgi?acc=GSE89331	Transcriptome Analysis Reveals Dynamic Gene Expression Profiles in Porcine Alveolar Macrophages in Response to the Chinese Highly Pathogenic Porcine Reproductive and Respiratory Syndrome Virus
UIMC1	GWAS	GSE277761	PBMC	raw_count	6	CTRL;PRRSV;PRRSV_CS	2	2	3.0	4.5	0.459432	10.3390/ijms252212285	https://doi.org/10.3390/ijms252212285	https://www.ncbi.nlm.nih.gov/geo/query/acc.cgi?acc=GSE277761	Transcriptome Analysis of Porcine Immune Cells Stimulated by Porcine Reproductive and Respiratory Syndrome Virus (PRRSV) and Caesalpinia sappan Extract
UIMC1	GWAS	GSE296917	PAM	FPKM	7	Control;PRRSV	3	4	7.356609	7.28578	-0.01228	10.3390/cells14161227	https://doi.org/10.3390/cells14161227	https://www.ncbi.nlm.nih.gov/geo/query/acc.cgi?acc=GSE296917	Pig Liver Esterase Hydrolysis of 2-Arachidonoglycerol Exacerbates PRRSV-Induced Inflammation via PI3K-Akt-NF-kappaB Pathway
UIMC1	GWAS	GSE304527_PAM	PAM	log2_norm_ComBat	12	Mock;NC134;NC174	4	8	5.310713	5.322866	0.002776	10.3389/fimmu.2025.1670488	https://doi.org/10.3389/fimmu.2025.1670488	https://www.ncbi.nlm.nih.gov/geo/query/acc.cgi?acc=GSE304527	Mitochondrial dysfunction in PRRSV-2 infected macrophages
UIMC1	GWAS	GSE304527_PIM	PIM	log2_norm_ComBat	12	Mock;NC134;NC174	4	8	5.050803	5.337354	0.066754	10.3389/fimmu.2025.1670488	https://doi.org/10.3389/fimmu.2025.1670488	https://www.ncbi.nlm.nih.gov/geo/query/acc.cgi?acc=GSE304527	Mitochondrial dysfunction in PRRSV-2 infected macrophages
UIMC1	GWAS	GSE75304	whole blood	raw_count	48	D0;D2;D6	16	0	866.6875			10.1371/journal.pone.0153615	https://doi.org/10.1371/journal.pone.0153615	https://www.ncbi.nlm.nih.gov/geo/query/acc.cgi?acc=GSE75304	Differences in Whole Blood Gene Expression Associated with Infection Time-Course and Extent of Fetal Mortality in a Reproductive Model of Type 2 Porcine Reproductive and Respiratory Syndrome Virus Infection
UIMC1	GWAS	GSE78762	whole blood	raw_count	179	D0;D10;D11;D14;D21;D28;D4;D7	25	0	743.4			10.1038/srep46203	https://doi.org/10.1038/srep46203	https://www.ncbi.nlm.nih.gov/geo/query/acc.cgi?acc=GSE78762	Genetic regulation of swine leukocyte transcriptomes in response to porcine reproductive and respiratory syndrome virus infection
UIMC1	GWAS	GSE84347	lung dendritic cells	raw_read_count	24	T0;T12;T24;T3;T6;T9	4	0	213.5			10.1371/journal.pone.0187735	https://doi.org/10.1371/journal.pone.0187735	https://www.ncbi.nlm.nih.gov/geo/query/acc.cgi?acc=GSE84347	Transcriptome profile of lung dendritic cells after in vitro porcine reproductive and respiratory syndrome virus (PRRSV) infection

## Sheet: S4_DE_or_trend
gene	category	dataset	sample_type	matrix_type	comparison	control_or_reference	treatment_or_timepoint	control_mean	treatment_mean	log2FC_or_change	pvalue	FDR_or_padj	direction	evidence	statistics_method	doi	article_url	geo_url	article_title	note
CENPC	selection_signal	GSE174494	PAM	bulk_RNAseq_DE_table	EFGPminus_vs_Mock_bystander_PAM				1270.952845	-0.029643677	0.218988647	0.852536833	no_obvious_change	no_clear_change	author DE table	10.1128/JVI.01052-21	https://doi.org/10.1128/JVI.01052-21	https://www.ncbi.nlm.nih.gov/geo/query/acc.cgi?acc=GSE174494	Porcine Reproductive and Respiratory Syndrome Virus Infection Upregulates Negative Immune Regulators and T-Cell Exhaustion Markers	Positive log2FC follows GEO file contrast label: second biological state versus first in file name.
CENPC	selection_signal	GSE174494	PAM	bulk_RNAseq_DE_table	EFGPplus_vs_EFGPminus_infected_vs_bystander				1110.875993	-0.045201333	0.576449318	0.841937235	no_obvious_change	no_clear_change	author DE table	10.1128/JVI.01052-21	https://doi.org/10.1128/JVI.01052-21	https://www.ncbi.nlm.nih.gov/geo/query/acc.cgi?acc=GSE174494	Porcine Reproductive and Respiratory Syndrome Virus Infection Upregulates Negative Immune Regulators and T-Cell Exhaustion Markers	Positive log2FC follows GEO file contrast label: second biological state versus first in file name.
CENPC	selection_signal	GSE174494	PAM	bulk_RNAseq_DE_table	EFGPplus_vs_Mock_PRRSV_infected_PAM				1270.952845	-0.255495236	0.063169877	0.206746413	down	no_clear_change	author DE table	10.1128/JVI.01052-21	https://doi.org/10.1128/JVI.01052-21	https://www.ncbi.nlm.nih.gov/geo/query/acc.cgi?acc=GSE174494	Porcine Reproductive and Respiratory Syndrome Virus Infection Upregulates Negative Immune Regulators and T-Cell Exhaustion Markers	Positive log2FC follows GEO file contrast label: second biological state versus first in file name.
CENPC	selection_signal	GSE277761	PBMC	raw counts	PRRSV_CS_vs_CTRL	CTRL	PRRSV_CS	0.0	0.0	0.0			no_obvious_change	expressed_only_or_no_clear_change	group means/log2FC from raw counts; DESeq2 not run in current environment	10.3390/ijms252212285	https://doi.org/10.3390/ijms252212285	https://www.ncbi.nlm.nih.gov/geo/query/acc.cgi?acc=GSE277761	Transcriptome Analysis of Porcine Immune Cells Stimulated by Porcine Reproductive and Respiratory Syndrome Virus (PRRSV) and Caesalpinia sappan Extract
CENPC	selection_signal	GSE277761	PBMC	raw counts	PRRSV_CS_vs_PRRSV	PRRSV	PRRSV_CS	0.0	0.0	0.0			no_obvious_change	expressed_only_or_no_clear_change	group means/log2FC from raw counts; DESeq2 not run in current environment	10.3390/ijms252212285	https://doi.org/10.3390/ijms252212285	https://www.ncbi.nlm.nih.gov/geo/query/acc.cgi?acc=GSE277761	Transcriptome Analysis of Porcine Immune Cells Stimulated by Porcine Reproductive and Respiratory Syndrome Virus (PRRSV) and Caesalpinia sappan Extract
CENPC	selection_signal	GSE277761	PBMC	raw counts	PRRSV_vs_CTRL	CTRL	PRRSV	0.0	0.0	0.0			no_obvious_change	expressed_only_or_no_clear_change	group means/log2FC from raw counts; DESeq2 not run in current environment	10.3390/ijms252212285	https://doi.org/10.3390/ijms252212285	https://www.ncbi.nlm.nih.gov/geo/query/acc.cgi?acc=GSE277761	Transcriptome Analysis of Porcine Immune Cells Stimulated by Porcine Reproductive and Respiratory Syndrome Virus (PRRSV) and Caesalpinia sappan Extract
CENPC	Selection signal	GSE296917	PAM	FPKM matrix	PRRSV_vs_Control	Control	PRRSV	5.794399	5.565471	-0.058155	0.685714		no_obvious_change	no_clear_change	exploratory comparison on FPKM/log2(FPKM+1); not DESeq2	10.3390/cells14161227	https://doi.org/10.3390/cells14161227	https://www.ncbi.nlm.nih.gov/geo/query/acc.cgi?acc=GSE296917	Pig Liver Esterase Hydrolysis of 2-Arachidonoglycerol Exacerbates PRRSV-Induced Inflammation via PI3K-Akt-NF-kappaB Pathway	FPKM matrix; use as expression trend, not raw-count DESeq2 evidence.
CENPC	selection_signal	GSE304527_PAM	PAM	log2 normalized ComBat expression	NC134_vs_Mock	Mock	NC134	5.942464	6.421608	0.479144			up	expressed_only_or_no_clear_change	difference of mean log2 normalized ComBat values; not DESeq2	10.3389/fimmu.2025.1670488	https://doi.org/10.3389/fimmu.2025.1670488	https://www.ncbi.nlm.nih.gov/geo/query/acc.cgi?acc=GSE304527	Mitochondrial dysfunction in PRRSV-2 infected macrophages	Matched Ensembl gene ID: ENSSSCG00000008921
CENPC	selection_signal	GSE304527_PAM	PAM	log2 normalized ComBat expression	NC174_vs_Mock	Mock	NC174	5.942464	6.050119	0.107655			no_obvious_change	expressed_only_or_no_clear_change	difference of mean log2 normalized ComBat values; not DESeq2	10.3389/fimmu.2025.1670488	https://doi.org/10.3389/fimmu.2025.1670488	https://www.ncbi.nlm.nih.gov/geo/query/acc.cgi?acc=GSE304527	Mitochondrial dysfunction in PRRSV-2 infected macrophages	Matched Ensembl gene ID: ENSSSCG00000008921
CENPC	selection_signal	GSE304527_PIM	PIM	log2 normalized ComBat expression	NC134_vs_Mock	Mock	NC134	5.917317	5.890982	-0.026335			no_obvious_change	expressed_only_or_no_clear_change	difference of mean log2 normalized ComBat values; not DESeq2	10.3389/fimmu.2025.1670488	https://doi.org/10.3389/fimmu.2025.1670488	https://www.ncbi.nlm.nih.gov/geo/query/acc.cgi?acc=GSE304527	Mitochondrial dysfunction in PRRSV-2 infected macrophages	Matched Ensembl gene ID: ENSSSCG00000008921
CENPC	selection_signal	GSE304527_PIM	PIM	log2 normalized ComBat expression	NC174_vs_Mock	Mock	NC174	5.917317	6.070662	0.153345			no_obvious_change	expressed_only_or_no_clear_change	difference of mean log2 normalized ComBat values; not DESeq2	10.3389/fimmu.2025.1670488	https://doi.org/10.3389/fimmu.2025.1670488	https://www.ncbi.nlm.nih.gov/geo/query/acc.cgi?acc=GSE304527	Mitochondrial dysfunction in PRRSV-2 infected macrophages	Matched Ensembl gene ID: ENSSSCG00000008921
CENPC	selection_signal	GSE75304	whole blood	HTSeq raw counts	D2_vs_D0	D0	D2	944.5	770.75	-0.292944			down	expressed_only_or_no_clear_change	time-course mean/log2FC from raw counts; DESeq2 not run in current environment	10.1371/journal.pone.0153615	https://doi.org/10.1371/journal.pone.0153615	https://www.ncbi.nlm.nih.gov/geo/query/acc.cgi?acc=GSE75304	Differences in Whole Blood Gene Expression Associated with Infection Time-Course and Extent of Fetal Mortality in a Reproductive Model of Type 2 Porcine Reproductive and Respiratory Syndrome Virus Infection	Use as extracted expression trend pending formal model.
CENPC	selection_signal	GSE75304	whole blood	HTSeq raw counts	D6_vs_D0	D0	D6	944.5	988.875	0.066169			no_obvious_change	expressed_only_or_no_clear_change	time-course mean/log2FC from raw counts; DESeq2 not run in current environment	10.1371/journal.pone.0153615	https://doi.org/10.1371/journal.pone.0153615	https://www.ncbi.nlm.nih.gov/geo/query/acc.cgi?acc=GSE75304	Differences in Whole Blood Gene Expression Associated with Infection Time-Course and Extent of Fetal Mortality in a Reproductive Model of Type 2 Porcine Reproductive and Respiratory Syndrome Virus Infection	Use as extracted expression trend pending formal model.
CENPC	selection_signal	GSE78762	whole blood	HTSeq raw counts	D10_vs_D0	D0	D10	492.96	329.153846	-0.581256			down	supportive_expression_change	time-course mean/log2FC from raw counts; DESeq2 not run in current environment	10.1038/srep46203	https://doi.org/10.1038/srep46203	https://www.ncbi.nlm.nih.gov/geo/query/acc.cgi?acc=GSE78762	Genetic regulation of swine leukocyte transcriptomes in response to porcine reproductive and respiratory syndrome virus infection	Use as extracted expression trend pending formal model.
CENPC	selection_signal	GSE78762	whole blood	HTSeq raw counts	D11_vs_D0	D0	D11	492.96	460.0	-0.099627			no_obvious_change	expressed_only_or_no_clear_change	time-course mean/log2FC from raw counts; DESeq2 not run in current environment	10.1038/srep46203	https://doi.org/10.1038/srep46203	https://www.ncbi.nlm.nih.gov/geo/query/acc.cgi?acc=GSE78762	Genetic regulation of swine leukocyte transcriptomes in response to porcine reproductive and respiratory syndrome virus infection	Use as extracted expression trend pending formal model.
CENPC	selection_signal	GSE78762	whole blood	HTSeq raw counts	D14_vs_D0	D0	D14	492.96	530.423077	0.105467			no_obvious_change	expressed_only_or_no_clear_change	time-course mean/log2FC from raw counts; DESeq2 not run in current environment	10.1038/srep46203	https://doi.org/10.1038/srep46203	https://www.ncbi.nlm.nih.gov/geo/query/acc.cgi?acc=GSE78762	Genetic regulation of swine leukocyte transcriptomes in response to porcine reproductive and respiratory syndrome virus infection	Use as extracted expression trend pending formal model.
CENPC	selection_signal	GSE78762	whole blood	HTSeq raw counts	D21_vs_D0	D0	D21	492.96	560.916667	0.185962			no_obvious_change	expressed_only_or_no_clear_change	time-course mean/log2FC from raw counts; DESeq2 not run in current environment	10.1038/srep46203	https://doi.org/10.1038/srep46203	https://www.ncbi.nlm.nih.gov/geo/query/acc.cgi?acc=GSE78762	Genetic regulation of swine leukocyte transcriptomes in response to porcine reproductive and respiratory syndrome virus infection	Use as extracted expression trend pending formal model.
CENPC	selection_signal	GSE78762	whole blood	HTSeq raw counts	D28_vs_D0	D0	D28	492.96	356.25	-0.46746			down	expressed_only_or_no_clear_change	time-course mean/log2FC from raw counts; DESeq2 not run in current environment	10.1038/srep46203	https://doi.org/10.1038/srep46203	https://www.ncbi.nlm.nih.gov/geo/query/acc.cgi?acc=GSE78762	Genetic regulation of swine leukocyte transcriptomes in response to porcine reproductive and respiratory syndrome virus infection	Use as extracted expression trend pending formal model.
CENPC	selection_signal	GSE78762	whole blood	HTSeq raw counts	D4_vs_D0	D0	D4	492.96	430.615385	-0.194648			no_obvious_change	expressed_only_or_no_clear_change	time-course mean/log2FC from raw counts; DESeq2 not run in current environment	10.1038/srep46203	https://doi.org/10.1038/srep46203	https://www.ncbi.nlm.nih.gov/geo/query/acc.cgi?acc=GSE78762	Genetic regulation of swine leukocyte transcriptomes in response to porcine reproductive and respiratory syndrome virus infection	Use as extracted expression trend pending formal model.
CENPC	selection_signal	GSE78762	whole blood	HTSeq raw counts	D7_vs_D0	D0	D7	492.96	508.148148	0.043691			no_obvious_change	expressed_only_or_no_clear_change	time-course mean/log2FC from raw counts; DESeq2 not run in current environment	10.1038/srep46203	https://doi.org/10.1038/srep46203	https://www.ncbi.nlm.nih.gov/geo/query/acc.cgi?acc=GSE78762	Genetic regulation of swine leukocyte transcriptomes in response to porcine reproductive and respiratory syndrome virus infection	Use as extracted expression trend pending formal model.
CENPC	selection_signal	GSE84347	lung dendritic cells	raw read count table	T12_vs_T0	T0	T12	258.0	363.0	0.490986			up	expressed_only_or_no_clear_change	time-course mean/log2FC from raw read counts; no formal DESeq2 run	10.1371/journal.pone.0187735	https://doi.org/10.1371/journal.pone.0187735	https://www.ncbi.nlm.nih.gov/geo/query/acc.cgi?acc=GSE84347	Transcriptome profile of lung dendritic cells after in vitro porcine reproductive and respiratory syndrome virus (PRRSV) infection	Time-course trend only.
CENPC	selection_signal	GSE84347	lung dendritic cells	raw read count table	T24_vs_T0	T0	T24	258.0	197.0	-0.387452			down	expressed_only_or_no_clear_change	time-course mean/log2FC from raw read counts; no formal DESeq2 run	10.1371/journal.pone.0187735	https://doi.org/10.1371/journal.pone.0187735	https://www.ncbi.nlm.nih.gov/geo/query/acc.cgi?acc=GSE84347	Transcriptome profile of lung dendritic cells after in vitro porcine reproductive and respiratory syndrome virus (PRRSV) infection	Time-course trend only.
CENPC	selection_signal	GSE84347	lung dendritic cells	raw read count table	T3_vs_T0	T0	T3	258.0	112.0	-1.196629			down	supportive_expression_change	time-course mean/log2FC from raw read counts; no formal DESeq2 run	10.1371/journal.pone.0187735	https://doi.org/10.1371/journal.pone.0187735	https://www.ncbi.nlm.nih.gov/geo/query/acc.cgi?acc=GSE84347	Transcriptome profile of lung dendritic cells after in vitro porcine reproductive and respiratory syndrome virus (PRRSV) infection	Time-course trend only.
CENPC	selection_signal	GSE84347	lung dendritic cells	raw read count table	T6_vs_T0	T0	T6	258.0	291.5	0.175485			no_obvious_change	expressed_only_or_no_clear_change	time-course mean/log2FC from raw read counts; no formal DESeq2 run	10.1371/journal.pone.0187735	https://doi.org/10.1371/journal.pone.0187735	https://www.ncbi.nlm.nih.gov/geo/query/acc.cgi?acc=GSE84347	Transcriptome profile of lung dendritic cells after in vitro porcine reproductive and respiratory syndrome virus (PRRSV) infection	Time-course trend only.
CENPC	selection_signal	GSE84347	lung dendritic cells	raw read count table	T9_vs_T0	T0	T9	258.0	365.0	0.498892			up	expressed_only_or_no_clear_change	time-course mean/log2FC from raw read counts; no formal DESeq2 run	10.1371/journal.pone.0187735	https://doi.org/10.1371/journal.pone.0187735	https://www.ncbi.nlm.nih.gov/geo/query/acc.cgi?acc=GSE84347	Transcriptome profile of lung dendritic cells after in vitro porcine reproductive and respiratory syndrome virus (PRRSV) infection	Time-course trend only.
CENPC	selection_signal	GSE89331	PAM	bulk_RNAseq_RPKM_from_RAW_supplement	IFNa_12h_vs_P0				14.712895	-1.427489	0.333333	0.384615	down	moderate_FC_not_significant	exploratory candidate-gene analysis from RPKM/count supplement	10.1155/2018/1538127	https://doi.org/10.1155/2018/1538127	https://www.ncbi.nlm.nih.gov/geo/query/acc.cgi?acc=GSE89331	Transcriptome Analysis Reveals Dynamic Gene Expression Profiles in Porcine Alveolar Macrophages in Response to the Chinese Highly Pathogenic Porcine Reproductive and Respiratory Syndrome Virus	Exploratory exact permutation test on log2(RPKM + 1); no FDR because candidate-gene screen with very small n.
CENPC	selection_signal	GSE89331	PAM	bulk_RNAseq_RPKM_from_RAW_supplement	IFNa_6h_vs_P0				15.882248	-1.056481	0.333333	0.416666	down	moderate_FC_not_significant	exploratory candidate-gene analysis from RPKM/count supplement	10.1155/2018/1538127	https://doi.org/10.1155/2018/1538127	https://www.ncbi.nlm.nih.gov/geo/query/acc.cgi?acc=GSE89331	Transcriptome Analysis Reveals Dynamic Gene Expression Profiles in Porcine Alveolar Macrophages in Response to the Chinese Highly Pathogenic Porcine Reproductive and Respiratory Syndrome Virus	Exploratory exact permutation test on log2(RPKM + 1); no FDR because candidate-gene screen with very small n.
CENPC	selection_signal	GSE89331	PAM	bulk_RNAseq_RPKM_from_RAW_supplement	PRRSV_12h_vs_P0				23.220775	0.220356	0.333333	0.384615	no_obvious_change	no_clear_change	exploratory candidate-gene analysis from RPKM/count supplement	10.1155/2018/1538127	https://doi.org/10.1155/2018/1538127	https://www.ncbi.nlm.nih.gov/geo/query/acc.cgi?acc=GSE89331	Transcriptome Analysis Reveals Dynamic Gene Expression Profiles in Porcine Alveolar Macrophages in Response to the Chinese Highly Pathogenic Porcine Reproductive and Respiratory Syndrome Virus	Exploratory exact permutation test on log2(RPKM + 1); no FDR because candidate-gene screen with very small n.
CENPC	selection_signal	GSE89331	PAM	bulk_RNAseq_RPKM_from_RAW_supplement	PRRSV_6h_vs_P0				26.3251	0.540481	0.333333	0.454545	up	moderate_FC_not_significant	exploratory candidate-gene analysis from RPKM/count supplement	10.1155/2018/1538127	https://doi.org/10.1155/2018/1538127	https://www.ncbi.nlm.nih.gov/geo/query/acc.cgi?acc=GSE89331	Transcriptome Analysis Reveals Dynamic Gene Expression Profiles in Porcine Alveolar Macrophages in Response to the Chinese Highly Pathogenic Porcine Reproductive and Respiratory Syndrome Virus	Exploratory exact permutation test on log2(RPKM + 1); no FDR because candidate-gene screen with very small n.
CENPC	selection_signal	GSE89331	PAM	bulk_RNAseq_RPKM_from_RAW_supplement	PRRSV_9h_vs_P0				27.6514	0.658204	0.333333	0.357143	up	moderate_FC_not_significant	exploratory candidate-gene analysis from RPKM/count supplement	10.1155/2018/1538127	https://doi.org/10.1155/2018/1538127	https://www.ncbi.nlm.nih.gov/geo/query/acc.cgi?acc=GSE89331	Transcriptome Analysis Reveals Dynamic Gene Expression Profiles in Porcine Alveolar Macrophages in Response to the Chinese Highly Pathogenic Porcine Reproductive and Respiratory Syndrome Virus	Exploratory exact permutation test on log2(RPKM + 1); no FDR because candidate-gene screen with very small n.
CENPC	selection_signal	GSE89331	PAM	bulk_RNAseq_RPKM_from_RAW_supplement	PRRSV_all_vs_P0				27.873213	0.484601	0.035714	0.07653	up	nominal_DE_not_FDR	exploratory candidate-gene analysis from RPKM/count supplement	10.1155/2018/1538127	https://doi.org/10.1155/2018/1538127	https://www.ncbi.nlm.nih.gov/geo/query/acc.cgi?acc=GSE89331	Transcriptome Analysis Reveals Dynamic Gene Expression Profiles in Porcine Alveolar Macrophages in Response to the Chinese Highly Pathogenic Porcine Reproductive and Respiratory Syndrome Virus	Exploratory exact permutation test on log2(RPKM + 1); no FDR because candidate-gene screen with very small n.
CHIC2	selection_signal	GSE174494	PAM	bulk_RNAseq_DE_table	EFGPminus_vs_Mock_bystander_PAM				1901.034826	-0.037658051	0.148084177	0.736798832	no_obvious_change	no_clear_change	author DE table	10.1128/JVI.01052-21	https://doi.org/10.1128/JVI.01052-21	https://www.ncbi.nlm.nih.gov/geo/query/acc.cgi?acc=GSE174494	Porcine Reproductive and Respiratory Syndrome Virus Infection Upregulates Negative Immune Regulators and T-Cell Exhaustion Markers	Positive log2FC follows GEO file contrast label: second biological state versus first in file name.
CHIC2	selection_signal	GSE174494	PAM	bulk_RNAseq_DE_table	EFGPplus_vs_EFGPminus_infected_vs_bystander				1677.62146	-0.005713008	0.941902004	0.980643916	no_obvious_change	no_clear_change	author DE table	10.1128/JVI.01052-21	https://doi.org/10.1128/JVI.01052-21	https://www.ncbi.nlm.nih.gov/geo/query/acc.cgi?acc=GSE174494	Porcine Reproductive and Respiratory Syndrome Virus Infection Upregulates Negative Immune Regulators and T-Cell Exhaustion Markers	Positive log2FC follows GEO file contrast label: second biological state versus first in file name.
CHIC2	selection_signal	GSE174494	PAM	bulk_RNAseq_DE_table	EFGPplus_vs_Mock_PRRSV_infected_PAM				1901.034826	-0.185025333	0.134411062	0.333017883	no_obvious_change	no_clear_change	author DE table	10.1128/JVI.01052-21	https://doi.org/10.1128/JVI.01052-21	https://www.ncbi.nlm.nih.gov/geo/query/acc.cgi?acc=GSE174494	Porcine Reproductive and Respiratory Syndrome Virus Infection Upregulates Negative Immune Regulators and T-Cell Exhaustion Markers	Positive log2FC follows GEO file contrast label: second biological state versus first in file name.
CHIC2	selection_signal	GSE277761	PBMC	raw counts	PRRSV_CS_vs_CTRL	CTRL	PRRSV_CS	14.5	20.0	0.438121			up	expressed_only_or_no_clear_change	group means/log2FC from raw counts; DESeq2 not run in current environment	10.3390/ijms252212285	https://doi.org/10.3390/ijms252212285	https://www.ncbi.nlm.nih.gov/geo/query/acc.cgi?acc=GSE277761	Transcriptome Analysis of Porcine Immune Cells Stimulated by Porcine Reproductive and Respiratory Syndrome Virus (PRRSV) and Caesalpinia sappan Extract
CHIC2	selection_signal	GSE277761	PBMC	raw counts	PRRSV_CS_vs_PRRSV	PRRSV	PRRSV_CS	14.5	20.0	0.438121			up	expressed_only_or_no_clear_change	group means/log2FC from raw counts; DESeq2 not run in current environment	10.3390/ijms252212285	https://doi.org/10.3390/ijms252212285	https://www.ncbi.nlm.nih.gov/geo/query/acc.cgi?acc=GSE277761	Transcriptome Analysis of Porcine Immune Cells Stimulated by Porcine Reproductive and Respiratory Syndrome Virus (PRRSV) and Caesalpinia sappan Extract
CHIC2	selection_signal	GSE277761	PBMC	raw counts	PRRSV_vs_CTRL	CTRL	PRRSV	14.5	14.5	0.0			no_obvious_change	expressed_only_or_no_clear_change	group means/log2FC from raw counts; DESeq2 not run in current environment	10.3390/ijms252212285	https://doi.org/10.3390/ijms252212285	https://www.ncbi.nlm.nih.gov/geo/query/acc.cgi?acc=GSE277761	Transcriptome Analysis of Porcine Immune Cells Stimulated by Porcine Reproductive and Respiratory Syndrome Virus (PRRSV) and Caesalpinia sappan Extract
CHIC2	Selection signal	GSE296917	PAM	FPKM matrix	PRRSV_vs_Control	Control	PRRSV	4.487483	3.619724	-0.310027	0.314286		down	no_clear_change	exploratory comparison on FPKM/log2(FPKM+1); not DESeq2	10.3390/cells14161227	https://doi.org/10.3390/cells14161227	https://www.ncbi.nlm.nih.gov/geo/query/acc.cgi?acc=GSE296917	Pig Liver Esterase Hydrolysis of 2-Arachidonoglycerol Exacerbates PRRSV-Induced Inflammation via PI3K-Akt-NF-kappaB Pathway	FPKM matrix; use as expression trend, not raw-count DESeq2 evidence.
CHIC2	selection_signal	GSE304527_PAM	PAM	log2 normalized ComBat expression	NC134_vs_Mock	Mock	NC134	6.85858	7.160878	0.302298			up	expressed_only_or_no_clear_change	difference of mean log2 normalized ComBat values; not DESeq2	10.3389/fimmu.2025.1670488	https://doi.org/10.3389/fimmu.2025.1670488	https://www.ncbi.nlm.nih.gov/geo/query/acc.cgi?acc=GSE304527	Mitochondrial dysfunction in PRRSV-2 infected macrophages	Matched Ensembl gene ID: ENSSSCG00000032645
CHIC2	selection_signal	GSE304527_PAM	PAM	log2 normalized ComBat expression	NC174_vs_Mock	Mock	NC174	6.85858	7.198386	0.339805			up	expressed_only_or_no_clear_change	difference of mean log2 normalized ComBat values; not DESeq2	10.3389/fimmu.2025.1670488	https://doi.org/10.3389/fimmu.2025.1670488	https://www.ncbi.nlm.nih.gov/geo/query/acc.cgi?acc=GSE304527	Mitochondrial dysfunction in PRRSV-2 infected macrophages	Matched Ensembl gene ID: ENSSSCG00000032645
CHIC2	selection_signal	GSE304527_PIM	PIM	log2 normalized ComBat expression	NC134_vs_Mock	Mock	NC134	6.688633	6.827624	0.138991			no_obvious_change	expressed_only_or_no_clear_change	difference of mean log2 normalized ComBat values; not DESeq2	10.3389/fimmu.2025.1670488	https://doi.org/10.3389/fimmu.2025.1670488	https://www.ncbi.nlm.nih.gov/geo/query/acc.cgi?acc=GSE304527	Mitochondrial dysfunction in PRRSV-2 infected macrophages	Matched Ensembl gene ID: ENSSSCG00000032645
CHIC2	selection_signal	GSE304527_PIM	PIM	log2 normalized ComBat expression	NC174_vs_Mock	Mock	NC174	6.688633	6.938738	0.250105			up	expressed_only_or_no_clear_change	difference of mean log2 normalized ComBat values; not DESeq2	10.3389/fimmu.2025.1670488	https://doi.org/10.3389/fimmu.2025.1670488	https://www.ncbi.nlm.nih.gov/geo/query/acc.cgi?acc=GSE304527	Mitochondrial dysfunction in PRRSV-2 infected macrophages	Matched Ensembl gene ID: ENSSSCG00000032645
CHIC2	selection_signal	GSE84347	lung dendritic cells	raw read count table	T12_vs_T0	T0	T12	655.5	838.5	0.354735			up	expressed_only_or_no_clear_change	time-course mean/log2FC from raw read counts; no formal DESeq2 run	10.1371/journal.pone.0187735	https://doi.org/10.1371/journal.pone.0187735	https://www.ncbi.nlm.nih.gov/geo/query/acc.cgi?acc=GSE84347	Transcriptome profile of lung dendritic cells after in vitro porcine reproductive and respiratory syndrome virus (PRRSV) infection	Time-course trend only.
CHIC2	selection_signal	GSE84347	lung dendritic cells	raw read count table	T24_vs_T0	T0	T24	655.5	675.0	0.042228			no_obvious_change	expressed_only_or_no_clear_change	time-course mean/log2FC from raw read counts; no formal DESeq2 run	10.1371/journal.pone.0187735	https://doi.org/10.1371/journal.pone.0187735	https://www.ncbi.nlm.nih.gov/geo/query/acc.cgi?acc=GSE84347	Transcriptome profile of lung dendritic cells after in vitro porcine reproductive and respiratory syndrome virus (PRRSV) infection	Time-course trend only.
CHIC2	selection_signal	GSE84347	lung dendritic cells	raw read count table	T3_vs_T0	T0	T3	655.5	685.0	0.063414			no_obvious_change	expressed_only_or_no_clear_change	time-course mean/log2FC from raw read counts; no formal DESeq2 run	10.1371/journal.pone.0187735	https://doi.org/10.1371/journal.pone.0187735	https://www.ncbi.nlm.nih.gov/geo/query/acc.cgi?acc=GSE84347	Transcriptome profile of lung dendritic cells after in vitro porcine reproductive and respiratory syndrome virus (PRRSV) infection	Time-course trend only.
CHIC2	selection_signal	GSE84347	lung dendritic cells	raw read count table	T6_vs_T0	T0	T6	655.5	850.5	0.375212			up	expressed_only_or_no_clear_change	time-course mean/log2FC from raw read counts; no formal DESeq2 run	10.1371/journal.pone.0187735	https://doi.org/10.1371/journal.pone.0187735	https://www.ncbi.nlm.nih.gov/geo/query/acc.cgi?acc=GSE84347	Transcriptome profile of lung dendritic cells after in vitro porcine reproductive and respiratory syndrome virus (PRRSV) infection	Time-course trend only.
CHIC2	selection_signal	GSE84347	lung dendritic cells	raw read count table	T9_vs_T0	T0	T9	655.5	943.0	0.523992			up	supportive_expression_change	time-course mean/log2FC from raw read counts; no formal DESeq2 run	10.1371/journal.pone.0187735	https://doi.org/10.1371/journal.pone.0187735	https://www.ncbi.nlm.nih.gov/geo/query/acc.cgi?acc=GSE84347	Transcriptome profile of lung dendritic cells after in vitro porcine reproductive and respiratory syndrome virus (PRRSV) infection	Time-course trend only.
CHIC2	selection_signal	GSE89331	PAM	bulk_RNAseq_RPKM_from_RAW_supplement	IFNa_12h_vs_P0				12.68221	-1.269534	0.333333	0.384615	down	moderate_FC_not_significant	exploratory candidate-gene analysis from RPKM/count supplement	10.1155/2018/1538127	https://doi.org/10.1155/2018/1538127	https://www.ncbi.nlm.nih.gov/geo/query/acc.cgi?acc=GSE89331	Transcriptome Analysis Reveals Dynamic Gene Expression Profiles in Porcine Alveolar Macrophages in Response to the Chinese Highly Pathogenic Porcine Reproductive and Respiratory Syndrome Virus	Exploratory exact permutation test on log2(RPKM + 1); no FDR because candidate-gene screen with very small n.
CHIC2	selection_signal	GSE89331	PAM	bulk_RNAseq_RPKM_from_RAW_supplement	IFNa_6h_vs_P0				14.85485	-0.605667	0.333333	0.416666	down	moderate_FC_not_significant	exploratory candidate-gene analysis from RPKM/count supplement	10.1155/2018/1538127	https://doi.org/10.1155/2018/1538127	https://www.ncbi.nlm.nih.gov/geo/query/acc.cgi?acc=GSE89331	Transcriptome Analysis Reveals Dynamic Gene Expression Profiles in Porcine Alveolar Macrophages in Response to the Chinese Highly Pathogenic Porcine Reproductive and Respiratory Syndrome Virus	Exploratory exact permutation test on log2(RPKM + 1); no FDR because candidate-gene screen with very small n.
CHIC2	selection_signal	GSE89331	PAM	bulk_RNAseq_RPKM_from_RAW_supplement	PRRSV_12h_vs_P0				15.958475	-0.357927	0.333333	0.384615	down	no_clear_change	exploratory candidate-gene analysis from RPKM/count supplement	10.1155/2018/1538127	https://doi.org/10.1155/2018/1538127	https://www.ncbi.nlm.nih.gov/geo/query/acc.cgi?acc=GSE89331	Transcriptome Analysis Reveals Dynamic Gene Expression Profiles in Porcine Alveolar Macrophages in Response to the Chinese Highly Pathogenic Porcine Reproductive and Respiratory Syndrome Virus	Exploratory exact permutation test on log2(RPKM + 1); no FDR because candidate-gene screen with very small n.
CHIC2	selection_signal	GSE89331	PAM	bulk_RNAseq_RPKM_from_RAW_supplement	PRRSV_6h_vs_P0				16.297175	-0.289705	0.333333	0.454545	down	no_clear_change	exploratory candidate-gene analysis from RPKM/count supplement	10.1155/2018/1538127	https://doi.org/10.1155/2018/1538127	https://www.ncbi.nlm.nih.gov/geo/query/acc.cgi?acc=GSE89331	Transcriptome Analysis Reveals Dynamic Gene Expression Profiles in Porcine Alveolar Macrophages in Response to the Chinese Highly Pathogenic Porcine Reproductive and Respiratory Syndrome Virus	Exploratory exact permutation test on log2(RPKM + 1); no FDR because candidate-gene screen with very small n.
CHIC2	selection_signal	GSE89331	PAM	bulk_RNAseq_RPKM_from_RAW_supplement	PRRSV_9h_vs_P0				16.5819	-0.234749	0.333333	0.357143	no_obvious_change	no_clear_change	exploratory candidate-gene analysis from RPKM/count supplement	10.1155/2018/1538127	https://doi.org/10.1155/2018/1538127	https://www.ncbi.nlm.nih.gov/geo/query/acc.cgi?acc=GSE89331	Transcriptome Analysis Reveals Dynamic Gene Expression Profiles in Porcine Alveolar Macrophages in Response to the Chinese Highly Pathogenic Porcine Reproductive and Respiratory Syndrome Virus	Exploratory exact permutation test on log2(RPKM + 1); no FDR because candidate-gene screen with very small n.
CHIC2	selection_signal	GSE89331	PAM	bulk_RNAseq_RPKM_from_RAW_supplement	PRRSV_all_vs_P0				15.454775	-0.293249	0.035714	0.07653	down	nominal_DE_not_FDR	exploratory candidate-gene analysis from RPKM/count supplement	10.1155/2018/1538127	https://doi.org/10.1155/2018/1538127	https://www.ncbi.nlm.nih.gov/geo/query/acc.cgi?acc=GSE89331	Transcriptome Analysis Reveals Dynamic Gene Expression Profiles in Porcine Alveolar Macrophages in Response to the Chinese Highly Pathogenic Porcine Reproductive and Respiratory Syndrome Virus	Exploratory exact permutation test on log2(RPKM + 1); no FDR because candidate-gene screen with very small n.
ENOX2	GWAS	GSE174494	PAM	bulk_RNAseq_DE_table	EFGPminus_vs_Mock_bystander_PAM				350.8828531	0.006308688	0.726747545	0.999469787	no_obvious_change	no_clear_change	author DE table	10.1128/JVI.01052-21	https://doi.org/10.1128/JVI.01052-21	https://www.ncbi.nlm.nih.gov/geo/query/acc.cgi?acc=GSE174494	Porcine Reproductive and Respiratory Syndrome Virus Infection Upregulates Negative Immune Regulators and T-Cell Exhaustion Markers	Positive log2FC follows GEO file contrast label: second biological state versus first in file name.
ENOX2	GWAS	GSE174494	PAM	bulk_RNAseq_DE_table	EFGPplus_vs_EFGPminus_infected_vs_bystander				334.3282879	0.014802455	0.856085529	0.956853145	no_obvious_change	no_clear_change	author DE table	10.1128/JVI.01052-21	https://doi.org/10.1128/JVI.01052-21	https://www.ncbi.nlm.nih.gov/geo/query/acc.cgi?acc=GSE174494	Porcine Reproductive and Respiratory Syndrome Virus Infection Upregulates Negative Immune Regulators and T-Cell Exhaustion Markers	Positive log2FC follows GEO file contrast label: second biological state versus first in file name.
ENOX2	GWAS	GSE174494	PAM	bulk_RNAseq_DE_table	EFGPplus_vs_Mock_PRRSV_infected_PAM				350.8828531	0.081868862	0.55265022	0.750457891	no_obvious_change	no_clear_change	author DE table	10.1128/JVI.01052-21	https://doi.org/10.1128/JVI.01052-21	https://www.ncbi.nlm.nih.gov/geo/query/acc.cgi?acc=GSE174494	Porcine Reproductive and Respiratory Syndrome Virus Infection Upregulates Negative Immune Regulators and T-Cell Exhaustion Markers	Positive log2FC follows GEO file contrast label: second biological state versus first in file name.
ENOX2	GWAS	GSE277761	PBMC	raw counts	PRRSV_CS_vs_CTRL	CTRL	PRRSV_CS	0.0	0.0	0.0			no_obvious_change	expressed_only_or_no_clear_change	group means/log2FC from raw counts; DESeq2 not run in current environment	10.3390/ijms252212285	https://doi.org/10.3390/ijms252212285	https://www.ncbi.nlm.nih.gov/geo/query/acc.cgi?acc=GSE277761	Transcriptome Analysis of Porcine Immune Cells Stimulated by Porcine Reproductive and Respiratory Syndrome Virus (PRRSV) and Caesalpinia sappan Extract
ENOX2	GWAS	GSE277761	PBMC	raw counts	PRRSV_CS_vs_PRRSV	PRRSV	PRRSV_CS	0.0	0.0	0.0			no_obvious_change	expressed_only_or_no_clear_change	group means/log2FC from raw counts; DESeq2 not run in current environment	10.3390/ijms252212285	https://doi.org/10.3390/ijms252212285	https://www.ncbi.nlm.nih.gov/geo/query/acc.cgi?acc=GSE277761	Transcriptome Analysis of Porcine Immune Cells Stimulated by Porcine Reproductive and Respiratory Syndrome Virus (PRRSV) and Caesalpinia sappan Extract
ENOX2	GWAS	GSE277761	PBMC	raw counts	PRRSV_vs_CTRL	CTRL	PRRSV	0.0	0.0	0.0			no_obvious_change	expressed_only_or_no_clear_change	group means/log2FC from raw counts; DESeq2 not run in current environment	10.3390/ijms252212285	https://doi.org/10.3390/ijms252212285	https://www.ncbi.nlm.nih.gov/geo/query/acc.cgi?acc=GSE277761	Transcriptome Analysis of Porcine Immune Cells Stimulated by Porcine Reproductive and Respiratory Syndrome Virus (PRRSV) and Caesalpinia sappan Extract
ENOX2	GWAS	GSE296917	PAM	FPKM matrix	PRRSV_vs_Control	Control	PRRSV	0.740873	0.763713	0.043805	0.771429		no_obvious_change	no_clear_change	exploratory comparison on FPKM/log2(FPKM+1); not DESeq2	10.3390/cells14161227	https://doi.org/10.3390/cells14161227	https://www.ncbi.nlm.nih.gov/geo/query/acc.cgi?acc=GSE296917	Pig Liver Esterase Hydrolysis of 2-Arachidonoglycerol Exacerbates PRRSV-Induced Inflammation via PI3K-Akt-NF-kappaB Pathway	FPKM matrix; use as expression trend, not raw-count DESeq2 evidence.
ENOX2	GWAS	GSE304527_PAM	PAM	log2 normalized ComBat expression	NC134_vs_Mock	Mock	NC134	0.720534	1.300334	0.5798			up	supportive_expression_change	difference of mean log2 normalized ComBat values; not DESeq2	10.3389/fimmu.2025.1670488	https://doi.org/10.3389/fimmu.2025.1670488	https://www.ncbi.nlm.nih.gov/geo/query/acc.cgi?acc=GSE304527	Mitochondrial dysfunction in PRRSV-2 infected macrophages	Matched Ensembl gene ID: ENSSSCG00000012663
ENOX2	GWAS	GSE304527_PAM	PAM	log2 normalized ComBat expression	NC174_vs_Mock	Mock	NC174	0.720534	1.176143	0.455609			up	expressed_only_or_no_clear_change	difference of mean log2 normalized ComBat values; not DESeq2	10.3389/fimmu.2025.1670488	https://doi.org/10.3389/fimmu.2025.1670488	https://www.ncbi.nlm.nih.gov/geo/query/acc.cgi?acc=GSE304527	Mitochondrial dysfunction in PRRSV-2 infected macrophages	Matched Ensembl gene ID: ENSSSCG00000012663
ENOX2	GWAS	GSE304527_PIM	PIM	log2 normalized ComBat expression	NC134_vs_Mock	Mock	NC134	0.995726	0.961249	-0.034477			no_obvious_change	expressed_only_or_no_clear_change	difference of mean log2 normalized ComBat values; not DESeq2	10.3389/fimmu.2025.1670488	https://doi.org/10.3389/fimmu.2025.1670488	https://www.ncbi.nlm.nih.gov/geo/query/acc.cgi?acc=GSE304527	Mitochondrial dysfunction in PRRSV-2 infected macrophages	Matched Ensembl gene ID: ENSSSCG00000012663
ENOX2	GWAS	GSE304527_PIM	PIM	log2 normalized ComBat expression	NC174_vs_Mock	Mock	NC174	0.995726	0.508989	-0.486738			down	expressed_only_or_no_clear_change	difference of mean log2 normalized ComBat values; not DESeq2	10.3389/fimmu.2025.1670488	https://doi.org/10.3389/fimmu.2025.1670488	https://www.ncbi.nlm.nih.gov/geo/query/acc.cgi?acc=GSE304527	Mitochondrial dysfunction in PRRSV-2 infected macrophages	Matched Ensembl gene ID: ENSSSCG00000012663
ENOX2	GWAS	GSE75304	whole blood	HTSeq raw counts	D2_vs_D0	D0	D2	106.625	113.5625	0.090122			no_obvious_change	expressed_only_or_no_clear_change	time-course mean/log2FC from raw counts; DESeq2 not run in current environment	10.1371/journal.pone.0153615	https://doi.org/10.1371/journal.pone.0153615	https://www.ncbi.nlm.nih.gov/geo/query/acc.cgi?acc=GSE75304	Differences in Whole Blood Gene Expression Associated with Infection Time-Course and Extent of Fetal Mortality in a Reproductive Model of Type 2 Porcine Reproductive and Respiratory Syndrome Virus Infection	Use as extracted expression trend pending formal model.
ENOX2	GWAS	GSE75304	whole blood	HTSeq raw counts	D6_vs_D0	D0	D6	106.625	127.8125	0.259259			up	expressed_only_or_no_clear_change	time-course mean/log2FC from raw counts; DESeq2 not run in current environment	10.1371/journal.pone.0153615	https://doi.org/10.1371/journal.pone.0153615	https://www.ncbi.nlm.nih.gov/geo/query/acc.cgi?acc=GSE75304	Differences in Whole Blood Gene Expression Associated with Infection Time-Course and Extent of Fetal Mortality in a Reproductive Model of Type 2 Porcine Reproductive and Respiratory Syndrome Virus Infection	Use as extracted expression trend pending formal model.
ENOX2	GWAS	GSE78762	whole blood	HTSeq raw counts	D10_vs_D0	D0	D10	93.04	70.423077	-0.396884			down	expressed_only_or_no_clear_change	time-course mean/log2FC from raw counts; DESeq2 not run in current environment	10.1038/srep46203	https://doi.org/10.1038/srep46203	https://www.ncbi.nlm.nih.gov/geo/query/acc.cgi?acc=GSE78762	Genetic regulation of swine leukocyte transcriptomes in response to porcine reproductive and respiratory syndrome virus infection	Use as extracted expression trend pending formal model.
ENOX2	GWAS	GSE78762	whole blood	HTSeq raw counts	D11_vs_D0	D0	D11	93.04	108.0	0.212982			no_obvious_change	expressed_only_or_no_clear_change	time-course mean/log2FC from raw counts; DESeq2 not run in current environment	10.1038/srep46203	https://doi.org/10.1038/srep46203	https://www.ncbi.nlm.nih.gov/geo/query/acc.cgi?acc=GSE78762	Genetic regulation of swine leukocyte transcriptomes in response to porcine reproductive and respiratory syndrome virus infection	Use as extracted expression trend pending formal model.
ENOX2	GWAS	GSE78762	whole blood	HTSeq raw counts	D14_vs_D0	D0	D14	93.04	108.576923	0.220598			no_obvious_change	expressed_only_or_no_clear_change	time-course mean/log2FC from raw counts; DESeq2 not run in current environment	10.1038/srep46203	https://doi.org/10.1038/srep46203	https://www.ncbi.nlm.nih.gov/geo/query/acc.cgi?acc=GSE78762	Genetic regulation of swine leukocyte transcriptomes in response to porcine reproductive and respiratory syndrome virus infection	Use as extracted expression trend pending formal model.
ENOX2	GWAS	GSE78762	whole blood	HTSeq raw counts	D21_vs_D0	D0	D21	93.04	103.5	0.152156			no_obvious_change	expressed_only_or_no_clear_change	time-course mean/log2FC from raw counts; DESeq2 not run in current environment	10.1038/srep46203	https://doi.org/10.1038/srep46203	https://www.ncbi.nlm.nih.gov/geo/query/acc.cgi?acc=GSE78762	Genetic regulation of swine leukocyte transcriptomes in response to porcine reproductive and respiratory syndrome virus infection	Use as extracted expression trend pending formal model.
ENOX2	GWAS	GSE78762	whole blood	HTSeq raw counts	D28_vs_D0	D0	D28	93.04	83.916667	-0.147227			no_obvious_change	expressed_only_or_no_clear_change	time-course mean/log2FC from raw counts; DESeq2 not run in current environment	10.1038/srep46203	https://doi.org/10.1038/srep46203	https://www.ncbi.nlm.nih.gov/geo/query/acc.cgi?acc=GSE78762	Genetic regulation of swine leukocyte transcriptomes in response to porcine reproductive and respiratory syndrome virus infection	Use as extracted expression trend pending formal model.
ENOX2	GWAS	GSE78762	whole blood	HTSeq raw counts	D4_vs_D0	D0	D4	93.04	77.923077	-0.252827			down	expressed_only_or_no_clear_change	time-course mean/log2FC from raw counts; DESeq2 not run in current environment	10.1038/srep46203	https://doi.org/10.1038/srep46203	https://www.ncbi.nlm.nih.gov/geo/query/acc.cgi?acc=GSE78762	Genetic regulation of swine leukocyte transcriptomes in response to porcine reproductive and respiratory syndrome virus infection	Use as extracted expression trend pending formal model.
ENOX2	GWAS	GSE78762	whole blood	HTSeq raw counts	D7_vs_D0	D0	D7	93.04	97.222222	0.062775			no_obvious_change	expressed_only_or_no_clear_change	time-course mean/log2FC from raw counts; DESeq2 not run in current environment	10.1038/srep46203	https://doi.org/10.1038/srep46203	https://www.ncbi.nlm.nih.gov/geo/query/acc.cgi?acc=GSE78762	Genetic regulation of swine leukocyte transcriptomes in response to porcine reproductive and respiratory syndrome virus infection	Use as extracted expression trend pending formal model.
ENOX2	GWAS	GSE84347	lung dendritic cells	raw read count table	T12_vs_T0	T0	T12	73.0	69.5	-0.069902			no_obvious_change	expressed_only_or_no_clear_change	time-course mean/log2FC from raw read counts; no formal DESeq2 run	10.1371/journal.pone.0187735	https://doi.org/10.1371/journal.pone.0187735	https://www.ncbi.nlm.nih.gov/geo/query/acc.cgi?acc=GSE84347	Transcriptome profile of lung dendritic cells after in vitro porcine reproductive and respiratory syndrome virus (PRRSV) infection	Time-course trend only.
ENOX2	GWAS	GSE84347	lung dendritic cells	raw read count table	T24_vs_T0	T0	T24	73.0	82.5	0.174251			no_obvious_change	expressed_only_or_no_clear_change	time-course mean/log2FC from raw read counts; no formal DESeq2 run	10.1371/journal.pone.0187735	https://doi.org/10.1371/journal.pone.0187735	https://www.ncbi.nlm.nih.gov/geo/query/acc.cgi?acc=GSE84347	Transcriptome profile of lung dendritic cells after in vitro porcine reproductive and respiratory syndrome virus (PRRSV) infection	Time-course trend only.
ENOX2	GWAS	GSE84347	lung dendritic cells	raw read count table	T3_vs_T0	T0	T3	73.0	41.0	-0.817136			down	supportive_expression_change	time-course mean/log2FC from raw read counts; no formal DESeq2 run	10.1371/journal.pone.0187735	https://doi.org/10.1371/journal.pone.0187735	https://www.ncbi.nlm.nih.gov/geo/query/acc.cgi?acc=GSE84347	Transcriptome profile of lung dendritic cells after in vitro porcine reproductive and respiratory syndrome virus (PRRSV) infection	Time-course trend only.
ENOX2	GWAS	GSE84347	lung dendritic cells	raw read count table	T6_vs_T0	T0	T6	73.0	67.0	-0.121991			no_obvious_change	expressed_only_or_no_clear_change	time-course mean/log2FC from raw read counts; no formal DESeq2 run	10.1371/journal.pone.0187735	https://doi.org/10.1371/journal.pone.0187735	https://www.ncbi.nlm.nih.gov/geo/query/acc.cgi?acc=GSE84347	Transcriptome profile of lung dendritic cells after in vitro porcine reproductive and respiratory syndrome virus (PRRSV) infection	Time-course trend only.
ENOX2	GWAS	GSE84347	lung dendritic cells	raw read count table	T9_vs_T0	T0	T9	73.0	67.0	-0.121991			no_obvious_change	expressed_only_or_no_clear_change	time-course mean/log2FC from raw read counts; no formal DESeq2 run	10.1371/journal.pone.0187735	https://doi.org/10.1371/journal.pone.0187735	https://www.ncbi.nlm.nih.gov/geo/query/acc.cgi?acc=GSE84347	Transcriptome profile of lung dendritic cells after in vitro porcine reproductive and respiratory syndrome virus (PRRSV) infection	Time-course trend only.
ENOX2	GWAS	GSE89331	PAM	bulk_RNAseq_RPKM_from_RAW_supplement	IFNa_12h_vs_P0				0.619521	1.746726	0.333333	0.384615	up	moderate_FC_not_significant	exploratory candidate-gene analysis from RPKM/count supplement	10.1155/2018/1538127	https://doi.org/10.1155/2018/1538127	https://www.ncbi.nlm.nih.gov/geo/query/acc.cgi?acc=GSE89331	Transcriptome Analysis Reveals Dynamic Gene Expression Profiles in Porcine Alveolar Macrophages in Response to the Chinese Highly Pathogenic Porcine Reproductive and Respiratory Syndrome Virus	Exploratory exact permutation test on log2(RPKM + 1); no FDR because candidate-gene screen with very small n.
ENOX2	GWAS	GSE89331	PAM	bulk_RNAseq_RPKM_from_RAW_supplement	IFNa_6h_vs_P0				0.397058	0.841395	0.333333	0.416666	up	moderate_FC_not_significant	exploratory candidate-gene analysis from RPKM/count supplement	10.1155/2018/1538127	https://doi.org/10.1155/2018/1538127	https://www.ncbi.nlm.nih.gov/geo/query/acc.cgi?acc=GSE89331	Transcriptome Analysis Reveals Dynamic Gene Expression Profiles in Porcine Alveolar Macrophages in Response to the Chinese Highly Pathogenic Porcine Reproductive and Respiratory Syndrome Virus	Exploratory exact permutation test on log2(RPKM + 1); no FDR because candidate-gene screen with very small n.
ENOX2	GWAS	GSE89331	PAM	bulk_RNAseq_RPKM_from_RAW_supplement	PRRSV_12h_vs_P0				0.875316	2.365833	0.333333	0.384615	up	moderate_FC_not_significant	exploratory candidate-gene analysis from RPKM/count supplement	10.1155/2018/1538127	https://doi.org/10.1155/2018/1538127	https://www.ncbi.nlm.nih.gov/geo/query/acc.cgi?acc=GSE89331	Transcriptome Analysis Reveals Dynamic Gene Expression Profiles in Porcine Alveolar Macrophages in Response to the Chinese Highly Pathogenic Porcine Reproductive and Respiratory Syndrome Virus	Exploratory exact permutation test on log2(RPKM + 1); no FDR because candidate-gene screen with very small n.
ENOX2	GWAS	GSE89331	PAM	bulk_RNAseq_RPKM_from_RAW_supplement	PRRSV_6h_vs_P0				0.375846	0.716015	0.333333	0.454545	up	moderate_FC_not_significant	exploratory candidate-gene analysis from RPKM/count supplement	10.1155/2018/1538127	https://doi.org/10.1155/2018/1538127	https://www.ncbi.nlm.nih.gov/geo/query/acc.cgi?acc=GSE89331	Transcriptome Analysis Reveals Dynamic Gene Expression Profiles in Porcine Alveolar Macrophages in Response to the Chinese Highly Pathogenic Porcine Reproductive and Respiratory Syndrome Virus	Exploratory exact permutation test on log2(RPKM + 1); no FDR because candidate-gene screen with very small n.
ENOX2	GWAS	GSE89331	PAM	bulk_RNAseq_RPKM_from_RAW_supplement	PRRSV_9h_vs_P0				0.752359	2.100966	0.333333	0.357143	up	moderate_FC_not_significant	exploratory candidate-gene analysis from RPKM/count supplement	10.1155/2018/1538127	https://doi.org/10.1155/2018/1538127	https://www.ncbi.nlm.nih.gov/geo/query/acc.cgi?acc=GSE89331	Transcriptome Analysis Reveals Dynamic Gene Expression Profiles in Porcine Alveolar Macrophages in Response to the Chinese Highly Pathogenic Porcine Reproductive and Respiratory Syndrome Virus	Exploratory exact permutation test on log2(RPKM + 1); no FDR because candidate-gene screen with very small n.
ENOX2	GWAS	GSE89331	PAM	bulk_RNAseq_RPKM_from_RAW_supplement	PRRSV_all_vs_P0				0.859537	1.885848	0.035714	0.07653	up	nominal_DE_not_FDR	exploratory candidate-gene analysis from RPKM/count supplement	10.1155/2018/1538127	https://doi.org/10.1155/2018/1538127	https://www.ncbi.nlm.nih.gov/geo/query/acc.cgi?acc=GSE89331	Transcriptome Analysis Reveals Dynamic Gene Expression Profiles in Porcine Alveolar Macrophages in Response to the Chinese Highly Pathogenic Porcine Reproductive and Respiratory Syndrome Virus	Exploratory exact permutation test on log2(RPKM + 1); no FDR because candidate-gene screen with very small n.
FLNC	GWAS	GSE174494	PAM	bulk_RNAseq_DE_table	EFGPminus_vs_Mock_bystander_PAM				25.78092717	-0.081940544	0.084432629	0.580986786	no_obvious_change	no_clear_change	author DE table	10.1128/JVI.01052-21	https://doi.org/10.1128/JVI.01052-21	https://www.ncbi.nlm.nih.gov/geo/query/acc.cgi?acc=GSE174494	Porcine Reproductive and Respiratory Syndrome Virus Infection Upregulates Negative Immune Regulators and T-Cell Exhaustion Markers	Positive log2FC follows GEO file contrast label: second biological state versus first in file name.
FLNC	GWAS	GSE174494	PAM	bulk_RNAseq_DE_table	EFGPplus_vs_EFGPminus_infected_vs_bystander				20.81392307	0.101448621	0.266637525	0.635748189	no_obvious_change	no_clear_change	author DE table	10.1128/JVI.01052-21	https://doi.org/10.1128/JVI.01052-21	https://www.ncbi.nlm.nih.gov/geo/query/acc.cgi?acc=GSE174494	Porcine Reproductive and Respiratory Syndrome Virus Infection Upregulates Negative Immune Regulators and T-Cell Exhaustion Markers	Positive log2FC follows GEO file contrast label: second biological state versus first in file name.
FLNC	GWAS	GSE174494	PAM	bulk_RNAseq_DE_table	EFGPplus_vs_Mock_PRRSV_infected_PAM				25.78092717	-0.071871199	0.70086013	0.847391714	no_obvious_change	no_clear_change	author DE table	10.1128/JVI.01052-21	https://doi.org/10.1128/JVI.01052-21	https://www.ncbi.nlm.nih.gov/geo/query/acc.cgi?acc=GSE174494	Porcine Reproductive and Respiratory Syndrome Virus Infection Upregulates Negative Immune Regulators and T-Cell Exhaustion Markers	Positive log2FC follows GEO file contrast label: second biological state versus first in file name.
FLNC	GWAS	GSE277761	PBMC	raw counts	PRRSV_CS_vs_CTRL	CTRL	PRRSV_CS	2.5	0.0	-1.807355			down	supportive_expression_change	group means/log2FC from raw counts; DESeq2 not run in current environment	10.3390/ijms252212285	https://doi.org/10.3390/ijms252212285	https://www.ncbi.nlm.nih.gov/geo/query/acc.cgi?acc=GSE277761	Transcriptome Analysis of Porcine Immune Cells Stimulated by Porcine Reproductive and Respiratory Syndrome Virus (PRRSV) and Caesalpinia sappan Extract
FLNC	GWAS	GSE277761	PBMC	raw counts	PRRSV_CS_vs_PRRSV	PRRSV	PRRSV_CS	1.5	0.0	-1.321928			down	supportive_expression_change	group means/log2FC from raw counts; DESeq2 not run in current environment	10.3390/ijms252212285	https://doi.org/10.3390/ijms252212285	https://www.ncbi.nlm.nih.gov/geo/query/acc.cgi?acc=GSE277761	Transcriptome Analysis of Porcine Immune Cells Stimulated by Porcine Reproductive and Respiratory Syndrome Virus (PRRSV) and Caesalpinia sappan Extract
FLNC	GWAS	GSE277761	PBMC	raw counts	PRRSV_vs_CTRL	CTRL	PRRSV	2.5	1.5	-0.485427			down	expressed_only_or_no_clear_change	group means/log2FC from raw counts; DESeq2 not run in current environment	10.3390/ijms252212285	https://doi.org/10.3390/ijms252212285	https://www.ncbi.nlm.nih.gov/geo/query/acc.cgi?acc=GSE277761	Transcriptome Analysis of Porcine Immune Cells Stimulated by Porcine Reproductive and Respiratory Syndrome Virus (PRRSV) and Caesalpinia sappan Extract
FLNC	GWAS	GSE296917	PAM	FPKM matrix	PRRSV_vs_Control	Control	PRRSV	0.940282	0.941896	0.002474	1.0		no_obvious_change	no_clear_change	exploratory comparison on FPKM/log2(FPKM+1); not DESeq2	10.3390/cells14161227	https://doi.org/10.3390/cells14161227	https://www.ncbi.nlm.nih.gov/geo/query/acc.cgi?acc=GSE296917	Pig Liver Esterase Hydrolysis of 2-Arachidonoglycerol Exacerbates PRRSV-Induced Inflammation via PI3K-Akt-NF-kappaB Pathway	FPKM matrix; use as expression trend, not raw-count DESeq2 evidence.
FLNC	GWAS	GSE304527_PIM	PIM	log2 normalized ComBat expression	NC134_vs_Mock	Mock	NC134	-0.094577	-0.454527	-0.359949			down	expressed_only_or_no_clear_change	difference of mean log2 normalized ComBat values; not DESeq2	10.3389/fimmu.2025.1670488	https://doi.org/10.3389/fimmu.2025.1670488	https://www.ncbi.nlm.nih.gov/geo/query/acc.cgi?acc=GSE304527	Mitochondrial dysfunction in PRRSV-2 infected macrophages	Matched Ensembl gene ID: ENSSSCG00000016578
FLNC	GWAS	GSE304527_PIM	PIM	log2 normalized ComBat expression	NC174_vs_Mock	Mock	NC174	-0.094577	0.907328	1.001906			up	supportive_expression_change	difference of mean log2 normalized ComBat values; not DESeq2	10.3389/fimmu.2025.1670488	https://doi.org/10.3389/fimmu.2025.1670488	https://www.ncbi.nlm.nih.gov/geo/query/acc.cgi?acc=GSE304527	Mitochondrial dysfunction in PRRSV-2 infected macrophages	Matched Ensembl gene ID: ENSSSCG00000016578
FLNC	GWAS	GSE75304	whole blood	HTSeq raw counts	D2_vs_D0	D0	D2	173.4375	173.75	0.002582			no_obvious_change	expressed_only_or_no_clear_change	time-course mean/log2FC from raw counts; DESeq2 not run in current environment	10.1371/journal.pone.0153615	https://doi.org/10.1371/journal.pone.0153615	https://www.ncbi.nlm.nih.gov/geo/query/acc.cgi?acc=GSE75304	Differences in Whole Blood Gene Expression Associated with Infection Time-Course and Extent of Fetal Mortality in a Reproductive Model of Type 2 Porcine Reproductive and Respiratory Syndrome Virus Infection	Use as extracted expression trend pending formal model.
FLNC	GWAS	GSE75304	whole blood	HTSeq raw counts	D6_vs_D0	D0	D6	173.4375	199.875	0.203588			no_obvious_change	expressed_only_or_no_clear_change	time-course mean/log2FC from raw counts; DESeq2 not run in current environment	10.1371/journal.pone.0153615	https://doi.org/10.1371/journal.pone.0153615	https://www.ncbi.nlm.nih.gov/geo/query/acc.cgi?acc=GSE75304	Differences in Whole Blood Gene Expression Associated with Infection Time-Course and Extent of Fetal Mortality in a Reproductive Model of Type 2 Porcine Reproductive and Respiratory Syndrome Virus Infection	Use as extracted expression trend pending formal model.
FLNC	GWAS	GSE78762	whole blood	HTSeq raw counts	D10_vs_D0	D0	D10	256.24	275.576923	0.104566			no_obvious_change	expressed_only_or_no_clear_change	time-course mean/log2FC from raw counts; DESeq2 not run in current environment	10.1038/srep46203	https://doi.org/10.1038/srep46203	https://www.ncbi.nlm.nih.gov/geo/query/acc.cgi?acc=GSE78762	Genetic regulation of swine leukocyte transcriptomes in response to porcine reproductive and respiratory syndrome virus infection	Use as extracted expression trend pending formal model.
FLNC	GWAS	GSE78762	whole blood	HTSeq raw counts	D11_vs_D0	D0	D11	256.24	245.0	-0.064457			no_obvious_change	expressed_only_or_no_clear_change	time-course mean/log2FC from raw counts; DESeq2 not run in current environment	10.1038/srep46203	https://doi.org/10.1038/srep46203	https://www.ncbi.nlm.nih.gov/geo/query/acc.cgi?acc=GSE78762	Genetic regulation of swine leukocyte transcriptomes in response to porcine reproductive and respiratory syndrome virus infection	Use as extracted expression trend pending formal model.
FLNC	GWAS	GSE78762	whole blood	HTSeq raw counts	D14_vs_D0	D0	D14	256.24	360.807692	0.492108			up	expressed_only_or_no_clear_change	time-course mean/log2FC from raw counts; DESeq2 not run in current environment	10.1038/srep46203	https://doi.org/10.1038/srep46203	https://www.ncbi.nlm.nih.gov/geo/query/acc.cgi?acc=GSE78762	Genetic regulation of swine leukocyte transcriptomes in response to porcine reproductive and respiratory syndrome virus infection	Use as extracted expression trend pending formal model.
FLNC	GWAS	GSE78762	whole blood	HTSeq raw counts	D21_vs_D0	D0	D21	256.24	329.291667	0.360626			up	expressed_only_or_no_clear_change	time-course mean/log2FC from raw counts; DESeq2 not run in current environment	10.1038/srep46203	https://doi.org/10.1038/srep46203	https://www.ncbi.nlm.nih.gov/geo/query/acc.cgi?acc=GSE78762	Genetic regulation of swine leukocyte transcriptomes in response to porcine reproductive and respiratory syndrome virus infection	Use as extracted expression trend pending formal model.
FLNC	GWAS	GSE78762	whole blood	HTSeq raw counts	D28_vs_D0	D0	D28	256.24	246.208333	-0.057388			no_obvious_change	expressed_only_or_no_clear_change	time-course mean/log2FC from raw counts; DESeq2 not run in current environment	10.1038/srep46203	https://doi.org/10.1038/srep46203	https://www.ncbi.nlm.nih.gov/geo/query/acc.cgi?acc=GSE78762	Genetic regulation of swine leukocyte transcriptomes in response to porcine reproductive and respiratory syndrome virus infection	Use as extracted expression trend pending formal model.
FLNC	GWAS	GSE78762	whole blood	HTSeq raw counts	D4_vs_D0	D0	D4	256.24	201.307692	-0.346564			down	expressed_only_or_no_clear_change	time-course mean/log2FC from raw counts; DESeq2 not run in current environment	10.1038/srep46203	https://doi.org/10.1038/srep46203	https://www.ncbi.nlm.nih.gov/geo/query/acc.cgi?acc=GSE78762	Genetic regulation of swine leukocyte transcriptomes in response to porcine reproductive and respiratory syndrome virus infection	Use as extracted expression trend pending formal model.
FLNC	GWAS	GSE78762	whole blood	HTSeq raw counts	D7_vs_D0	D0	D7	256.24	333.296296	0.378012			up	expressed_only_or_no_clear_change	time-course mean/log2FC from raw counts; DESeq2 not run in current environment	10.1038/srep46203	https://doi.org/10.1038/srep46203	https://www.ncbi.nlm.nih.gov/geo/query/acc.cgi?acc=GSE78762	Genetic regulation of swine leukocyte transcriptomes in response to porcine reproductive and respiratory syndrome virus infection	Use as extracted expression trend pending formal model.
FLNC	GWAS	GSE84347	lung dendritic cells	raw read count table	T12_vs_T0	T0	T12	6721.0	8817.0	0.391561			up	expressed_only_or_no_clear_change	time-course mean/log2FC from raw read counts; no formal DESeq2 run	10.1371/journal.pone.0187735	https://doi.org/10.1371/journal.pone.0187735	https://www.ncbi.nlm.nih.gov/geo/query/acc.cgi?acc=GSE84347	Transcriptome profile of lung dendritic cells after in vitro porcine reproductive and respiratory syndrome virus (PRRSV) infection	Time-course trend only.
FLNC	GWAS	GSE84347	lung dendritic cells	raw read count table	T24_vs_T0	T0	T24	6721.0	2968.5	-1.178671			down	supportive_expression_change	time-course mean/log2FC from raw read counts; no formal DESeq2 run	10.1371/journal.pone.0187735	https://doi.org/10.1371/journal.pone.0187735	https://www.ncbi.nlm.nih.gov/geo/query/acc.cgi?acc=GSE84347	Transcriptome profile of lung dendritic cells after in vitro porcine reproductive and respiratory syndrome virus (PRRSV) infection	Time-course trend only.
FLNC	GWAS	GSE84347	lung dendritic cells	raw read count table	T3_vs_T0	T0	T3	6721.0	4257.0	-0.658715			down	supportive_expression_change	time-course mean/log2FC from raw read counts; no formal DESeq2 run	10.1371/journal.pone.0187735	https://doi.org/10.1371/journal.pone.0187735	https://www.ncbi.nlm.nih.gov/geo/query/acc.cgi?acc=GSE84347	Transcriptome profile of lung dendritic cells after in vitro porcine reproductive and respiratory syndrome virus (PRRSV) infection	Time-course trend only.
FLNC	GWAS	GSE84347	lung dendritic cells	raw read count table	T6_vs_T0	T0	T6	6721.0	7723.0	0.200458			no_obvious_change	expressed_only_or_no_clear_change	time-course mean/log2FC from raw read counts; no formal DESeq2 run	10.1371/journal.pone.0187735	https://doi.org/10.1371/journal.pone.0187735	https://www.ncbi.nlm.nih.gov/geo/query/acc.cgi?acc=GSE84347	Transcriptome profile of lung dendritic cells after in vitro porcine reproductive and respiratory syndrome virus (PRRSV) infection	Time-course trend only.
FLNC	GWAS	GSE84347	lung dendritic cells	raw read count table	T9_vs_T0	T0	T9	6721.0	7347.0	0.128461			no_obvious_change	expressed_only_or_no_clear_change	time-course mean/log2FC from raw read counts; no formal DESeq2 run	10.1371/journal.pone.0187735	https://doi.org/10.1371/journal.pone.0187735	https://www.ncbi.nlm.nih.gov/geo/query/acc.cgi?acc=GSE84347	Transcriptome profile of lung dendritic cells after in vitro porcine reproductive and respiratory syndrome virus (PRRSV) infection	Time-course trend only.
FLNC	GWAS	GSE89331	PAM	bulk_RNAseq_RPKM_from_RAW_supplement	IFNa_12h_vs_P0				1.241104	0.287435	0.333333	0.384615	up	no_clear_change	exploratory candidate-gene analysis from RPKM/count supplement	10.1155/2018/1538127	https://doi.org/10.1155/2018/1538127	https://www.ncbi.nlm.nih.gov/geo/query/acc.cgi?acc=GSE89331	Transcriptome Analysis Reveals Dynamic Gene Expression Profiles in Porcine Alveolar Macrophages in Response to the Chinese Highly Pathogenic Porcine Reproductive and Respiratory Syndrome Virus	Exploratory exact permutation test on log2(RPKM + 1); no FDR because candidate-gene screen with very small n.
FLNC	GWAS	GSE89331	PAM	bulk_RNAseq_RPKM_from_RAW_supplement	IFNa_6h_vs_P0				0.964354	-0.463285	0.333333	0.416666	down	no_clear_change	exploratory candidate-gene analysis from RPKM/count supplement	10.1155/2018/1538127	https://doi.org/10.1155/2018/1538127	https://www.ncbi.nlm.nih.gov/geo/query/acc.cgi?acc=GSE89331	Transcriptome Analysis Reveals Dynamic Gene Expression Profiles in Porcine Alveolar Macrophages in Response to the Chinese Highly Pathogenic Porcine Reproductive and Respiratory Syndrome Virus	Exploratory exact permutation test on log2(RPKM + 1); no FDR because candidate-gene screen with very small n.
FLNC	GWAS	GSE89331	PAM	bulk_RNAseq_RPKM_from_RAW_supplement	PRRSV_12h_vs_P0				1.557873	0.837704	0.333333	0.384615	up	moderate_FC_not_significant	exploratory candidate-gene analysis from RPKM/count supplement	10.1155/2018/1538127	https://doi.org/10.1155/2018/1538127	https://www.ncbi.nlm.nih.gov/geo/query/acc.cgi?acc=GSE89331	Transcriptome Analysis Reveals Dynamic Gene Expression Profiles in Porcine Alveolar Macrophages in Response to the Chinese Highly Pathogenic Porcine Reproductive and Respiratory Syndrome Virus	Exploratory exact permutation test on log2(RPKM + 1); no FDR because candidate-gene screen with very small n.
FLNC	GWAS	GSE89331	PAM	bulk_RNAseq_RPKM_from_RAW_supplement	PRRSV_6h_vs_P0				1.444928	0.664603	0.333333	0.454545	up	moderate_FC_not_significant	exploratory candidate-gene analysis from RPKM/count supplement	10.1155/2018/1538127	https://doi.org/10.1155/2018/1538127	https://www.ncbi.nlm.nih.gov/geo/query/acc.cgi?acc=GSE89331	Transcriptome Analysis Reveals Dynamic Gene Expression Profiles in Porcine Alveolar Macrophages in Response to the Chinese Highly Pathogenic Porcine Reproductive and Respiratory Syndrome Virus	Exploratory exact permutation test on log2(RPKM + 1); no FDR because candidate-gene screen with very small n.
FLNC	GWAS	GSE89331	PAM	bulk_RNAseq_RPKM_from_RAW_supplement	PRRSV_9h_vs_P0				1.288306	0.38396	0.333333	0.357143	up	no_clear_change	exploratory candidate-gene analysis from RPKM/count supplement	10.1155/2018/1538127	https://doi.org/10.1155/2018/1538127	https://www.ncbi.nlm.nih.gov/geo/query/acc.cgi?acc=GSE89331	Transcriptome Analysis Reveals Dynamic Gene Expression Profiles in Porcine Alveolar Macrophages in Response to the Chinese Highly Pathogenic Porcine Reproductive and Respiratory Syndrome Virus	Exploratory exact permutation test on log2(RPKM + 1); no FDR because candidate-gene screen with very small n.
FLNC	GWAS	GSE89331	PAM	bulk_RNAseq_RPKM_from_RAW_supplement	PRRSV_all_vs_P0				1.586616	0.640699	0.035714	0.07653	up	nominal_DE_not_FDR	exploratory candidate-gene analysis from RPKM/count supplement	10.1155/2018/1538127	https://doi.org/10.1155/2018/1538127	https://www.ncbi.nlm.nih.gov/geo/query/acc.cgi?acc=GSE89331	Transcriptome Analysis Reveals Dynamic Gene Expression Profiles in Porcine Alveolar Macrophages in Response to the Chinese Highly Pathogenic Porcine Reproductive and Respiratory Syndrome Virus	Exploratory exact permutation test on log2(RPKM + 1); no FDR because candidate-gene screen with very small n.
GNRHR	selection_signal	GSE174494	PAM	bulk_RNAseq_DE_table	EFGPminus_vs_Mock_bystander_PAM				57.9647937	-0.056268458	0.131968576	0.707261833	no_obvious_change	no_clear_change	author DE table	10.1128/JVI.01052-21	https://doi.org/10.1128/JVI.01052-21	https://www.ncbi.nlm.nih.gov/geo/query/acc.cgi?acc=GSE174494	Porcine Reproductive and Respiratory Syndrome Virus Infection Upregulates Negative Immune Regulators and T-Cell Exhaustion Markers	Positive log2FC follows GEO file contrast label: second biological state versus first in file name.
GNRHR	selection_signal	GSE174494	PAM	bulk_RNAseq_DE_table	EFGPplus_vs_EFGPminus_infected_vs_bystander				46.95589639	-0.051324739	0.563479723	0.836484434	no_obvious_change	no_clear_change	author DE table	10.1128/JVI.01052-21	https://doi.org/10.1128/JVI.01052-21	https://www.ncbi.nlm.nih.gov/geo/query/acc.cgi?acc=GSE174494	Porcine Reproductive and Respiratory Syndrome Virus Infection Upregulates Negative Immune Regulators and T-Cell Exhaustion Markers	Positive log2FC follows GEO file contrast label: second biological state versus first in file name.
GNRHR	selection_signal	GSE174494	PAM	bulk_RNAseq_DE_table	EFGPplus_vs_Mock_PRRSV_infected_PAM				57.9647937	-0.440668365	0.02397345	0.106263656	down	nominal_DE_not_FDR	author DE table	10.1128/JVI.01052-21	https://doi.org/10.1128/JVI.01052-21	https://www.ncbi.nlm.nih.gov/geo/query/acc.cgi?acc=GSE174494	Porcine Reproductive and Respiratory Syndrome Virus Infection Upregulates Negative Immune Regulators and T-Cell Exhaustion Markers	Positive log2FC follows GEO file contrast label: second biological state versus first in file name.
GNRHR	selection_signal	GSE277761	PBMC	raw counts	PRRSV_CS_vs_CTRL	CTRL	PRRSV_CS	0.0	2.5	1.807355			up	supportive_expression_change	group means/log2FC from raw counts; DESeq2 not run in current environment	10.3390/ijms252212285	https://doi.org/10.3390/ijms252212285	https://www.ncbi.nlm.nih.gov/geo/query/acc.cgi?acc=GSE277761	Transcriptome Analysis of Porcine Immune Cells Stimulated by Porcine Reproductive and Respiratory Syndrome Virus (PRRSV) and Caesalpinia sappan Extract
GNRHR	selection_signal	GSE277761	PBMC	raw counts	PRRSV_CS_vs_PRRSV	PRRSV	PRRSV_CS	0.0	2.5	1.807355			up	supportive_expression_change	group means/log2FC from raw counts; DESeq2 not run in current environment	10.3390/ijms252212285	https://doi.org/10.3390/ijms252212285	https://www.ncbi.nlm.nih.gov/geo/query/acc.cgi?acc=GSE277761	Transcriptome Analysis of Porcine Immune Cells Stimulated by Porcine Reproductive and Respiratory Syndrome Virus (PRRSV) and Caesalpinia sappan Extract
GNRHR	selection_signal	GSE277761	PBMC	raw counts	PRRSV_vs_CTRL	CTRL	PRRSV	0.0	0.0	0.0			no_obvious_change	expressed_only_or_no_clear_change	group means/log2FC from raw counts; DESeq2 not run in current environment	10.3390/ijms252212285	https://doi.org/10.3390/ijms252212285	https://www.ncbi.nlm.nih.gov/geo/query/acc.cgi?acc=GSE277761	Transcriptome Analysis of Porcine Immune Cells Stimulated by Porcine Reproductive and Respiratory Syndrome Virus (PRRSV) and Caesalpinia sappan Extract
GNRHR	selection_signal	GSE84347	lung dendritic cells	raw read count table	T12_vs_T0	T0	T12	7.5	6.5	-0.180572			no_obvious_change	expressed_only_or_no_clear_change	time-course mean/log2FC from raw read counts; no formal DESeq2 run	10.1371/journal.pone.0187735	https://doi.org/10.1371/journal.pone.0187735	https://www.ncbi.nlm.nih.gov/geo/query/acc.cgi?acc=GSE84347	Transcriptome profile of lung dendritic cells after in vitro porcine reproductive and respiratory syndrome virus (PRRSV) infection	Time-course trend only.
GNRHR	selection_signal	GSE84347	lung dendritic cells	raw read count table	T24_vs_T0	T0	T24	7.5	6.5	-0.180572			no_obvious_change	expressed_only_or_no_clear_change	time-course mean/log2FC from raw read counts; no formal DESeq2 run	10.1371/journal.pone.0187735	https://doi.org/10.1371/journal.pone.0187735	https://www.ncbi.nlm.nih.gov/geo/query/acc.cgi?acc=GSE84347	Transcriptome profile of lung dendritic cells after in vitro porcine reproductive and respiratory syndrome virus (PRRSV) infection	Time-course trend only.
GNRHR	selection_signal	GSE84347	lung dendritic cells	raw read count table	T3_vs_T0	T0	T3	7.5	6.0	-0.280108			down	expressed_only_or_no_clear_change	time-course mean/log2FC from raw read counts; no formal DESeq2 run	10.1371/journal.pone.0187735	https://doi.org/10.1371/journal.pone.0187735	https://www.ncbi.nlm.nih.gov/geo/query/acc.cgi?acc=GSE84347	Transcriptome profile of lung dendritic cells after in vitro porcine reproductive and respiratory syndrome virus (PRRSV) infection	Time-course trend only.
GNRHR	selection_signal	GSE84347	lung dendritic cells	raw read count table	T6_vs_T0	T0	T6	7.5	6.5	-0.180572			no_obvious_change	expressed_only_or_no_clear_change	time-course mean/log2FC from raw read counts; no formal DESeq2 run	10.1371/journal.pone.0187735	https://doi.org/10.1371/journal.pone.0187735	https://www.ncbi.nlm.nih.gov/geo/query/acc.cgi?acc=GSE84347	Transcriptome profile of lung dendritic cells after in vitro porcine reproductive and respiratory syndrome virus (PRRSV) infection	Time-course trend only.
GNRHR	selection_signal	GSE84347	lung dendritic cells	raw read count table	T9_vs_T0	T0	T9	7.5	4.0	-0.765535			down	supportive_expression_change	time-course mean/log2FC from raw read counts; no formal DESeq2 run	10.1371/journal.pone.0187735	https://doi.org/10.1371/journal.pone.0187735	https://www.ncbi.nlm.nih.gov/geo/query/acc.cgi?acc=GSE84347	Transcriptome profile of lung dendritic cells after in vitro porcine reproductive and respiratory syndrome virus (PRRSV) infection	Time-course trend only.
GNRHR	selection_signal	GSE89331	PAM	bulk_RNAseq_RPKM_from_RAW_supplement	IFNa_12h_vs_P0				0.153551	0.781037	0.333333	0.384615	up	moderate_FC_not_significant	exploratory candidate-gene analysis from RPKM/count supplement	10.1155/2018/1538127	https://doi.org/10.1155/2018/1538127	https://www.ncbi.nlm.nih.gov/geo/query/acc.cgi?acc=GSE89331	Transcriptome Analysis Reveals Dynamic Gene Expression Profiles in Porcine Alveolar Macrophages in Response to the Chinese Highly Pathogenic Porcine Reproductive and Respiratory Syndrome Virus	Exploratory exact permutation test on log2(RPKM + 1); no FDR because candidate-gene screen with very small n.
GNRHR	selection_signal	GSE89331	PAM	bulk_RNAseq_RPKM_from_RAW_supplement	IFNa_6h_vs_P0				0.111747	-0.031638	1.0	1.0	no_obvious_change	no_clear_change	exploratory candidate-gene analysis from RPKM/count supplement	10.1155/2018/1538127	https://doi.org/10.1155/2018/1538127	https://www.ncbi.nlm.nih.gov/geo/query/acc.cgi?acc=GSE89331	Transcriptome Analysis Reveals Dynamic Gene Expression Profiles in Porcine Alveolar Macrophages in Response to the Chinese Highly Pathogenic Porcine Reproductive and Respiratory Syndrome Virus	Exploratory exact permutation test on log2(RPKM + 1); no FDR because candidate-gene screen with very small n.
GNRHR	selection_signal	GSE89331	PAM	bulk_RNAseq_RPKM_from_RAW_supplement	PRRSV_12h_vs_P0				0.115982	0.074883	1.0	1.0	no_obvious_change	no_clear_change	exploratory candidate-gene analysis from RPKM/count supplement	10.1155/2018/1538127	https://doi.org/10.1155/2018/1538127	https://www.ncbi.nlm.nih.gov/geo/query/acc.cgi?acc=GSE89331	Transcriptome Analysis Reveals Dynamic Gene Expression Profiles in Porcine Alveolar Macrophages in Response to the Chinese Highly Pathogenic Porcine Reproductive and Respiratory Syndrome Virus	Exploratory exact permutation test on log2(RPKM + 1); no FDR because candidate-gene screen with very small n.
GNRHR	selection_signal	GSE89331	PAM	bulk_RNAseq_RPKM_from_RAW_supplement	PRRSV_6h_vs_P0				0.122065	0.215325	1.0	1.0	no_obvious_change	no_clear_change	exploratory candidate-gene analysis from RPKM/count supplement	10.1155/2018/1538127	https://doi.org/10.1155/2018/1538127	https://www.ncbi.nlm.nih.gov/geo/query/acc.cgi?acc=GSE89331	Transcriptome Analysis Reveals Dynamic Gene Expression Profiles in Porcine Alveolar Macrophages in Response to the Chinese Highly Pathogenic Porcine Reproductive and Respiratory Syndrome Virus	Exploratory exact permutation test on log2(RPKM + 1); no FDR because candidate-gene screen with very small n.
GNRHR	selection_signal	GSE89331	PAM	bulk_RNAseq_RPKM_from_RAW_supplement	PRRSV_9h_vs_P0				0.204661	1.391324	0.333333	0.357143	up	moderate_FC_not_significant	exploratory candidate-gene analysis from RPKM/count supplement	10.1155/2018/1538127	https://doi.org/10.1155/2018/1538127	https://www.ncbi.nlm.nih.gov/geo/query/acc.cgi?acc=GSE89331	Transcriptome Analysis Reveals Dynamic Gene Expression Profiles in Porcine Alveolar Macrophages in Response to the Chinese Highly Pathogenic Porcine Reproductive and Respiratory Syndrome Virus	Exploratory exact permutation test on log2(RPKM + 1); no FDR because candidate-gene screen with very small n.
GNRHR	selection_signal	GSE89331	PAM	bulk_RNAseq_RPKM_from_RAW_supplement	PRRSV_all_vs_P0				0.164868	0.68928	0.535714	0.535714	up	moderate_FC_not_significant	exploratory candidate-gene analysis from RPKM/count supplement	10.1155/2018/1538127	https://doi.org/10.1155/2018/1538127	https://www.ncbi.nlm.nih.gov/geo/query/acc.cgi?acc=GSE89331	Transcriptome Analysis Reveals Dynamic Gene Expression Profiles in Porcine Alveolar Macrophages in Response to the Chinese Highly Pathogenic Porcine Reproductive and Respiratory Syndrome Virus	Exploratory exact permutation test on log2(RPKM + 1); no FDR because candidate-gene screen with very small n.
KIAA1324L	GWAS	GSE174494	PAM	bulk_RNAseq_DE_table	EFGPminus_vs_Mock_bystander_PAM				5.431818011	-0.002558469	0.926460655		no_obvious_change	no_clear_change	author DE table	10.1128/JVI.01052-21	https://doi.org/10.1128/JVI.01052-21	https://www.ncbi.nlm.nih.gov/geo/query/acc.cgi?acc=GSE174494	Porcine Reproductive and Respiratory Syndrome Virus Infection Upregulates Negative Immune Regulators and T-Cell Exhaustion Markers	Positive log2FC follows GEO file contrast label: second biological state versus first in file name.
KIAA1324L	GWAS	GSE174494	PAM	bulk_RNAseq_DE_table	EFGPplus_vs_EFGPminus_infected_vs_bystander				5.807075381	0.108226235	0.205245914	0.57106371	no_obvious_change	no_clear_change	author DE table	10.1128/JVI.01052-21	https://doi.org/10.1128/JVI.01052-21	https://www.ncbi.nlm.nih.gov/geo/query/acc.cgi?acc=GSE174494	Porcine Reproductive and Respiratory Syndrome Virus Infection Upregulates Negative Immune Regulators and T-Cell Exhaustion Markers	Positive log2FC follows GEO file contrast label: second biological state versus first in file name.
KIAA1324L	GWAS	GSE174494	PAM	bulk_RNAseq_DE_table	EFGPplus_vs_Mock_PRRSV_infected_PAM				5.431818011	0.318200641	0.124374541	0.317372024	up	no_clear_change	author DE table	10.1128/JVI.01052-21	https://doi.org/10.1128/JVI.01052-21	https://www.ncbi.nlm.nih.gov/geo/query/acc.cgi?acc=GSE174494	Porcine Reproductive and Respiratory Syndrome Virus Infection Upregulates Negative Immune Regulators and T-Cell Exhaustion Markers	Positive log2FC follows GEO file contrast label: second biological state versus first in file name.
KIAA1324L	GWAS	GSE277761	PBMC	raw counts	PRRSV_CS_vs_CTRL	CTRL	PRRSV_CS	0.0	0.0	0.0			no_obvious_change	expressed_only_or_no_clear_change	group means/log2FC from raw counts; DESeq2 not run in current environment	10.3390/ijms252212285	https://doi.org/10.3390/ijms252212285	https://www.ncbi.nlm.nih.gov/geo/query/acc.cgi?acc=GSE277761	Transcriptome Analysis of Porcine Immune Cells Stimulated by Porcine Reproductive and Respiratory Syndrome Virus (PRRSV) and Caesalpinia sappan Extract
KIAA1324L	GWAS	GSE277761	PBMC	raw counts	PRRSV_CS_vs_PRRSV	PRRSV	PRRSV_CS	1.5	0.0	-1.321928			down	supportive_expression_change	group means/log2FC from raw counts; DESeq2 not run in current environment	10.3390/ijms252212285	https://doi.org/10.3390/ijms252212285	https://www.ncbi.nlm.nih.gov/geo/query/acc.cgi?acc=GSE277761	Transcriptome Analysis of Porcine Immune Cells Stimulated by Porcine Reproductive and Respiratory Syndrome Virus (PRRSV) and Caesalpinia sappan Extract
KIAA1324L	GWAS	GSE277761	PBMC	raw counts	PRRSV_vs_CTRL	CTRL	PRRSV	0.0	1.5	1.321928			up	supportive_expression_change	group means/log2FC from raw counts; DESeq2 not run in current environment	10.3390/ijms252212285	https://doi.org/10.3390/ijms252212285	https://www.ncbi.nlm.nih.gov/geo/query/acc.cgi?acc=GSE277761	Transcriptome Analysis of Porcine Immune Cells Stimulated by Porcine Reproductive and Respiratory Syndrome Virus (PRRSV) and Caesalpinia sappan Extract
KIAA1324L	GWAS	GSE75304	whole blood	HTSeq raw counts	D2_vs_D0	D0	D2	1.8125	2.1875	0.180572			no_obvious_change	expressed_only_or_no_clear_change	time-course mean/log2FC from raw counts; DESeq2 not run in current environment	10.1371/journal.pone.0153615	https://doi.org/10.1371/journal.pone.0153615	https://www.ncbi.nlm.nih.gov/geo/query/acc.cgi?acc=GSE75304	Differences in Whole Blood Gene Expression Associated with Infection Time-Course and Extent of Fetal Mortality in a Reproductive Model of Type 2 Porcine Reproductive and Respiratory Syndrome Virus Infection	Use as extracted expression trend pending formal model.
KIAA1324L	GWAS	GSE75304	whole blood	HTSeq raw counts	D6_vs_D0	D0	D6	1.8125	1.9375	0.062736			no_obvious_change	expressed_only_or_no_clear_change	time-course mean/log2FC from raw counts; DESeq2 not run in current environment	10.1371/journal.pone.0153615	https://doi.org/10.1371/journal.pone.0153615	https://www.ncbi.nlm.nih.gov/geo/query/acc.cgi?acc=GSE75304	Differences in Whole Blood Gene Expression Associated with Infection Time-Course and Extent of Fetal Mortality in a Reproductive Model of Type 2 Porcine Reproductive and Respiratory Syndrome Virus Infection	Use as extracted expression trend pending formal model.
KIAA1324L	GWAS	GSE78762	whole blood	HTSeq raw counts	D10_vs_D0	D0	D10	0.76	0.576923	-0.158463			no_obvious_change	expressed_only_or_no_clear_change	time-course mean/log2FC from raw counts; DESeq2 not run in current environment	10.1038/srep46203	https://doi.org/10.1038/srep46203	https://www.ncbi.nlm.nih.gov/geo/query/acc.cgi?acc=GSE78762	Genetic regulation of swine leukocyte transcriptomes in response to porcine reproductive and respiratory syndrome virus infection	Use as extracted expression trend pending formal model.
KIAA1324L	GWAS	GSE78762	whole blood	HTSeq raw counts	D11_vs_D0	D0	D11	0.76	2.0	0.769387			up	supportive_expression_change	time-course mean/log2FC from raw counts; DESeq2 not run in current environment	10.1038/srep46203	https://doi.org/10.1038/srep46203	https://www.ncbi.nlm.nih.gov/geo/query/acc.cgi?acc=GSE78762	Genetic regulation of swine leukocyte transcriptomes in response to porcine reproductive and respiratory syndrome virus infection	Use as extracted expression trend pending formal model.
KIAA1324L	GWAS	GSE78762	whole blood	HTSeq raw counts	D14_vs_D0	D0	D14	0.76	0.807692	0.038574			no_obvious_change	expressed_only_or_no_clear_change	time-course mean/log2FC from raw counts; DESeq2 not run in current environment	10.1038/srep46203	https://doi.org/10.1038/srep46203	https://www.ncbi.nlm.nih.gov/geo/query/acc.cgi?acc=GSE78762	Genetic regulation of swine leukocyte transcriptomes in response to porcine reproductive and respiratory syndrome virus infection	Use as extracted expression trend pending formal model.
KIAA1324L	GWAS	GSE78762	whole blood	HTSeq raw counts	D21_vs_D0	D0	D21	0.76	1.333333	0.406817			up	expressed_only_or_no_clear_change	time-course mean/log2FC from raw counts; DESeq2 not run in current environment	10.1038/srep46203	https://doi.org/10.1038/srep46203	https://www.ncbi.nlm.nih.gov/geo/query/acc.cgi?acc=GSE78762	Genetic regulation of swine leukocyte transcriptomes in response to porcine reproductive and respiratory syndrome virus infection	Use as extracted expression trend pending formal model.
KIAA1324L	GWAS	GSE78762	whole blood	HTSeq raw counts	D28_vs_D0	D0	D28	0.76	0.708333	-0.042986			no_obvious_change	expressed_only_or_no_clear_change	time-course mean/log2FC from raw counts; DESeq2 not run in current environment	10.1038/srep46203	https://doi.org/10.1038/srep46203	https://www.ncbi.nlm.nih.gov/geo/query/acc.cgi?acc=GSE78762	Genetic regulation of swine leukocyte transcriptomes in response to porcine reproductive and respiratory syndrome virus infection	Use as extracted expression trend pending formal model.
KIAA1324L	GWAS	GSE78762	whole blood	HTSeq raw counts	D4_vs_D0	D0	D4	0.76	1.076923	0.238872			no_obvious_change	expressed_only_or_no_clear_change	time-course mean/log2FC from raw counts; DESeq2 not run in current environment	10.1038/srep46203	https://doi.org/10.1038/srep46203	https://www.ncbi.nlm.nih.gov/geo/query/acc.cgi?acc=GSE78762	Genetic regulation of swine leukocyte transcriptomes in response to porcine reproductive and respiratory syndrome virus infection	Use as extracted expression trend pending formal model.
KIAA1324L	GWAS	GSE78762	whole blood	HTSeq raw counts	D7_vs_D0	D0	D7	0.76	0.925926	0.129977			no_obvious_change	expressed_only_or_no_clear_change	time-course mean/log2FC from raw counts; DESeq2 not run in current environment	10.1038/srep46203	https://doi.org/10.1038/srep46203	https://www.ncbi.nlm.nih.gov/geo/query/acc.cgi?acc=GSE78762	Genetic regulation of swine leukocyte transcriptomes in response to porcine reproductive and respiratory syndrome virus infection	Use as extracted expression trend pending formal model.
KIAA1324L	GWAS	GSE84347	lung dendritic cells	raw read count table	T12_vs_T0	T0	T12	23.0	27.0	0.222392			no_obvious_change	expressed_only_or_no_clear_change	time-course mean/log2FC from raw read counts; no formal DESeq2 run	10.1371/journal.pone.0187735	https://doi.org/10.1371/journal.pone.0187735	https://www.ncbi.nlm.nih.gov/geo/query/acc.cgi?acc=GSE84347	Transcriptome profile of lung dendritic cells after in vitro porcine reproductive and respiratory syndrome virus (PRRSV) infection	Time-course trend only.
KIAA1324L	GWAS	GSE84347	lung dendritic cells	raw read count table	T24_vs_T0	T0	T24	23.0	19.0	-0.263034			down	expressed_only_or_no_clear_change	time-course mean/log2FC from raw read counts; no formal DESeq2 run	10.1371/journal.pone.0187735	https://doi.org/10.1371/journal.pone.0187735	https://www.ncbi.nlm.nih.gov/geo/query/acc.cgi?acc=GSE84347	Transcriptome profile of lung dendritic cells after in vitro porcine reproductive and respiratory syndrome virus (PRRSV) infection	Time-course trend only.
KIAA1324L	GWAS	GSE84347	lung dendritic cells	raw read count table	T3_vs_T0	T0	T3	23.0	21.5	-0.093109			no_obvious_change	expressed_only_or_no_clear_change	time-course mean/log2FC from raw read counts; no formal DESeq2 run	10.1371/journal.pone.0187735	https://doi.org/10.1371/journal.pone.0187735	https://www.ncbi.nlm.nih.gov/geo/query/acc.cgi?acc=GSE84347	Transcriptome profile of lung dendritic cells after in vitro porcine reproductive and respiratory syndrome virus (PRRSV) infection	Time-course trend only.
KIAA1324L	GWAS	GSE84347	lung dendritic cells	raw read count table	T6_vs_T0	T0	T6	23.0	30.5	0.392317			up	expressed_only_or_no_clear_change	time-course mean/log2FC from raw read counts; no formal DESeq2 run	10.1371/journal.pone.0187735	https://doi.org/10.1371/journal.pone.0187735	https://www.ncbi.nlm.nih.gov/geo/query/acc.cgi?acc=GSE84347	Transcriptome profile of lung dendritic cells after in vitro porcine reproductive and respiratory syndrome virus (PRRSV) infection	Time-course trend only.
KIAA1324L	GWAS	GSE84347	lung dendritic cells	raw read count table	T9_vs_T0	T0	T9	23.0	26.0	0.169925			no_obvious_change	expressed_only_or_no_clear_change	time-course mean/log2FC from raw read counts; no formal DESeq2 run	10.1371/journal.pone.0187735	https://doi.org/10.1371/journal.pone.0187735	https://www.ncbi.nlm.nih.gov/geo/query/acc.cgi?acc=GSE84347	Transcriptome profile of lung dendritic cells after in vitro porcine reproductive and respiratory syndrome virus (PRRSV) infection	Time-course trend only.
KIAA1324L	GWAS	GSE89331	PAM	bulk_RNAseq_RPKM_from_RAW_supplement	IFNa_12h_vs_P0				0.038672	2.161923	0.333333	0.384615	up	moderate_FC_not_significant	exploratory candidate-gene analysis from RPKM/count supplement	10.1155/2018/1538127	https://doi.org/10.1155/2018/1538127	https://www.ncbi.nlm.nih.gov/geo/query/acc.cgi?acc=GSE89331	Transcriptome Analysis Reveals Dynamic Gene Expression Profiles in Porcine Alveolar Macrophages in Response to the Chinese Highly Pathogenic Porcine Reproductive and Respiratory Syndrome Virus	Exploratory exact permutation test on log2(RPKM + 1); no FDR because candidate-gene screen with very small n.
KIAA1324L	GWAS	GSE89331	PAM	bulk_RNAseq_RPKM_from_RAW_supplement	IFNa_6h_vs_P0				0.028604	1.608619	0.333333	0.416666	up	moderate_FC_not_significant	exploratory candidate-gene analysis from RPKM/count supplement	10.1155/2018/1538127	https://doi.org/10.1155/2018/1538127	https://www.ncbi.nlm.nih.gov/geo/query/acc.cgi?acc=GSE89331	Transcriptome Analysis Reveals Dynamic Gene Expression Profiles in Porcine Alveolar Macrophages in Response to the Chinese Highly Pathogenic Porcine Reproductive and Respiratory Syndrome Virus	Exploratory exact permutation test on log2(RPKM + 1); no FDR because candidate-gene screen with very small n.
KIAA1324L	GWAS	GSE89331	PAM	bulk_RNAseq_RPKM_from_RAW_supplement	PRRSV_12h_vs_P0				0.105716	3.80394	0.333333	0.384615	up	moderate_FC_not_significant	exploratory candidate-gene analysis from RPKM/count supplement	10.1155/2018/1538127	https://doi.org/10.1155/2018/1538127	https://www.ncbi.nlm.nih.gov/geo/query/acc.cgi?acc=GSE89331	Transcriptome Analysis Reveals Dynamic Gene Expression Profiles in Porcine Alveolar Macrophages in Response to the Chinese Highly Pathogenic Porcine Reproductive and Respiratory Syndrome Virus	Exploratory exact permutation test on log2(RPKM + 1); no FDR because candidate-gene screen with very small n.
KIAA1324L	GWAS	GSE89331	PAM	bulk_RNAseq_RPKM_from_RAW_supplement	PRRSV_6h_vs_P0				0.019548	0.821785	0.333333	0.454545	up	moderate_FC_not_significant	exploratory candidate-gene analysis from RPKM/count supplement	10.1155/2018/1538127	https://doi.org/10.1155/2018/1538127	https://www.ncbi.nlm.nih.gov/geo/query/acc.cgi?acc=GSE89331	Transcriptome Analysis Reveals Dynamic Gene Expression Profiles in Porcine Alveolar Macrophages in Response to the Chinese Highly Pathogenic Porcine Reproductive and Respiratory Syndrome Virus	Exploratory exact permutation test on log2(RPKM + 1); no FDR because candidate-gene screen with very small n.
KIAA1324L	GWAS	GSE89331	PAM	bulk_RNAseq_RPKM_from_RAW_supplement	PRRSV_9h_vs_P0				0.040744	2.253512	0.333333	0.357143	up	moderate_FC_not_significant	exploratory candidate-gene analysis from RPKM/count supplement	10.1155/2018/1538127	https://doi.org/10.1155/2018/1538127	https://www.ncbi.nlm.nih.gov/geo/query/acc.cgi?acc=GSE89331	Transcriptome Analysis Reveals Dynamic Gene Expression Profiles in Porcine Alveolar Macrophages in Response to the Chinese Highly Pathogenic Porcine Reproductive and Respiratory Syndrome Virus	Exploratory exact permutation test on log2(RPKM + 1); no FDR because candidate-gene screen with very small n.
KIAA1324L	GWAS	GSE89331	PAM	bulk_RNAseq_RPKM_from_RAW_supplement	PRRSV_all_vs_P0				0.075941	2.772795	0.142857	0.194805	up	moderate_FC_not_significant	exploratory candidate-gene analysis from RPKM/count supplement	10.1155/2018/1538127	https://doi.org/10.1155/2018/1538127	https://www.ncbi.nlm.nih.gov/geo/query/acc.cgi?acc=GSE89331	Transcriptome Analysis Reveals Dynamic Gene Expression Profiles in Porcine Alveolar Macrophages in Response to the Chinese Highly Pathogenic Porcine Reproductive and Respiratory Syndrome Virus	Exploratory exact permutation test on log2(RPKM + 1); no FDR because candidate-gene screen with very small n.
LOC100512727	selection_signal	GSE174494	PAM	bulk_RNAseq_DE_table	EFGPminus_vs_Mock_bystander_PAM				2.052699473	-0.018190873	0.534596524		no_obvious_change	no_clear_change	author DE table	10.1128/JVI.01052-21	https://doi.org/10.1128/JVI.01052-21	https://www.ncbi.nlm.nih.gov/geo/query/acc.cgi?acc=GSE174494	Porcine Reproductive and Respiratory Syndrome Virus Infection Upregulates Negative Immune Regulators and T-Cell Exhaustion Markers	Positive log2FC follows GEO file contrast label: second biological state versus first in file name.
LOC100512727	selection_signal	GSE174494	PAM	bulk_RNAseq_DE_table	EFGPplus_vs_EFGPminus_infected_vs_bystander				1.56462632	0.026691908	0.666069461		no_obvious_change	no_clear_change	author DE table	10.1128/JVI.01052-21	https://doi.org/10.1128/JVI.01052-21	https://www.ncbi.nlm.nih.gov/geo/query/acc.cgi?acc=GSE174494	Porcine Reproductive and Respiratory Syndrome Virus Infection Upregulates Negative Immune Regulators and T-Cell Exhaustion Markers	Positive log2FC follows GEO file contrast label: second biological state versus first in file name.
LOC100512727	selection_signal	GSE174494	PAM	bulk_RNAseq_DE_table	EFGPplus_vs_Mock_PRRSV_infected_PAM				2.052699473	-0.062820747	0.69033666	0.841594525	no_obvious_change	no_clear_change	author DE table	10.1128/JVI.01052-21	https://doi.org/10.1128/JVI.01052-21	https://www.ncbi.nlm.nih.gov/geo/query/acc.cgi?acc=GSE174494	Porcine Reproductive and Respiratory Syndrome Virus Infection Upregulates Negative Immune Regulators and T-Cell Exhaustion Markers	Positive log2FC follows GEO file contrast label: second biological state versus first in file name.
LOC100512727	selection_signal	GSE84347	lung dendritic cells	raw read count table	T12_vs_T0	T0	T12	2.5	0.5	-1.222392			down	supportive_expression_change	time-course mean/log2FC from raw read counts; no formal DESeq2 run	10.1371/journal.pone.0187735	https://doi.org/10.1371/journal.pone.0187735	https://www.ncbi.nlm.nih.gov/geo/query/acc.cgi?acc=GSE84347	Transcriptome profile of lung dendritic cells after in vitro porcine reproductive and respiratory syndrome virus (PRRSV) infection	Time-course trend only.
LOC100512727	selection_signal	GSE84347	lung dendritic cells	raw read count table	T24_vs_T0	T0	T24	2.5	1.0	-0.807355			down	supportive_expression_change	time-course mean/log2FC from raw read counts; no formal DESeq2 run	10.1371/journal.pone.0187735	https://doi.org/10.1371/journal.pone.0187735	https://www.ncbi.nlm.nih.gov/geo/query/acc.cgi?acc=GSE84347	Transcriptome profile of lung dendritic cells after in vitro porcine reproductive and respiratory syndrome virus (PRRSV) infection	Time-course trend only.
LOC100512727	selection_signal	GSE84347	lung dendritic cells	raw read count table	T3_vs_T0	T0	T3	2.5	2.0	-0.222392			no_obvious_change	expressed_only_or_no_clear_change	time-course mean/log2FC from raw read counts; no formal DESeq2 run	10.1371/journal.pone.0187735	https://doi.org/10.1371/journal.pone.0187735	https://www.ncbi.nlm.nih.gov/geo/query/acc.cgi?acc=GSE84347	Transcriptome profile of lung dendritic cells after in vitro porcine reproductive and respiratory syndrome virus (PRRSV) infection	Time-course trend only.
LOC100512727	selection_signal	GSE84347	lung dendritic cells	raw read count table	T6_vs_T0	T0	T6	2.5	3.0	0.192645			no_obvious_change	expressed_only_or_no_clear_change	time-course mean/log2FC from raw read counts; no formal DESeq2 run	10.1371/journal.pone.0187735	https://doi.org/10.1371/journal.pone.0187735	https://www.ncbi.nlm.nih.gov/geo/query/acc.cgi?acc=GSE84347	Transcriptome profile of lung dendritic cells after in vitro porcine reproductive and respiratory syndrome virus (PRRSV) infection	Time-course trend only.
LOC100512727	selection_signal	GSE84347	lung dendritic cells	raw read count table	T9_vs_T0	T0	T9	2.5	3.0	0.192645			no_obvious_change	expressed_only_or_no_clear_change	time-course mean/log2FC from raw read counts; no formal DESeq2 run	10.1371/journal.pone.0187735	https://doi.org/10.1371/journal.pone.0187735	https://www.ncbi.nlm.nih.gov/geo/query/acc.cgi?acc=GSE84347	Transcriptome profile of lung dendritic cells after in vitro porcine reproductive and respiratory syndrome virus (PRRSV) infection	Time-course trend only.
LOC100513484	selection_signal	GSE174494	PAM	bulk_RNAseq_DE_table	EFGPminus_vs_Mock_bystander_PAM				1.527416335	0.051557289	0.137196605		no_obvious_change	no_clear_change	author DE table	10.1128/JVI.01052-21	https://doi.org/10.1128/JVI.01052-21	https://www.ncbi.nlm.nih.gov/geo/query/acc.cgi?acc=GSE174494	Porcine Reproductive and Respiratory Syndrome Virus Infection Upregulates Negative Immune Regulators and T-Cell Exhaustion Markers	Positive log2FC follows GEO file contrast label: second biological state versus first in file name.
LOC100513484	selection_signal	GSE174494	PAM	bulk_RNAseq_DE_table	EFGPplus_vs_EFGPminus_infected_vs_bystander				2.015163323	-0.000450082	0.993658878		no_obvious_change	no_clear_change	author DE table	10.1128/JVI.01052-21	https://doi.org/10.1128/JVI.01052-21	https://www.ncbi.nlm.nih.gov/geo/query/acc.cgi?acc=GSE174494	Porcine Reproductive and Respiratory Syndrome Virus Infection Upregulates Negative Immune Regulators and T-Cell Exhaustion Markers	Positive log2FC follows GEO file contrast label: second biological state versus first in file name.
LOC100513484	selection_signal	GSE174494	PAM	bulk_RNAseq_DE_table	EFGPplus_vs_Mock_PRRSV_infected_PAM				1.527416335	0.14659496	0.33800645		no_obvious_change	no_clear_change	author DE table	10.1128/JVI.01052-21	https://doi.org/10.1128/JVI.01052-21	https://www.ncbi.nlm.nih.gov/geo/query/acc.cgi?acc=GSE174494	Porcine Reproductive and Respiratory Syndrome Virus Infection Upregulates Negative Immune Regulators and T-Cell Exhaustion Markers	Positive log2FC follows GEO file contrast label: second biological state versus first in file name.
LOC100513484	selection_signal	GSE84347	lung dendritic cells	raw read count table	T12_vs_T0	T0	T12	0.0	0.0	0.0			no_obvious_change	expressed_only_or_no_clear_change	time-course mean/log2FC from raw read counts; no formal DESeq2 run	10.1371/journal.pone.0187735	https://doi.org/10.1371/journal.pone.0187735	https://www.ncbi.nlm.nih.gov/geo/query/acc.cgi?acc=GSE84347	Transcriptome profile of lung dendritic cells after in vitro porcine reproductive and respiratory syndrome virus (PRRSV) infection	Time-course trend only.
LOC100513484	selection_signal	GSE84347	lung dendritic cells	raw read count table	T24_vs_T0	T0	T24	0.0	0.5	0.584963			up	supportive_expression_change	time-course mean/log2FC from raw read counts; no formal DESeq2 run	10.1371/journal.pone.0187735	https://doi.org/10.1371/journal.pone.0187735	https://www.ncbi.nlm.nih.gov/geo/query/acc.cgi?acc=GSE84347	Transcriptome profile of lung dendritic cells after in vitro porcine reproductive and respiratory syndrome virus (PRRSV) infection	Time-course trend only.
LOC100513484	selection_signal	GSE84347	lung dendritic cells	raw read count table	T3_vs_T0	T0	T3	0.0	0.0	0.0			no_obvious_change	expressed_only_or_no_clear_change	time-course mean/log2FC from raw read counts; no formal DESeq2 run	10.1371/journal.pone.0187735	https://doi.org/10.1371/journal.pone.0187735	https://www.ncbi.nlm.nih.gov/geo/query/acc.cgi?acc=GSE84347	Transcriptome profile of lung dendritic cells after in vitro porcine reproductive and respiratory syndrome virus (PRRSV) infection	Time-course trend only.
LOC100513484	selection_signal	GSE84347	lung dendritic cells	raw read count table	T6_vs_T0	T0	T6	0.0	0.5	0.584963			up	supportive_expression_change	time-course mean/log2FC from raw read counts; no formal DESeq2 run	10.1371/journal.pone.0187735	https://doi.org/10.1371/journal.pone.0187735	https://www.ncbi.nlm.nih.gov/geo/query/acc.cgi?acc=GSE84347	Transcriptome profile of lung dendritic cells after in vitro porcine reproductive and respiratory syndrome virus (PRRSV) infection	Time-course trend only.
LOC100513484	selection_signal	GSE84347	lung dendritic cells	raw read count table	T9_vs_T0	T0	T9	0.0	0.0	0.0			no_obvious_change	expressed_only_or_no_clear_change	time-course mean/log2FC from raw read counts; no formal DESeq2 run	10.1371/journal.pone.0187735	https://doi.org/10.1371/journal.pone.0187735	https://www.ncbi.nlm.nih.gov/geo/query/acc.cgi?acc=GSE84347	Transcriptome profile of lung dendritic cells after in vitro porcine reproductive and respiratory syndrome virus (PRRSV) infection	Time-course trend only.
LOC100513671	selection_signal	GSE174494	PAM	bulk_RNAseq_DE_table	EFGPminus_vs_Mock_bystander_PAM				0.616340185	-0.005009782	0.820280661		no_obvious_change	no_clear_change	author DE table	10.1128/JVI.01052-21	https://doi.org/10.1128/JVI.01052-21	https://www.ncbi.nlm.nih.gov/geo/query/acc.cgi?acc=GSE174494	Porcine Reproductive and Respiratory Syndrome Virus Infection Upregulates Negative Immune Regulators and T-Cell Exhaustion Markers	Positive log2FC follows GEO file contrast label: second biological state versus first in file name.
LOC100513671	selection_signal	GSE174494	PAM	bulk_RNAseq_DE_table	EFGPplus_vs_EFGPminus_infected_vs_bystander				0.737246332	0.027628613	0.520505012		no_obvious_change	no_clear_change	author DE table	10.1128/JVI.01052-21	https://doi.org/10.1128/JVI.01052-21	https://www.ncbi.nlm.nih.gov/geo/query/acc.cgi?acc=GSE174494	Porcine Reproductive and Respiratory Syndrome Virus Infection Upregulates Negative Immune Regulators and T-Cell Exhaustion Markers	Positive log2FC follows GEO file contrast label: second biological state versus first in file name.
LOC100513671	selection_signal	GSE174494	PAM	bulk_RNAseq_DE_table	EFGPplus_vs_Mock_PRRSV_infected_PAM				0.616340185	0.090867525	0.477330911		no_obvious_change	no_clear_change	author DE table	10.1128/JVI.01052-21	https://doi.org/10.1128/JVI.01052-21	https://www.ncbi.nlm.nih.gov/geo/query/acc.cgi?acc=GSE174494	Porcine Reproductive and Respiratory Syndrome Virus Infection Upregulates Negative Immune Regulators and T-Cell Exhaustion Markers	Positive log2FC follows GEO file contrast label: second biological state versus first in file name.
LOC100513671	selection_signal	GSE84347	lung dendritic cells	raw read count table	T12_vs_T0	T0	T12	16.0	13.5	-0.229482			no_obvious_change	expressed_only_or_no_clear_change	time-course mean/log2FC from raw read counts; no formal DESeq2 run	10.1371/journal.pone.0187735	https://doi.org/10.1371/journal.pone.0187735	https://www.ncbi.nlm.nih.gov/geo/query/acc.cgi?acc=GSE84347	Transcriptome profile of lung dendritic cells after in vitro porcine reproductive and respiratory syndrome virus (PRRSV) infection	Time-course trend only.
LOC100513671	selection_signal	GSE84347	lung dendritic cells	raw read count table	T24_vs_T0	T0	T24	16.0	25.5	0.640458			up	supportive_expression_change	time-course mean/log2FC from raw read counts; no formal DESeq2 run	10.1371/journal.pone.0187735	https://doi.org/10.1371/journal.pone.0187735	https://www.ncbi.nlm.nih.gov/geo/query/acc.cgi?acc=GSE84347	Transcriptome profile of lung dendritic cells after in vitro porcine reproductive and respiratory syndrome virus (PRRSV) infection	Time-course trend only.
LOC100513671	selection_signal	GSE84347	lung dendritic cells	raw read count table	T3_vs_T0	T0	T3	16.0	23.0	0.4975			up	expressed_only_or_no_clear_change	time-course mean/log2FC from raw read counts; no formal DESeq2 run	10.1371/journal.pone.0187735	https://doi.org/10.1371/journal.pone.0187735	https://www.ncbi.nlm.nih.gov/geo/query/acc.cgi?acc=GSE84347	Transcriptome profile of lung dendritic cells after in vitro porcine reproductive and respiratory syndrome virus (PRRSV) infection	Time-course trend only.
LOC100513671	selection_signal	GSE84347	lung dendritic cells	raw read count table	T6_vs_T0	T0	T6	16.0	21.0	0.371969			up	expressed_only_or_no_clear_change	time-course mean/log2FC from raw read counts; no formal DESeq2 run	10.1371/journal.pone.0187735	https://doi.org/10.1371/journal.pone.0187735	https://www.ncbi.nlm.nih.gov/geo/query/acc.cgi?acc=GSE84347	Transcriptome profile of lung dendritic cells after in vitro porcine reproductive and respiratory syndrome virus (PRRSV) infection	Time-course trend only.
LOC100513671	selection_signal	GSE84347	lung dendritic cells	raw read count table	T9_vs_T0	T0	T9	16.0	22.0	0.436099			up	expressed_only_or_no_clear_change	time-course mean/log2FC from raw read counts; no formal DESeq2 run	10.1371/journal.pone.0187735	https://doi.org/10.1371/journal.pone.0187735	https://www.ncbi.nlm.nih.gov/geo/query/acc.cgi?acc=GSE84347	Transcriptome profile of lung dendritic cells after in vitro porcine reproductive and respiratory syndrome virus (PRRSV) infection	Time-course trend only.
LOC100513671	selection_signal	GSE89331	PAM	bulk_RNAseq_RPKM_from_RAW_supplement	IFNa_12h_vs_P0				0.016777	1.531117	0.333333	0.384615	up	moderate_FC_not_significant	exploratory candidate-gene analysis from RPKM/count supplement	10.1155/2018/1538127	https://doi.org/10.1155/2018/1538127	https://www.ncbi.nlm.nih.gov/geo/query/acc.cgi?acc=GSE89331	Transcriptome Analysis Reveals Dynamic Gene Expression Profiles in Porcine Alveolar Macrophages in Response to the Chinese Highly Pathogenic Porcine Reproductive and Respiratory Syndrome Virus	Exploratory exact permutation test on log2(RPKM + 1); no FDR because candidate-gene screen with very small n.
LOC100513671	selection_signal	GSE89331	PAM	bulk_RNAseq_RPKM_from_RAW_supplement	IFNa_6h_vs_P0				0.011073	0.648609	0.333333	0.416666	up	moderate_FC_not_significant	exploratory candidate-gene analysis from RPKM/count supplement	10.1155/2018/1538127	https://doi.org/10.1155/2018/1538127	https://www.ncbi.nlm.nih.gov/geo/query/acc.cgi?acc=GSE89331	Transcriptome Analysis Reveals Dynamic Gene Expression Profiles in Porcine Alveolar Macrophages in Response to the Chinese Highly Pathogenic Porcine Reproductive and Respiratory Syndrome Virus	Exploratory exact permutation test on log2(RPKM + 1); no FDR because candidate-gene screen with very small n.
LOC100513671	selection_signal	GSE89331	PAM	bulk_RNAseq_RPKM_from_RAW_supplement	PRRSV_12h_vs_P0				0.055126	3.558553	0.333333	0.384615	up	moderate_FC_not_significant	exploratory candidate-gene analysis from RPKM/count supplement	10.1155/2018/1538127	https://doi.org/10.1155/2018/1538127	https://www.ncbi.nlm.nih.gov/geo/query/acc.cgi?acc=GSE89331	Transcriptome Analysis Reveals Dynamic Gene Expression Profiles in Porcine Alveolar Macrophages in Response to the Chinese Highly Pathogenic Porcine Reproductive and Respiratory Syndrome Virus	Exploratory exact permutation test on log2(RPKM + 1); no FDR because candidate-gene screen with very small n.
LOC100513671	selection_signal	GSE89331	PAM	bulk_RNAseq_RPKM_from_RAW_supplement	PRRSV_6h_vs_P0				0.012599	0.942173	0.333333	0.454545	up	moderate_FC_not_significant	exploratory candidate-gene analysis from RPKM/count supplement	10.1155/2018/1538127	https://doi.org/10.1155/2018/1538127	https://www.ncbi.nlm.nih.gov/geo/query/acc.cgi?acc=GSE89331	Transcriptome Analysis Reveals Dynamic Gene Expression Profiles in Porcine Alveolar Macrophages in Response to the Chinese Highly Pathogenic Porcine Reproductive and Respiratory Syndrome Virus	Exploratory exact permutation test on log2(RPKM + 1); no FDR because candidate-gene screen with very small n.
LOC100513671	selection_signal	GSE89331	PAM	bulk_RNAseq_RPKM_from_RAW_supplement	PRRSV_9h_vs_P0				0.03363	2.765107	0.333333	0.357143	up	moderate_FC_not_significant	exploratory candidate-gene analysis from RPKM/count supplement	10.1155/2018/1538127	https://doi.org/10.1155/2018/1538127	https://www.ncbi.nlm.nih.gov/geo/query/acc.cgi?acc=GSE89331	Transcriptome Analysis Reveals Dynamic Gene Expression Profiles in Porcine Alveolar Macrophages in Response to the Chinese Highly Pathogenic Porcine Reproductive and Respiratory Syndrome Virus	Exploratory exact permutation test on log2(RPKM + 1); no FDR because candidate-gene screen with very small n.
LOC100513671	selection_signal	GSE89331	PAM	bulk_RNAseq_RPKM_from_RAW_supplement	PRRSV_all_vs_P0				0.046365	2.772712	0.142857	0.194805	up	moderate_FC_not_significant	exploratory candidate-gene analysis from RPKM/count supplement	10.1155/2018/1538127	https://doi.org/10.1155/2018/1538127	https://www.ncbi.nlm.nih.gov/geo/query/acc.cgi?acc=GSE89331	Transcriptome Analysis Reveals Dynamic Gene Expression Profiles in Porcine Alveolar Macrophages in Response to the Chinese Highly Pathogenic Porcine Reproductive and Respiratory Syndrome Virus	Exploratory exact permutation test on log2(RPKM + 1); no FDR because candidate-gene screen with very small n.
LOC100623351	selection_signal	GSE174494	PAM	bulk_RNAseq_DE_table	EFGPminus_vs_Mock_bystander_PAM				2.322674718	-0.080196129	0.068943257		no_obvious_change	no_clear_change	author DE table	10.1128/JVI.01052-21	https://doi.org/10.1128/JVI.01052-21	https://www.ncbi.nlm.nih.gov/geo/query/acc.cgi?acc=GSE174494	Porcine Reproductive and Respiratory Syndrome Virus Infection Upregulates Negative Immune Regulators and T-Cell Exhaustion Markers	Positive log2FC follows GEO file contrast label: second biological state versus first in file name.
LOC100623351	selection_signal	GSE174494	PAM	bulk_RNAseq_DE_table	EFGPplus_vs_EFGPminus_infected_vs_bystander				2.35468978	0.179820488	0.039953183		no_obvious_change	nominal_DE_not_FDR	author DE table	10.1128/JVI.01052-21	https://doi.org/10.1128/JVI.01052-21	https://www.ncbi.nlm.nih.gov/geo/query/acc.cgi?acc=GSE174494	Porcine Reproductive and Respiratory Syndrome Virus Infection Upregulates Negative Immune Regulators and T-Cell Exhaustion Markers	Positive log2FC follows GEO file contrast label: second biological state versus first in file name.
LOC100623351	selection_signal	GSE174494	PAM	bulk_RNAseq_DE_table	EFGPplus_vs_Mock_PRRSV_infected_PAM				2.322674718	0.153082969	0.355711989	0.588578723	no_obvious_change	no_clear_change	author DE table	10.1128/JVI.01052-21	https://doi.org/10.1128/JVI.01052-21	https://www.ncbi.nlm.nih.gov/geo/query/acc.cgi?acc=GSE174494	Porcine Reproductive and Respiratory Syndrome Virus Infection Upregulates Negative Immune Regulators and T-Cell Exhaustion Markers	Positive log2FC follows GEO file contrast label: second biological state versus first in file name.
LOC100623351	selection_signal	GSE84347	lung dendritic cells	raw read count table	T12_vs_T0	T0	T12	2.5	11.0	1.777608			up	supportive_expression_change	time-course mean/log2FC from raw read counts; no formal DESeq2 run	10.1371/journal.pone.0187735	https://doi.org/10.1371/journal.pone.0187735	https://www.ncbi.nlm.nih.gov/geo/query/acc.cgi?acc=GSE84347	Transcriptome profile of lung dendritic cells after in vitro porcine reproductive and respiratory syndrome virus (PRRSV) infection	Time-course trend only.
LOC100623351	selection_signal	GSE84347	lung dendritic cells	raw read count table	T24_vs_T0	T0	T24	2.5	9.5	1.584963			up	supportive_expression_change	time-course mean/log2FC from raw read counts; no formal DESeq2 run	10.1371/journal.pone.0187735	https://doi.org/10.1371/journal.pone.0187735	https://www.ncbi.nlm.nih.gov/geo/query/acc.cgi?acc=GSE84347	Transcriptome profile of lung dendritic cells after in vitro porcine reproductive and respiratory syndrome virus (PRRSV) infection	Time-course trend only.
LOC100623351	selection_signal	GSE84347	lung dendritic cells	raw read count table	T3_vs_T0	T0	T3	2.5	3.0	0.192645			no_obvious_change	expressed_only_or_no_clear_change	time-course mean/log2FC from raw read counts; no formal DESeq2 run	10.1371/journal.pone.0187735	https://doi.org/10.1371/journal.pone.0187735	https://www.ncbi.nlm.nih.gov/geo/query/acc.cgi?acc=GSE84347	Transcriptome profile of lung dendritic cells after in vitro porcine reproductive and respiratory syndrome virus (PRRSV) infection	Time-course trend only.
LOC100623351	selection_signal	GSE84347	lung dendritic cells	raw read count table	T6_vs_T0	T0	T6	2.5	5.0	0.777608			up	supportive_expression_change	time-course mean/log2FC from raw read counts; no formal DESeq2 run	10.1371/journal.pone.0187735	https://doi.org/10.1371/journal.pone.0187735	https://www.ncbi.nlm.nih.gov/geo/query/acc.cgi?acc=GSE84347	Transcriptome profile of lung dendritic cells after in vitro porcine reproductive and respiratory syndrome virus (PRRSV) infection	Time-course trend only.
LOC100623351	selection_signal	GSE84347	lung dendritic cells	raw read count table	T9_vs_T0	T0	T9	2.5	13.0	2.0			up	supportive_expression_change	time-course mean/log2FC from raw read counts; no formal DESeq2 run	10.1371/journal.pone.0187735	https://doi.org/10.1371/journal.pone.0187735	https://www.ncbi.nlm.nih.gov/geo/query/acc.cgi?acc=GSE84347	Transcriptome profile of lung dendritic cells after in vitro porcine reproductive and respiratory syndrome virus (PRRSV) infection	Time-course trend only.
LOC100623351	selection_signal	GSE89331	PAM	bulk_RNAseq_RPKM_from_RAW_supplement	IFNa_12h_vs_P0				0.016985	2.382959	0.333333	0.384615	up	moderate_FC_not_significant	exploratory candidate-gene analysis from RPKM/count supplement	10.1155/2018/1538127	https://doi.org/10.1155/2018/1538127	https://www.ncbi.nlm.nih.gov/geo/query/acc.cgi?acc=GSE89331	Transcriptome Analysis Reveals Dynamic Gene Expression Profiles in Porcine Alveolar Macrophages in Response to the Chinese Highly Pathogenic Porcine Reproductive and Respiratory Syndrome Virus	Exploratory exact permutation test on log2(RPKM + 1); no FDR because candidate-gene screen with very small n.
LOC100623351	selection_signal	GSE89331	PAM	bulk_RNAseq_RPKM_from_RAW_supplement	IFNa_6h_vs_P0				0.007081	0.670301	0.333333	0.416666	up	moderate_FC_not_significant	exploratory candidate-gene analysis from RPKM/count supplement	10.1155/2018/1538127	https://doi.org/10.1155/2018/1538127	https://www.ncbi.nlm.nih.gov/geo/query/acc.cgi?acc=GSE89331	Transcriptome Analysis Reveals Dynamic Gene Expression Profiles in Porcine Alveolar Macrophages in Response to the Chinese Highly Pathogenic Porcine Reproductive and Respiratory Syndrome Virus	Exploratory exact permutation test on log2(RPKM + 1); no FDR because candidate-gene screen with very small n.
LOC100623351	selection_signal	GSE89331	PAM	bulk_RNAseq_RPKM_from_RAW_supplement	PRRSV_12h_vs_P0				0.078849	4.799981	0.333333	0.384615	up	moderate_FC_not_significant	exploratory candidate-gene analysis from RPKM/count supplement	10.1155/2018/1538127	https://doi.org/10.1155/2018/1538127	https://www.ncbi.nlm.nih.gov/geo/query/acc.cgi?acc=GSE89331	Transcriptome Analysis Reveals Dynamic Gene Expression Profiles in Porcine Alveolar Macrophages in Response to the Chinese Highly Pathogenic Porcine Reproductive and Respiratory Syndrome Virus	Exploratory exact permutation test on log2(RPKM + 1); no FDR because candidate-gene screen with very small n.
LOC100623351	selection_signal	GSE89331	PAM	bulk_RNAseq_RPKM_from_RAW_supplement	PRRSV_6h_vs_P0				0.011194	1.630709	0.333333	0.454545	up	moderate_FC_not_significant	exploratory candidate-gene analysis from RPKM/count supplement	10.1155/2018/1538127	https://doi.org/10.1155/2018/1538127	https://www.ncbi.nlm.nih.gov/geo/query/acc.cgi?acc=GSE89331	Transcriptome Analysis Reveals Dynamic Gene Expression Profiles in Porcine Alveolar Macrophages in Response to the Chinese Highly Pathogenic Porcine Reproductive and Respiratory Syndrome Virus	Exploratory exact permutation test on log2(RPKM + 1); no FDR because candidate-gene screen with very small n.
LOC100623351	selection_signal	GSE89331	PAM	bulk_RNAseq_RPKM_from_RAW_supplement	PRRSV_9h_vs_P0				0.044513	3.934595	0.333333	0.357143	up	moderate_FC_not_significant	exploratory candidate-gene analysis from RPKM/count supplement	10.1155/2018/1538127	https://doi.org/10.1155/2018/1538127	https://www.ncbi.nlm.nih.gov/geo/query/acc.cgi?acc=GSE89331	Transcriptome Analysis Reveals Dynamic Gene Expression Profiles in Porcine Alveolar Macrophages in Response to the Chinese Highly Pathogenic Porcine Reproductive and Respiratory Syndrome Virus	Exploratory exact permutation test on log2(RPKM + 1); no FDR because candidate-gene screen with very small n.
LOC100623351	selection_signal	GSE89331	PAM	bulk_RNAseq_RPKM_from_RAW_supplement	PRRSV_all_vs_P0				0.064545	3.946255	0.107143	0.178572	up	moderate_FC_not_significant	exploratory candidate-gene analysis from RPKM/count supplement	10.1155/2018/1538127	https://doi.org/10.1155/2018/1538127	https://www.ncbi.nlm.nih.gov/geo/query/acc.cgi?acc=GSE89331	Transcriptome Analysis Reveals Dynamic Gene Expression Profiles in Porcine Alveolar Macrophages in Response to the Chinese Highly Pathogenic Porcine Reproductive and Respiratory Syndrome Virus	Exploratory exact permutation test on log2(RPKM + 1); no FDR because candidate-gene screen with very small n.
NFXL1	selection_signal;GWAS	GSE174494	PAM	bulk_RNAseq_DE_table	EFGPminus_vs_Mock_bystander_PAM				314.6282471	0.013828509	0.453980984	0.999469787	no_obvious_change	no_clear_change	author DE table	10.1128/JVI.01052-21	https://doi.org/10.1128/JVI.01052-21	https://www.ncbi.nlm.nih.gov/geo/query/acc.cgi?acc=GSE174494	Porcine Reproductive and Respiratory Syndrome Virus Infection Upregulates Negative Immune Regulators and T-Cell Exhaustion Markers	Positive log2FC follows GEO file contrast label: second biological state versus first in file name.
NFXL1	selection_signal;GWAS	GSE174494	PAM	bulk_RNAseq_DE_table	EFGPplus_vs_EFGPminus_infected_vs_bystander				303.5953617	0.010094787	0.902671414	0.970198451	no_obvious_change	no_clear_change	author DE table	10.1128/JVI.01052-21	https://doi.org/10.1128/JVI.01052-21	https://www.ncbi.nlm.nih.gov/geo/query/acc.cgi?acc=GSE174494	Porcine Reproductive and Respiratory Syndrome Virus Infection Upregulates Negative Immune Regulators and T-Cell Exhaustion Markers	Positive log2FC follows GEO file contrast label: second biological state versus first in file name.
NFXL1	selection_signal;GWAS	GSE174494	PAM	bulk_RNAseq_DE_table	EFGPplus_vs_Mock_PRRSV_infected_PAM				314.6282471	0.130935471	0.314834721	0.550614306	no_obvious_change	no_clear_change	author DE table	10.1128/JVI.01052-21	https://doi.org/10.1128/JVI.01052-21	https://www.ncbi.nlm.nih.gov/geo/query/acc.cgi?acc=GSE174494	Porcine Reproductive and Respiratory Syndrome Virus Infection Upregulates Negative Immune Regulators and T-Cell Exhaustion Markers	Positive log2FC follows GEO file contrast label: second biological state versus first in file name.
NFXL1	selection_signal;GWAS	GSE277761	PBMC	raw counts	PRRSV_CS_vs_CTRL	CTRL	PRRSV_CS	0.0	0.0	0.0			no_obvious_change	expressed_only_or_no_clear_change	group means/log2FC from raw counts; DESeq2 not run in current environment	10.3390/ijms252212285	https://doi.org/10.3390/ijms252212285	https://www.ncbi.nlm.nih.gov/geo/query/acc.cgi?acc=GSE277761	Transcriptome Analysis of Porcine Immune Cells Stimulated by Porcine Reproductive and Respiratory Syndrome Virus (PRRSV) and Caesalpinia sappan Extract
NFXL1	selection_signal;GWAS	GSE277761	PBMC	raw counts	PRRSV_CS_vs_PRRSV	PRRSV	PRRSV_CS	0.0	0.0	0.0			no_obvious_change	expressed_only_or_no_clear_change	group means/log2FC from raw counts; DESeq2 not run in current environment	10.3390/ijms252212285	https://doi.org/10.3390/ijms252212285	https://www.ncbi.nlm.nih.gov/geo/query/acc.cgi?acc=GSE277761	Transcriptome Analysis of Porcine Immune Cells Stimulated by Porcine Reproductive and Respiratory Syndrome Virus (PRRSV) and Caesalpinia sappan Extract
NFXL1	selection_signal;GWAS	GSE277761	PBMC	raw counts	PRRSV_vs_CTRL	CTRL	PRRSV	0.0	0.0	0.0			no_obvious_change	expressed_only_or_no_clear_change	group means/log2FC from raw counts; DESeq2 not run in current environment	10.3390/ijms252212285	https://doi.org/10.3390/ijms252212285	https://www.ncbi.nlm.nih.gov/geo/query/acc.cgi?acc=GSE277761	Transcriptome Analysis of Porcine Immune Cells Stimulated by Porcine Reproductive and Respiratory Syndrome Virus (PRRSV) and Caesalpinia sappan Extract
NFXL1	Selection signal; GWAS	GSE296917	PAM	FPKM matrix	PRRSV_vs_Control	Control	PRRSV	0.734151	0.778033	0.083756	1.0		no_obvious_change	no_clear_change	exploratory comparison on FPKM/log2(FPKM+1); not DESeq2	10.3390/cells14161227	https://doi.org/10.3390/cells14161227	https://www.ncbi.nlm.nih.gov/geo/query/acc.cgi?acc=GSE296917	Pig Liver Esterase Hydrolysis of 2-Arachidonoglycerol Exacerbates PRRSV-Induced Inflammation via PI3K-Akt-NF-kappaB Pathway	FPKM matrix; use as expression trend, not raw-count DESeq2 evidence.
NFXL1	selection_signal;GWAS	GSE304527_PAM	PAM	log2 normalized ComBat expression	NC134_vs_Mock	Mock	NC134	1.832191	3.127066	1.294875			up	supportive_expression_change	difference of mean log2 normalized ComBat values; not DESeq2	10.3389/fimmu.2025.1670488	https://doi.org/10.3389/fimmu.2025.1670488	https://www.ncbi.nlm.nih.gov/geo/query/acc.cgi?acc=GSE304527	Mitochondrial dysfunction in PRRSV-2 infected macrophages	Matched Ensembl gene ID: ENSSSCG00000008816
NFXL1	selection_signal;GWAS	GSE304527_PAM	PAM	log2 normalized ComBat expression	NC174_vs_Mock	Mock	NC174	1.832191	3.176749	1.344558			up	supportive_expression_change	difference of mean log2 normalized ComBat values; not DESeq2	10.3389/fimmu.2025.1670488	https://doi.org/10.3389/fimmu.2025.1670488	https://www.ncbi.nlm.nih.gov/geo/query/acc.cgi?acc=GSE304527	Mitochondrial dysfunction in PRRSV-2 infected macrophages	Matched Ensembl gene ID: ENSSSCG00000008816
NFXL1	selection_signal;GWAS	GSE304527_PIM	PIM	log2 normalized ComBat expression	NC134_vs_Mock	Mock	NC134	3.383443	2.769197	-0.614247			down	supportive_expression_change	difference of mean log2 normalized ComBat values; not DESeq2	10.3389/fimmu.2025.1670488	https://doi.org/10.3389/fimmu.2025.1670488	https://www.ncbi.nlm.nih.gov/geo/query/acc.cgi?acc=GSE304527	Mitochondrial dysfunction in PRRSV-2 infected macrophages	Matched Ensembl gene ID: ENSSSCG00000008816
NFXL1	selection_signal;GWAS	GSE304527_PIM	PIM	log2 normalized ComBat expression	NC174_vs_Mock	Mock	NC174	3.383443	3.853348	0.469905			up	expressed_only_or_no_clear_change	difference of mean log2 normalized ComBat values; not DESeq2	10.3389/fimmu.2025.1670488	https://doi.org/10.3389/fimmu.2025.1670488	https://www.ncbi.nlm.nih.gov/geo/query/acc.cgi?acc=GSE304527	Mitochondrial dysfunction in PRRSV-2 infected macrophages	Matched Ensembl gene ID: ENSSSCG00000008816
NFXL1	selection_signal;GWAS	GSE75304	whole blood	HTSeq raw counts	D2_vs_D0	D0	D2	229.0625	208.6875	-0.133785			no_obvious_change	expressed_only_or_no_clear_change	time-course mean/log2FC from raw counts; DESeq2 not run in current environment	10.1371/journal.pone.0153615	https://doi.org/10.1371/journal.pone.0153615	https://www.ncbi.nlm.nih.gov/geo/query/acc.cgi?acc=GSE75304	Differences in Whole Blood Gene Expression Associated with Infection Time-Course and Extent of Fetal Mortality in a Reproductive Model of Type 2 Porcine Reproductive and Respiratory Syndrome Virus Infection	Use as extracted expression trend pending formal model.
NFXL1	selection_signal;GWAS	GSE75304	whole blood	HTSeq raw counts	D6_vs_D0	D0	D6	229.0625	285.9375	0.318711			up	expressed_only_or_no_clear_change	time-course mean/log2FC from raw counts; DESeq2 not run in current environment	10.1371/journal.pone.0153615	https://doi.org/10.1371/journal.pone.0153615	https://www.ncbi.nlm.nih.gov/geo/query/acc.cgi?acc=GSE75304	Differences in Whole Blood Gene Expression Associated with Infection Time-Course and Extent of Fetal Mortality in a Reproductive Model of Type 2 Porcine Reproductive and Respiratory Syndrome Virus Infection	Use as extracted expression trend pending formal model.
NFXL1	selection_signal;GWAS	GSE78762	whole blood	HTSeq raw counts	D10_vs_D0	D0	D10	142.0	105.730769	-0.422039			down	expressed_only_or_no_clear_change	time-course mean/log2FC from raw counts; DESeq2 not run in current environment	10.1038/srep46203	https://doi.org/10.1038/srep46203	https://www.ncbi.nlm.nih.gov/geo/query/acc.cgi?acc=GSE78762	Genetic regulation of swine leukocyte transcriptomes in response to porcine reproductive and respiratory syndrome virus infection	Use as extracted expression trend pending formal model.
NFXL1	selection_signal;GWAS	GSE78762	whole blood	HTSeq raw counts	D11_vs_D0	D0	D11	142.0	189.0	0.409984			up	expressed_only_or_no_clear_change	time-course mean/log2FC from raw counts; DESeq2 not run in current environment	10.1038/srep46203	https://doi.org/10.1038/srep46203	https://www.ncbi.nlm.nih.gov/geo/query/acc.cgi?acc=GSE78762	Genetic regulation of swine leukocyte transcriptomes in response to porcine reproductive and respiratory syndrome virus infection	Use as extracted expression trend pending formal model.
NFXL1	selection_signal;GWAS	GSE78762	whole blood	HTSeq raw counts	D14_vs_D0	D0	D14	142.0	163.461538	0.201735			no_obvious_change	expressed_only_or_no_clear_change	time-course mean/log2FC from raw counts; DESeq2 not run in current environment	10.1038/srep46203	https://doi.org/10.1038/srep46203	https://www.ncbi.nlm.nih.gov/geo/query/acc.cgi?acc=GSE78762	Genetic regulation of swine leukocyte transcriptomes in response to porcine reproductive and respiratory syndrome virus infection	Use as extracted expression trend pending formal model.
NFXL1	selection_signal;GWAS	GSE78762	whole blood	HTSeq raw counts	D21_vs_D0	D0	D21	142.0	191.25	0.426968			up	expressed_only_or_no_clear_change	time-course mean/log2FC from raw counts; DESeq2 not run in current environment	10.1038/srep46203	https://doi.org/10.1038/srep46203	https://www.ncbi.nlm.nih.gov/geo/query/acc.cgi?acc=GSE78762	Genetic regulation of swine leukocyte transcriptomes in response to porcine reproductive and respiratory syndrome virus infection	Use as extracted expression trend pending formal model.
NFXL1	selection_signal;GWAS	GSE78762	whole blood	HTSeq raw counts	D28_vs_D0	D0	D28	142.0	111.958333	-0.340224			down	expressed_only_or_no_clear_change	time-course mean/log2FC from raw counts; DESeq2 not run in current environment	10.1038/srep46203	https://doi.org/10.1038/srep46203	https://www.ncbi.nlm.nih.gov/geo/query/acc.cgi?acc=GSE78762	Genetic regulation of swine leukocyte transcriptomes in response to porcine reproductive and respiratory syndrome virus infection	Use as extracted expression trend pending formal model.
NFXL1	selection_signal;GWAS	GSE78762	whole blood	HTSeq raw counts	D4_vs_D0	D0	D4	142.0	115.076923	-0.300934			down	expressed_only_or_no_clear_change	time-course mean/log2FC from raw counts; DESeq2 not run in current environment	10.1038/srep46203	https://doi.org/10.1038/srep46203	https://www.ncbi.nlm.nih.gov/geo/query/acc.cgi?acc=GSE78762	Genetic regulation of swine leukocyte transcriptomes in response to porcine reproductive and respiratory syndrome virus infection	Use as extracted expression trend pending formal model.
NFXL1	selection_signal;GWAS	GSE78762	whole blood	HTSeq raw counts	D7_vs_D0	D0	D7	142.0	166.296296	0.22639			no_obvious_change	expressed_only_or_no_clear_change	time-course mean/log2FC from raw counts; DESeq2 not run in current environment	10.1038/srep46203	https://doi.org/10.1038/srep46203	https://www.ncbi.nlm.nih.gov/geo/query/acc.cgi?acc=GSE78762	Genetic regulation of swine leukocyte transcriptomes in response to porcine reproductive and respiratory syndrome virus infection	Use as extracted expression trend pending formal model.
NFXL1	selection_signal;GWAS	GSE84347	lung dendritic cells	raw read count table	T12_vs_T0	T0	T12	167.0	303.0	0.85561			up	supportive_expression_change	time-course mean/log2FC from raw read counts; no formal DESeq2 run	10.1371/journal.pone.0187735	https://doi.org/10.1371/journal.pone.0187735	https://www.ncbi.nlm.nih.gov/geo/query/acc.cgi?acc=GSE84347	Transcriptome profile of lung dendritic cells after in vitro porcine reproductive and respiratory syndrome virus (PRRSV) infection	Time-course trend only.
NFXL1	selection_signal;GWAS	GSE84347	lung dendritic cells	raw read count table	T24_vs_T0	T0	T24	167.0	149.5	-0.158698			no_obvious_change	expressed_only_or_no_clear_change	time-course mean/log2FC from raw read counts; no formal DESeq2 run	10.1371/journal.pone.0187735	https://doi.org/10.1371/journal.pone.0187735	https://www.ncbi.nlm.nih.gov/geo/query/acc.cgi?acc=GSE84347	Transcriptome profile of lung dendritic cells after in vitro porcine reproductive and respiratory syndrome virus (PRRSV) infection	Time-course trend only.
NFXL1	selection_signal;GWAS	GSE84347	lung dendritic cells	raw read count table	T3_vs_T0	T0	T3	167.0	115.5	-0.528131			down	supportive_expression_change	time-course mean/log2FC from raw read counts; no formal DESeq2 run	10.1371/journal.pone.0187735	https://doi.org/10.1371/journal.pone.0187735	https://www.ncbi.nlm.nih.gov/geo/query/acc.cgi?acc=GSE84347	Transcriptome profile of lung dendritic cells after in vitro porcine reproductive and respiratory syndrome virus (PRRSV) infection	Time-course trend only.
NFXL1	selection_signal;GWAS	GSE84347	lung dendritic cells	raw read count table	T6_vs_T0	T0	T6	167.0	291.0	0.797507			up	supportive_expression_change	time-course mean/log2FC from raw read counts; no formal DESeq2 run	10.1371/journal.pone.0187735	https://doi.org/10.1371/journal.pone.0187735	https://www.ncbi.nlm.nih.gov/geo/query/acc.cgi?acc=GSE84347	Transcriptome profile of lung dendritic cells after in vitro porcine reproductive and respiratory syndrome virus (PRRSV) infection	Time-course trend only.
NFXL1	selection_signal;GWAS	GSE84347	lung dendritic cells	raw read count table	T9_vs_T0	T0	T9	167.0	275.5	0.718818			up	supportive_expression_change	time-course mean/log2FC from raw read counts; no formal DESeq2 run	10.1371/journal.pone.0187735	https://doi.org/10.1371/journal.pone.0187735	https://www.ncbi.nlm.nih.gov/geo/query/acc.cgi?acc=GSE84347	Transcriptome profile of lung dendritic cells after in vitro porcine reproductive and respiratory syndrome virus (PRRSV) infection	Time-course trend only.
NFXL1	selection_signal;GWAS	GSE89331	PAM	bulk_RNAseq_RPKM_from_RAW_supplement	IFNa_12h_vs_P0				0.668718	-0.600241	0.333333	0.384615	down	moderate_FC_not_significant	exploratory candidate-gene analysis from RPKM/count supplement	10.1155/2018/1538127	https://doi.org/10.1155/2018/1538127	https://www.ncbi.nlm.nih.gov/geo/query/acc.cgi?acc=GSE89331	Transcriptome Analysis Reveals Dynamic Gene Expression Profiles in Porcine Alveolar Macrophages in Response to the Chinese Highly Pathogenic Porcine Reproductive and Respiratory Syndrome Virus	Exploratory exact permutation test on log2(RPKM + 1); no FDR because candidate-gene screen with very small n.
NFXL1	selection_signal;GWAS	GSE89331	PAM	bulk_RNAseq_RPKM_from_RAW_supplement	IFNa_6h_vs_P0				0.781663	-0.089338	0.666667	0.769231	no_obvious_change	no_clear_change	exploratory candidate-gene analysis from RPKM/count supplement	10.1155/2018/1538127	https://doi.org/10.1155/2018/1538127	https://www.ncbi.nlm.nih.gov/geo/query/acc.cgi?acc=GSE89331	Transcriptome Analysis Reveals Dynamic Gene Expression Profiles in Porcine Alveolar Macrophages in Response to the Chinese Highly Pathogenic Porcine Reproductive and Respiratory Syndrome Virus	Exploratory exact permutation test on log2(RPKM + 1); no FDR because candidate-gene screen with very small n.
NFXL1	selection_signal;GWAS	GSE89331	PAM	bulk_RNAseq_RPKM_from_RAW_supplement	PRRSV_12h_vs_P0				1.017499	0.609053	0.333333	0.384615	up	moderate_FC_not_significant	exploratory candidate-gene analysis from RPKM/count supplement	10.1155/2018/1538127	https://doi.org/10.1155/2018/1538127	https://www.ncbi.nlm.nih.gov/geo/query/acc.cgi?acc=GSE89331	Transcriptome Analysis Reveals Dynamic Gene Expression Profiles in Porcine Alveolar Macrophages in Response to the Chinese Highly Pathogenic Porcine Reproductive and Respiratory Syndrome Virus	Exploratory exact permutation test on log2(RPKM + 1); no FDR because candidate-gene screen with very small n.
NFXL1	selection_signal;GWAS	GSE89331	PAM	bulk_RNAseq_RPKM_from_RAW_supplement	PRRSV_6h_vs_P0				1.276211	1.115925	0.333333	0.454545	up	moderate_FC_not_significant	exploratory candidate-gene analysis from RPKM/count supplement	10.1155/2018/1538127	https://doi.org/10.1155/2018/1538127	https://www.ncbi.nlm.nih.gov/geo/query/acc.cgi?acc=GSE89331	Transcriptome Analysis Reveals Dynamic Gene Expression Profiles in Porcine Alveolar Macrophages in Response to the Chinese Highly Pathogenic Porcine Reproductive and Respiratory Syndrome Virus	Exploratory exact permutation test on log2(RPKM + 1); no FDR because candidate-gene screen with very small n.
NFXL1	selection_signal;GWAS	GSE89331	PAM	bulk_RNAseq_RPKM_from_RAW_supplement	PRRSV_9h_vs_P0				1.229113	1.035941	0.333333	0.357143	up	moderate_FC_not_significant	exploratory candidate-gene analysis from RPKM/count supplement	10.1155/2018/1538127	https://doi.org/10.1155/2018/1538127	https://www.ncbi.nlm.nih.gov/geo/query/acc.cgi?acc=GSE89331	Transcriptome Analysis Reveals Dynamic Gene Expression Profiles in Porcine Alveolar Macrophages in Response to the Chinese Highly Pathogenic Porcine Reproductive and Respiratory Syndrome Virus	Exploratory exact permutation test on log2(RPKM + 1); no FDR because candidate-gene screen with very small n.
NFXL1	selection_signal;GWAS	GSE89331	PAM	bulk_RNAseq_RPKM_from_RAW_supplement	PRRSV_all_vs_P0				1.358483	0.936854	0.035714	0.07653	up	nominal_DE_not_FDR	exploratory candidate-gene analysis from RPKM/count supplement	10.1155/2018/1538127	https://doi.org/10.1155/2018/1538127	https://www.ncbi.nlm.nih.gov/geo/query/acc.cgi?acc=GSE89331	Transcriptome Analysis Reveals Dynamic Gene Expression Profiles in Porcine Alveolar Macrophages in Response to the Chinese Highly Pathogenic Porcine Reproductive and Respiratory Syndrome Virus	Exploratory exact permutation test on log2(RPKM + 1); no FDR because candidate-gene screen with very small n.
NIPAL1	selection_signal	GSE174494	PAM	bulk_RNAseq_DE_table	EFGPminus_vs_Mock_bystander_PAM				17.23934382	0.034403092	0.301978864	0.929281393	no_obvious_change	no_clear_change	author DE table	10.1128/JVI.01052-21	https://doi.org/10.1128/JVI.01052-21	https://www.ncbi.nlm.nih.gov/geo/query/acc.cgi?acc=GSE174494	Porcine Reproductive and Respiratory Syndrome Virus Infection Upregulates Negative Immune Regulators and T-Cell Exhaustion Markers	Positive log2FC follows GEO file contrast label: second biological state versus first in file name.
NIPAL1	selection_signal	GSE174494	PAM	bulk_RNAseq_DE_table	EFGPplus_vs_EFGPminus_infected_vs_bystander				23.27750788	3.016493747	2.89651e-06	0.00023882	up	significant_DE	author DE table	10.1128/JVI.01052-21	https://doi.org/10.1128/JVI.01052-21	https://www.ncbi.nlm.nih.gov/geo/query/acc.cgi?acc=GSE174494	Porcine Reproductive and Respiratory Syndrome Virus Infection Upregulates Negative Immune Regulators and T-Cell Exhaustion Markers	Positive log2FC follows GEO file contrast label: second biological state versus first in file name.
NIPAL1	selection_signal	GSE174494	PAM	bulk_RNAseq_DE_table	EFGPplus_vs_Mock_PRRSV_infected_PAM				17.23934382	4.296465833	6.94839e-09	3.18824e-07	up	significant_DE	author DE table	10.1128/JVI.01052-21	https://doi.org/10.1128/JVI.01052-21	https://www.ncbi.nlm.nih.gov/geo/query/acc.cgi?acc=GSE174494	Porcine Reproductive and Respiratory Syndrome Virus Infection Upregulates Negative Immune Regulators and T-Cell Exhaustion Markers	Positive log2FC follows GEO file contrast label: second biological state versus first in file name.
NIPAL1	selection_signal	GSE277761	PBMC	raw counts	PRRSV_CS_vs_CTRL	CTRL	PRRSV_CS	0.0	0.0	0.0			no_obvious_change	expressed_only_or_no_clear_change	group means/log2FC from raw counts; DESeq2 not run in current environment	10.3390/ijms252212285	https://doi.org/10.3390/ijms252212285	https://www.ncbi.nlm.nih.gov/geo/query/acc.cgi?acc=GSE277761	Transcriptome Analysis of Porcine Immune Cells Stimulated by Porcine Reproductive and Respiratory Syndrome Virus (PRRSV) and Caesalpinia sappan Extract
NIPAL1	selection_signal	GSE277761	PBMC	raw counts	PRRSV_CS_vs_PRRSV	PRRSV	PRRSV_CS	0.0	0.0	0.0			no_obvious_change	expressed_only_or_no_clear_change	group means/log2FC from raw counts; DESeq2 not run in current environment	10.3390/ijms252212285	https://doi.org/10.3390/ijms252212285	https://www.ncbi.nlm.nih.gov/geo/query/acc.cgi?acc=GSE277761	Transcriptome Analysis of Porcine Immune Cells Stimulated by Porcine Reproductive and Respiratory Syndrome Virus (PRRSV) and Caesalpinia sappan Extract
NIPAL1	selection_signal	GSE277761	PBMC	raw counts	PRRSV_vs_CTRL	CTRL	PRRSV	0.0	0.0	0.0			no_obvious_change	expressed_only_or_no_clear_change	group means/log2FC from raw counts; DESeq2 not run in current environment	10.3390/ijms252212285	https://doi.org/10.3390/ijms252212285	https://www.ncbi.nlm.nih.gov/geo/query/acc.cgi?acc=GSE277761	Transcriptome Analysis of Porcine Immune Cells Stimulated by Porcine Reproductive and Respiratory Syndrome Virus (PRRSV) and Caesalpinia sappan Extract
NIPAL1	Selection signal	GSE296917	PAM	FPKM matrix	PRRSV_vs_Control	Control	PRRSV	0.024862	0.078873	1.66561	0.142857		up	moderate_fc_not_significant	exploratory comparison on FPKM/log2(FPKM+1); not DESeq2	10.3390/cells14161227	https://doi.org/10.3390/cells14161227	https://www.ncbi.nlm.nih.gov/geo/query/acc.cgi?acc=GSE296917	Pig Liver Esterase Hydrolysis of 2-Arachidonoglycerol Exacerbates PRRSV-Induced Inflammation via PI3K-Akt-NF-kappaB Pathway	FPKM matrix; use as expression trend, not raw-count DESeq2 evidence.
NIPAL1	selection_signal	GSE84347	lung dendritic cells	raw read count table	T12_vs_T0	T0	T12	272.5	468.0	0.778047			up	supportive_expression_change	time-course mean/log2FC from raw read counts; no formal DESeq2 run	10.1371/journal.pone.0187735	https://doi.org/10.1371/journal.pone.0187735	https://www.ncbi.nlm.nih.gov/geo/query/acc.cgi?acc=GSE84347	Transcriptome profile of lung dendritic cells after in vitro porcine reproductive and respiratory syndrome virus (PRRSV) infection	Time-course trend only.
NIPAL1	selection_signal	GSE84347	lung dendritic cells	raw read count table	T24_vs_T0	T0	T24	272.5	165.5	-0.716019			down	supportive_expression_change	time-course mean/log2FC from raw read counts; no formal DESeq2 run	10.1371/journal.pone.0187735	https://doi.org/10.1371/journal.pone.0187735	https://www.ncbi.nlm.nih.gov/geo/query/acc.cgi?acc=GSE84347	Transcriptome profile of lung dendritic cells after in vitro porcine reproductive and respiratory syndrome virus (PRRSV) infection	Time-course trend only.
NIPAL1	selection_signal	GSE84347	lung dendritic cells	raw read count table	T3_vs_T0	T0	T3	272.5	348.0	0.351686			up	expressed_only_or_no_clear_change	time-course mean/log2FC from raw read counts; no formal DESeq2 run	10.1371/journal.pone.0187735	https://doi.org/10.1371/journal.pone.0187735	https://www.ncbi.nlm.nih.gov/geo/query/acc.cgi?acc=GSE84347	Transcriptome profile of lung dendritic cells after in vitro porcine reproductive and respiratory syndrome virus (PRRSV) infection	Time-course trend only.
NIPAL1	selection_signal	GSE84347	lung dendritic cells	raw read count table	T6_vs_T0	T0	T6	272.5	304.0	0.157268			no_obvious_change	expressed_only_or_no_clear_change	time-course mean/log2FC from raw read counts; no formal DESeq2 run	10.1371/journal.pone.0187735	https://doi.org/10.1371/journal.pone.0187735	https://www.ncbi.nlm.nih.gov/geo/query/acc.cgi?acc=GSE84347	Transcriptome profile of lung dendritic cells after in vitro porcine reproductive and respiratory syndrome virus (PRRSV) infection	Time-course trend only.
NIPAL1	selection_signal	GSE84347	lung dendritic cells	raw read count table	T9_vs_T0	T0	T9	272.5	356.0	0.384383			up	expressed_only_or_no_clear_change	time-course mean/log2FC from raw read counts; no formal DESeq2 run	10.1371/journal.pone.0187735	https://doi.org/10.1371/journal.pone.0187735	https://www.ncbi.nlm.nih.gov/geo/query/acc.cgi?acc=GSE84347	Transcriptome profile of lung dendritic cells after in vitro porcine reproductive and respiratory syndrome virus (PRRSV) infection	Time-course trend only.
NIPAL1	selection_signal	GSE89331	PAM	bulk_RNAseq_RPKM_from_RAW_supplement	IFNa_12h_vs_P0				0.004855	-0.958285	1.0	1.0	down	moderate_FC_not_significant	exploratory candidate-gene analysis from RPKM/count supplement	10.1155/2018/1538127	https://doi.org/10.1155/2018/1538127	https://www.ncbi.nlm.nih.gov/geo/query/acc.cgi?acc=GSE89331	Transcriptome Analysis Reveals Dynamic Gene Expression Profiles in Porcine Alveolar Macrophages in Response to the Chinese Highly Pathogenic Porcine Reproductive and Respiratory Syndrome Virus	Exploratory exact permutation test on log2(RPKM + 1); no FDR because candidate-gene screen with very small n.
NIPAL1	selection_signal	GSE89331	PAM	bulk_RNAseq_RPKM_from_RAW_supplement	IFNa_6h_vs_P0				0.003206	-22.612143	0.333333	0.416666	down	moderate_FC_not_significant	exploratory candidate-gene analysis from RPKM/count supplement	10.1155/2018/1538127	https://doi.org/10.1155/2018/1538127	https://www.ncbi.nlm.nih.gov/geo/query/acc.cgi?acc=GSE89331	Transcriptome Analysis Reveals Dynamic Gene Expression Profiles in Porcine Alveolar Macrophages in Response to the Chinese Highly Pathogenic Porcine Reproductive and Respiratory Syndrome Virus	Exploratory exact permutation test on log2(RPKM + 1); no FDR because candidate-gene screen with very small n.
NIPAL1	selection_signal	GSE89331	PAM	bulk_RNAseq_RPKM_from_RAW_supplement	PRRSV_12h_vs_P0				0.013507	1.684219	0.333333	0.384615	up	moderate_FC_not_significant	exploratory candidate-gene analysis from RPKM/count supplement	10.1155/2018/1538127	https://doi.org/10.1155/2018/1538127	https://www.ncbi.nlm.nih.gov/geo/query/acc.cgi?acc=GSE89331	Transcriptome Analysis Reveals Dynamic Gene Expression Profiles in Porcine Alveolar Macrophages in Response to the Chinese Highly Pathogenic Porcine Reproductive and Respiratory Syndrome Virus	Exploratory exact permutation test on log2(RPKM + 1); no FDR because candidate-gene screen with very small n.
NIPAL1	selection_signal	GSE89331	PAM	bulk_RNAseq_RPKM_from_RAW_supplement	PRRSV_6h_vs_P0				0.011612	1.390841	1.0	1.0	up	moderate_FC_not_significant	exploratory candidate-gene analysis from RPKM/count supplement	10.1155/2018/1538127	https://doi.org/10.1155/2018/1538127	https://www.ncbi.nlm.nih.gov/geo/query/acc.cgi?acc=GSE89331	Transcriptome Analysis Reveals Dynamic Gene Expression Profiles in Porcine Alveolar Macrophages in Response to the Chinese Highly Pathogenic Porcine Reproductive and Respiratory Syndrome Virus	Exploratory exact permutation test on log2(RPKM + 1); no FDR because candidate-gene screen with very small n.
NIPAL1	selection_signal	GSE89331	PAM	bulk_RNAseq_RPKM_from_RAW_supplement	PRRSV_9h_vs_P0				0.019552	2.350333	0.333333	0.357143	up	moderate_FC_not_significant	exploratory candidate-gene analysis from RPKM/count supplement	10.1155/2018/1538127	https://doi.org/10.1155/2018/1538127	https://www.ncbi.nlm.nih.gov/geo/query/acc.cgi?acc=GSE89331	Transcriptome Analysis Reveals Dynamic Gene Expression Profiles in Porcine Alveolar Macrophages in Response to the Chinese Highly Pathogenic Porcine Reproductive and Respiratory Syndrome Virus	Exploratory exact permutation test on log2(RPKM + 1); no FDR because candidate-gene screen with very small n.
NIPAL1	selection_signal	GSE89331	PAM	bulk_RNAseq_RPKM_from_RAW_supplement	PRRSV_all_vs_P0				0.01913	1.865971	0.285714	0.32967	up	moderate_FC_not_significant	exploratory candidate-gene analysis from RPKM/count supplement	10.1155/2018/1538127	https://doi.org/10.1155/2018/1538127	https://www.ncbi.nlm.nih.gov/geo/query/acc.cgi?acc=GSE89331	Transcriptome Analysis Reveals Dynamic Gene Expression Profiles in Porcine Alveolar Macrophages in Response to the Chinese Highly Pathogenic Porcine Reproductive and Respiratory Syndrome Virus	Exploratory exact permutation test on log2(RPKM + 1); no FDR because candidate-gene screen with very small n.
NTF4	GWAS	GSE174494	PAM	bulk_RNAseq_DE_table	EFGPminus_vs_Mock_bystander_PAM				18.05370498	-0.024708897	0.42275997	0.999469787	no_obvious_change	no_clear_change	author DE table	10.1128/JVI.01052-21	https://doi.org/10.1128/JVI.01052-21	https://www.ncbi.nlm.nih.gov/geo/query/acc.cgi?acc=GSE174494	Porcine Reproductive and Respiratory Syndrome Virus Infection Upregulates Negative Immune Regulators and T-Cell Exhaustion Markers	Positive log2FC follows GEO file contrast label: second biological state versus first in file name.
NTF4	GWAS	GSE174494	PAM	bulk_RNAseq_DE_table	EFGPplus_vs_EFGPminus_infected_vs_bystander				14.42692426	0.005265933	0.944717598	0.981573926	no_obvious_change	no_clear_change	author DE table	10.1128/JVI.01052-21	https://doi.org/10.1128/JVI.01052-21	https://www.ncbi.nlm.nih.gov/geo/query/acc.cgi?acc=GSE174494	Porcine Reproductive and Respiratory Syndrome Virus Infection Upregulates Negative Immune Regulators and T-Cell Exhaustion Markers	Positive log2FC follows GEO file contrast label: second biological state versus first in file name.
NTF4	GWAS	GSE174494	PAM	bulk_RNAseq_DE_table	EFGPplus_vs_Mock_PRRSV_infected_PAM				18.05370498	-0.112050926	0.532541322	0.736541723	no_obvious_change	no_clear_change	author DE table	10.1128/JVI.01052-21	https://doi.org/10.1128/JVI.01052-21	https://www.ncbi.nlm.nih.gov/geo/query/acc.cgi?acc=GSE174494	Porcine Reproductive and Respiratory Syndrome Virus Infection Upregulates Negative Immune Regulators and T-Cell Exhaustion Markers	Positive log2FC follows GEO file contrast label: second biological state versus first in file name.
NTF4	GWAS	GSE277761	PBMC	raw counts	PRRSV_CS_vs_CTRL	CTRL	PRRSV_CS	0.0	0.0	0.0			no_obvious_change	expressed_only_or_no_clear_change	group means/log2FC from raw counts; DESeq2 not run in current environment	10.3390/ijms252212285	https://doi.org/10.3390/ijms252212285	https://www.ncbi.nlm.nih.gov/geo/query/acc.cgi?acc=GSE277761	Transcriptome Analysis of Porcine Immune Cells Stimulated by Porcine Reproductive and Respiratory Syndrome Virus (PRRSV) and Caesalpinia sappan Extract
NTF4	GWAS	GSE277761	PBMC	raw counts	PRRSV_CS_vs_PRRSV	PRRSV	PRRSV_CS	0.0	0.0	0.0			no_obvious_change	expressed_only_or_no_clear_change	group means/log2FC from raw counts; DESeq2 not run in current environment	10.3390/ijms252212285	https://doi.org/10.3390/ijms252212285	https://www.ncbi.nlm.nih.gov/geo/query/acc.cgi?acc=GSE277761	Transcriptome Analysis of Porcine Immune Cells Stimulated by Porcine Reproductive and Respiratory Syndrome Virus (PRRSV) and Caesalpinia sappan Extract
NTF4	GWAS	GSE277761	PBMC	raw counts	PRRSV_vs_CTRL	CTRL	PRRSV	0.0	0.0	0.0			no_obvious_change	expressed_only_or_no_clear_change	group means/log2FC from raw counts; DESeq2 not run in current environment	10.3390/ijms252212285	https://doi.org/10.3390/ijms252212285	https://www.ncbi.nlm.nih.gov/geo/query/acc.cgi?acc=GSE277761	Transcriptome Analysis of Porcine Immune Cells Stimulated by Porcine Reproductive and Respiratory Syndrome Virus (PRRSV) and Caesalpinia sappan Extract
NTF4	GWAS	GSE296917	PAM	FPKM matrix	PRRSV_vs_Control	Control	PRRSV	1.27436	1.12411	-0.18099	0.571429		no_obvious_change	no_clear_change	exploratory comparison on FPKM/log2(FPKM+1); not DESeq2	10.3390/cells14161227	https://doi.org/10.3390/cells14161227	https://www.ncbi.nlm.nih.gov/geo/query/acc.cgi?acc=GSE296917	Pig Liver Esterase Hydrolysis of 2-Arachidonoglycerol Exacerbates PRRSV-Induced Inflammation via PI3K-Akt-NF-kappaB Pathway	FPKM matrix; use as expression trend, not raw-count DESeq2 evidence.
NTF4	GWAS	GSE75304	whole blood	HTSeq raw counts	D2_vs_D0	D0	D2	2.0	1.75	-0.125531			no_obvious_change	expressed_only_or_no_clear_change	time-course mean/log2FC from raw counts; DESeq2 not run in current environment	10.1371/journal.pone.0153615	https://doi.org/10.1371/journal.pone.0153615	https://www.ncbi.nlm.nih.gov/geo/query/acc.cgi?acc=GSE75304	Differences in Whole Blood Gene Expression Associated with Infection Time-Course and Extent of Fetal Mortality in a Reproductive Model of Type 2 Porcine Reproductive and Respiratory Syndrome Virus Infection	Use as extracted expression trend pending formal model.
NTF4	GWAS	GSE75304	whole blood	HTSeq raw counts	D6_vs_D0	D0	D6	2.0	2.375	0.169925			no_obvious_change	expressed_only_or_no_clear_change	time-course mean/log2FC from raw counts; DESeq2 not run in current environment	10.1371/journal.pone.0153615	https://doi.org/10.1371/journal.pone.0153615	https://www.ncbi.nlm.nih.gov/geo/query/acc.cgi?acc=GSE75304	Differences in Whole Blood Gene Expression Associated with Infection Time-Course and Extent of Fetal Mortality in a Reproductive Model of Type 2 Porcine Reproductive and Respiratory Syndrome Virus Infection	Use as extracted expression trend pending formal model.
NTF4	GWAS	GSE78762	whole blood	HTSeq raw counts	D10_vs_D0	D0	D10	4.92	4.115385	-0.210754			no_obvious_change	expressed_only_or_no_clear_change	time-course mean/log2FC from raw counts; DESeq2 not run in current environment	10.1038/srep46203	https://doi.org/10.1038/srep46203	https://www.ncbi.nlm.nih.gov/geo/query/acc.cgi?acc=GSE78762	Genetic regulation of swine leukocyte transcriptomes in response to porcine reproductive and respiratory syndrome virus infection	Use as extracted expression trend pending formal model.
NTF4	GWAS	GSE78762	whole blood	HTSeq raw counts	D11_vs_D0	D0	D11	4.92	3.0	-0.565597			down	supportive_expression_change	time-course mean/log2FC from raw counts; DESeq2 not run in current environment	10.1038/srep46203	https://doi.org/10.1038/srep46203	https://www.ncbi.nlm.nih.gov/geo/query/acc.cgi?acc=GSE78762	Genetic regulation of swine leukocyte transcriptomes in response to porcine reproductive and respiratory syndrome virus infection	Use as extracted expression trend pending formal model.
NTF4	GWAS	GSE78762	whole blood	HTSeq raw counts	D14_vs_D0	D0	D14	4.92	4.615385	-0.076212			no_obvious_change	expressed_only_or_no_clear_change	time-course mean/log2FC from raw counts; DESeq2 not run in current environment	10.1038/srep46203	https://doi.org/10.1038/srep46203	https://www.ncbi.nlm.nih.gov/geo/query/acc.cgi?acc=GSE78762	Genetic regulation of swine leukocyte transcriptomes in response to porcine reproductive and respiratory syndrome virus infection	Use as extracted expression trend pending formal model.
NTF4	GWAS	GSE78762	whole blood	HTSeq raw counts	D21_vs_D0	D0	D21	4.92	5.625	0.162323			no_obvious_change	expressed_only_or_no_clear_change	time-course mean/log2FC from raw counts; DESeq2 not run in current environment	10.1038/srep46203	https://doi.org/10.1038/srep46203	https://www.ncbi.nlm.nih.gov/geo/query/acc.cgi?acc=GSE78762	Genetic regulation of swine leukocyte transcriptomes in response to porcine reproductive and respiratory syndrome virus infection	Use as extracted expression trend pending formal model.
NTF4	GWAS	GSE78762	whole blood	HTSeq raw counts	D28_vs_D0	D0	D28	4.92	3.291667	-0.464059			down	expressed_only_or_no_clear_change	time-course mean/log2FC from raw counts; DESeq2 not run in current environment	10.1038/srep46203	https://doi.org/10.1038/srep46203	https://www.ncbi.nlm.nih.gov/geo/query/acc.cgi?acc=GSE78762	Genetic regulation of swine leukocyte transcriptomes in response to porcine reproductive and respiratory syndrome virus infection	Use as extracted expression trend pending formal model.
NTF4	GWAS	GSE78762	whole blood	HTSeq raw counts	D4_vs_D0	D0	D4	4.92	3.153846	-0.511149			down	supportive_expression_change	time-course mean/log2FC from raw counts; DESeq2 not run in current environment	10.1038/srep46203	https://doi.org/10.1038/srep46203	https://www.ncbi.nlm.nih.gov/geo/query/acc.cgi?acc=GSE78762	Genetic regulation of swine leukocyte transcriptomes in response to porcine reproductive and respiratory syndrome virus infection	Use as extracted expression trend pending formal model.
NTF4	GWAS	GSE78762	whole blood	HTSeq raw counts	D7_vs_D0	D0	D7	4.92	4.444444	-0.120812			no_obvious_change	expressed_only_or_no_clear_change	time-course mean/log2FC from raw counts; DESeq2 not run in current environment	10.1038/srep46203	https://doi.org/10.1038/srep46203	https://www.ncbi.nlm.nih.gov/geo/query/acc.cgi?acc=GSE78762	Genetic regulation of swine leukocyte transcriptomes in response to porcine reproductive and respiratory syndrome virus infection	Use as extracted expression trend pending formal model.
NTF4	GWAS	GSE84347	lung dendritic cells	raw read count table	T12_vs_T0	T0	T12	23.0	18.5	-0.29956			down	expressed_only_or_no_clear_change	time-course mean/log2FC from raw read counts; no formal DESeq2 run	10.1371/journal.pone.0187735	https://doi.org/10.1371/journal.pone.0187735	https://www.ncbi.nlm.nih.gov/geo/query/acc.cgi?acc=GSE84347	Transcriptome profile of lung dendritic cells after in vitro porcine reproductive and respiratory syndrome virus (PRRSV) infection	Time-course trend only.
NTF4	GWAS	GSE84347	lung dendritic cells	raw read count table	T24_vs_T0	T0	T24	23.0	22.5	-0.030374			no_obvious_change	expressed_only_or_no_clear_change	time-course mean/log2FC from raw read counts; no formal DESeq2 run	10.1371/journal.pone.0187735	https://doi.org/10.1371/journal.pone.0187735	https://www.ncbi.nlm.nih.gov/geo/query/acc.cgi?acc=GSE84347	Transcriptome profile of lung dendritic cells after in vitro porcine reproductive and respiratory syndrome virus (PRRSV) infection	Time-course trend only.
NTF4	GWAS	GSE84347	lung dendritic cells	raw read count table	T3_vs_T0	T0	T3	23.0	9.0	-1.263034			down	supportive_expression_change	time-course mean/log2FC from raw read counts; no formal DESeq2 run	10.1371/journal.pone.0187735	https://doi.org/10.1371/journal.pone.0187735	https://www.ncbi.nlm.nih.gov/geo/query/acc.cgi?acc=GSE84347	Transcriptome profile of lung dendritic cells after in vitro porcine reproductive and respiratory syndrome virus (PRRSV) infection	Time-course trend only.
NTF4	GWAS	GSE84347	lung dendritic cells	raw read count table	T6_vs_T0	T0	T6	23.0	15.5	-0.540568			down	supportive_expression_change	time-course mean/log2FC from raw read counts; no formal DESeq2 run	10.1371/journal.pone.0187735	https://doi.org/10.1371/journal.pone.0187735	https://www.ncbi.nlm.nih.gov/geo/query/acc.cgi?acc=GSE84347	Transcriptome profile of lung dendritic cells after in vitro porcine reproductive and respiratory syndrome virus (PRRSV) infection	Time-course trend only.
NTF4	GWAS	GSE84347	lung dendritic cells	raw read count table	T9_vs_T0	T0	T9	23.0	16.0	-0.4975			down	expressed_only_or_no_clear_change	time-course mean/log2FC from raw read counts; no formal DESeq2 run	10.1371/journal.pone.0187735	https://doi.org/10.1371/journal.pone.0187735	https://www.ncbi.nlm.nih.gov/geo/query/acc.cgi?acc=GSE84347	Transcriptome profile of lung dendritic cells after in vitro porcine reproductive and respiratory syndrome virus (PRRSV) infection	Time-course trend only.
NTF4	GWAS	GSE89331	PAM	bulk_RNAseq_RPKM_from_RAW_supplement	IFNa_12h_vs_P0				0.226659	1.140312	0.333333	0.384615	up	moderate_FC_not_significant	exploratory candidate-gene analysis from RPKM/count supplement	10.1155/2018/1538127	https://doi.org/10.1155/2018/1538127	https://www.ncbi.nlm.nih.gov/geo/query/acc.cgi?acc=GSE89331	Transcriptome Analysis Reveals Dynamic Gene Expression Profiles in Porcine Alveolar Macrophages in Response to the Chinese Highly Pathogenic Porcine Reproductive and Respiratory Syndrome Virus	Exploratory exact permutation test on log2(RPKM + 1); no FDR because candidate-gene screen with very small n.
NTF4	GWAS	GSE89331	PAM	bulk_RNAseq_RPKM_from_RAW_supplement	IFNa_6h_vs_P0				0.159049	0.320176	0.333333	0.416666	up	no_clear_change	exploratory candidate-gene analysis from RPKM/count supplement	10.1155/2018/1538127	https://doi.org/10.1155/2018/1538127	https://www.ncbi.nlm.nih.gov/geo/query/acc.cgi?acc=GSE89331	Transcriptome Analysis Reveals Dynamic Gene Expression Profiles in Porcine Alveolar Macrophages in Response to the Chinese Highly Pathogenic Porcine Reproductive and Respiratory Syndrome Virus	Exploratory exact permutation test on log2(RPKM + 1); no FDR because candidate-gene screen with very small n.
NTF4	GWAS	GSE89331	PAM	bulk_RNAseq_RPKM_from_RAW_supplement	PRRSV_12h_vs_P0				0.259935	1.419381	0.333333	0.384615	up	moderate_FC_not_significant	exploratory candidate-gene analysis from RPKM/count supplement	10.1155/2018/1538127	https://doi.org/10.1155/2018/1538127	https://www.ncbi.nlm.nih.gov/geo/query/acc.cgi?acc=GSE89331	Transcriptome Analysis Reveals Dynamic Gene Expression Profiles in Porcine Alveolar Macrophages in Response to the Chinese Highly Pathogenic Porcine Reproductive and Respiratory Syndrome Virus	Exploratory exact permutation test on log2(RPKM + 1); no FDR because candidate-gene screen with very small n.
NTF4	GWAS	GSE89331	PAM	bulk_RNAseq_RPKM_from_RAW_supplement	PRRSV_6h_vs_P0				0.192367	0.781989	0.666667	0.769231	up	moderate_FC_not_significant	exploratory candidate-gene analysis from RPKM/count supplement	10.1155/2018/1538127	https://doi.org/10.1155/2018/1538127	https://www.ncbi.nlm.nih.gov/geo/query/acc.cgi?acc=GSE89331	Transcriptome Analysis Reveals Dynamic Gene Expression Profiles in Porcine Alveolar Macrophages in Response to the Chinese Highly Pathogenic Porcine Reproductive and Respiratory Syndrome Virus	Exploratory exact permutation test on log2(RPKM + 1); no FDR because candidate-gene screen with very small n.
NTF4	GWAS	GSE89331	PAM	bulk_RNAseq_RPKM_from_RAW_supplement	PRRSV_9h_vs_P0				0.243122	1.285119	0.333333	0.357143	up	moderate_FC_not_significant	exploratory candidate-gene analysis from RPKM/count supplement	10.1155/2018/1538127	https://doi.org/10.1155/2018/1538127	https://www.ncbi.nlm.nih.gov/geo/query/acc.cgi?acc=GSE89331	Transcriptome Analysis Reveals Dynamic Gene Expression Profiles in Porcine Alveolar Macrophages in Response to the Chinese Highly Pathogenic Porcine Reproductive and Respiratory Syndrome Virus	Exploratory exact permutation test on log2(RPKM + 1); no FDR because candidate-gene screen with very small n.
NTF4	GWAS	GSE89331	PAM	bulk_RNAseq_RPKM_from_RAW_supplement	PRRSV_all_vs_P0				0.276976	1.187183	0.107143	0.178572	up	moderate_FC_not_significant	exploratory candidate-gene analysis from RPKM/count supplement	10.1155/2018/1538127	https://doi.org/10.1155/2018/1538127	https://www.ncbi.nlm.nih.gov/geo/query/acc.cgi?acc=GSE89331	Transcriptome Analysis Reveals Dynamic Gene Expression Profiles in Porcine Alveolar Macrophages in Response to the Chinese Highly Pathogenic Porcine Reproductive and Respiratory Syndrome Virus	Exploratory exact permutation test on log2(RPKM + 1); no FDR because candidate-gene screen with very small n.
PYGM	GWAS	GSE174494	PAM	bulk_RNAseq_DE_table	EFGPminus_vs_Mock_bystander_PAM				2.719984282	0.015814867	0.563961526		no_obvious_change	no_clear_change	author DE table	10.1128/JVI.01052-21	https://doi.org/10.1128/JVI.01052-21	https://www.ncbi.nlm.nih.gov/geo/query/acc.cgi?acc=GSE174494	Porcine Reproductive and Respiratory Syndrome Virus Infection Upregulates Negative Immune Regulators and T-Cell Exhaustion Markers	Positive log2FC follows GEO file contrast label: second biological state versus first in file name.
PYGM	GWAS	GSE174494	PAM	bulk_RNAseq_DE_table	EFGPplus_vs_EFGPminus_infected_vs_bystander				3.538284301	0.073587205	0.289435049		no_obvious_change	no_clear_change	author DE table	10.1128/JVI.01052-21	https://doi.org/10.1128/JVI.01052-21	https://www.ncbi.nlm.nih.gov/geo/query/acc.cgi?acc=GSE174494	Porcine Reproductive and Respiratory Syndrome Virus Infection Upregulates Negative Immune Regulators and T-Cell Exhaustion Markers	Positive log2FC follows GEO file contrast label: second biological state versus first in file name.
PYGM	GWAS	GSE174494	PAM	bulk_RNAseq_DE_table	EFGPplus_vs_Mock_PRRSV_infected_PAM				2.719984282	0.41520822	0.062321875	0.204949403	up	no_clear_change	author DE table	10.1128/JVI.01052-21	https://doi.org/10.1128/JVI.01052-21	https://www.ncbi.nlm.nih.gov/geo/query/acc.cgi?acc=GSE174494	Porcine Reproductive and Respiratory Syndrome Virus Infection Upregulates Negative Immune Regulators and T-Cell Exhaustion Markers	Positive log2FC follows GEO file contrast label: second biological state versus first in file name.
PYGM	GWAS	GSE277761	PBMC	raw counts	PRRSV_CS_vs_CTRL	CTRL	PRRSV_CS	0.0	0.0	0.0			no_obvious_change	expressed_only_or_no_clear_change	group means/log2FC from raw counts; DESeq2 not run in current environment	10.3390/ijms252212285	https://doi.org/10.3390/ijms252212285	https://www.ncbi.nlm.nih.gov/geo/query/acc.cgi?acc=GSE277761	Transcriptome Analysis of Porcine Immune Cells Stimulated by Porcine Reproductive and Respiratory Syndrome Virus (PRRSV) and Caesalpinia sappan Extract
PYGM	GWAS	GSE277761	PBMC	raw counts	PRRSV_CS_vs_PRRSV	PRRSV	PRRSV_CS	0.0	0.0	0.0			no_obvious_change	expressed_only_or_no_clear_change	group means/log2FC from raw counts; DESeq2 not run in current environment	10.3390/ijms252212285	https://doi.org/10.3390/ijms252212285	https://www.ncbi.nlm.nih.gov/geo/query/acc.cgi?acc=GSE277761	Transcriptome Analysis of Porcine Immune Cells Stimulated by Porcine Reproductive and Respiratory Syndrome Virus (PRRSV) and Caesalpinia sappan Extract
PYGM	GWAS	GSE277761	PBMC	raw counts	PRRSV_vs_CTRL	CTRL	PRRSV	0.0	0.0	0.0			no_obvious_change	expressed_only_or_no_clear_change	group means/log2FC from raw counts; DESeq2 not run in current environment	10.3390/ijms252212285	https://doi.org/10.3390/ijms252212285	https://www.ncbi.nlm.nih.gov/geo/query/acc.cgi?acc=GSE277761	Transcriptome Analysis of Porcine Immune Cells Stimulated by Porcine Reproductive and Respiratory Syndrome Virus (PRRSV) and Caesalpinia sappan Extract
PYGM	GWAS	GSE296917	PAM	FPKM matrix	PRRSV_vs_Control	Control	PRRSV	0.02512	0.089625	1.835074	0.4		up	moderate_fc_not_significant	exploratory comparison on FPKM/log2(FPKM+1); not DESeq2	10.3390/cells14161227	https://doi.org/10.3390/cells14161227	https://www.ncbi.nlm.nih.gov/geo/query/acc.cgi?acc=GSE296917	Pig Liver Esterase Hydrolysis of 2-Arachidonoglycerol Exacerbates PRRSV-Induced Inflammation via PI3K-Akt-NF-kappaB Pathway	FPKM matrix; use as expression trend, not raw-count DESeq2 evidence.
PYGM	GWAS	GSE75304	whole blood	HTSeq raw counts	D2_vs_D0	D0	D2	39.0	40.0	0.035624			no_obvious_change	expressed_only_or_no_clear_change	time-course mean/log2FC from raw counts; DESeq2 not run in current environment	10.1371/journal.pone.0153615	https://doi.org/10.1371/journal.pone.0153615	https://www.ncbi.nlm.nih.gov/geo/query/acc.cgi?acc=GSE75304	Differences in Whole Blood Gene Expression Associated with Infection Time-Course and Extent of Fetal Mortality in a Reproductive Model of Type 2 Porcine Reproductive and Respiratory Syndrome Virus Infection	Use as extracted expression trend pending formal model.
PYGM	GWAS	GSE75304	whole blood	HTSeq raw counts	D6_vs_D0	D0	D6	39.0	70.5	0.837943			up	supportive_expression_change	time-course mean/log2FC from raw counts; DESeq2 not run in current environment	10.1371/journal.pone.0153615	https://doi.org/10.1371/journal.pone.0153615	https://www.ncbi.nlm.nih.gov/geo/query/acc.cgi?acc=GSE75304	Differences in Whole Blood Gene Expression Associated with Infection Time-Course and Extent of Fetal Mortality in a Reproductive Model of Type 2 Porcine Reproductive and Respiratory Syndrome Virus Infection	Use as extracted expression trend pending formal model.
PYGM	GWAS	GSE78762	whole blood	HTSeq raw counts	D10_vs_D0	D0	D10	85.68	75.769231	-0.175171			no_obvious_change	expressed_only_or_no_clear_change	time-course mean/log2FC from raw counts; DESeq2 not run in current environment	10.1038/srep46203	https://doi.org/10.1038/srep46203	https://www.ncbi.nlm.nih.gov/geo/query/acc.cgi?acc=GSE78762	Genetic regulation of swine leukocyte transcriptomes in response to porcine reproductive and respiratory syndrome virus infection	Use as extracted expression trend pending formal model.
PYGM	GWAS	GSE78762	whole blood	HTSeq raw counts	D11_vs_D0	D0	D11	85.68	36.0	-1.228174			down	supportive_expression_change	time-course mean/log2FC from raw counts; DESeq2 not run in current environment	10.1038/srep46203	https://doi.org/10.1038/srep46203	https://www.ncbi.nlm.nih.gov/geo/query/acc.cgi?acc=GSE78762	Genetic regulation of swine leukocyte transcriptomes in response to porcine reproductive and respiratory syndrome virus infection	Use as extracted expression trend pending formal model.
PYGM	GWAS	GSE78762	whole blood	HTSeq raw counts	D14_vs_D0	D0	D14	85.68	85.384615	-0.004925			no_obvious_change	expressed_only_or_no_clear_change	time-course mean/log2FC from raw counts; DESeq2 not run in current environment	10.1038/srep46203	https://doi.org/10.1038/srep46203	https://www.ncbi.nlm.nih.gov/geo/query/acc.cgi?acc=GSE78762	Genetic regulation of swine leukocyte transcriptomes in response to porcine reproductive and respiratory syndrome virus infection	Use as extracted expression trend pending formal model.
PYGM	GWAS	GSE78762	whole blood	HTSeq raw counts	D21_vs_D0	D0	D21	85.68	103.25	0.266276			up	expressed_only_or_no_clear_change	time-course mean/log2FC from raw counts; DESeq2 not run in current environment	10.1038/srep46203	https://doi.org/10.1038/srep46203	https://www.ncbi.nlm.nih.gov/geo/query/acc.cgi?acc=GSE78762	Genetic regulation of swine leukocyte transcriptomes in response to porcine reproductive and respiratory syndrome virus infection	Use as extracted expression trend pending formal model.
PYGM	GWAS	GSE78762	whole blood	HTSeq raw counts	D28_vs_D0	D0	D28	85.68	78.375	-0.127014			no_obvious_change	expressed_only_or_no_clear_change	time-course mean/log2FC from raw counts; DESeq2 not run in current environment	10.1038/srep46203	https://doi.org/10.1038/srep46203	https://www.ncbi.nlm.nih.gov/geo/query/acc.cgi?acc=GSE78762	Genetic regulation of swine leukocyte transcriptomes in response to porcine reproductive and respiratory syndrome virus infection	Use as extracted expression trend pending formal model.
PYGM	GWAS	GSE78762	whole blood	HTSeq raw counts	D4_vs_D0	D0	D4	85.68	56.653846	-0.588282			down	supportive_expression_change	time-course mean/log2FC from raw counts; DESeq2 not run in current environment	10.1038/srep46203	https://doi.org/10.1038/srep46203	https://www.ncbi.nlm.nih.gov/geo/query/acc.cgi?acc=GSE78762	Genetic regulation of swine leukocyte transcriptomes in response to porcine reproductive and respiratory syndrome virus infection	Use as extracted expression trend pending formal model.
PYGM	GWAS	GSE78762	whole blood	HTSeq raw counts	D7_vs_D0	D0	D7	85.68	97.111111	0.178717			no_obvious_change	expressed_only_or_no_clear_change	time-course mean/log2FC from raw counts; DESeq2 not run in current environment	10.1038/srep46203	https://doi.org/10.1038/srep46203	https://www.ncbi.nlm.nih.gov/geo/query/acc.cgi?acc=GSE78762	Genetic regulation of swine leukocyte transcriptomes in response to porcine reproductive and respiratory syndrome virus infection	Use as extracted expression trend pending formal model.
PYGM	GWAS	GSE84347	lung dendritic cells	raw read count table	T12_vs_T0	T0	T12	109.5	82.5	-0.404198			down	expressed_only_or_no_clear_change	time-course mean/log2FC from raw read counts; no formal DESeq2 run	10.1371/journal.pone.0187735	https://doi.org/10.1371/journal.pone.0187735	https://www.ncbi.nlm.nih.gov/geo/query/acc.cgi?acc=GSE84347	Transcriptome profile of lung dendritic cells after in vitro porcine reproductive and respiratory syndrome virus (PRRSV) infection	Time-course trend only.
PYGM	GWAS	GSE84347	lung dendritic cells	raw read count table	T24_vs_T0	T0	T24	109.5	49.5	-1.129691			down	supportive_expression_change	time-course mean/log2FC from raw read counts; no formal DESeq2 run	10.1371/journal.pone.0187735	https://doi.org/10.1371/journal.pone.0187735	https://www.ncbi.nlm.nih.gov/geo/query/acc.cgi?acc=GSE84347	Transcriptome profile of lung dendritic cells after in vitro porcine reproductive and respiratory syndrome virus (PRRSV) infection	Time-course trend only.
PYGM	GWAS	GSE84347	lung dendritic cells	raw read count table	T3_vs_T0	T0	T3	109.5	66.0	-0.721813			down	supportive_expression_change	time-course mean/log2FC from raw read counts; no formal DESeq2 run	10.1371/journal.pone.0187735	https://doi.org/10.1371/journal.pone.0187735	https://www.ncbi.nlm.nih.gov/geo/query/acc.cgi?acc=GSE84347	Transcriptome profile of lung dendritic cells after in vitro porcine reproductive and respiratory syndrome virus (PRRSV) infection	Time-course trend only.
PYGM	GWAS	GSE84347	lung dendritic cells	raw read count table	T6_vs_T0	T0	T6	109.5	82.0	-0.412863			down	expressed_only_or_no_clear_change	time-course mean/log2FC from raw read counts; no formal DESeq2 run	10.1371/journal.pone.0187735	https://doi.org/10.1371/journal.pone.0187735	https://www.ncbi.nlm.nih.gov/geo/query/acc.cgi?acc=GSE84347	Transcriptome profile of lung dendritic cells after in vitro porcine reproductive and respiratory syndrome virus (PRRSV) infection	Time-course trend only.
PYGM	GWAS	GSE84347	lung dendritic cells	raw read count table	T9_vs_T0	T0	T9	109.5	66.5	-0.711087			down	supportive_expression_change	time-course mean/log2FC from raw read counts; no formal DESeq2 run	10.1371/journal.pone.0187735	https://doi.org/10.1371/journal.pone.0187735	https://www.ncbi.nlm.nih.gov/geo/query/acc.cgi?acc=GSE84347	Transcriptome profile of lung dendritic cells after in vitro porcine reproductive and respiratory syndrome virus (PRRSV) infection	Time-course trend only.
PYGM	GWAS	GSE89331	PAM	bulk_RNAseq_RPKM_from_RAW_supplement	IFNa_12h_vs_P0				0.138106	0.32976	1.0	1.0	up	no_clear_change	exploratory candidate-gene analysis from RPKM/count supplement	10.1155/2018/1538127	https://doi.org/10.1155/2018/1538127	https://www.ncbi.nlm.nih.gov/geo/query/acc.cgi?acc=GSE89331	Transcriptome Analysis Reveals Dynamic Gene Expression Profiles in Porcine Alveolar Macrophages in Response to the Chinese Highly Pathogenic Porcine Reproductive and Respiratory Syndrome Virus	Exploratory exact permutation test on log2(RPKM + 1); no FDR because candidate-gene screen with very small n.
PYGM	GWAS	GSE89331	PAM	bulk_RNAseq_RPKM_from_RAW_supplement	IFNa_6h_vs_P0				0.131902	0.208431	1.0	1.0	no_obvious_change	no_clear_change	exploratory candidate-gene analysis from RPKM/count supplement	10.1155/2018/1538127	https://doi.org/10.1155/2018/1538127	https://www.ncbi.nlm.nih.gov/geo/query/acc.cgi?acc=GSE89331	Transcriptome Analysis Reveals Dynamic Gene Expression Profiles in Porcine Alveolar Macrophages in Response to the Chinese Highly Pathogenic Porcine Reproductive and Respiratory Syndrome Virus	Exploratory exact permutation test on log2(RPKM + 1); no FDR because candidate-gene screen with very small n.
PYGM	GWAS	GSE89331	PAM	bulk_RNAseq_RPKM_from_RAW_supplement	PRRSV_12h_vs_P0				0.834497	3.659542	0.333333	0.384615	up	moderate_FC_not_significant	exploratory candidate-gene analysis from RPKM/count supplement	10.1155/2018/1538127	https://doi.org/10.1155/2018/1538127	https://www.ncbi.nlm.nih.gov/geo/query/acc.cgi?acc=GSE89331	Transcriptome Analysis Reveals Dynamic Gene Expression Profiles in Porcine Alveolar Macrophages in Response to the Chinese Highly Pathogenic Porcine Reproductive and Respiratory Syndrome Virus	Exploratory exact permutation test on log2(RPKM + 1); no FDR because candidate-gene screen with very small n.
PYGM	GWAS	GSE89331	PAM	bulk_RNAseq_RPKM_from_RAW_supplement	PRRSV_6h_vs_P0				0.141829	0.397966	0.666667	0.769231	up	no_clear_change	exploratory candidate-gene analysis from RPKM/count supplement	10.1155/2018/1538127	https://doi.org/10.1155/2018/1538127	https://www.ncbi.nlm.nih.gov/geo/query/acc.cgi?acc=GSE89331	Transcriptome Analysis Reveals Dynamic Gene Expression Profiles in Porcine Alveolar Macrophages in Response to the Chinese Highly Pathogenic Porcine Reproductive and Respiratory Syndrome Virus	Exploratory exact permutation test on log2(RPKM + 1); no FDR because candidate-gene screen with very small n.
PYGM	GWAS	GSE89331	PAM	bulk_RNAseq_RPKM_from_RAW_supplement	PRRSV_9h_vs_P0				0.326751	2.117523	0.333333	0.357143	up	moderate_FC_not_significant	exploratory candidate-gene analysis from RPKM/count supplement	10.1155/2018/1538127	https://doi.org/10.1155/2018/1538127	https://www.ncbi.nlm.nih.gov/geo/query/acc.cgi?acc=GSE89331	Transcriptome Analysis Reveals Dynamic Gene Expression Profiles in Porcine Alveolar Macrophages in Response to the Chinese Highly Pathogenic Porcine Reproductive and Respiratory Syndrome Virus	Exploratory exact permutation test on log2(RPKM + 1); no FDR because candidate-gene screen with very small n.
PYGM	GWAS	GSE89331	PAM	bulk_RNAseq_RPKM_from_RAW_supplement	PRRSV_all_vs_P0				0.590343	2.608319	0.178571	0.223214	up	moderate_FC_not_significant	exploratory candidate-gene analysis from RPKM/count supplement	10.1155/2018/1538127	https://doi.org/10.1155/2018/1538127	https://www.ncbi.nlm.nih.gov/geo/query/acc.cgi?acc=GSE89331	Transcriptome Analysis Reveals Dynamic Gene Expression Profiles in Porcine Alveolar Macrophages in Response to the Chinese Highly Pathogenic Porcine Reproductive and Respiratory Syndrome Virus	Exploratory exact permutation test on log2(RPKM + 1); no FDR because candidate-gene screen with very small n.
SPAST	GWAS	GSE174494	PAM	bulk_RNAseq_DE_table	EFGPminus_vs_Mock_bystander_PAM				1018.074487	0.000383301	0.981333325	0.999469787	no_obvious_change	no_clear_change	author DE table	10.1128/JVI.01052-21	https://doi.org/10.1128/JVI.01052-21	https://www.ncbi.nlm.nih.gov/geo/query/acc.cgi?acc=GSE174494	Porcine Reproductive and Respiratory Syndrome Virus Infection Upregulates Negative Immune Regulators and T-Cell Exhaustion Markers	Positive log2FC follows GEO file contrast label: second biological state versus first in file name.
SPAST	GWAS	GSE174494	PAM	bulk_RNAseq_DE_table	EFGPplus_vs_EFGPminus_infected_vs_bystander				980.2612346	0.106256549	0.241439494	0.613147757	no_obvious_change	no_clear_change	author DE table	10.1128/JVI.01052-21	https://doi.org/10.1128/JVI.01052-21	https://www.ncbi.nlm.nih.gov/geo/query/acc.cgi?acc=GSE174494	Porcine Reproductive and Respiratory Syndrome Virus Infection Upregulates Negative Immune Regulators and T-Cell Exhaustion Markers	Positive log2FC follows GEO file contrast label: second biological state versus first in file name.
SPAST	GWAS	GSE174494	PAM	bulk_RNAseq_DE_table	EFGPplus_vs_Mock_PRRSV_infected_PAM				1018.074487	0.211437547	0.127609468	0.322677297	no_obvious_change	no_clear_change	author DE table	10.1128/JVI.01052-21	https://doi.org/10.1128/JVI.01052-21	https://www.ncbi.nlm.nih.gov/geo/query/acc.cgi?acc=GSE174494	Porcine Reproductive and Respiratory Syndrome Virus Infection Upregulates Negative Immune Regulators and T-Cell Exhaustion Markers	Positive log2FC follows GEO file contrast label: second biological state versus first in file name.
SPAST	GWAS	GSE277761	PBMC	raw counts	PRRSV_CS_vs_CTRL	CTRL	PRRSV_CS	49.0	33.0	-0.556393			down	supportive_expression_change	group means/log2FC from raw counts; DESeq2 not run in current environment	10.3390/ijms252212285	https://doi.org/10.3390/ijms252212285	https://www.ncbi.nlm.nih.gov/geo/query/acc.cgi?acc=GSE277761	Transcriptome Analysis of Porcine Immune Cells Stimulated by Porcine Reproductive and Respiratory Syndrome Virus (PRRSV) and Caesalpinia sappan Extract
SPAST	GWAS	GSE277761	PBMC	raw counts	PRRSV_CS_vs_PRRSV	PRRSV	PRRSV_CS	32.0	33.0	0.043069			no_obvious_change	expressed_only_or_no_clear_change	group means/log2FC from raw counts; DESeq2 not run in current environment	10.3390/ijms252212285	https://doi.org/10.3390/ijms252212285	https://www.ncbi.nlm.nih.gov/geo/query/acc.cgi?acc=GSE277761	Transcriptome Analysis of Porcine Immune Cells Stimulated by Porcine Reproductive and Respiratory Syndrome Virus (PRRSV) and Caesalpinia sappan Extract
SPAST	GWAS	GSE277761	PBMC	raw counts	PRRSV_vs_CTRL	CTRL	PRRSV	49.0	32.0	-0.599462			down	supportive_expression_change	group means/log2FC from raw counts; DESeq2 not run in current environment	10.3390/ijms252212285	https://doi.org/10.3390/ijms252212285	https://www.ncbi.nlm.nih.gov/geo/query/acc.cgi?acc=GSE277761	Transcriptome Analysis of Porcine Immune Cells Stimulated by Porcine Reproductive and Respiratory Syndrome Virus (PRRSV) and Caesalpinia sappan Extract
SPAST	GWAS	GSE296917	PAM	FPKM matrix	PRRSV_vs_Control	Control	PRRSV	3.919064	4.021008	0.037048	0.742857		no_obvious_change	no_clear_change	exploratory comparison on FPKM/log2(FPKM+1); not DESeq2	10.3390/cells14161227	https://doi.org/10.3390/cells14161227	https://www.ncbi.nlm.nih.gov/geo/query/acc.cgi?acc=GSE296917	Pig Liver Esterase Hydrolysis of 2-Arachidonoglycerol Exacerbates PRRSV-Induced Inflammation via PI3K-Akt-NF-kappaB Pathway	FPKM matrix; use as expression trend, not raw-count DESeq2 evidence.
SPAST	GWAS	GSE304527_PAM	PAM	log2 normalized ComBat expression	NC134_vs_Mock	Mock	NC134	4.764398	5.077588	0.31319			up	expressed_only_or_no_clear_change	difference of mean log2 normalized ComBat values; not DESeq2	10.3389/fimmu.2025.1670488	https://doi.org/10.3389/fimmu.2025.1670488	https://www.ncbi.nlm.nih.gov/geo/query/acc.cgi?acc=GSE304527	Mitochondrial dysfunction in PRRSV-2 infected macrophages	Matched Ensembl gene ID: ENSSSCG00000008517
SPAST	GWAS	GSE304527_PAM	PAM	log2 normalized ComBat expression	NC174_vs_Mock	Mock	NC174	4.764398	5.454135	0.689737			up	supportive_expression_change	difference of mean log2 normalized ComBat values; not DESeq2	10.3389/fimmu.2025.1670488	https://doi.org/10.3389/fimmu.2025.1670488	https://www.ncbi.nlm.nih.gov/geo/query/acc.cgi?acc=GSE304527	Mitochondrial dysfunction in PRRSV-2 infected macrophages	Matched Ensembl gene ID: ENSSSCG00000008517
SPAST	GWAS	GSE304527_PIM	PIM	log2 normalized ComBat expression	NC134_vs_Mock	Mock	NC134	5.189678	5.227484	0.037805			no_obvious_change	expressed_only_or_no_clear_change	difference of mean log2 normalized ComBat values; not DESeq2	10.3389/fimmu.2025.1670488	https://doi.org/10.3389/fimmu.2025.1670488	https://www.ncbi.nlm.nih.gov/geo/query/acc.cgi?acc=GSE304527	Mitochondrial dysfunction in PRRSV-2 infected macrophages	Matched Ensembl gene ID: ENSSSCG00000008517
SPAST	GWAS	GSE304527_PIM	PIM	log2 normalized ComBat expression	NC174_vs_Mock	Mock	NC174	5.189678	5.451347	0.261669			up	expressed_only_or_no_clear_change	difference of mean log2 normalized ComBat values; not DESeq2	10.3389/fimmu.2025.1670488	https://doi.org/10.3389/fimmu.2025.1670488	https://www.ncbi.nlm.nih.gov/geo/query/acc.cgi?acc=GSE304527	Mitochondrial dysfunction in PRRSV-2 infected macrophages	Matched Ensembl gene ID: ENSSSCG00000008517
SPAST	GWAS	GSE75304	whole blood	HTSeq raw counts	D2_vs_D0	D0	D2	211.5625	213.3125	0.011829			no_obvious_change	expressed_only_or_no_clear_change	time-course mean/log2FC from raw counts; DESeq2 not run in current environment	10.1371/journal.pone.0153615	https://doi.org/10.1371/journal.pone.0153615	https://www.ncbi.nlm.nih.gov/geo/query/acc.cgi?acc=GSE75304	Differences in Whole Blood Gene Expression Associated with Infection Time-Course and Extent of Fetal Mortality in a Reproductive Model of Type 2 Porcine Reproductive and Respiratory Syndrome Virus Infection	Use as extracted expression trend pending formal model.
SPAST	GWAS	GSE75304	whole blood	HTSeq raw counts	D6_vs_D0	D0	D6	211.5625	233.5	0.141701			no_obvious_change	expressed_only_or_no_clear_change	time-course mean/log2FC from raw counts; DESeq2 not run in current environment	10.1371/journal.pone.0153615	https://doi.org/10.1371/journal.pone.0153615	https://www.ncbi.nlm.nih.gov/geo/query/acc.cgi?acc=GSE75304	Differences in Whole Blood Gene Expression Associated with Infection Time-Course and Extent of Fetal Mortality in a Reproductive Model of Type 2 Porcine Reproductive and Respiratory Syndrome Virus Infection	Use as extracted expression trend pending formal model.
SPAST	GWAS	GSE78762	whole blood	HTSeq raw counts	D10_vs_D0	D0	D10	74.64	50.153846	-0.564307			down	supportive_expression_change	time-course mean/log2FC from raw counts; DESeq2 not run in current environment	10.1038/srep46203	https://doi.org/10.1038/srep46203	https://www.ncbi.nlm.nih.gov/geo/query/acc.cgi?acc=GSE78762	Genetic regulation of swine leukocyte transcriptomes in response to porcine reproductive and respiratory syndrome virus infection	Use as extracted expression trend pending formal model.
SPAST	GWAS	GSE78762	whole blood	HTSeq raw counts	D11_vs_D0	D0	D11	74.64	113.0	0.591813			up	supportive_expression_change	time-course mean/log2FC from raw counts; DESeq2 not run in current environment	10.1038/srep46203	https://doi.org/10.1038/srep46203	https://www.ncbi.nlm.nih.gov/geo/query/acc.cgi?acc=GSE78762	Genetic regulation of swine leukocyte transcriptomes in response to porcine reproductive and respiratory syndrome virus infection	Use as extracted expression trend pending formal model.
SPAST	GWAS	GSE78762	whole blood	HTSeq raw counts	D14_vs_D0	D0	D14	74.64	100.923077	0.430259			up	expressed_only_or_no_clear_change	time-course mean/log2FC from raw counts; DESeq2 not run in current environment	10.1038/srep46203	https://doi.org/10.1038/srep46203	https://www.ncbi.nlm.nih.gov/geo/query/acc.cgi?acc=GSE78762	Genetic regulation of swine leukocyte transcriptomes in response to porcine reproductive and respiratory syndrome virus infection	Use as extracted expression trend pending formal model.
SPAST	GWAS	GSE78762	whole blood	HTSeq raw counts	D21_vs_D0	D0	D21	74.64	98.125	0.3901			up	expressed_only_or_no_clear_change	time-course mean/log2FC from raw counts; DESeq2 not run in current environment	10.1038/srep46203	https://doi.org/10.1038/srep46203	https://www.ncbi.nlm.nih.gov/geo/query/acc.cgi?acc=GSE78762	Genetic regulation of swine leukocyte transcriptomes in response to porcine reproductive and respiratory syndrome virus infection	Use as extracted expression trend pending formal model.
SPAST	GWAS	GSE78762	whole blood	HTSeq raw counts	D28_vs_D0	D0	D28	74.64	69.166667	-0.108364			no_obvious_change	expressed_only_or_no_clear_change	time-course mean/log2FC from raw counts; DESeq2 not run in current environment	10.1038/srep46203	https://doi.org/10.1038/srep46203	https://www.ncbi.nlm.nih.gov/geo/query/acc.cgi?acc=GSE78762	Genetic regulation of swine leukocyte transcriptomes in response to porcine reproductive and respiratory syndrome virus infection	Use as extracted expression trend pending formal model.
SPAST	GWAS	GSE78762	whole blood	HTSeq raw counts	D4_vs_D0	D0	D4	74.64	65.423077	-0.187465			no_obvious_change	expressed_only_or_no_clear_change	time-course mean/log2FC from raw counts; DESeq2 not run in current environment	10.1038/srep46203	https://doi.org/10.1038/srep46203	https://www.ncbi.nlm.nih.gov/geo/query/acc.cgi?acc=GSE78762	Genetic regulation of swine leukocyte transcriptomes in response to porcine reproductive and respiratory syndrome virus infection	Use as extracted expression trend pending formal model.
SPAST	GWAS	GSE78762	whole blood	HTSeq raw counts	D7_vs_D0	D0	D7	74.64	89.111111	0.252556			up	expressed_only_or_no_clear_change	time-course mean/log2FC from raw counts; DESeq2 not run in current environment	10.1038/srep46203	https://doi.org/10.1038/srep46203	https://www.ncbi.nlm.nih.gov/geo/query/acc.cgi?acc=GSE78762	Genetic regulation of swine leukocyte transcriptomes in response to porcine reproductive and respiratory syndrome virus infection	Use as extracted expression trend pending formal model.
SPAST	GWAS	GSE84347	lung dendritic cells	raw read count table	T12_vs_T0	T0	T12	304.0	288.5	-0.075246			no_obvious_change	expressed_only_or_no_clear_change	time-course mean/log2FC from raw read counts; no formal DESeq2 run	10.1371/journal.pone.0187735	https://doi.org/10.1371/journal.pone.0187735	https://www.ncbi.nlm.nih.gov/geo/query/acc.cgi?acc=GSE84347	Transcriptome profile of lung dendritic cells after in vitro porcine reproductive and respiratory syndrome virus (PRRSV) infection	Time-course trend only.
SPAST	GWAS	GSE84347	lung dendritic cells	raw read count table	T24_vs_T0	T0	T24	304.0	334.0	0.135352			no_obvious_change	expressed_only_or_no_clear_change	time-course mean/log2FC from raw read counts; no formal DESeq2 run	10.1371/journal.pone.0187735	https://doi.org/10.1371/journal.pone.0187735	https://www.ncbi.nlm.nih.gov/geo/query/acc.cgi?acc=GSE84347	Transcriptome profile of lung dendritic cells after in vitro porcine reproductive and respiratory syndrome virus (PRRSV) infection	Time-course trend only.
SPAST	GWAS	GSE84347	lung dendritic cells	raw read count table	T3_vs_T0	T0	T3	304.0	194.5	-0.641641			down	supportive_expression_change	time-course mean/log2FC from raw read counts; no formal DESeq2 run	10.1371/journal.pone.0187735	https://doi.org/10.1371/journal.pone.0187735	https://www.ncbi.nlm.nih.gov/geo/query/acc.cgi?acc=GSE84347	Transcriptome profile of lung dendritic cells after in vitro porcine reproductive and respiratory syndrome virus (PRRSV) infection	Time-course trend only.
SPAST	GWAS	GSE84347	lung dendritic cells	raw read count table	T6_vs_T0	T0	T6	304.0	193.5	-0.649039			down	supportive_expression_change	time-course mean/log2FC from raw read counts; no formal DESeq2 run	10.1371/journal.pone.0187735	https://doi.org/10.1371/journal.pone.0187735	https://www.ncbi.nlm.nih.gov/geo/query/acc.cgi?acc=GSE84347	Transcriptome profile of lung dendritic cells after in vitro porcine reproductive and respiratory syndrome virus (PRRSV) infection	Time-course trend only.
SPAST	GWAS	GSE84347	lung dendritic cells	raw read count table	T9_vs_T0	T0	T9	304.0	265.0	-0.197383			no_obvious_change	expressed_only_or_no_clear_change	time-course mean/log2FC from raw read counts; no formal DESeq2 run	10.1371/journal.pone.0187735	https://doi.org/10.1371/journal.pone.0187735	https://www.ncbi.nlm.nih.gov/geo/query/acc.cgi?acc=GSE84347	Transcriptome profile of lung dendritic cells after in vitro porcine reproductive and respiratory syndrome virus (PRRSV) infection	Time-course trend only.
SPAST	GWAS	GSE89331	PAM	bulk_RNAseq_RPKM_from_RAW_supplement	IFNa_12h_vs_P0				7.425518	1.120969	0.333333	0.384615	up	moderate_FC_not_significant	exploratory candidate-gene analysis from RPKM/count supplement	10.1155/2018/1538127	https://doi.org/10.1155/2018/1538127	https://www.ncbi.nlm.nih.gov/geo/query/acc.cgi?acc=GSE89331	Transcriptome Analysis Reveals Dynamic Gene Expression Profiles in Porcine Alveolar Macrophages in Response to the Chinese Highly Pathogenic Porcine Reproductive and Respiratory Syndrome Virus	Exploratory exact permutation test on log2(RPKM + 1); no FDR because candidate-gene screen with very small n.
SPAST	GWAS	GSE89331	PAM	bulk_RNAseq_RPKM_from_RAW_supplement	IFNa_6h_vs_P0				7.600022	1.169632	0.333333	0.416666	up	moderate_FC_not_significant	exploratory candidate-gene analysis from RPKM/count supplement	10.1155/2018/1538127	https://doi.org/10.1155/2018/1538127	https://www.ncbi.nlm.nih.gov/geo/query/acc.cgi?acc=GSE89331	Transcriptome Analysis Reveals Dynamic Gene Expression Profiles in Porcine Alveolar Macrophages in Response to the Chinese Highly Pathogenic Porcine Reproductive and Respiratory Syndrome Virus	Exploratory exact permutation test on log2(RPKM + 1); no FDR because candidate-gene screen with very small n.
SPAST	GWAS	GSE89331	PAM	bulk_RNAseq_RPKM_from_RAW_supplement	PRRSV_12h_vs_P0				6.780513	0.92535	0.333333	0.384615	up	moderate_FC_not_significant	exploratory candidate-gene analysis from RPKM/count supplement	10.1155/2018/1538127	https://doi.org/10.1155/2018/1538127	https://www.ncbi.nlm.nih.gov/geo/query/acc.cgi?acc=GSE89331	Transcriptome Analysis Reveals Dynamic Gene Expression Profiles in Porcine Alveolar Macrophages in Response to the Chinese Highly Pathogenic Porcine Reproductive and Respiratory Syndrome Virus	Exploratory exact permutation test on log2(RPKM + 1); no FDR because candidate-gene screen with very small n.
SPAST	GWAS	GSE89331	PAM	bulk_RNAseq_RPKM_from_RAW_supplement	PRRSV_6h_vs_P0				5.80429	0.567293	0.333333	0.454545	up	moderate_FC_not_significant	exploratory candidate-gene analysis from RPKM/count supplement	10.1155/2018/1538127	https://doi.org/10.1155/2018/1538127	https://www.ncbi.nlm.nih.gov/geo/query/acc.cgi?acc=GSE89331	Transcriptome Analysis Reveals Dynamic Gene Expression Profiles in Porcine Alveolar Macrophages in Response to the Chinese Highly Pathogenic Porcine Reproductive and Respiratory Syndrome Virus	Exploratory exact permutation test on log2(RPKM + 1); no FDR because candidate-gene screen with very small n.
SPAST	GWAS	GSE89331	PAM	bulk_RNAseq_RPKM_from_RAW_supplement	PRRSV_9h_vs_P0				7.13076	1.03485	0.333333	0.357143	up	moderate_FC_not_significant	exploratory candidate-gene analysis from RPKM/count supplement	10.1155/2018/1538127	https://doi.org/10.1155/2018/1538127	https://www.ncbi.nlm.nih.gov/geo/query/acc.cgi?acc=GSE89331	Transcriptome Analysis Reveals Dynamic Gene Expression Profiles in Porcine Alveolar Macrophages in Response to the Chinese Highly Pathogenic Porcine Reproductive and Respiratory Syndrome Virus	Exploratory exact permutation test on log2(RPKM + 1); no FDR because candidate-gene screen with very small n.
SPAST	GWAS	GSE89331	PAM	bulk_RNAseq_RPKM_from_RAW_supplement	PRRSV_all_vs_P0				7.518984	0.855933	0.035714	0.07653	up	nominal_DE_not_FDR	exploratory candidate-gene analysis from RPKM/count supplement	10.1155/2018/1538127	https://doi.org/10.1155/2018/1538127	https://www.ncbi.nlm.nih.gov/geo/query/acc.cgi?acc=GSE89331	Transcriptome Analysis Reveals Dynamic Gene Expression Profiles in Porcine Alveolar Macrophages in Response to the Chinese Highly Pathogenic Porcine Reproductive and Respiratory Syndrome Virus	Exploratory exact permutation test on log2(RPKM + 1); no FDR because candidate-gene screen with very small n.
STAP1	selection_signal	GSE174494	PAM	bulk_RNAseq_DE_table	EFGPminus_vs_Mock_bystander_PAM				443.7762222	0.075913112	0.091322782	0.599887214	no_obvious_change	no_clear_change	author DE table	10.1128/JVI.01052-21	https://doi.org/10.1128/JVI.01052-21	https://www.ncbi.nlm.nih.gov/geo/query/acc.cgi?acc=GSE174494	Porcine Reproductive and Respiratory Syndrome Virus Infection Upregulates Negative Immune Regulators and T-Cell Exhaustion Markers	Positive log2FC follows GEO file contrast label: second biological state versus first in file name.
STAP1	selection_signal	GSE174494	PAM	bulk_RNAseq_DE_table	EFGPplus_vs_EFGPminus_infected_vs_bystander				478.782115	-0.00798369	0.92515818	0.975487825	no_obvious_change	no_clear_change	author DE table	10.1128/JVI.01052-21	https://doi.org/10.1128/JVI.01052-21	https://www.ncbi.nlm.nih.gov/geo/query/acc.cgi?acc=GSE174494	Porcine Reproductive and Respiratory Syndrome Virus Infection Upregulates Negative Immune Regulators and T-Cell Exhaustion Markers	Positive log2FC follows GEO file contrast label: second biological state versus first in file name.
STAP1	selection_signal	GSE174494	PAM	bulk_RNAseq_DE_table	EFGPplus_vs_Mock_PRRSV_infected_PAM				443.7762222	0.399207712	0.058576825	0.196515074	up	no_clear_change	author DE table	10.1128/JVI.01052-21	https://doi.org/10.1128/JVI.01052-21	https://www.ncbi.nlm.nih.gov/geo/query/acc.cgi?acc=GSE174494	Porcine Reproductive and Respiratory Syndrome Virus Infection Upregulates Negative Immune Regulators and T-Cell Exhaustion Markers	Positive log2FC follows GEO file contrast label: second biological state versus first in file name.
STAP1	selection_signal	GSE277761	PBMC	raw counts	PRRSV_CS_vs_CTRL	CTRL	PRRSV_CS	0.0	0.0	0.0			no_obvious_change	expressed_only_or_no_clear_change	group means/log2FC from raw counts; DESeq2 not run in current environment	10.3390/ijms252212285	https://doi.org/10.3390/ijms252212285	https://www.ncbi.nlm.nih.gov/geo/query/acc.cgi?acc=GSE277761	Transcriptome Analysis of Porcine Immune Cells Stimulated by Porcine Reproductive and Respiratory Syndrome Virus (PRRSV) and Caesalpinia sappan Extract
STAP1	selection_signal	GSE277761	PBMC	raw counts	PRRSV_CS_vs_PRRSV	PRRSV	PRRSV_CS	0.0	0.0	0.0			no_obvious_change	expressed_only_or_no_clear_change	group means/log2FC from raw counts; DESeq2 not run in current environment	10.3390/ijms252212285	https://doi.org/10.3390/ijms252212285	https://www.ncbi.nlm.nih.gov/geo/query/acc.cgi?acc=GSE277761	Transcriptome Analysis of Porcine Immune Cells Stimulated by Porcine Reproductive and Respiratory Syndrome Virus (PRRSV) and Caesalpinia sappan Extract
STAP1	selection_signal	GSE277761	PBMC	raw counts	PRRSV_vs_CTRL	CTRL	PRRSV	0.0	0.0	0.0			no_obvious_change	expressed_only_or_no_clear_change	group means/log2FC from raw counts; DESeq2 not run in current environment	10.3390/ijms252212285	https://doi.org/10.3390/ijms252212285	https://www.ncbi.nlm.nih.gov/geo/query/acc.cgi?acc=GSE277761	Transcriptome Analysis of Porcine Immune Cells Stimulated by Porcine Reproductive and Respiratory Syndrome Virus (PRRSV) and Caesalpinia sappan Extract
STAP1	Selection signal	GSE296917	PAM	FPKM matrix	PRRSV_vs_Control	Control	PRRSV	2.005976	2.922852	0.543072	0.228571		up	moderate_fc_not_significant	exploratory comparison on FPKM/log2(FPKM+1); not DESeq2	10.3390/cells14161227	https://doi.org/10.3390/cells14161227	https://www.ncbi.nlm.nih.gov/geo/query/acc.cgi?acc=GSE296917	Pig Liver Esterase Hydrolysis of 2-Arachidonoglycerol Exacerbates PRRSV-Induced Inflammation via PI3K-Akt-NF-kappaB Pathway	FPKM matrix; use as expression trend, not raw-count DESeq2 evidence.
STAP1	selection_signal	GSE304527_PAM	PAM	log2 normalized ComBat expression	NC134_vs_Mock	Mock	NC134	2.753459	3.299375	0.545916			up	supportive_expression_change	difference of mean log2 normalized ComBat values; not DESeq2	10.3389/fimmu.2025.1670488	https://doi.org/10.3389/fimmu.2025.1670488	https://www.ncbi.nlm.nih.gov/geo/query/acc.cgi?acc=GSE304527	Mitochondrial dysfunction in PRRSV-2 infected macrophages	Matched Ensembl gene ID: ENSSSCG00000008923
STAP1	selection_signal	GSE304527_PAM	PAM	log2 normalized ComBat expression	NC174_vs_Mock	Mock	NC174	2.753459	3.019234	0.265775			up	expressed_only_or_no_clear_change	difference of mean log2 normalized ComBat values; not DESeq2	10.3389/fimmu.2025.1670488	https://doi.org/10.3389/fimmu.2025.1670488	https://www.ncbi.nlm.nih.gov/geo/query/acc.cgi?acc=GSE304527	Mitochondrial dysfunction in PRRSV-2 infected macrophages	Matched Ensembl gene ID: ENSSSCG00000008923
STAP1	selection_signal	GSE304527_PIM	PIM	log2 normalized ComBat expression	NC134_vs_Mock	Mock	NC134	2.720199	2.437956	-0.282243			down	expressed_only_or_no_clear_change	difference of mean log2 normalized ComBat values; not DESeq2	10.3389/fimmu.2025.1670488	https://doi.org/10.3389/fimmu.2025.1670488	https://www.ncbi.nlm.nih.gov/geo/query/acc.cgi?acc=GSE304527	Mitochondrial dysfunction in PRRSV-2 infected macrophages	Matched Ensembl gene ID: ENSSSCG00000008923
STAP1	selection_signal	GSE304527_PIM	PIM	log2 normalized ComBat expression	NC174_vs_Mock	Mock	NC174	2.720199	2.562405	-0.157794			no_obvious_change	expressed_only_or_no_clear_change	difference of mean log2 normalized ComBat values; not DESeq2	10.3389/fimmu.2025.1670488	https://doi.org/10.3389/fimmu.2025.1670488	https://www.ncbi.nlm.nih.gov/geo/query/acc.cgi?acc=GSE304527	Mitochondrial dysfunction in PRRSV-2 infected macrophages	Matched Ensembl gene ID: ENSSSCG00000008923
STAP1	selection_signal	GSE75304	whole blood	HTSeq raw counts	D2_vs_D0	D0	D2	85.0625	172.8125	1.014075			up	supportive_expression_change	time-course mean/log2FC from raw counts; DESeq2 not run in current environment	10.1371/journal.pone.0153615	https://doi.org/10.1371/journal.pone.0153615	https://www.ncbi.nlm.nih.gov/geo/query/acc.cgi?acc=GSE75304	Differences in Whole Blood Gene Expression Associated with Infection Time-Course and Extent of Fetal Mortality in a Reproductive Model of Type 2 Porcine Reproductive and Respiratory Syndrome Virus Infection	Use as extracted expression trend pending formal model.
STAP1	selection_signal	GSE75304	whole blood	HTSeq raw counts	D6_vs_D0	D0	D6	85.0625	134.25	0.652172			up	supportive_expression_change	time-course mean/log2FC from raw counts; DESeq2 not run in current environment	10.1371/journal.pone.0153615	https://doi.org/10.1371/journal.pone.0153615	https://www.ncbi.nlm.nih.gov/geo/query/acc.cgi?acc=GSE75304	Differences in Whole Blood Gene Expression Associated with Infection Time-Course and Extent of Fetal Mortality in a Reproductive Model of Type 2 Porcine Reproductive and Respiratory Syndrome Virus Infection	Use as extracted expression trend pending formal model.
STAP1	selection_signal	GSE78762	whole blood	HTSeq raw counts	D10_vs_D0	D0	D10	137.4	94.384615	-0.537015			down	supportive_expression_change	time-course mean/log2FC from raw counts; DESeq2 not run in current environment	10.1038/srep46203	https://doi.org/10.1038/srep46203	https://www.ncbi.nlm.nih.gov/geo/query/acc.cgi?acc=GSE78762	Genetic regulation of swine leukocyte transcriptomes in response to porcine reproductive and respiratory syndrome virus infection	Use as extracted expression trend pending formal model.
STAP1	selection_signal	GSE78762	whole blood	HTSeq raw counts	D11_vs_D0	D0	D11	137.4	95.0	-0.527738			down	supportive_expression_change	time-course mean/log2FC from raw counts; DESeq2 not run in current environment	10.1038/srep46203	https://doi.org/10.1038/srep46203	https://www.ncbi.nlm.nih.gov/geo/query/acc.cgi?acc=GSE78762	Genetic regulation of swine leukocyte transcriptomes in response to porcine reproductive and respiratory syndrome virus infection	Use as extracted expression trend pending formal model.
STAP1	selection_signal	GSE78762	whole blood	HTSeq raw counts	D14_vs_D0	D0	D14	137.4	148.384615	0.110188			no_obvious_change	expressed_only_or_no_clear_change	time-course mean/log2FC from raw counts; DESeq2 not run in current environment	10.1038/srep46203	https://doi.org/10.1038/srep46203	https://www.ncbi.nlm.nih.gov/geo/query/acc.cgi?acc=GSE78762	Genetic regulation of swine leukocyte transcriptomes in response to porcine reproductive and respiratory syndrome virus infection	Use as extracted expression trend pending formal model.
STAP1	selection_signal	GSE78762	whole blood	HTSeq raw counts	D21_vs_D0	D0	D21	137.4	128.583333	-0.094964			no_obvious_change	expressed_only_or_no_clear_change	time-course mean/log2FC from raw counts; DESeq2 not run in current environment	10.1038/srep46203	https://doi.org/10.1038/srep46203	https://www.ncbi.nlm.nih.gov/geo/query/acc.cgi?acc=GSE78762	Genetic regulation of swine leukocyte transcriptomes in response to porcine reproductive and respiratory syndrome virus infection	Use as extracted expression trend pending formal model.
STAP1	selection_signal	GSE78762	whole blood	HTSeq raw counts	D28_vs_D0	D0	D28	137.4	97.291667	-0.493703			down	expressed_only_or_no_clear_change	time-course mean/log2FC from raw counts; DESeq2 not run in current environment	10.1038/srep46203	https://doi.org/10.1038/srep46203	https://www.ncbi.nlm.nih.gov/geo/query/acc.cgi?acc=GSE78762	Genetic regulation of swine leukocyte transcriptomes in response to porcine reproductive and respiratory syndrome virus infection	Use as extracted expression trend pending formal model.
STAP1	selection_signal	GSE78762	whole blood	HTSeq raw counts	D4_vs_D0	D0	D4	137.4	99.153846	-0.466626			down	expressed_only_or_no_clear_change	time-course mean/log2FC from raw counts; DESeq2 not run in current environment	10.1038/srep46203	https://doi.org/10.1038/srep46203	https://www.ncbi.nlm.nih.gov/geo/query/acc.cgi?acc=GSE78762	Genetic regulation of swine leukocyte transcriptomes in response to porcine reproductive and respiratory syndrome virus infection	Use as extracted expression trend pending formal model.
STAP1	selection_signal	GSE78762	whole blood	HTSeq raw counts	D7_vs_D0	D0	D7	137.4	123.111111	-0.157212			no_obvious_change	expressed_only_or_no_clear_change	time-course mean/log2FC from raw counts; DESeq2 not run in current environment	10.1038/srep46203	https://doi.org/10.1038/srep46203	https://www.ncbi.nlm.nih.gov/geo/query/acc.cgi?acc=GSE78762	Genetic regulation of swine leukocyte transcriptomes in response to porcine reproductive and respiratory syndrome virus infection	Use as extracted expression trend pending formal model.
STAP1	selection_signal	GSE84347	lung dendritic cells	raw read count table	T12_vs_T0	T0	T12	13.0	6.5	-0.900464			down	supportive_expression_change	time-course mean/log2FC from raw read counts; no formal DESeq2 run	10.1371/journal.pone.0187735	https://doi.org/10.1371/journal.pone.0187735	https://www.ncbi.nlm.nih.gov/geo/query/acc.cgi?acc=GSE84347	Transcriptome profile of lung dendritic cells after in vitro porcine reproductive and respiratory syndrome virus (PRRSV) infection	Time-course trend only.
STAP1	selection_signal	GSE84347	lung dendritic cells	raw read count table	T24_vs_T0	T0	T24	13.0	15.5	0.237039			no_obvious_change	expressed_only_or_no_clear_change	time-course mean/log2FC from raw read counts; no formal DESeq2 run	10.1371/journal.pone.0187735	https://doi.org/10.1371/journal.pone.0187735	https://www.ncbi.nlm.nih.gov/geo/query/acc.cgi?acc=GSE84347	Transcriptome profile of lung dendritic cells after in vitro porcine reproductive and respiratory syndrome virus (PRRSV) infection	Time-course trend only.
STAP1	selection_signal	GSE84347	lung dendritic cells	raw read count table	T3_vs_T0	T0	T3	13.0	9.5	-0.415037			down	expressed_only_or_no_clear_change	time-course mean/log2FC from raw read counts; no formal DESeq2 run	10.1371/journal.pone.0187735	https://doi.org/10.1371/journal.pone.0187735	https://www.ncbi.nlm.nih.gov/geo/query/acc.cgi?acc=GSE84347	Transcriptome profile of lung dendritic cells after in vitro porcine reproductive and respiratory syndrome virus (PRRSV) infection	Time-course trend only.
STAP1	selection_signal	GSE84347	lung dendritic cells	raw read count table	T6_vs_T0	T0	T6	13.0	15.5	0.237039			no_obvious_change	expressed_only_or_no_clear_change	time-course mean/log2FC from raw read counts; no formal DESeq2 run	10.1371/journal.pone.0187735	https://doi.org/10.1371/journal.pone.0187735	https://www.ncbi.nlm.nih.gov/geo/query/acc.cgi?acc=GSE84347	Transcriptome profile of lung dendritic cells after in vitro porcine reproductive and respiratory syndrome virus (PRRSV) infection	Time-course trend only.
STAP1	selection_signal	GSE84347	lung dendritic cells	raw read count table	T9_vs_T0	T0	T9	13.0	9.5	-0.415037			down	expressed_only_or_no_clear_change	time-course mean/log2FC from raw read counts; no formal DESeq2 run	10.1371/journal.pone.0187735	https://doi.org/10.1371/journal.pone.0187735	https://www.ncbi.nlm.nih.gov/geo/query/acc.cgi?acc=GSE84347	Transcriptome profile of lung dendritic cells after in vitro porcine reproductive and respiratory syndrome virus (PRRSV) infection	Time-course trend only.
STAP1	selection_signal	GSE89331	PAM	bulk_RNAseq_RPKM_from_RAW_supplement	IFNa_12h_vs_P0				0.449283	-0.937673	0.333333	0.384615	down	moderate_FC_not_significant	exploratory candidate-gene analysis from RPKM/count supplement	10.1155/2018/1538127	https://doi.org/10.1155/2018/1538127	https://www.ncbi.nlm.nih.gov/geo/query/acc.cgi?acc=GSE89331	Transcriptome Analysis Reveals Dynamic Gene Expression Profiles in Porcine Alveolar Macrophages in Response to the Chinese Highly Pathogenic Porcine Reproductive and Respiratory Syndrome Virus	Exploratory exact permutation test on log2(RPKM + 1); no FDR because candidate-gene screen with very small n.
STAP1	selection_signal	GSE89331	PAM	bulk_RNAseq_RPKM_from_RAW_supplement	IFNa_6h_vs_P0				0.679892	0.382204	0.333333	0.416666	up	no_clear_change	exploratory candidate-gene analysis from RPKM/count supplement	10.1155/2018/1538127	https://doi.org/10.1155/2018/1538127	https://www.ncbi.nlm.nih.gov/geo/query/acc.cgi?acc=GSE89331	Transcriptome Analysis Reveals Dynamic Gene Expression Profiles in Porcine Alveolar Macrophages in Response to the Chinese Highly Pathogenic Porcine Reproductive and Respiratory Syndrome Virus	Exploratory exact permutation test on log2(RPKM + 1); no FDR because candidate-gene screen with very small n.
STAP1	selection_signal	GSE89331	PAM	bulk_RNAseq_RPKM_from_RAW_supplement	PRRSV_12h_vs_P0				0.551171	-0.205477	1.0	1.0	no_obvious_change	no_clear_change	exploratory candidate-gene analysis from RPKM/count supplement	10.1155/2018/1538127	https://doi.org/10.1155/2018/1538127	https://www.ncbi.nlm.nih.gov/geo/query/acc.cgi?acc=GSE89331	Transcriptome Analysis Reveals Dynamic Gene Expression Profiles in Porcine Alveolar Macrophages in Response to the Chinese Highly Pathogenic Porcine Reproductive and Respiratory Syndrome Virus	Exploratory exact permutation test on log2(RPKM + 1); no FDR because candidate-gene screen with very small n.
STAP1	selection_signal	GSE89331	PAM	bulk_RNAseq_RPKM_from_RAW_supplement	PRRSV_6h_vs_P0				0.494728	-0.564834	0.333333	0.454545	down	moderate_FC_not_significant	exploratory candidate-gene analysis from RPKM/count supplement	10.1155/2018/1538127	https://doi.org/10.1155/2018/1538127	https://www.ncbi.nlm.nih.gov/geo/query/acc.cgi?acc=GSE89331	Transcriptome Analysis Reveals Dynamic Gene Expression Profiles in Porcine Alveolar Macrophages in Response to the Chinese Highly Pathogenic Porcine Reproductive and Respiratory Syndrome Virus	Exploratory exact permutation test on log2(RPKM + 1); no FDR because candidate-gene screen with very small n.
STAP1	selection_signal	GSE89331	PAM	bulk_RNAseq_RPKM_from_RAW_supplement	PRRSV_9h_vs_P0				0.602475	0.058049	1.0	1.0	no_obvious_change	no_clear_change	exploratory candidate-gene analysis from RPKM/count supplement	10.1155/2018/1538127	https://doi.org/10.1155/2018/1538127	https://www.ncbi.nlm.nih.gov/geo/query/acc.cgi?acc=GSE89331	Transcriptome Analysis Reveals Dynamic Gene Expression Profiles in Porcine Alveolar Macrophages in Response to the Chinese Highly Pathogenic Porcine Reproductive and Respiratory Syndrome Virus	Exploratory exact permutation test on log2(RPKM + 1); no FDR because candidate-gene screen with very small n.
STAP1	selection_signal	GSE89331	PAM	bulk_RNAseq_RPKM_from_RAW_supplement	PRRSV_all_vs_P0				0.529009	-0.215166	0.464286	0.497449	no_obvious_change	no_clear_change	exploratory candidate-gene analysis from RPKM/count supplement	10.1155/2018/1538127	https://doi.org/10.1155/2018/1538127	https://www.ncbi.nlm.nih.gov/geo/query/acc.cgi?acc=GSE89331	Transcriptome Analysis Reveals Dynamic Gene Expression Profiles in Porcine Alveolar Macrophages in Response to the Chinese Highly Pathogenic Porcine Reproductive and Respiratory Syndrome Virus	Exploratory exact permutation test on log2(RPKM + 1); no FDR because candidate-gene screen with very small n.
UBA6	selection_signal	GSE174494	PAM	bulk_RNAseq_DE_table	EFGPminus_vs_Mock_bystander_PAM				1133.92061	0.003665735	0.822058438	0.999469787	no_obvious_change	no_clear_change	author DE table	10.1128/JVI.01052-21	https://doi.org/10.1128/JVI.01052-21	https://www.ncbi.nlm.nih.gov/geo/query/acc.cgi?acc=GSE174494	Porcine Reproductive and Respiratory Syndrome Virus Infection Upregulates Negative Immune Regulators and T-Cell Exhaustion Markers	Positive log2FC follows GEO file contrast label: second biological state versus first in file name.
UBA6	selection_signal	GSE174494	PAM	bulk_RNAseq_DE_table	EFGPplus_vs_EFGPminus_infected_vs_bystander				1045.416204	-0.071161559	0.399796646	0.739751563	no_obvious_change	no_clear_change	author DE table	10.1128/JVI.01052-21	https://doi.org/10.1128/JVI.01052-21	https://www.ncbi.nlm.nih.gov/geo/query/acc.cgi?acc=GSE174494	Porcine Reproductive and Respiratory Syndrome Virus Infection Upregulates Negative Immune Regulators and T-Cell Exhaustion Markers	Positive log2FC follows GEO file contrast label: second biological state versus first in file name.
UBA6	selection_signal	GSE174494	PAM	bulk_RNAseq_DE_table	EFGPplus_vs_Mock_PRRSV_infected_PAM				1133.92061	-0.105952719	0.418011333	0.642941591	no_obvious_change	no_clear_change	author DE table	10.1128/JVI.01052-21	https://doi.org/10.1128/JVI.01052-21	https://www.ncbi.nlm.nih.gov/geo/query/acc.cgi?acc=GSE174494	Porcine Reproductive and Respiratory Syndrome Virus Infection Upregulates Negative Immune Regulators and T-Cell Exhaustion Markers	Positive log2FC follows GEO file contrast label: second biological state versus first in file name.
UBA6	selection_signal	GSE277761	PBMC	raw counts	PRRSV_CS_vs_CTRL	CTRL	PRRSV_CS	0.0	0.5	0.584963			up	supportive_expression_change	group means/log2FC from raw counts; DESeq2 not run in current environment	10.3390/ijms252212285	https://doi.org/10.3390/ijms252212285	https://www.ncbi.nlm.nih.gov/geo/query/acc.cgi?acc=GSE277761	Transcriptome Analysis of Porcine Immune Cells Stimulated by Porcine Reproductive and Respiratory Syndrome Virus (PRRSV) and Caesalpinia sappan Extract
UBA6	selection_signal	GSE277761	PBMC	raw counts	PRRSV_CS_vs_PRRSV	PRRSV	PRRSV_CS	0.0	0.5	0.584963			up	supportive_expression_change	group means/log2FC from raw counts; DESeq2 not run in current environment	10.3390/ijms252212285	https://doi.org/10.3390/ijms252212285	https://www.ncbi.nlm.nih.gov/geo/query/acc.cgi?acc=GSE277761	Transcriptome Analysis of Porcine Immune Cells Stimulated by Porcine Reproductive and Respiratory Syndrome Virus (PRRSV) and Caesalpinia sappan Extract
UBA6	selection_signal	GSE277761	PBMC	raw counts	PRRSV_vs_CTRL	CTRL	PRRSV	0.0	0.0	0.0			no_obvious_change	expressed_only_or_no_clear_change	group means/log2FC from raw counts; DESeq2 not run in current environment	10.3390/ijms252212285	https://doi.org/10.3390/ijms252212285	https://www.ncbi.nlm.nih.gov/geo/query/acc.cgi?acc=GSE277761	Transcriptome Analysis of Porcine Immune Cells Stimulated by Porcine Reproductive and Respiratory Syndrome Virus (PRRSV) and Caesalpinia sappan Extract
UBA6	Selection signal	GSE296917	PAM	FPKM matrix	PRRSV_vs_Control	Control	PRRSV	1.093205	1.075499	-0.023557	0.885714		no_obvious_change	no_clear_change	exploratory comparison on FPKM/log2(FPKM+1); not DESeq2	10.3390/cells14161227	https://doi.org/10.3390/cells14161227	https://www.ncbi.nlm.nih.gov/geo/query/acc.cgi?acc=GSE296917	Pig Liver Esterase Hydrolysis of 2-Arachidonoglycerol Exacerbates PRRSV-Induced Inflammation via PI3K-Akt-NF-kappaB Pathway	FPKM matrix; use as expression trend, not raw-count DESeq2 evidence.
UBA6	selection_signal	GSE304527_PAM	PAM	log2 normalized ComBat expression	NC134_vs_Mock	Mock	NC134	4.906624	5.087723	0.181098			no_obvious_change	expressed_only_or_no_clear_change	difference of mean log2 normalized ComBat values; not DESeq2	10.3389/fimmu.2025.1670488	https://doi.org/10.3389/fimmu.2025.1670488	https://www.ncbi.nlm.nih.gov/geo/query/acc.cgi?acc=GSE304527	Mitochondrial dysfunction in PRRSV-2 infected macrophages	Matched Ensembl gene ID: ENSSSCG00000008924
UBA6	selection_signal	GSE304527_PAM	PAM	log2 normalized ComBat expression	NC174_vs_Mock	Mock	NC174	4.906624	5.101457	0.194832			no_obvious_change	expressed_only_or_no_clear_change	difference of mean log2 normalized ComBat values; not DESeq2	10.3389/fimmu.2025.1670488	https://doi.org/10.3389/fimmu.2025.1670488	https://www.ncbi.nlm.nih.gov/geo/query/acc.cgi?acc=GSE304527	Mitochondrial dysfunction in PRRSV-2 infected macrophages	Matched Ensembl gene ID: ENSSSCG00000008924
UBA6	selection_signal	GSE304527_PIM	PIM	log2 normalized ComBat expression	NC134_vs_Mock	Mock	NC134	5.220413	4.875667	-0.344747			down	expressed_only_or_no_clear_change	difference of mean log2 normalized ComBat values; not DESeq2	10.3389/fimmu.2025.1670488	https://doi.org/10.3389/fimmu.2025.1670488	https://www.ncbi.nlm.nih.gov/geo/query/acc.cgi?acc=GSE304527	Mitochondrial dysfunction in PRRSV-2 infected macrophages	Matched Ensembl gene ID: ENSSSCG00000008924
UBA6	selection_signal	GSE304527_PIM	PIM	log2 normalized ComBat expression	NC174_vs_Mock	Mock	NC174	5.220413	5.169228	-0.051185			no_obvious_change	expressed_only_or_no_clear_change	difference of mean log2 normalized ComBat values; not DESeq2	10.3389/fimmu.2025.1670488	https://doi.org/10.3389/fimmu.2025.1670488	https://www.ncbi.nlm.nih.gov/geo/query/acc.cgi?acc=GSE304527	Mitochondrial dysfunction in PRRSV-2 infected macrophages	Matched Ensembl gene ID: ENSSSCG00000008924
UBA6	selection_signal	GSE75304	whole blood	HTSeq raw counts	D2_vs_D0	D0	D2	221.0	219.5625	-0.009372			no_obvious_change	expressed_only_or_no_clear_change	time-course mean/log2FC from raw counts; DESeq2 not run in current environment	10.1371/journal.pone.0153615	https://doi.org/10.1371/journal.pone.0153615	https://www.ncbi.nlm.nih.gov/geo/query/acc.cgi?acc=GSE75304	Differences in Whole Blood Gene Expression Associated with Infection Time-Course and Extent of Fetal Mortality in a Reproductive Model of Type 2 Porcine Reproductive and Respiratory Syndrome Virus Infection	Use as extracted expression trend pending formal model.
UBA6	selection_signal	GSE75304	whole blood	HTSeq raw counts	D6_vs_D0	D0	D6	221.0	269.25	0.283735			up	expressed_only_or_no_clear_change	time-course mean/log2FC from raw counts; DESeq2 not run in current environment	10.1371/journal.pone.0153615	https://doi.org/10.1371/journal.pone.0153615	https://www.ncbi.nlm.nih.gov/geo/query/acc.cgi?acc=GSE75304	Differences in Whole Blood Gene Expression Associated with Infection Time-Course and Extent of Fetal Mortality in a Reproductive Model of Type 2 Porcine Reproductive and Respiratory Syndrome Virus Infection	Use as extracted expression trend pending formal model.
UBA6	selection_signal	GSE78762	whole blood	HTSeq raw counts	D10_vs_D0	D0	D10	107.2	69.769231	-0.612506			down	supportive_expression_change	time-course mean/log2FC from raw counts; DESeq2 not run in current environment	10.1038/srep46203	https://doi.org/10.1038/srep46203	https://www.ncbi.nlm.nih.gov/geo/query/acc.cgi?acc=GSE78762	Genetic regulation of swine leukocyte transcriptomes in response to porcine reproductive and respiratory syndrome virus infection	Use as extracted expression trend pending formal model.
UBA6	selection_signal	GSE78762	whole blood	HTSeq raw counts	D11_vs_D0	D0	D11	107.2	190.0	0.819872			up	supportive_expression_change	time-course mean/log2FC from raw counts; DESeq2 not run in current environment	10.1038/srep46203	https://doi.org/10.1038/srep46203	https://www.ncbi.nlm.nih.gov/geo/query/acc.cgi?acc=GSE78762	Genetic regulation of swine leukocyte transcriptomes in response to porcine reproductive and respiratory syndrome virus infection	Use as extracted expression trend pending formal model.
UBA6	selection_signal	GSE78762	whole blood	HTSeq raw counts	D14_vs_D0	D0	D14	107.2	139.230769	0.374102			up	expressed_only_or_no_clear_change	time-course mean/log2FC from raw counts; DESeq2 not run in current environment	10.1038/srep46203	https://doi.org/10.1038/srep46203	https://www.ncbi.nlm.nih.gov/geo/query/acc.cgi?acc=GSE78762	Genetic regulation of swine leukocyte transcriptomes in response to porcine reproductive and respiratory syndrome virus infection	Use as extracted expression trend pending formal model.
UBA6	selection_signal	GSE78762	whole blood	HTSeq raw counts	D21_vs_D0	D0	D21	107.2	120.125	0.162796			no_obvious_change	expressed_only_or_no_clear_change	time-course mean/log2FC from raw counts; DESeq2 not run in current environment	10.1038/srep46203	https://doi.org/10.1038/srep46203	https://www.ncbi.nlm.nih.gov/geo/query/acc.cgi?acc=GSE78762	Genetic regulation of swine leukocyte transcriptomes in response to porcine reproductive and respiratory syndrome virus infection	Use as extracted expression trend pending formal model.
UBA6	selection_signal	GSE78762	whole blood	HTSeq raw counts	D28_vs_D0	D0	D28	107.2	78.166667	-0.450735			down	expressed_only_or_no_clear_change	time-course mean/log2FC from raw counts; DESeq2 not run in current environment	10.1038/srep46203	https://doi.org/10.1038/srep46203	https://www.ncbi.nlm.nih.gov/geo/query/acc.cgi?acc=GSE78762	Genetic regulation of swine leukocyte transcriptomes in response to porcine reproductive and respiratory syndrome virus infection	Use as extracted expression trend pending formal model.
UBA6	selection_signal	GSE78762	whole blood	HTSeq raw counts	D4_vs_D0	D0	D4	107.2	83.346154	-0.359306			down	expressed_only_or_no_clear_change	time-course mean/log2FC from raw counts; DESeq2 not run in current environment	10.1038/srep46203	https://doi.org/10.1038/srep46203	https://www.ncbi.nlm.nih.gov/geo/query/acc.cgi?acc=GSE78762	Genetic regulation of swine leukocyte transcriptomes in response to porcine reproductive and respiratory syndrome virus infection	Use as extracted expression trend pending formal model.
UBA6	selection_signal	GSE78762	whole blood	HTSeq raw counts	D7_vs_D0	D0	D7	107.2	120.481481	0.167036			no_obvious_change	expressed_only_or_no_clear_change	time-course mean/log2FC from raw counts; DESeq2 not run in current environment	10.1038/srep46203	https://doi.org/10.1038/srep46203	https://www.ncbi.nlm.nih.gov/geo/query/acc.cgi?acc=GSE78762	Genetic regulation of swine leukocyte transcriptomes in response to porcine reproductive and respiratory syndrome virus infection	Use as extracted expression trend pending formal model.
UBA6	selection_signal	GSE84347	lung dendritic cells	raw read count table	T12_vs_T0	T0	T12	221.0	205.5	-0.104418			no_obvious_change	expressed_only_or_no_clear_change	time-course mean/log2FC from raw read counts; no formal DESeq2 run	10.1371/journal.pone.0187735	https://doi.org/10.1371/journal.pone.0187735	https://www.ncbi.nlm.nih.gov/geo/query/acc.cgi?acc=GSE84347	Transcriptome profile of lung dendritic cells after in vitro porcine reproductive and respiratory syndrome virus (PRRSV) infection	Time-course trend only.
UBA6	selection_signal	GSE84347	lung dendritic cells	raw read count table	T24_vs_T0	T0	T24	221.0	382.0	0.786785			up	supportive_expression_change	time-course mean/log2FC from raw read counts; no formal DESeq2 run	10.1371/journal.pone.0187735	https://doi.org/10.1371/journal.pone.0187735	https://www.ncbi.nlm.nih.gov/geo/query/acc.cgi?acc=GSE84347	Transcriptome profile of lung dendritic cells after in vitro porcine reproductive and respiratory syndrome virus (PRRSV) infection	Time-course trend only.
UBA6	selection_signal	GSE84347	lung dendritic cells	raw read count table	T3_vs_T0	T0	T3	221.0	147.0	-0.584963			down	supportive_expression_change	time-course mean/log2FC from raw read counts; no formal DESeq2 run	10.1371/journal.pone.0187735	https://doi.org/10.1371/journal.pone.0187735	https://www.ncbi.nlm.nih.gov/geo/query/acc.cgi?acc=GSE84347	Transcriptome profile of lung dendritic cells after in vitro porcine reproductive and respiratory syndrome virus (PRRSV) infection	Time-course trend only.
UBA6	selection_signal	GSE84347	lung dendritic cells	raw read count table	T6_vs_T0	T0	T6	221.0	112.5	-0.967867			down	supportive_expression_change	time-course mean/log2FC from raw read counts; no formal DESeq2 run	10.1371/journal.pone.0187735	https://doi.org/10.1371/journal.pone.0187735	https://www.ncbi.nlm.nih.gov/geo/query/acc.cgi?acc=GSE84347	Transcriptome profile of lung dendritic cells after in vitro porcine reproductive and respiratory syndrome virus (PRRSV) infection	Time-course trend only.
UBA6	selection_signal	GSE84347	lung dendritic cells	raw read count table	T9_vs_T0	T0	T9	221.0	141.5	-0.639598			down	supportive_expression_change	time-course mean/log2FC from raw read counts; no formal DESeq2 run	10.1371/journal.pone.0187735	https://doi.org/10.1371/journal.pone.0187735	https://www.ncbi.nlm.nih.gov/geo/query/acc.cgi?acc=GSE84347	Transcriptome profile of lung dendritic cells after in vitro porcine reproductive and respiratory syndrome virus (PRRSV) infection	Time-course trend only.
UBA6	selection_signal	GSE89331	PAM	bulk_RNAseq_RPKM_from_RAW_supplement	IFNa_12h_vs_P0				2.064275	-0.170608	0.333333	0.384615	no_obvious_change	no_clear_change	exploratory candidate-gene analysis from RPKM/count supplement	10.1155/2018/1538127	https://doi.org/10.1155/2018/1538127	https://www.ncbi.nlm.nih.gov/geo/query/acc.cgi?acc=GSE89331	Transcriptome Analysis Reveals Dynamic Gene Expression Profiles in Porcine Alveolar Macrophages in Response to the Chinese Highly Pathogenic Porcine Reproductive and Respiratory Syndrome Virus	Exploratory exact permutation test on log2(RPKM + 1); no FDR because candidate-gene screen with very small n.
UBA6	selection_signal	GSE89331	PAM	bulk_RNAseq_RPKM_from_RAW_supplement	IFNa_6h_vs_P0				1.903552	-0.43161	0.333333	0.416666	down	no_clear_change	exploratory candidate-gene analysis from RPKM/count supplement	10.1155/2018/1538127	https://doi.org/10.1155/2018/1538127	https://www.ncbi.nlm.nih.gov/geo/query/acc.cgi?acc=GSE89331	Transcriptome Analysis Reveals Dynamic Gene Expression Profiles in Porcine Alveolar Macrophages in Response to the Chinese Highly Pathogenic Porcine Reproductive and Respiratory Syndrome Virus	Exploratory exact permutation test on log2(RPKM + 1); no FDR because candidate-gene screen with very small n.
UBA6	selection_signal	GSE89331	PAM	bulk_RNAseq_RPKM_from_RAW_supplement	PRRSV_12h_vs_P0				2.702967	0.558528	0.333333	0.384615	up	moderate_FC_not_significant	exploratory candidate-gene analysis from RPKM/count supplement	10.1155/2018/1538127	https://doi.org/10.1155/2018/1538127	https://www.ncbi.nlm.nih.gov/geo/query/acc.cgi?acc=GSE89331	Transcriptome Analysis Reveals Dynamic Gene Expression Profiles in Porcine Alveolar Macrophages in Response to the Chinese Highly Pathogenic Porcine Reproductive and Respiratory Syndrome Virus	Exploratory exact permutation test on log2(RPKM + 1); no FDR because candidate-gene screen with very small n.
UBA6	selection_signal	GSE89331	PAM	bulk_RNAseq_RPKM_from_RAW_supplement	PRRSV_6h_vs_P0				2.99538	0.799315	0.333333	0.454545	up	moderate_FC_not_significant	exploratory candidate-gene analysis from RPKM/count supplement	10.1155/2018/1538127	https://doi.org/10.1155/2018/1538127	https://www.ncbi.nlm.nih.gov/geo/query/acc.cgi?acc=GSE89331	Transcriptome Analysis Reveals Dynamic Gene Expression Profiles in Porcine Alveolar Macrophages in Response to the Chinese Highly Pathogenic Porcine Reproductive and Respiratory Syndrome Virus	Exploratory exact permutation test on log2(RPKM + 1); no FDR because candidate-gene screen with very small n.
UBA6	selection_signal	GSE89331	PAM	bulk_RNAseq_RPKM_from_RAW_supplement	PRRSV_9h_vs_P0				3.101412	0.877569	0.333333	0.357143	up	moderate_FC_not_significant	exploratory candidate-gene analysis from RPKM/count supplement	10.1155/2018/1538127	https://doi.org/10.1155/2018/1538127	https://www.ncbi.nlm.nih.gov/geo/query/acc.cgi?acc=GSE89331	Transcriptome Analysis Reveals Dynamic Gene Expression Profiles in Porcine Alveolar Macrophages in Response to the Chinese Highly Pathogenic Porcine Reproductive and Respiratory Syndrome Virus	Exploratory exact permutation test on log2(RPKM + 1); no FDR because candidate-gene screen with very small n.
UBA6	selection_signal	GSE89331	PAM	bulk_RNAseq_RPKM_from_RAW_supplement	PRRSV_all_vs_P0				3.306785	0.751411	0.035714	0.07653	up	nominal_DE_not_FDR	exploratory candidate-gene analysis from RPKM/count supplement	10.1155/2018/1538127	https://doi.org/10.1155/2018/1538127	https://www.ncbi.nlm.nih.gov/geo/query/acc.cgi?acc=GSE89331	Transcriptome Analysis Reveals Dynamic Gene Expression Profiles in Porcine Alveolar Macrophages in Response to the Chinese Highly Pathogenic Porcine Reproductive and Respiratory Syndrome Virus	Exploratory exact permutation test on log2(RPKM + 1); no FDR because candidate-gene screen with very small n.
UIMC1	GWAS	GSE174494	PAM	bulk_RNAseq_DE_table	EFGPminus_vs_Mock_bystander_PAM				1576.552965	-0.040666185	0.111661929	0.658432726	no_obvious_change	no_clear_change	author DE table	10.1128/JVI.01052-21	https://doi.org/10.1128/JVI.01052-21	https://www.ncbi.nlm.nih.gov/geo/query/acc.cgi?acc=GSE174494	Porcine Reproductive and Respiratory Syndrome Virus Infection Upregulates Negative Immune Regulators and T-Cell Exhaustion Markers	Positive log2FC follows GEO file contrast label: second biological state versus first in file name.
UIMC1	GWAS	GSE174494	PAM	bulk_RNAseq_DE_table	EFGPplus_vs_EFGPminus_infected_vs_bystander				1460.563107	0.157243306	0.110218391	0.449540107	no_obvious_change	no_clear_change	author DE table	10.1128/JVI.01052-21	https://doi.org/10.1128/JVI.01052-21	https://www.ncbi.nlm.nih.gov/geo/query/acc.cgi?acc=GSE174494	Porcine Reproductive and Respiratory Syndrome Virus Infection Upregulates Negative Immune Regulators and T-Cell Exhaustion Markers	Positive log2FC follows GEO file contrast label: second biological state versus first in file name.
UIMC1	GWAS	GSE174494	PAM	bulk_RNAseq_DE_table	EFGPplus_vs_Mock_PRRSV_infected_PAM				1576.552965	0.10514198	0.312083764	0.547473382	no_obvious_change	no_clear_change	author DE table	10.1128/JVI.01052-21	https://doi.org/10.1128/JVI.01052-21	https://www.ncbi.nlm.nih.gov/geo/query/acc.cgi?acc=GSE174494	Porcine Reproductive and Respiratory Syndrome Virus Infection Upregulates Negative Immune Regulators and T-Cell Exhaustion Markers	Positive log2FC follows GEO file contrast label: second biological state versus first in file name.
UIMC1	GWAS	GSE277761	PBMC	raw counts	PRRSV_CS_vs_CTRL	CTRL	PRRSV_CS	3.0	0.0	-2.0			down	supportive_expression_change	group means/log2FC from raw counts; DESeq2 not run in current environment	10.3390/ijms252212285	https://doi.org/10.3390/ijms252212285	https://www.ncbi.nlm.nih.gov/geo/query/acc.cgi?acc=GSE277761	Transcriptome Analysis of Porcine Immune Cells Stimulated by Porcine Reproductive and Respiratory Syndrome Virus (PRRSV) and Caesalpinia sappan Extract
UIMC1	GWAS	GSE277761	PBMC	raw counts	PRRSV_CS_vs_PRRSV	PRRSV	PRRSV_CS	4.5	0.0	-2.459432			down	supportive_expression_change	group means/log2FC from raw counts; DESeq2 not run in current environment	10.3390/ijms252212285	https://doi.org/10.3390/ijms252212285	https://www.ncbi.nlm.nih.gov/geo/query/acc.cgi?acc=GSE277761	Transcriptome Analysis of Porcine Immune Cells Stimulated by Porcine Reproductive and Respiratory Syndrome Virus (PRRSV) and Caesalpinia sappan Extract
UIMC1	GWAS	GSE277761	PBMC	raw counts	PRRSV_vs_CTRL	CTRL	PRRSV	3.0	4.5	0.459432			up	expressed_only_or_no_clear_change	group means/log2FC from raw counts; DESeq2 not run in current environment	10.3390/ijms252212285	https://doi.org/10.3390/ijms252212285	https://www.ncbi.nlm.nih.gov/geo/query/acc.cgi?acc=GSE277761	Transcriptome Analysis of Porcine Immune Cells Stimulated by Porcine Reproductive and Respiratory Syndrome Virus (PRRSV) and Caesalpinia sappan Extract
UIMC1	GWAS	GSE296917	PAM	FPKM matrix	PRRSV_vs_Control	Control	PRRSV	7.356609	7.28578	-0.013958	0.885714		no_obvious_change	no_clear_change	exploratory comparison on FPKM/log2(FPKM+1); not DESeq2	10.3390/cells14161227	https://doi.org/10.3390/cells14161227	https://www.ncbi.nlm.nih.gov/geo/query/acc.cgi?acc=GSE296917	Pig Liver Esterase Hydrolysis of 2-Arachidonoglycerol Exacerbates PRRSV-Induced Inflammation via PI3K-Akt-NF-kappaB Pathway	FPKM matrix; use as expression trend, not raw-count DESeq2 evidence.
UIMC1	GWAS	GSE304527_PAM	PAM	log2 normalized ComBat expression	NC134_vs_Mock	Mock	NC134	5.310713	5.218516	-0.092197			no_obvious_change	expressed_only_or_no_clear_change	difference of mean log2 normalized ComBat values; not DESeq2	10.3389/fimmu.2025.1670488	https://doi.org/10.3389/fimmu.2025.1670488	https://www.ncbi.nlm.nih.gov/geo/query/acc.cgi?acc=GSE304527	Mitochondrial dysfunction in PRRSV-2 infected macrophages	Matched Ensembl gene ID: ENSSSCG00000022508
UIMC1	GWAS	GSE304527_PAM	PAM	log2 normalized ComBat expression	NC174_vs_Mock	Mock	NC174	5.310713	5.427217	0.116504			no_obvious_change	expressed_only_or_no_clear_change	difference of mean log2 normalized ComBat values; not DESeq2	10.3389/fimmu.2025.1670488	https://doi.org/10.3389/fimmu.2025.1670488	https://www.ncbi.nlm.nih.gov/geo/query/acc.cgi?acc=GSE304527	Mitochondrial dysfunction in PRRSV-2 infected macrophages	Matched Ensembl gene ID: ENSSSCG00000022508
UIMC1	GWAS	GSE304527_PIM	PIM	log2 normalized ComBat expression	NC134_vs_Mock	Mock	NC134	5.050803	5.349414	0.298611			up	expressed_only_or_no_clear_change	difference of mean log2 normalized ComBat values; not DESeq2	10.3389/fimmu.2025.1670488	https://doi.org/10.3389/fimmu.2025.1670488	https://www.ncbi.nlm.nih.gov/geo/query/acc.cgi?acc=GSE304527	Mitochondrial dysfunction in PRRSV-2 infected macrophages	Matched Ensembl gene ID: ENSSSCG00000022508
UIMC1	GWAS	GSE304527_PIM	PIM	log2 normalized ComBat expression	NC174_vs_Mock	Mock	NC174	5.050803	5.325295	0.274492			up	expressed_only_or_no_clear_change	difference of mean log2 normalized ComBat values; not DESeq2	10.3389/fimmu.2025.1670488	https://doi.org/10.3389/fimmu.2025.1670488	https://www.ncbi.nlm.nih.gov/geo/query/acc.cgi?acc=GSE304527	Mitochondrial dysfunction in PRRSV-2 infected macrophages	Matched Ensembl gene ID: ENSSSCG00000022508
UIMC1	GWAS	GSE75304	whole blood	HTSeq raw counts	D2_vs_D0	D0	D2	866.6875	804.625	-0.107067			no_obvious_change	expressed_only_or_no_clear_change	time-course mean/log2FC from raw counts; DESeq2 not run in current environment	10.1371/journal.pone.0153615	https://doi.org/10.1371/journal.pone.0153615	https://www.ncbi.nlm.nih.gov/geo/query/acc.cgi?acc=GSE75304	Differences in Whole Blood Gene Expression Associated with Infection Time-Course and Extent of Fetal Mortality in a Reproductive Model of Type 2 Porcine Reproductive and Respiratory Syndrome Virus Infection	Use as extracted expression trend pending formal model.
UIMC1	GWAS	GSE75304	whole blood	HTSeq raw counts	D6_vs_D0	D0	D6	866.6875	838.625	-0.04743			no_obvious_change	expressed_only_or_no_clear_change	time-course mean/log2FC from raw counts; DESeq2 not run in current environment	10.1371/journal.pone.0153615	https://doi.org/10.1371/journal.pone.0153615	https://www.ncbi.nlm.nih.gov/geo/query/acc.cgi?acc=GSE75304	Differences in Whole Blood Gene Expression Associated with Infection Time-Course and Extent of Fetal Mortality in a Reproductive Model of Type 2 Porcine Reproductive and Respiratory Syndrome Virus Infection	Use as extracted expression trend pending formal model.
UIMC1	GWAS	GSE78762	whole blood	HTSeq raw counts	D10_vs_D0	D0	D10	743.4	626.346154	-0.246816			no_obvious_change	expressed_only_or_no_clear_change	time-course mean/log2FC from raw counts; DESeq2 not run in current environment	10.1038/srep46203	https://doi.org/10.1038/srep46203	https://www.ncbi.nlm.nih.gov/geo/query/acc.cgi?acc=GSE78762	Genetic regulation of swine leukocyte transcriptomes in response to porcine reproductive and respiratory syndrome virus infection	Use as extracted expression trend pending formal model.
UIMC1	GWAS	GSE78762	whole blood	HTSeq raw counts	D11_vs_D0	D0	D11	743.4	504.0	-0.559795			down	supportive_expression_change	time-course mean/log2FC from raw counts; DESeq2 not run in current environment	10.1038/srep46203	https://doi.org/10.1038/srep46203	https://www.ncbi.nlm.nih.gov/geo/query/acc.cgi?acc=GSE78762	Genetic regulation of swine leukocyte transcriptomes in response to porcine reproductive and respiratory syndrome virus infection	Use as extracted expression trend pending formal model.
UIMC1	GWAS	GSE78762	whole blood	HTSeq raw counts	D14_vs_D0	D0	D14	743.4	768.653846	0.048132			no_obvious_change	expressed_only_or_no_clear_change	time-course mean/log2FC from raw counts; DESeq2 not run in current environment	10.1038/srep46203	https://doi.org/10.1038/srep46203	https://www.ncbi.nlm.nih.gov/geo/query/acc.cgi?acc=GSE78762	Genetic regulation of swine leukocyte transcriptomes in response to porcine reproductive and respiratory syndrome virus infection	Use as extracted expression trend pending formal model.
UIMC1	GWAS	GSE78762	whole blood	HTSeq raw counts	D21_vs_D0	D0	D21	743.4	789.083333	0.085927			no_obvious_change	expressed_only_or_no_clear_change	time-course mean/log2FC from raw counts; DESeq2 not run in current environment	10.1038/srep46203	https://doi.org/10.1038/srep46203	https://www.ncbi.nlm.nih.gov/geo/query/acc.cgi?acc=GSE78762	Genetic regulation of swine leukocyte transcriptomes in response to porcine reproductive and respiratory syndrome virus infection	Use as extracted expression trend pending formal model.
UIMC1	GWAS	GSE78762	whole blood	HTSeq raw counts	D28_vs_D0	D0	D28	743.4	533.5	-0.477888			down	expressed_only_or_no_clear_change	time-course mean/log2FC from raw counts; DESeq2 not run in current environment	10.1038/srep46203	https://doi.org/10.1038/srep46203	https://www.ncbi.nlm.nih.gov/geo/query/acc.cgi?acc=GSE78762	Genetic regulation of swine leukocyte transcriptomes in response to porcine reproductive and respiratory syndrome virus infection	Use as extracted expression trend pending formal model.
UIMC1	GWAS	GSE78762	whole blood	HTSeq raw counts	D4_vs_D0	D0	D4	743.4	741.807692	-0.003089			no_obvious_change	expressed_only_or_no_clear_change	time-course mean/log2FC from raw counts; DESeq2 not run in current environment	10.1038/srep46203	https://doi.org/10.1038/srep46203	https://www.ncbi.nlm.nih.gov/geo/query/acc.cgi?acc=GSE78762	Genetic regulation of swine leukocyte transcriptomes in response to porcine reproductive and respiratory syndrome virus infection	Use as extracted expression trend pending formal model.
UIMC1	GWAS	GSE78762	whole blood	HTSeq raw counts	D7_vs_D0	D0	D7	743.4	727.962963	-0.030233			no_obvious_change	expressed_only_or_no_clear_change	time-course mean/log2FC from raw counts; DESeq2 not run in current environment	10.1038/srep46203	https://doi.org/10.1038/srep46203	https://www.ncbi.nlm.nih.gov/geo/query/acc.cgi?acc=GSE78762	Genetic regulation of swine leukocyte transcriptomes in response to porcine reproductive and respiratory syndrome virus infection	Use as extracted expression trend pending formal model.
UIMC1	GWAS	GSE84347	lung dendritic cells	raw read count table	T12_vs_T0	T0	T12	251.0	253.0	0.011405			no_obvious_change	expressed_only_or_no_clear_change	time-course mean/log2FC from raw read counts; no formal DESeq2 run	10.1371/journal.pone.0187735	https://doi.org/10.1371/journal.pone.0187735	https://www.ncbi.nlm.nih.gov/geo/query/acc.cgi?acc=GSE84347	Transcriptome profile of lung dendritic cells after in vitro porcine reproductive and respiratory syndrome virus (PRRSV) infection	Time-course trend only.
UIMC1	GWAS	GSE84347	lung dendritic cells	raw read count table	T12_vs_T0	T0	T12	176.0	174.0	-0.016394			no_obvious_change	expressed_only_or_no_clear_change	time-course mean/log2FC from raw read counts; no formal DESeq2 run	10.1371/journal.pone.0187735	https://doi.org/10.1371/journal.pone.0187735	https://www.ncbi.nlm.nih.gov/geo/query/acc.cgi?acc=GSE84347	Transcriptome profile of lung dendritic cells after in vitro porcine reproductive and respiratory syndrome virus (PRRSV) infection	Time-course trend only.
UIMC1	GWAS	GSE84347	lung dendritic cells	raw read count table	T24_vs_T0	T0	T24	251.0	252.0	0.005714			no_obvious_change	expressed_only_or_no_clear_change	time-course mean/log2FC from raw read counts; no formal DESeq2 run	10.1371/journal.pone.0187735	https://doi.org/10.1371/journal.pone.0187735	https://www.ncbi.nlm.nih.gov/geo/query/acc.cgi?acc=GSE84347	Transcriptome profile of lung dendritic cells after in vitro porcine reproductive and respiratory syndrome virus (PRRSV) infection	Time-course trend only.
UIMC1	GWAS	GSE84347	lung dendritic cells	raw read count table	T24_vs_T0	T0	T24	176.0	186.5	0.083141			no_obvious_change	expressed_only_or_no_clear_change	time-course mean/log2FC from raw read counts; no formal DESeq2 run	10.1371/journal.pone.0187735	https://doi.org/10.1371/journal.pone.0187735	https://www.ncbi.nlm.nih.gov/geo/query/acc.cgi?acc=GSE84347	Transcriptome profile of lung dendritic cells after in vitro porcine reproductive and respiratory syndrome virus (PRRSV) infection	Time-course trend only.
UIMC1	GWAS	GSE84347	lung dendritic cells	raw read count table	T3_vs_T0	T0	T3	251.0	181.0	-0.469485			down	expressed_only_or_no_clear_change	time-course mean/log2FC from raw read counts; no formal DESeq2 run	10.1371/journal.pone.0187735	https://doi.org/10.1371/journal.pone.0187735	https://www.ncbi.nlm.nih.gov/geo/query/acc.cgi?acc=GSE84347	Transcriptome profile of lung dendritic cells after in vitro porcine reproductive and respiratory syndrome virus (PRRSV) infection	Time-course trend only.
UIMC1	GWAS	GSE84347	lung dendritic cells	raw read count table	T3_vs_T0	T0	T3	176.0	115.0	-0.609625			down	supportive_expression_change	time-course mean/log2FC from raw read counts; no formal DESeq2 run	10.1371/journal.pone.0187735	https://doi.org/10.1371/journal.pone.0187735	https://www.ncbi.nlm.nih.gov/geo/query/acc.cgi?acc=GSE84347	Transcriptome profile of lung dendritic cells after in vitro porcine reproductive and respiratory syndrome virus (PRRSV) infection	Time-course trend only.
UIMC1	GWAS	GSE84347	lung dendritic cells	raw read count table	T6_vs_T0	T0	T6	251.0	224.0	-0.163499			no_obvious_change	expressed_only_or_no_clear_change	time-course mean/log2FC from raw read counts; no formal DESeq2 run	10.1371/journal.pone.0187735	https://doi.org/10.1371/journal.pone.0187735	https://www.ncbi.nlm.nih.gov/geo/query/acc.cgi?acc=GSE84347	Transcriptome profile of lung dendritic cells after in vitro porcine reproductive and respiratory syndrome virus (PRRSV) infection	Time-course trend only.
UIMC1	GWAS	GSE84347	lung dendritic cells	raw read count table	T6_vs_T0	T0	T6	176.0	180.5	0.03622			no_obvious_change	expressed_only_or_no_clear_change	time-course mean/log2FC from raw read counts; no formal DESeq2 run	10.1371/journal.pone.0187735	https://doi.org/10.1371/journal.pone.0187735	https://www.ncbi.nlm.nih.gov/geo/query/acc.cgi?acc=GSE84347	Transcriptome profile of lung dendritic cells after in vitro porcine reproductive and respiratory syndrome virus (PRRSV) infection	Time-course trend only.
UIMC1	GWAS	GSE84347	lung dendritic cells	raw read count table	T9_vs_T0	T0	T9	251.0	235.0	-0.094637			no_obvious_change	expressed_only_or_no_clear_change	time-course mean/log2FC from raw read counts; no formal DESeq2 run	10.1371/journal.pone.0187735	https://doi.org/10.1371/journal.pone.0187735	https://www.ncbi.nlm.nih.gov/geo/query/acc.cgi?acc=GSE84347	Transcriptome profile of lung dendritic cells after in vitro porcine reproductive and respiratory syndrome virus (PRRSV) infection	Time-course trend only.
UIMC1	GWAS	GSE84347	lung dendritic cells	raw read count table	T9_vs_T0	T0	T9	176.0	182.0	0.048094			no_obvious_change	expressed_only_or_no_clear_change	time-course mean/log2FC from raw read counts; no formal DESeq2 run	10.1371/journal.pone.0187735	https://doi.org/10.1371/journal.pone.0187735	https://www.ncbi.nlm.nih.gov/geo/query/acc.cgi?acc=GSE84347	Transcriptome profile of lung dendritic cells after in vitro porcine reproductive and respiratory syndrome virus (PRRSV) infection	Time-course trend only.

## Sheet: S4_sample_expression
gene	category	dataset	sample_type	sample	group_or_timepoint	plot_group	value	value_type	matched_id	matched_gene	matrix_file	article_title	pmid	doi	article_url	geo_url
CENPC	selection_signal	GSE277761	PBMC	CTRL1	CTRL	Control	0.0	raw_count	CENPC	CENPC	GSE277761_raw_counts.txt.gz	Transcriptome Analysis of Porcine Immune Cells Stimulated by Porcine Reproductive and Respiratory Syndrome Virus (PRRSV) and Caesalpinia sappan Extract	39596350.0	10.3390/ijms252212285	https://doi.org/10.3390/ijms252212285	https://www.ncbi.nlm.nih.gov/geo/query/acc.cgi?acc=GSE277761
CENPC	selection_signal	GSE277761	PBMC	CTRL2	CTRL	Control	0.0	raw_count	CENPC	CENPC	GSE277761_raw_counts.txt.gz	Transcriptome Analysis of Porcine Immune Cells Stimulated by Porcine Reproductive and Respiratory Syndrome Virus (PRRSV) and Caesalpinia sappan Extract	39596350.0	10.3390/ijms252212285	https://doi.org/10.3390/ijms252212285	https://www.ncbi.nlm.nih.gov/geo/query/acc.cgi?acc=GSE277761
CENPC	selection_signal	GSE277761	PBMC	PRRSV1	PRRSV	PRRSV	0.0	raw_count	CENPC	CENPC	GSE277761_raw_counts.txt.gz	Transcriptome Analysis of Porcine Immune Cells Stimulated by Porcine Reproductive and Respiratory Syndrome Virus (PRRSV) and Caesalpinia sappan Extract	39596350.0	10.3390/ijms252212285	https://doi.org/10.3390/ijms252212285	https://www.ncbi.nlm.nih.gov/geo/query/acc.cgi?acc=GSE277761
CENPC	selection_signal	GSE277761	PBMC	PRRSV2	PRRSV	PRRSV	0.0	raw_count	CENPC	CENPC	GSE277761_raw_counts.txt.gz	Transcriptome Analysis of Porcine Immune Cells Stimulated by Porcine Reproductive and Respiratory Syndrome Virus (PRRSV) and Caesalpinia sappan Extract	39596350.0	10.3390/ijms252212285	https://doi.org/10.3390/ijms252212285	https://www.ncbi.nlm.nih.gov/geo/query/acc.cgi?acc=GSE277761
CENPC	selection_signal	GSE277761	PBMC	PRRSVCS1	PRRSV_CS	PRRSV_plus_CS	0.0	raw_count	CENPC	CENPC	GSE277761_raw_counts.txt.gz	Transcriptome Analysis of Porcine Immune Cells Stimulated by Porcine Reproductive and Respiratory Syndrome Virus (PRRSV) and Caesalpinia sappan Extract	39596350.0	10.3390/ijms252212285	https://doi.org/10.3390/ijms252212285	https://www.ncbi.nlm.nih.gov/geo/query/acc.cgi?acc=GSE277761
CENPC	selection_signal	GSE277761	PBMC	PRRSVCS2	PRRSV_CS	PRRSV_plus_CS	0.0	raw_count	CENPC	CENPC	GSE277761_raw_counts.txt.gz	Transcriptome Analysis of Porcine Immune Cells Stimulated by Porcine Reproductive and Respiratory Syndrome Virus (PRRSV) and Caesalpinia sappan Extract	39596350.0	10.3390/ijms252212285	https://doi.org/10.3390/ijms252212285	https://www.ncbi.nlm.nih.gov/geo/query/acc.cgi?acc=GSE277761
CENPC	selection_signal	GSE296917	PAM	C1	Control	Control	6.148685187	FPKM	ENSSSCG00000008921	CENPC	GSE296917_gene_fpkm.txt.gz	Pig Liver Esterase Hydrolysis of 2-Arachidonoglycerol Exacerbates PRRSV-Induced Inflammation via PI3K-Akt-NF-kappaB Pathway		10.3390/cells14161227	https://doi.org/10.3390/cells14161227	https://www.ncbi.nlm.nih.gov/geo/query/acc.cgi?acc=GSE296917
CENPC	selection_signal	GSE296917	PAM	C2	Control	Control	5.273588241	FPKM	ENSSSCG00000008921	CENPC	GSE296917_gene_fpkm.txt.gz	Pig Liver Esterase Hydrolysis of 2-Arachidonoglycerol Exacerbates PRRSV-Induced Inflammation via PI3K-Akt-NF-kappaB Pathway		10.3390/cells14161227	https://doi.org/10.3390/cells14161227	https://www.ncbi.nlm.nih.gov/geo/query/acc.cgi?acc=GSE296917
CENPC	selection_signal	GSE296917	PAM	C3	Control	Control	5.960922572	FPKM	ENSSSCG00000008921	CENPC	GSE296917_gene_fpkm.txt.gz	Pig Liver Esterase Hydrolysis of 2-Arachidonoglycerol Exacerbates PRRSV-Induced Inflammation via PI3K-Akt-NF-kappaB Pathway		10.3390/cells14161227	https://doi.org/10.3390/cells14161227	https://www.ncbi.nlm.nih.gov/geo/query/acc.cgi?acc=GSE296917
CENPC	selection_signal	GSE296917	PAM	PRRSV1	PRRSV	PRRSV	6.957624369	FPKM	ENSSSCG00000008921	CENPC	GSE296917_gene_fpkm.txt.gz	Pig Liver Esterase Hydrolysis of 2-Arachidonoglycerol Exacerbates PRRSV-Induced Inflammation via PI3K-Akt-NF-kappaB Pathway		10.3390/cells14161227	https://doi.org/10.3390/cells14161227	https://www.ncbi.nlm.nih.gov/geo/query/acc.cgi?acc=GSE296917
CENPC	selection_signal	GSE296917	PAM	PRRSV2	PRRSV	PRRSV	5.804191998	FPKM	ENSSSCG00000008921	CENPC	GSE296917_gene_fpkm.txt.gz	Pig Liver Esterase Hydrolysis of 2-Arachidonoglycerol Exacerbates PRRSV-Induced Inflammation via PI3K-Akt-NF-kappaB Pathway		10.3390/cells14161227	https://doi.org/10.3390/cells14161227	https://www.ncbi.nlm.nih.gov/geo/query/acc.cgi?acc=GSE296917
CENPC	selection_signal	GSE296917	PAM	PRRSV3	PRRSV	PRRSV	4.912465057	FPKM	ENSSSCG00000008921	CENPC	GSE296917_gene_fpkm.txt.gz	Pig Liver Esterase Hydrolysis of 2-Arachidonoglycerol Exacerbates PRRSV-Induced Inflammation via PI3K-Akt-NF-kappaB Pathway		10.3390/cells14161227	https://doi.org/10.3390/cells14161227	https://www.ncbi.nlm.nih.gov/geo/query/acc.cgi?acc=GSE296917
CENPC	selection_signal	GSE296917	PAM	PRRSV4	PRRSV	PRRSV	4.58760413	FPKM	ENSSSCG00000008921	CENPC	GSE296917_gene_fpkm.txt.gz	Pig Liver Esterase Hydrolysis of 2-Arachidonoglycerol Exacerbates PRRSV-Induced Inflammation via PI3K-Akt-NF-kappaB Pathway		10.3390/cells14161227	https://doi.org/10.3390/cells14161227	https://www.ncbi.nlm.nih.gov/geo/query/acc.cgi?acc=GSE296917
CENPC	selection_signal	GSE304527_PAM	PAM	PAM_134_3	NC134	PRRSV	6.5010501113687	log2_norm_ComBat	ENSSSCT00000059921	CENPC	GSE304527_log2_norm_ComBat_PAM_data.csv.gz	Mitochondrial dysfunction in PRRSV-2 infected macrophages	41169353.0	10.3389/fimmu.2025.1670488	https://doi.org/10.3389/fimmu.2025.1670488	https://www.ncbi.nlm.nih.gov/geo/query/acc.cgi?acc=GSE304527
CENPC	selection_signal	GSE304527_PAM	PAM	PAM_134_4	NC134	PRRSV	6.29632981931716	log2_norm_ComBat	ENSSSCT00000059921	CENPC	GSE304527_log2_norm_ComBat_PAM_data.csv.gz	Mitochondrial dysfunction in PRRSV-2 infected macrophages	41169353.0	10.3389/fimmu.2025.1670488	https://doi.org/10.3389/fimmu.2025.1670488	https://www.ncbi.nlm.nih.gov/geo/query/acc.cgi?acc=GSE304527
CENPC	selection_signal	GSE304527_PAM	PAM	PAM_134_6	NC134	PRRSV	6.1089805037424	log2_norm_ComBat	ENSSSCT00000059921	CENPC	GSE304527_log2_norm_ComBat_PAM_data.csv.gz	Mitochondrial dysfunction in PRRSV-2 infected macrophages	41169353.0	10.3389/fimmu.2025.1670488	https://doi.org/10.3389/fimmu.2025.1670488	https://www.ncbi.nlm.nih.gov/geo/query/acc.cgi?acc=GSE304527
CENPC	selection_signal	GSE304527_PAM	PAM	PAM_134_7	NC134	PRRSV	6.78007011261546	log2_norm_ComBat	ENSSSCT00000059921	CENPC	GSE304527_log2_norm_ComBat_PAM_data.csv.gz	Mitochondrial dysfunction in PRRSV-2 infected macrophages	41169353.0	10.3389/fimmu.2025.1670488	https://doi.org/10.3389/fimmu.2025.1670488	https://www.ncbi.nlm.nih.gov/geo/query/acc.cgi?acc=GSE304527
CENPC	selection_signal	GSE304527_PAM	PAM	PAM_174_3	NC174	PRRSV	6.0615626006896	log2_norm_ComBat	ENSSSCT00000059921	CENPC	GSE304527_log2_norm_ComBat_PAM_data.csv.gz	Mitochondrial dysfunction in PRRSV-2 infected macrophages	41169353.0	10.3389/fimmu.2025.1670488	https://doi.org/10.3389/fimmu.2025.1670488	https://www.ncbi.nlm.nih.gov/geo/query/acc.cgi?acc=GSE304527
CENPC	selection_signal	GSE304527_PAM	PAM	PAM_174_4	NC174	PRRSV	6.14011291119706	log2_norm_ComBat	ENSSSCT00000059921	CENPC	GSE304527_log2_norm_ComBat_PAM_data.csv.gz	Mitochondrial dysfunction in PRRSV-2 infected macrophages	41169353.0	10.3389/fimmu.2025.1670488	https://doi.org/10.3389/fimmu.2025.1670488	https://www.ncbi.nlm.nih.gov/geo/query/acc.cgi?acc=GSE304527
CENPC	selection_signal	GSE304527_PAM	PAM	PAM_174_6	NC174	PRRSV	6.13083583790881	log2_norm_ComBat	ENSSSCT00000059921	CENPC	GSE304527_log2_norm_ComBat_PAM_data.csv.gz	Mitochondrial dysfunction in PRRSV-2 infected macrophages	41169353.0	10.3389/fimmu.2025.1670488	https://doi.org/10.3389/fimmu.2025.1670488	https://www.ncbi.nlm.nih.gov/geo/query/acc.cgi?acc=GSE304527
CENPC	selection_signal	GSE304527_PAM	PAM	PAM_174_7	NC174	PRRSV	5.86796486045898	log2_norm_ComBat	ENSSSCT00000059921	CENPC	GSE304527_log2_norm_ComBat_PAM_data.csv.gz	Mitochondrial dysfunction in PRRSV-2 infected macrophages	41169353.0	10.3389/fimmu.2025.1670488	https://doi.org/10.3389/fimmu.2025.1670488	https://www.ncbi.nlm.nih.gov/geo/query/acc.cgi?acc=GSE304527
CENPC	selection_signal	GSE304527_PAM	PAM	PAM_Mock_3	Mock	Control	5.86907493175032	log2_norm_ComBat	ENSSSCT00000059921	CENPC	GSE304527_log2_norm_ComBat_PAM_data.csv.gz	Mitochondrial dysfunction in PRRSV-2 infected macrophages	41169353.0	10.3389/fimmu.2025.1670488	https://doi.org/10.3389/fimmu.2025.1670488	https://www.ncbi.nlm.nih.gov/geo/query/acc.cgi?acc=GSE304527
CENPC	selection_signal	GSE304527_PAM	PAM	PAM_Mock_4	Mock	Control	5.98215665352476	log2_norm_ComBat	ENSSSCT00000059921	CENPC	GSE304527_log2_norm_ComBat_PAM_data.csv.gz	Mitochondrial dysfunction in PRRSV-2 infected macrophages	41169353.0	10.3389/fimmu.2025.1670488	https://doi.org/10.3389/fimmu.2025.1670488	https://www.ncbi.nlm.nih.gov/geo/query/acc.cgi?acc=GSE304527
CENPC	selection_signal	GSE304527_PAM	PAM	PAM_Mock_6	Mock	Control	6.15581090660553	log2_norm_ComBat	ENSSSCT00000059921	CENPC	GSE304527_log2_norm_ComBat_PAM_data.csv.gz	Mitochondrial dysfunction in PRRSV-2 infected macrophages	41169353.0	10.3389/fimmu.2025.1670488	https://doi.org/10.3389/fimmu.2025.1670488	https://www.ncbi.nlm.nih.gov/geo/query/acc.cgi?acc=GSE304527
CENPC	selection_signal	GSE304527_PAM	PAM	PAM_Mock_7	Mock	Control	5.76281271001177	log2_norm_ComBat	ENSSSCT00000059921	CENPC	GSE304527_log2_norm_ComBat_PAM_data.csv.gz	Mitochondrial dysfunction in PRRSV-2 infected macrophages	41169353.0	10.3389/fimmu.2025.1670488	https://doi.org/10.3389/fimmu.2025.1670488	https://www.ncbi.nlm.nih.gov/geo/query/acc.cgi?acc=GSE304527
CENPC	selection_signal	GSE304527_PIM	PIM	PIM_134_3	NC134	PRRSV	5.63077120436864	log2_norm_ComBat	ENSSSCT00000059921	CENPC	GSE304527_log2_norm_ComBat_PIM_data.csv.gz	Mitochondrial dysfunction in PRRSV-2 infected macrophages	41169353.0	10.3389/fimmu.2025.1670488	https://doi.org/10.3389/fimmu.2025.1670488	https://www.ncbi.nlm.nih.gov/geo/query/acc.cgi?acc=GSE304527
CENPC	selection_signal	GSE304527_PIM	PIM	PIM_134_4	NC134	PRRSV	5.98752876939359	log2_norm_ComBat	ENSSSCT00000059921	CENPC	GSE304527_log2_norm_ComBat_PIM_data.csv.gz	Mitochondrial dysfunction in PRRSV-2 infected macrophages	41169353.0	10.3389/fimmu.2025.1670488	https://doi.org/10.3389/fimmu.2025.1670488	https://www.ncbi.nlm.nih.gov/geo/query/acc.cgi?acc=GSE304527
CENPC	selection_signal	GSE304527_PIM	PIM	PIM_134_6	NC134	PRRSV	5.67268227231024	log2_norm_ComBat	ENSSSCT00000059921	CENPC	GSE304527_log2_norm_ComBat_PIM_data.csv.gz	Mitochondrial dysfunction in PRRSV-2 infected macrophages	41169353.0	10.3389/fimmu.2025.1670488	https://doi.org/10.3389/fimmu.2025.1670488	https://www.ncbi.nlm.nih.gov/geo/query/acc.cgi?acc=GSE304527
CENPC	selection_signal	GSE304527_PIM	PIM	PIM_134_7	NC134	PRRSV	6.2729463740224	log2_norm_ComBat	ENSSSCT00000059921	CENPC	GSE304527_log2_norm_ComBat_PIM_data.csv.gz	Mitochondrial dysfunction in PRRSV-2 infected macrophages	41169353.0	10.3389/fimmu.2025.1670488	https://doi.org/10.3389/fimmu.2025.1670488	https://www.ncbi.nlm.nih.gov/geo/query/acc.cgi?acc=GSE304527
CENPC	selection_signal	GSE304527_PIM	PIM	PIM_174_3	NC174	PRRSV	6.30324813098365	log2_norm_ComBat	ENSSSCT00000059921	CENPC	GSE304527_log2_norm_ComBat_PIM_data.csv.gz	Mitochondrial dysfunction in PRRSV-2 infected macrophages	41169353.0	10.3389/fimmu.2025.1670488	https://doi.org/10.3389/fimmu.2025.1670488	https://www.ncbi.nlm.nih.gov/geo/query/acc.cgi?acc=GSE304527
CENPC	selection_signal	GSE304527_PIM	PIM	PIM_174_4	NC174	PRRSV	6.01322201834396	log2_norm_ComBat	ENSSSCT00000059921	CENPC	GSE304527_log2_norm_ComBat_PIM_data.csv.gz	Mitochondrial dysfunction in PRRSV-2 infected macrophages	41169353.0	10.3389/fimmu.2025.1670488	https://doi.org/10.3389/fimmu.2025.1670488	https://www.ncbi.nlm.nih.gov/geo/query/acc.cgi?acc=GSE304527
CENPC	selection_signal	GSE304527_PIM	PIM	PIM_174_6	NC174	PRRSV	6.32617734594036	log2_norm_ComBat	ENSSSCT00000059921	CENPC	GSE304527_log2_norm_ComBat_PIM_data.csv.gz	Mitochondrial dysfunction in PRRSV-2 infected macrophages	41169353.0	10.3389/fimmu.2025.1670488	https://doi.org/10.3389/fimmu.2025.1670488	https://www.ncbi.nlm.nih.gov/geo/query/acc.cgi?acc=GSE304527
CENPC	selection_signal	GSE304527_PIM	PIM	PIM_174_7	NC174	PRRSV	5.63999912299627	log2_norm_ComBat	ENSSSCT00000059921	CENPC	GSE304527_log2_norm_ComBat_PIM_data.csv.gz	Mitochondrial dysfunction in PRRSV-2 infected macrophages	41169353.0	10.3389/fimmu.2025.1670488	https://doi.org/10.3389/fimmu.2025.1670488	https://www.ncbi.nlm.nih.gov/geo/query/acc.cgi?acc=GSE304527
CENPC	selection_signal	GSE304527_PIM	PIM	PIM_Mock_3	Mock	Control	5.91875824496935	log2_norm_ComBat	ENSSSCT00000059921	CENPC	GSE304527_log2_norm_ComBat_PIM_data.csv.gz	Mitochondrial dysfunction in PRRSV-2 infected macrophages	41169353.0	10.3389/fimmu.2025.1670488	https://doi.org/10.3389/fimmu.2025.1670488	https://www.ncbi.nlm.nih.gov/geo/query/acc.cgi?acc=GSE304527
CENPC	selection_signal	GSE304527_PIM	PIM	PIM_Mock_4	Mock	Control	5.9341286910183	log2_norm_ComBat	ENSSSCT00000059921	CENPC	GSE304527_log2_norm_ComBat_PIM_data.csv.gz	Mitochondrial dysfunction in PRRSV-2 infected macrophages	41169353.0	10.3389/fimmu.2025.1670488	https://doi.org/10.3389/fimmu.2025.1670488	https://www.ncbi.nlm.nih.gov/geo/query/acc.cgi?acc=GSE304527
CENPC	selection_signal	GSE304527_PIM	PIM	PIM_Mock_6	Mock	Control	5.87567558616391	log2_norm_ComBat	ENSSSCT00000059921	CENPC	GSE304527_log2_norm_ComBat_PIM_data.csv.gz	Mitochondrial dysfunction in PRRSV-2 infected macrophages	41169353.0	10.3389/fimmu.2025.1670488	https://doi.org/10.3389/fimmu.2025.1670488	https://www.ncbi.nlm.nih.gov/geo/query/acc.cgi?acc=GSE304527
CENPC	selection_signal	GSE304527_PIM	PIM	PIM_Mock_7	Mock	Control	5.94070528316014	log2_norm_ComBat	ENSSSCT00000059921	CENPC	GSE304527_log2_norm_ComBat_PIM_data.csv.gz	Mitochondrial dysfunction in PRRSV-2 infected macrophages	41169353.0	10.3389/fimmu.2025.1670488	https://doi.org/10.3389/fimmu.2025.1670488	https://www.ncbi.nlm.nih.gov/geo/query/acc.cgi?acc=GSE304527
CENPC	selection_signal	GSE75304	whole blood	GSM1949109_G35-D0-GR-htseq_count.stats	D0	Control	1069.0	raw_count	ENSSSCG00000008921	CENPC	GSE75304_RAW.tar	Differences in Whole Blood Gene Expression Associated with Infection Time-Course and Extent of Fetal Mortality in a Reproductive Model of Type 2 Porcine Reproductive and Respiratory Syndrome Virus Infection	27082767.0	10.1371/journal.pone.0153615	https://doi.org/10.1371/journal.pone.0153615	https://www.ncbi.nlm.nih.gov/geo/query/acc.cgi?acc=GSE75304
CENPC	selection_signal	GSE75304	whole blood	GSM1949110_G48-D0-GR-htseq_count.stats	D0	Control	408.0	raw_count	ENSSSCG00000008921	CENPC	GSE75304_RAW.tar	Differences in Whole Blood Gene Expression Associated with Infection Time-Course and Extent of Fetal Mortality in a Reproductive Model of Type 2 Porcine Reproductive and Respiratory Syndrome Virus Infection	27082767.0	10.1371/journal.pone.0153615	https://doi.org/10.1371/journal.pone.0153615	https://www.ncbi.nlm.nih.gov/geo/query/acc.cgi?acc=GSE75304
CENPC	selection_signal	GSE75304	whole blood	GSM1949111_G51-D0-GR-htseq_count.stats	D0	Control	725.0	raw_count	ENSSSCG00000008921	CENPC	GSE75304_RAW.tar	Differences in Whole Blood Gene Expression Associated with Infection Time-Course and Extent of Fetal Mortality in a Reproductive Model of Type 2 Porcine Reproductive and Respiratory Syndrome Virus Infection	27082767.0	10.1371/journal.pone.0153615	https://doi.org/10.1371/journal.pone.0153615	https://www.ncbi.nlm.nih.gov/geo/query/acc.cgi?acc=GSE75304
CENPC	selection_signal	GSE75304	whole blood	GSM1949112_G60-D0-GR-htseq_count.stats	D0	Control	926.0	raw_count	ENSSSCG00000008921	CENPC	GSE75304_RAW.tar	Differences in Whole Blood Gene Expression Associated with Infection Time-Course and Extent of Fetal Mortality in a Reproductive Model of Type 2 Porcine Reproductive and Respiratory Syndrome Virus Infection	27082767.0	10.1371/journal.pone.0153615	https://doi.org/10.1371/journal.pone.0153615	https://www.ncbi.nlm.nih.gov/geo/query/acc.cgi?acc=GSE75304
CENPC	selection_signal	GSE75304	whole blood	GSM1949113_G93-D0-GR-htseq_count.stats	D0	Control	992.0	raw_count	ENSSSCG00000008921	CENPC	GSE75304_RAW.tar	Differences in Whole Blood Gene Expression Associated with Infection Time-Course and Extent of Fetal Mortality in a Reproductive Model of Type 2 Porcine Reproductive and Respiratory Syndrome Virus Infection	27082767.0	10.1371/journal.pone.0153615	https://doi.org/10.1371/journal.pone.0153615	https://www.ncbi.nlm.nih.gov/geo/query/acc.cgi?acc=GSE75304
CENPC	selection_signal	GSE75304	whole blood	GSM1949114_G97-D0-GR-htseq_count.stats	D0	Control	1124.0	raw_count	ENSSSCG00000008921	CENPC	GSE75304_RAW.tar	Differences in Whole Blood Gene Expression Associated with Infection Time-Course and Extent of Fetal Mortality in a Reproductive Model of Type 2 Porcine Reproductive and Respiratory Syndrome Virus Infection	27082767.0	10.1371/journal.pone.0153615	https://doi.org/10.1371/journal.pone.0153615	https://www.ncbi.nlm.nih.gov/geo/query/acc.cgi?acc=GSE75304
CENPC	selection_signal	GSE75304	whole blood	GSM1949115_G122-D0-GR-htseq_count.stats	D0	Control	1290.0	raw_count	ENSSSCG00000008921	CENPC	GSE75304_RAW.tar	Differences in Whole Blood Gene Expression Associated with Infection Time-Course and Extent of Fetal Mortality in a Reproductive Model of Type 2 Porcine Reproductive and Respiratory Syndrome Virus Infection	27082767.0	10.1371/journal.pone.0153615	https://doi.org/10.1371/journal.pone.0153615	https://www.ncbi.nlm.nih.gov/geo/query/acc.cgi?acc=GSE75304
CENPC	selection_signal	GSE75304	whole blood	GSM1949116_G147-D0-GR-htseq_count.stats	D0	Control	929.0	raw_count	ENSSSCG00000008921	CENPC	GSE75304_RAW.tar	Differences in Whole Blood Gene Expression Associated with Infection Time-Course and Extent of Fetal Mortality in a Reproductive Model of Type 2 Porcine Reproductive and Respiratory Syndrome Virus Infection	27082767.0	10.1371/journal.pone.0153615	https://doi.org/10.1371/journal.pone.0153615	https://www.ncbi.nlm.nih.gov/geo/query/acc.cgi?acc=GSE75304
CENPC	selection_signal	GSE75304	whole blood	GSM1949117_G35-D2-GR-htseq_count.stats	D2	PRRSV_timepoint	1012.0	raw_count	ENSSSCG00000008921	CENPC	GSE75304_RAW.tar	Differences in Whole Blood Gene Expression Associated with Infection Time-Course and Extent of Fetal Mortality in a Reproductive Model of Type 2 Porcine Reproductive and Respiratory Syndrome Virus Infection	27082767.0	10.1371/journal.pone.0153615	https://doi.org/10.1371/journal.pone.0153615	https://www.ncbi.nlm.nih.gov/geo/query/acc.cgi?acc=GSE75304
CENPC	selection_signal	GSE75304	whole blood	GSM1949118_G48-D2-GR-htseq_count.stats	D2	PRRSV_timepoint	877.0	raw_count	ENSSSCG00000008921	CENPC	GSE75304_RAW.tar	Differences in Whole Blood Gene Expression Associated with Infection Time-Course and Extent of Fetal Mortality in a Reproductive Model of Type 2 Porcine Reproductive and Respiratory Syndrome Virus Infection	27082767.0	10.1371/journal.pone.0153615	https://doi.org/10.1371/journal.pone.0153615	https://www.ncbi.nlm.nih.gov/geo/query/acc.cgi?acc=GSE75304
CENPC	selection_signal	GSE75304	whole blood	GSM1949119_G51-D2-GR-htseq_count.stats	D2	PRRSV_timepoint	513.0	raw_count	ENSSSCG00000008921	CENPC	GSE75304_RAW.tar	Differences in Whole Blood Gene Expression Associated with Infection Time-Course and Extent of Fetal Mortality in a Reproductive Model of Type 2 Porcine Reproductive and Respiratory Syndrome Virus Infection	27082767.0	10.1371/journal.pone.0153615	https://doi.org/10.1371/journal.pone.0153615	https://www.ncbi.nlm.nih.gov/geo/query/acc.cgi?acc=GSE75304
CENPC	selection_signal	GSE75304	whole blood	GSM1949120_G60-D2-GR-htseq_count.stats	D2	PRRSV_timepoint	834.0	raw_count	ENSSSCG00000008921	CENPC	GSE75304_RAW.tar	Differences in Whole Blood Gene Expression Associated with Infection Time-Course and Extent of Fetal Mortality in a Reproductive Model of Type 2 Porcine Reproductive and Respiratory Syndrome Virus Infection	27082767.0	10.1371/journal.pone.0153615	https://doi.org/10.1371/journal.pone.0153615	https://www.ncbi.nlm.nih.gov/geo/query/acc.cgi?acc=GSE75304
CENPC	selection_signal	GSE75304	whole blood	GSM1949121_G93-D2-GR-htseq_count.stats	D2	PRRSV_timepoint	628.0	raw_count	ENSSSCG00000008921	CENPC	GSE75304_RAW.tar	Differences in Whole Blood Gene Expression Associated with Infection Time-Course and Extent of Fetal Mortality in a Reproductive Model of Type 2 Porcine Reproductive and Respiratory Syndrome Virus Infection	27082767.0	10.1371/journal.pone.0153615	https://doi.org/10.1371/journal.pone.0153615	https://www.ncbi.nlm.nih.gov/geo/query/acc.cgi?acc=GSE75304
CENPC	selection_signal	GSE75304	whole blood	GSM1949122_G97-D2-GR-htseq_count.stats	D2	PRRSV_timepoint	733.0	raw_count	ENSSSCG00000008921	CENPC	GSE75304_RAW.tar	Differences in Whole Blood Gene Expression Associated with Infection Time-Course and Extent of Fetal Mortality in a Reproductive Model of Type 2 Porcine Reproductive and Respiratory Syndrome Virus Infection	27082767.0	10.1371/journal.pone.0153615	https://doi.org/10.1371/journal.pone.0153615	https://www.ncbi.nlm.nih.gov/geo/query/acc.cgi?acc=GSE75304
CENPC	selection_signal	GSE75304	whole blood	GSM1949123_G122-D2-GR-htseq_count.stats	D2	PRRSV_timepoint	898.0	raw_count	ENSSSCG00000008921	CENPC	GSE75304_RAW.tar	Differences in Whole Blood Gene Expression Associated with Infection Time-Course and Extent of Fetal Mortality in a Reproductive Model of Type 2 Porcine Reproductive and Respiratory Syndrome Virus Infection	27082767.0	10.1371/journal.pone.0153615	https://doi.org/10.1371/journal.pone.0153615	https://www.ncbi.nlm.nih.gov/geo/query/acc.cgi?acc=GSE75304
CENPC	selection_signal	GSE75304	whole blood	GSM1949124_G147-D2-GR-htseq_count.stats	D2	PRRSV_timepoint	931.0	raw_count	ENSSSCG00000008921	CENPC	GSE75304_RAW.tar	Differences in Whole Blood Gene Expression Associated with Infection Time-Course and Extent of Fetal Mortality in a Reproductive Model of Type 2 Porcine Reproductive and Respiratory Syndrome Virus Infection	27082767.0	10.1371/journal.pone.0153615	https://doi.org/10.1371/journal.pone.0153615	https://www.ncbi.nlm.nih.gov/geo/query/acc.cgi?acc=GSE75304
CENPC	selection_signal	GSE75304	whole blood	GSM1949125_G35-D6-GR-htseq_count.stats	D6	PRRSV_timepoint	988.0	raw_count	ENSSSCG00000008921	CENPC	GSE75304_RAW.tar	Differences in Whole Blood Gene Expression Associated with Infection Time-Course and Extent of Fetal Mortality in a Reproductive Model of Type 2 Porcine Reproductive and Respiratory Syndrome Virus Infection	27082767.0	10.1371/journal.pone.0153615	https://doi.org/10.1371/journal.pone.0153615	https://www.ncbi.nlm.nih.gov/geo/query/acc.cgi?acc=GSE75304
CENPC	selection_signal	GSE75304	whole blood	GSM1949126_G48-D6-GR-htseq_count.stats	D6	PRRSV_timepoint	1088.0	raw_count	ENSSSCG00000008921	CENPC	GSE75304_RAW.tar	Differences in Whole Blood Gene Expression Associated with Infection Time-Course and Extent of Fetal Mortality in a Reproductive Model of Type 2 Porcine Reproductive and Respiratory Syndrome Virus Infection	27082767.0	10.1371/journal.pone.0153615	https://doi.org/10.1371/journal.pone.0153615	https://www.ncbi.nlm.nih.gov/geo/query/acc.cgi?acc=GSE75304
CENPC	selection_signal	GSE75304	whole blood	GSM1949127_G51-D6-GR-htseq_count.stats	D6	PRRSV_timepoint	1325.0	raw_count	ENSSSCG00000008921	CENPC	GSE75304_RAW.tar	Differences in Whole Blood Gene Expression Associated with Infection Time-Course and Extent of Fetal Mortality in a Reproductive Model of Type 2 Porcine Reproductive and Respiratory Syndrome Virus Infection	27082767.0	10.1371/journal.pone.0153615	https://doi.org/10.1371/journal.pone.0153615	https://www.ncbi.nlm.nih.gov/geo/query/acc.cgi?acc=GSE75304
CENPC	selection_signal	GSE75304	whole blood	GSM1949128_G60-D6-GR-htseq_count.stats	D6	PRRSV_timepoint	729.0	raw_count	ENSSSCG00000008921	CENPC	GSE75304_RAW.tar	Differences in Whole Blood Gene Expression Associated with Infection Time-Course and Extent of Fetal Mortality in a Reproductive Model of Type 2 Porcine Reproductive and Respiratory Syndrome Virus Infection	27082767.0	10.1371/journal.pone.0153615	https://doi.org/10.1371/journal.pone.0153615	https://www.ncbi.nlm.nih.gov/geo/query/acc.cgi?acc=GSE75304
CENPC	selection_signal	GSE75304	whole blood	GSM1949129_G93-D6-GR-htseq_count.stats	D6	PRRSV_timepoint	1174.0	raw_count	ENSSSCG00000008921	CENPC	GSE75304_RAW.tar	Differences in Whole Blood Gene Expression Associated with Infection Time-Course and Extent of Fetal Mortality in a Reproductive Model of Type 2 Porcine Reproductive and Respiratory Syndrome Virus Infection	27082767.0	10.1371/journal.pone.0153615	https://doi.org/10.1371/journal.pone.0153615	https://www.ncbi.nlm.nih.gov/geo/query/acc.cgi?acc=GSE75304
CENPC	selection_signal	GSE75304	whole blood	GSM1949130_G97-D6-GR-htseq_count.stats	D6	PRRSV_timepoint	947.0	raw_count	ENSSSCG00000008921	CENPC	GSE75304_RAW.tar	Differences in Whole Blood Gene Expression Associated with Infection Time-Course and Extent of Fetal Mortality in a Reproductive Model of Type 2 Porcine Reproductive and Respiratory Syndrome Virus Infection	27082767.0	10.1371/journal.pone.0153615	https://doi.org/10.1371/journal.pone.0153615	https://www.ncbi.nlm.nih.gov/geo/query/acc.cgi?acc=GSE75304
CENPC	selection_signal	GSE75304	whole blood	GSM1949131_G122-D6-GR-htseq_count.stats	D6	PRRSV_timepoint	1242.0	raw_count	ENSSSCG00000008921	CENPC	GSE75304_RAW.tar	Differences in Whole Blood Gene Expression Associated with Infection Time-Course and Extent of Fetal Mortality in a Reproductive Model of Type 2 Porcine Reproductive and Respiratory Syndrome Virus Infection	27082767.0	10.1371/journal.pone.0153615	https://doi.org/10.1371/journal.pone.0153615	https://www.ncbi.nlm.nih.gov/geo/query/acc.cgi?acc=GSE75304
CENPC	selection_signal	GSE75304	whole blood	GSM1949132_G147-D6-GR-htseq_count.stats	D6	PRRSV_timepoint	1116.0	raw_count	ENSSSCG00000008921	CENPC	GSE75304_RAW.tar	Differences in Whole Blood Gene Expression Associated with Infection Time-Course and Extent of Fetal Mortality in a Reproductive Model of Type 2 Porcine Reproductive and Respiratory Syndrome Virus Infection	27082767.0	10.1371/journal.pone.0153615	https://doi.org/10.1371/journal.pone.0153615	https://www.ncbi.nlm.nih.gov/geo/query/acc.cgi?acc=GSE75304
CENPC	selection_signal	GSE75304	whole blood	GSM1949133_G18-D0-GR-htseq_count.stats	D0	Control	1127.0	raw_count	ENSSSCG00000008921	CENPC	GSE75304_RAW.tar	Differences in Whole Blood Gene Expression Associated with Infection Time-Course and Extent of Fetal Mortality in a Reproductive Model of Type 2 Porcine Reproductive and Respiratory Syndrome Virus Infection	27082767.0	10.1371/journal.pone.0153615	https://doi.org/10.1371/journal.pone.0153615	https://www.ncbi.nlm.nih.gov/geo/query/acc.cgi?acc=GSE75304
CENPC	selection_signal	GSE75304	whole blood	GSM1949134_G26-D0-GR-htseq_count.stats	D0	Control	866.0	raw_count	ENSSSCG00000008921	CENPC	GSE75304_RAW.tar	Differences in Whole Blood Gene Expression Associated with Infection Time-Course and Extent of Fetal Mortality in a Reproductive Model of Type 2 Porcine Reproductive and Respiratory Syndrome Virus Infection	27082767.0	10.1371/journal.pone.0153615	https://doi.org/10.1371/journal.pone.0153615	https://www.ncbi.nlm.nih.gov/geo/query/acc.cgi?acc=GSE75304
CENPC	selection_signal	GSE75304	whole blood	GSM1949135_G31-D0-GR-htseq_count.stats	D0	Control	1137.0	raw_count	ENSSSCG00000008921	CENPC	GSE75304_RAW.tar	Differences in Whole Blood Gene Expression Associated with Infection Time-Course and Extent of Fetal Mortality in a Reproductive Model of Type 2 Porcine Reproductive and Respiratory Syndrome Virus Infection	27082767.0	10.1371/journal.pone.0153615	https://doi.org/10.1371/journal.pone.0153615	https://www.ncbi.nlm.nih.gov/geo/query/acc.cgi?acc=GSE75304
CENPC	selection_signal	GSE75304	whole blood	GSM1949136_G50-D0-GR-htseq_count.stats	D0	Control	1095.0	raw_count	ENSSSCG00000008921	CENPC	GSE75304_RAW.tar	Differences in Whole Blood Gene Expression Associated with Infection Time-Course and Extent of Fetal Mortality in a Reproductive Model of Type 2 Porcine Reproductive and Respiratory Syndrome Virus Infection	27082767.0	10.1371/journal.pone.0153615	https://doi.org/10.1371/journal.pone.0153615	https://www.ncbi.nlm.nih.gov/geo/query/acc.cgi?acc=GSE75304
CENPC	selection_signal	GSE75304	whole blood	GSM1949137_G89-D0-GR-htseq_count.stats	D0	Control	819.0	raw_count	ENSSSCG00000008921	CENPC	GSE75304_RAW.tar	Differences in Whole Blood Gene Expression Associated with Infection Time-Course and Extent of Fetal Mortality in a Reproductive Model of Type 2 Porcine Reproductive and Respiratory Syndrome Virus Infection	27082767.0	10.1371/journal.pone.0153615	https://doi.org/10.1371/journal.pone.0153615	https://www.ncbi.nlm.nih.gov/geo/query/acc.cgi?acc=GSE75304
CENPC	selection_signal	GSE75304	whole blood	GSM1949138_G99-D0-GR-htseq_count.stats	D0	Control	715.0	raw_count	ENSSSCG00000008921	CENPC	GSE75304_RAW.tar	Differences in Whole Blood Gene Expression Associated with Infection Time-Course and Extent of Fetal Mortality in a Reproductive Model of Type 2 Porcine Reproductive and Respiratory Syndrome Virus Infection	27082767.0	10.1371/journal.pone.0153615	https://doi.org/10.1371/journal.pone.0153615	https://www.ncbi.nlm.nih.gov/geo/query/acc.cgi?acc=GSE75304
CENPC	selection_signal	GSE75304	whole blood	GSM1949139_G104-D0-GR-htseq_count.stats	D0	Control	858.0	raw_count	ENSSSCG00000008921	CENPC	GSE75304_RAW.tar	Differences in Whole Blood Gene Expression Associated with Infection Time-Course and Extent of Fetal Mortality in a Reproductive Model of Type 2 Porcine Reproductive and Respiratory Syndrome Virus Infection	27082767.0	10.1371/journal.pone.0153615	https://doi.org/10.1371/journal.pone.0153615	https://www.ncbi.nlm.nih.gov/geo/query/acc.cgi?acc=GSE75304
CENPC	selection_signal	GSE75304	whole blood	GSM1949140_G138-D0-GR-htseq_count.stats	D0	Control	1032.0	raw_count	ENSSSCG00000008921	CENPC	GSE75304_RAW.tar	Differences in Whole Blood Gene Expression Associated with Infection Time-Course and Extent of Fetal Mortality in a Reproductive Model of Type 2 Porcine Reproductive and Respiratory Syndrome Virus Infection	27082767.0	10.1371/journal.pone.0153615	https://doi.org/10.1371/journal.pone.0153615	https://www.ncbi.nlm.nih.gov/geo/query/acc.cgi?acc=GSE75304
CENPC	selection_signal	GSE75304	whole blood	GSM1949141_G18-D2-GR-htseq_count.stats	D2	PRRSV_timepoint	736.0	raw_count	ENSSSCG00000008921	CENPC	GSE75304_RAW.tar	Differences in Whole Blood Gene Expression Associated with Infection Time-Course and Extent of Fetal Mortality in a Reproductive Model of Type 2 Porcine Reproductive and Respiratory Syndrome Virus Infection	27082767.0	10.1371/journal.pone.0153615	https://doi.org/10.1371/journal.pone.0153615	https://www.ncbi.nlm.nih.gov/geo/query/acc.cgi?acc=GSE75304
CENPC	selection_signal	GSE75304	whole blood	GSM1949142_G26-D2-GR-htseq_count.stats	D2	PRRSV_timepoint	944.0	raw_count	ENSSSCG00000008921	CENPC	GSE75304_RAW.tar	Differences in Whole Blood Gene Expression Associated with Infection Time-Course and Extent of Fetal Mortality in a Reproductive Model of Type 2 Porcine Reproductive and Respiratory Syndrome Virus Infection	27082767.0	10.1371/journal.pone.0153615	https://doi.org/10.1371/journal.pone.0153615	https://www.ncbi.nlm.nih.gov/geo/query/acc.cgi?acc=GSE75304
CENPC	selection_signal	GSE75304	whole blood	GSM1949143_G31-D2-GR-htseq_count.stats	D2	PRRSV_timepoint	948.0	raw_count	ENSSSCG00000008921	CENPC	GSE75304_RAW.tar	Differences in Whole Blood Gene Expression Associated with Infection Time-Course and Extent of Fetal Mortality in a Reproductive Model of Type 2 Porcine Reproductive and Respiratory Syndrome Virus Infection	27082767.0	10.1371/journal.pone.0153615	https://doi.org/10.1371/journal.pone.0153615	https://www.ncbi.nlm.nih.gov/geo/query/acc.cgi?acc=GSE75304
CENPC	selection_signal	GSE75304	whole blood	GSM1949144_G50-D2-GR-htseq_count.stats	D2	PRRSV_timepoint	836.0	raw_count	ENSSSCG00000008921	CENPC	GSE75304_RAW.tar	Differences in Whole Blood Gene Expression Associated with Infection Time-Course and Extent of Fetal Mortality in a Reproductive Model of Type 2 Porcine Reproductive and Respiratory Syndrome Virus Infection	27082767.0	10.1371/journal.pone.0153615	https://doi.org/10.1371/journal.pone.0153615	https://www.ncbi.nlm.nih.gov/geo/query/acc.cgi?acc=GSE75304
CENPC	selection_signal	GSE75304	whole blood	GSM1949145_G89-D2-GR-htseq_count.stats	D2	PRRSV_timepoint	590.0	raw_count	ENSSSCG00000008921	CENPC	GSE75304_RAW.tar	Differences in Whole Blood Gene Expression Associated with Infection Time-Course and Extent of Fetal Mortality in a Reproductive Model of Type 2 Porcine Reproductive and Respiratory Syndrome Virus Infection	27082767.0	10.1371/journal.pone.0153615	https://doi.org/10.1371/journal.pone.0153615	https://www.ncbi.nlm.nih.gov/geo/query/acc.cgi?acc=GSE75304
CENPC	selection_signal	GSE75304	whole blood	GSM1949146_G99-D2-GR-htseq_count.stats	D2	PRRSV_timepoint	711.0	raw_count	ENSSSCG00000008921	CENPC	GSE75304_RAW.tar	Differences in Whole Blood Gene Expression Associated with Infection Time-Course and Extent of Fetal Mortality in a Reproductive Model of Type 2 Porcine Reproductive and Respiratory Syndrome Virus Infection	27082767.0	10.1371/journal.pone.0153615	https://doi.org/10.1371/journal.pone.0153615	https://www.ncbi.nlm.nih.gov/geo/query/acc.cgi?acc=GSE75304
CENPC	selection_signal	GSE75304	whole blood	GSM1949147_G104-D2-GR-htseq_count.stats	D2	PRRSV_timepoint	559.0	raw_count	ENSSSCG00000008921	CENPC	GSE75304_RAW.tar	Differences in Whole Blood Gene Expression Associated with Infection Time-Course and Extent of Fetal Mortality in a Reproductive Model of Type 2 Porcine Reproductive and Respiratory Syndrome Virus Infection	27082767.0	10.1371/journal.pone.0153615	https://doi.org/10.1371/journal.pone.0153615	https://www.ncbi.nlm.nih.gov/geo/query/acc.cgi?acc=GSE75304
CENPC	selection_signal	GSE75304	whole blood	GSM1949148_G138-D2-GR-htseq_count.stats	D2	PRRSV_timepoint	582.0	raw_count	ENSSSCG00000008921	CENPC	GSE75304_RAW.tar	Differences in Whole Blood Gene Expression Associated with Infection Time-Course and Extent of Fetal Mortality in a Reproductive Model of Type 2 Porcine Reproductive and Respiratory Syndrome Virus Infection	27082767.0	10.1371/journal.pone.0153615	https://doi.org/10.1371/journal.pone.0153615	https://www.ncbi.nlm.nih.gov/geo/query/acc.cgi?acc=GSE75304
CENPC	selection_signal	GSE75304	whole blood	GSM1949149_G18-D6-GR-htseq_count.stats	D6	PRRSV_timepoint	1084.0	raw_count	ENSSSCG00000008921	CENPC	GSE75304_RAW.tar	Differences in Whole Blood Gene Expression Associated with Infection Time-Course and Extent of Fetal Mortality in a Reproductive Model of Type 2 Porcine Reproductive and Respiratory Syndrome Virus Infection	27082767.0	10.1371/journal.pone.0153615	https://doi.org/10.1371/journal.pone.0153615	https://www.ncbi.nlm.nih.gov/geo/query/acc.cgi?acc=GSE75304
CENPC	selection_signal	GSE75304	whole blood	GSM1949150_G26-D6-GR-htseq_count.stats	D6	PRRSV_timepoint	1119.0	raw_count	ENSSSCG00000008921	CENPC	GSE75304_RAW.tar	Differences in Whole Blood Gene Expression Associated with Infection Time-Course and Extent of Fetal Mortality in a Reproductive Model of Type 2 Porcine Reproductive and Respiratory Syndrome Virus Infection	27082767.0	10.1371/journal.pone.0153615	https://doi.org/10.1371/journal.pone.0153615	https://www.ncbi.nlm.nih.gov/geo/query/acc.cgi?acc=GSE75304
CENPC	selection_signal	GSE75304	whole blood	GSM1949151_G31-D6-GR-htseq_count.stats	D6	PRRSV_timepoint	1161.0	raw_count	ENSSSCG00000008921	CENPC	GSE75304_RAW.tar	Differences in Whole Blood Gene Expression Associated with Infection Time-Course and Extent of Fetal Mortality in a Reproductive Model of Type 2 Porcine Reproductive and Respiratory Syndrome Virus Infection	27082767.0	10.1371/journal.pone.0153615	https://doi.org/10.1371/journal.pone.0153615	https://www.ncbi.nlm.nih.gov/geo/query/acc.cgi?acc=GSE75304
CENPC	selection_signal	GSE75304	whole blood	GSM1949152_G50-D6-GR-htseq_count.stats	D6	PRRSV_timepoint	605.0	raw_count	ENSSSCG00000008921	CENPC	GSE75304_RAW.tar	Differences in Whole Blood Gene Expression Associated with Infection Time-Course and Extent of Fetal Mortality in a Reproductive Model of Type 2 Porcine Reproductive and Respiratory Syndrome Virus Infection	27082767.0	10.1371/journal.pone.0153615	https://doi.org/10.1371/journal.pone.0153615	https://www.ncbi.nlm.nih.gov/geo/query/acc.cgi?acc=GSE75304
CENPC	selection_signal	GSE75304	whole blood	GSM1949153_G89-D6-GR-htseq_count.stats	D6	PRRSV_timepoint	1182.0	raw_count	ENSSSCG00000008921	CENPC	GSE75304_RAW.tar	Differences in Whole Blood Gene Expression Associated with Infection Time-Course and Extent of Fetal Mortality in a Reproductive Model of Type 2 Porcine Reproductive and Respiratory Syndrome Virus Infection	27082767.0	10.1371/journal.pone.0153615	https://doi.org/10.1371/journal.pone.0153615	https://www.ncbi.nlm.nih.gov/geo/query/acc.cgi?acc=GSE75304
CENPC	selection_signal	GSE75304	whole blood	GSM1949154_G99-D6-GR-htseq_count.stats	D6	PRRSV_timepoint	764.0	raw_count	ENSSSCG00000008921	CENPC	GSE75304_RAW.tar	Differences in Whole Blood Gene Expression Associated with Infection Time-Course and Extent of Fetal Mortality in a Reproductive Model of Type 2 Porcine Reproductive and Respiratory Syndrome Virus Infection	27082767.0	10.1371/journal.pone.0153615	https://doi.org/10.1371/journal.pone.0153615	https://www.ncbi.nlm.nih.gov/geo/query/acc.cgi?acc=GSE75304
CENPC	selection_signal	GSE75304	whole blood	GSM1949155_G104-D6-GR-htseq_count.stats	D6	PRRSV_timepoint	377.0	raw_count	ENSSSCG00000008921	CENPC	GSE75304_RAW.tar	Differences in Whole Blood Gene Expression Associated with Infection Time-Course and Extent of Fetal Mortality in a Reproductive Model of Type 2 Porcine Reproductive and Respiratory Syndrome Virus Infection	27082767.0	10.1371/journal.pone.0153615	https://doi.org/10.1371/journal.pone.0153615	https://www.ncbi.nlm.nih.gov/geo/query/acc.cgi?acc=GSE75304
CENPC	selection_signal	GSE75304	whole blood	GSM1949156_G138-D6-GR-htseq_count.stats	D6	PRRSV_timepoint	921.0	raw_count	ENSSSCG00000008921	CENPC	GSE75304_RAW.tar	Differences in Whole Blood Gene Expression Associated with Infection Time-Course and Extent of Fetal Mortality in a Reproductive Model of Type 2 Porcine Reproductive and Respiratory Syndrome Virus Infection	27082767.0	10.1371/journal.pone.0153615	https://doi.org/10.1371/journal.pone.0153615	https://www.ncbi.nlm.nih.gov/geo/query/acc.cgi?acc=GSE75304
CENPC	selection_signal	GSE78762	whole blood	GSM2075788_GCswine-5001-0DPI-WB-5001D0-mRNA.stats	D0	Control	168.0	raw_count	ENSSSCG00000008921	CENPC	GSE78762_RAW.tar	Genetic regulation of swine leukocyte transcriptomes in response to porcine reproductive and respiratory syndrome virus infection		10.1038/srep46203	https://doi.org/10.1038/srep46203	https://www.ncbi.nlm.nih.gov/geo/query/acc.cgi?acc=GSE78762
CENPC	selection_signal	GSE78762	whole blood	GSM2075789_GCswine-5001-14DPI-WB-5001D14-mRNA.stats	D14	PRRSV_timepoint	213.0	raw_count	ENSSSCG00000008921	CENPC	GSE78762_RAW.tar	Genetic regulation of swine leukocyte transcriptomes in response to porcine reproductive and respiratory syndrome virus infection		10.1038/srep46203	https://doi.org/10.1038/srep46203	https://www.ncbi.nlm.nih.gov/geo/query/acc.cgi?acc=GSE78762
CENPC	selection_signal	GSE78762	whole blood	GSM2075790_GCswine-5001-21DPI-WB-5001D21-mRNA.stats	D21	PRRSV_timepoint	329.0	raw_count	ENSSSCG00000008921	CENPC	GSE78762_RAW.tar	Genetic regulation of swine leukocyte transcriptomes in response to porcine reproductive and respiratory syndrome virus infection		10.1038/srep46203	https://doi.org/10.1038/srep46203	https://www.ncbi.nlm.nih.gov/geo/query/acc.cgi?acc=GSE78762
CENPC	selection_signal	GSE78762	whole blood	GSM2075791_GCswine-5001-28DPI-WB-5001D28-mRNA.stats	D28	PRRSV_timepoint	759.0	raw_count	ENSSSCG00000008921	CENPC	GSE78762_RAW.tar	Genetic regulation of swine leukocyte transcriptomes in response to porcine reproductive and respiratory syndrome virus infection		10.1038/srep46203	https://doi.org/10.1038/srep46203	https://www.ncbi.nlm.nih.gov/geo/query/acc.cgi?acc=GSE78762
CENPC	selection_signal	GSE78762	whole blood	GSM2075792_GCswine-5002-0DPI-WB-7431GD-mRNA.stats	D0	Control	1194.0	raw_count	ENSSSCG00000008921	CENPC	GSE78762_RAW.tar	Genetic regulation of swine leukocyte transcriptomes in response to porcine reproductive and respiratory syndrome virus infection		10.1038/srep46203	https://doi.org/10.1038/srep46203	https://www.ncbi.nlm.nih.gov/geo/query/acc.cgi?acc=GSE78762
CENPC	selection_signal	GSE78762	whole blood	GSM2075793_GCswine-5002-10DPI-WB-7434GD-mRNA.stats	D10	PRRSV_timepoint	523.0	raw_count	ENSSSCG00000008921	CENPC	GSE78762_RAW.tar	Genetic regulation of swine leukocyte transcriptomes in response to porcine reproductive and respiratory syndrome virus infection		10.1038/srep46203	https://doi.org/10.1038/srep46203	https://www.ncbi.nlm.nih.gov/geo/query/acc.cgi?acc=GSE78762
CENPC	selection_signal	GSE78762	whole blood	GSM2075794_GCswine-5002-14DPI-WB-7435GD-mRNA.stats	D14	PRRSV_timepoint	787.0	raw_count	ENSSSCG00000008921	CENPC	GSE78762_RAW.tar	Genetic regulation of swine leukocyte transcriptomes in response to porcine reproductive and respiratory syndrome virus infection		10.1038/srep46203	https://doi.org/10.1038/srep46203	https://www.ncbi.nlm.nih.gov/geo/query/acc.cgi?acc=GSE78762
CENPC	selection_signal	GSE78762	whole blood	GSM2075795_GCswine-5002-21DPI-WB-7436GD-mRNA.stats	D21	PRRSV_timepoint	705.0	raw_count	ENSSSCG00000008921	CENPC	GSE78762_RAW.tar	Genetic regulation of swine leukocyte transcriptomes in response to porcine reproductive and respiratory syndrome virus infection		10.1038/srep46203	https://doi.org/10.1038/srep46203	https://www.ncbi.nlm.nih.gov/geo/query/acc.cgi?acc=GSE78762
CENPC	selection_signal	GSE78762	whole blood	GSM2075796_GCswine-5002-28DPI-WB-7437T-mRNA.stats	D28	PRRSV_timepoint	408.0	raw_count	ENSSSCG00000008921	CENPC	GSE78762_RAW.tar	Genetic regulation of swine leukocyte transcriptomes in response to porcine reproductive and respiratory syndrome virus infection		10.1038/srep46203	https://doi.org/10.1038/srep46203	https://www.ncbi.nlm.nih.gov/geo/query/acc.cgi?acc=GSE78762
CENPC	selection_signal	GSE78762	whole blood	GSM2075797_GCswine-5002-4DPI-WB-7432GD-mRNA.stats	D4	PRRSV_timepoint	1521.0	raw_count	ENSSSCG00000008921	CENPC	GSE78762_RAW.tar	Genetic regulation of swine leukocyte transcriptomes in response to porcine reproductive and respiratory syndrome virus infection		10.1038/srep46203	https://doi.org/10.1038/srep46203	https://www.ncbi.nlm.nih.gov/geo/query/acc.cgi?acc=GSE78762
CENPC	selection_signal	GSE78762	whole blood	GSM2075798_GCswine-5002-7DPI-WB-7433GD-mRNA.stats	D7	PRRSV_timepoint	1193.0	raw_count	ENSSSCG00000008921	CENPC	GSE78762_RAW.tar	Genetic regulation of swine leukocyte transcriptomes in response to porcine reproductive and respiratory syndrome virus infection		10.1038/srep46203	https://doi.org/10.1038/srep46203	https://www.ncbi.nlm.nih.gov/geo/query/acc.cgi?acc=GSE78762
CENPC	selection_signal	GSE78762	whole blood	GSM2075799_GCswine-5004-0DPI-WB-7196GD-mRNA.stats	D0	Control	94.0	raw_count	ENSSSCG00000008921	CENPC	GSE78762_RAW.tar	Genetic regulation of swine leukocyte transcriptomes in response to porcine reproductive and respiratory syndrome virus infection		10.1038/srep46203	https://doi.org/10.1038/srep46203	https://www.ncbi.nlm.nih.gov/geo/query/acc.cgi?acc=GSE78762
CENPC	selection_signal	GSE78762	whole blood	GSM2075800_GCswine-5004-10DPI-WB-7199GD-mRNA.stats	D10	PRRSV_timepoint	102.0	raw_count	ENSSSCG00000008921	CENPC	GSE78762_RAW.tar	Genetic regulation of swine leukocyte transcriptomes in response to porcine reproductive and respiratory syndrome virus infection		10.1038/srep46203	https://doi.org/10.1038/srep46203	https://www.ncbi.nlm.nih.gov/geo/query/acc.cgi?acc=GSE78762
CENPC	selection_signal	GSE78762	whole blood	GSM2075801_GCswine-5004-14DPI-WB-7200GD-mRNA.stats	D14	PRRSV_timepoint	856.0	raw_count	ENSSSCG00000008921	CENPC	GSE78762_RAW.tar	Genetic regulation of swine leukocyte transcriptomes in response to porcine reproductive and respiratory syndrome virus infection		10.1038/srep46203	https://doi.org/10.1038/srep46203	https://www.ncbi.nlm.nih.gov/geo/query/acc.cgi?acc=GSE78762
CENPC	selection_signal	GSE78762	whole blood	GSM2075802_GCswine-5004-21DPI-WB-7201GD-mRNA.stats	D21	PRRSV_timepoint	352.0	raw_count	ENSSSCG00000008921	CENPC	GSE78762_RAW.tar	Genetic regulation of swine leukocyte transcriptomes in response to porcine reproductive and respiratory syndrome virus infection		10.1038/srep46203	https://doi.org/10.1038/srep46203	https://www.ncbi.nlm.nih.gov/geo/query/acc.cgi?acc=GSE78762
CENPC	selection_signal	GSE78762	whole blood	GSM2075803_GCswine-5004-28DPI-WB-7202GD-mRNA.stats	D28	PRRSV_timepoint	167.0	raw_count	ENSSSCG00000008921	CENPC	GSE78762_RAW.tar	Genetic regulation of swine leukocyte transcriptomes in response to porcine reproductive and respiratory syndrome virus infection		10.1038/srep46203	https://doi.org/10.1038/srep46203	https://www.ncbi.nlm.nih.gov/geo/query/acc.cgi?acc=GSE78762
CENPC	selection_signal	GSE78762	whole blood	GSM2075804_GCswine-5004-4DPI-WB-7197T-mRNA.stats	D4	PRRSV_timepoint	191.0	raw_count	ENSSSCG00000008921	CENPC	GSE78762_RAW.tar	Genetic regulation of swine leukocyte transcriptomes in response to porcine reproductive and respiratory syndrome virus infection		10.1038/srep46203	https://doi.org/10.1038/srep46203	https://www.ncbi.nlm.nih.gov/geo/query/acc.cgi?acc=GSE78762
CENPC	selection_signal	GSE78762	whole blood	GSM2075805_GCswine-5004-7DPI-WB-7198GD-mRNA.stats	D7	PRRSV_timepoint	259.0	raw_count	ENSSSCG00000008921	CENPC	GSE78762_RAW.tar	Genetic regulation of swine leukocyte transcriptomes in response to porcine reproductive and respiratory syndrome virus infection		10.1038/srep46203	https://doi.org/10.1038/srep46203	https://www.ncbi.nlm.nih.gov/geo/query/acc.cgi?acc=GSE78762
CENPC	selection_signal	GSE78762	whole blood	GSM2075806_GCswine-5005-0DPI-WB-7204GD-mRNA.stats	D0	Control	1321.0	raw_count	ENSSSCG00000008921	CENPC	GSE78762_RAW.tar	Genetic regulation of swine leukocyte transcriptomes in response to porcine reproductive and respiratory syndrome virus infection		10.1038/srep46203	https://doi.org/10.1038/srep46203	https://www.ncbi.nlm.nih.gov/geo/query/acc.cgi?acc=GSE78762
CENPC	selection_signal	GSE78762	whole blood	GSM2075807_GCswine-5005-10DPI-WB-7207GD-mRNA.stats	D10	PRRSV_timepoint	281.0	raw_count	ENSSSCG00000008921	CENPC	GSE78762_RAW.tar	Genetic regulation of swine leukocyte transcriptomes in response to porcine reproductive and respiratory syndrome virus infection		10.1038/srep46203	https://doi.org/10.1038/srep46203	https://www.ncbi.nlm.nih.gov/geo/query/acc.cgi?acc=GSE78762
CENPC	selection_signal	GSE78762	whole blood	GSM2075808_GCswine-5005-14DPI-WB-7208GD-mRNA.stats	D14	PRRSV_timepoint	1147.0	raw_count	ENSSSCG00000008921	CENPC	GSE78762_RAW.tar	Genetic regulation of swine leukocyte transcriptomes in response to porcine reproductive and respiratory syndrome virus infection		10.1038/srep46203	https://doi.org/10.1038/srep46203	https://www.ncbi.nlm.nih.gov/geo/query/acc.cgi?acc=GSE78762
CENPC	selection_signal	GSE78762	whole blood	GSM2075809_GCswine-5005-21DPI-WB-7209GD-mRNA.stats	D21	PRRSV_timepoint	616.0	raw_count	ENSSSCG00000008921	CENPC	GSE78762_RAW.tar	Genetic regulation of swine leukocyte transcriptomes in response to porcine reproductive and respiratory syndrome virus infection		10.1038/srep46203	https://doi.org/10.1038/srep46203	https://www.ncbi.nlm.nih.gov/geo/query/acc.cgi?acc=GSE78762
CENPC	selection_signal	GSE78762	whole blood	GSM2075810_GCswine-5005-28DPI-WB-7210T-mRNA.stats	D28	PRRSV_timepoint	288.0	raw_count	ENSSSCG00000008921	CENPC	GSE78762_RAW.tar	Genetic regulation of swine leukocyte transcriptomes in response to porcine reproductive and respiratory syndrome virus infection		10.1038/srep46203	https://doi.org/10.1038/srep46203	https://www.ncbi.nlm.nih.gov/geo/query/acc.cgi?acc=GSE78762
CENPC	selection_signal	GSE78762	whole blood	GSM2075811_GCswine-5005-4DPI-WB-7205GD-mRNA.stats	D4	PRRSV_timepoint	783.0	raw_count	ENSSSCG00000008921	CENPC	GSE78762_RAW.tar	Genetic regulation of swine leukocyte transcriptomes in response to porcine reproductive and respiratory syndrome virus infection		10.1038/srep46203	https://doi.org/10.1038/srep46203	https://www.ncbi.nlm.nih.gov/geo/query/acc.cgi?acc=GSE78762
CENPC	selection_signal	GSE78762	whole blood	GSM2075812_GCswine-5005-7DPI-WB-7206GD-mRNA.stats	D7	PRRSV_timepoint	690.0	raw_count	ENSSSCG00000008921	CENPC	GSE78762_RAW.tar	Genetic regulation of swine leukocyte transcriptomes in response to porcine reproductive and respiratory syndrome virus infection		10.1038/srep46203	https://doi.org/10.1038/srep46203	https://www.ncbi.nlm.nih.gov/geo/query/acc.cgi?acc=GSE78762
CENPC	selection_signal	GSE78762	whole blood	GSM2075813_GCswine-5009-0DPI-WB-7256-mRNA.stats	D0	Control	159.0	raw_count	ENSSSCG00000008921	CENPC	GSE78762_RAW.tar	Genetic regulation of swine leukocyte transcriptomes in response to porcine reproductive and respiratory syndrome virus infection		10.1038/srep46203	https://doi.org/10.1038/srep46203	https://www.ncbi.nlm.nih.gov/geo/query/acc.cgi?acc=GSE78762
CENPC	selection_signal	GSE78762	whole blood	GSM2075814_GCswine-5009-10DPI-WB-7259-mRNA.stats	D10	PRRSV_timepoint	196.0	raw_count	ENSSSCG00000008921	CENPC	GSE78762_RAW.tar	Genetic regulation of swine leukocyte transcriptomes in response to porcine reproductive and respiratory syndrome virus infection		10.1038/srep46203	https://doi.org/10.1038/srep46203	https://www.ncbi.nlm.nih.gov/geo/query/acc.cgi?acc=GSE78762
CENPC	selection_signal	GSE78762	whole blood	GSM2075815_GCswine-5009-14DPI-WB-7260-mRNA.stats	D14	PRRSV_timepoint	122.0	raw_count	ENSSSCG00000008921	CENPC	GSE78762_RAW.tar	Genetic regulation of swine leukocyte transcriptomes in response to porcine reproductive and respiratory syndrome virus infection		10.1038/srep46203	https://doi.org/10.1038/srep46203	https://www.ncbi.nlm.nih.gov/geo/query/acc.cgi?acc=GSE78762
CENPC	selection_signal	GSE78762	whole blood	GSM2075816_GCswine-5009-21DPI-WB-7261-mRNA.stats	D21	PRRSV_timepoint	73.0	raw_count	ENSSSCG00000008921	CENPC	GSE78762_RAW.tar	Genetic regulation of swine leukocyte transcriptomes in response to porcine reproductive and respiratory syndrome virus infection		10.1038/srep46203	https://doi.org/10.1038/srep46203	https://www.ncbi.nlm.nih.gov/geo/query/acc.cgi?acc=GSE78762
CENPC	selection_signal	GSE78762	whole blood	GSM2075817_GCswine-5009-28DPI-WB-7262-mRNA.stats	D28	PRRSV_timepoint	10.0	raw_count	ENSSSCG00000008921	CENPC	GSE78762_RAW.tar	Genetic regulation of swine leukocyte transcriptomes in response to porcine reproductive and respiratory syndrome virus infection		10.1038/srep46203	https://doi.org/10.1038/srep46203	https://www.ncbi.nlm.nih.gov/geo/query/acc.cgi?acc=GSE78762
CENPC	selection_signal	GSE78762	whole blood	GSM2075818_GCswine-5009-4DPI-WB-7257-mRNA.stats	D4	PRRSV_timepoint	602.0	raw_count	ENSSSCG00000008921	CENPC	GSE78762_RAW.tar	Genetic regulation of swine leukocyte transcriptomes in response to porcine reproductive and respiratory syndrome virus infection		10.1038/srep46203	https://doi.org/10.1038/srep46203	https://www.ncbi.nlm.nih.gov/geo/query/acc.cgi?acc=GSE78762
CENPC	selection_signal	GSE78762	whole blood	GSM2075819_GCswine-5009-7DPI-WB-7258-mRNA.stats	D7	PRRSV_timepoint	184.0	raw_count	ENSSSCG00000008921	CENPC	GSE78762_RAW.tar	Genetic regulation of swine leukocyte transcriptomes in response to porcine reproductive and respiratory syndrome virus infection		10.1038/srep46203	https://doi.org/10.1038/srep46203	https://www.ncbi.nlm.nih.gov/geo/query/acc.cgi?acc=GSE78762
CENPC	selection_signal	GSE78762	whole blood	GSM2075820_GCswine-5019-0DPI-WB-7312GD-mRNA.stats	D0	Control	216.0	raw_count	ENSSSCG00000008921	CENPC	GSE78762_RAW.tar	Genetic regulation of swine leukocyte transcriptomes in response to porcine reproductive and respiratory syndrome virus infection		10.1038/srep46203	https://doi.org/10.1038/srep46203	https://www.ncbi.nlm.nih.gov/geo/query/acc.cgi?acc=GSE78762
CENPC	selection_signal	GSE78762	whole blood	GSM2075821_GCswine-5019-10DPI-WB-7315-mRNA.stats	D10	PRRSV_timepoint	225.0	raw_count	ENSSSCG00000008921	CENPC	GSE78762_RAW.tar	Genetic regulation of swine leukocyte transcriptomes in response to porcine reproductive and respiratory syndrome virus infection		10.1038/srep46203	https://doi.org/10.1038/srep46203	https://www.ncbi.nlm.nih.gov/geo/query/acc.cgi?acc=GSE78762
CENPC	selection_signal	GSE78762	whole blood	GSM2075822_GCswine-5019-21DPI-WB-7317GD-mRNA.stats	D21	PRRSV_timepoint	1132.0	raw_count	ENSSSCG00000008921	CENPC	GSE78762_RAW.tar	Genetic regulation of swine leukocyte transcriptomes in response to porcine reproductive and respiratory syndrome virus infection		10.1038/srep46203	https://doi.org/10.1038/srep46203	https://www.ncbi.nlm.nih.gov/geo/query/acc.cgi?acc=GSE78762
CENPC	selection_signal	GSE78762	whole blood	GSM2075823_GCswine-5019-28DPI-WB-7318GD-mRNA.stats	D28	PRRSV_timepoint	888.0	raw_count	ENSSSCG00000008921	CENPC	GSE78762_RAW.tar	Genetic regulation of swine leukocyte transcriptomes in response to porcine reproductive and respiratory syndrome virus infection		10.1038/srep46203	https://doi.org/10.1038/srep46203	https://www.ncbi.nlm.nih.gov/geo/query/acc.cgi?acc=GSE78762
CENPC	selection_signal	GSE78762	whole blood	GSM2075824_GCswine-5019-4DPI-WB-7313-mRNA.stats	D4	PRRSV_timepoint	350.0	raw_count	ENSSSCG00000008921	CENPC	GSE78762_RAW.tar	Genetic regulation of swine leukocyte transcriptomes in response to porcine reproductive and respiratory syndrome virus infection		10.1038/srep46203	https://doi.org/10.1038/srep46203	https://www.ncbi.nlm.nih.gov/geo/query/acc.cgi?acc=GSE78762
CENPC	selection_signal	GSE78762	whole blood	GSM2075825_GCswine-5019-7DPI-WB-7314GD-mRNA.stats	D7	PRRSV_timepoint	1705.0	raw_count	ENSSSCG00000008921	CENPC	GSE78762_RAW.tar	Genetic regulation of swine leukocyte transcriptomes in response to porcine reproductive and respiratory syndrome virus infection		10.1038/srep46203	https://doi.org/10.1038/srep46203	https://www.ncbi.nlm.nih.gov/geo/query/acc.cgi?acc=GSE78762
CENPC	selection_signal	GSE78762	whole blood	GSM2075826_GCswine-5026-0DPI-WB-7335-mRNA.stats	D0	Control	324.0	raw_count	ENSSSCG00000008921	CENPC	GSE78762_RAW.tar	Genetic regulation of swine leukocyte transcriptomes in response to porcine reproductive and respiratory syndrome virus infection		10.1038/srep46203	https://doi.org/10.1038/srep46203	https://www.ncbi.nlm.nih.gov/geo/query/acc.cgi?acc=GSE78762
CENPC	selection_signal	GSE78762	whole blood	GSM2075827_GCswine-5026-10DPI-WB-7338-mRNA.stats	D10	PRRSV_timepoint	354.0	raw_count	ENSSSCG00000008921	CENPC	GSE78762_RAW.tar	Genetic regulation of swine leukocyte transcriptomes in response to porcine reproductive and respiratory syndrome virus infection		10.1038/srep46203	https://doi.org/10.1038/srep46203	https://www.ncbi.nlm.nih.gov/geo/query/acc.cgi?acc=GSE78762
CENPC	selection_signal	GSE78762	whole blood	GSM2075828_GCswine-5026-14DPI-WB-7339-mRNA.stats	D14	PRRSV_timepoint	979.0	raw_count	ENSSSCG00000008921	CENPC	GSE78762_RAW.tar	Genetic regulation of swine leukocyte transcriptomes in response to porcine reproductive and respiratory syndrome virus infection		10.1038/srep46203	https://doi.org/10.1038/srep46203	https://www.ncbi.nlm.nih.gov/geo/query/acc.cgi?acc=GSE78762
CENPC	selection_signal	GSE78762	whole blood	GSM2075829_GCswine-5026-28DPI-WB-7341-mRNA.stats	D28	PRRSV_timepoint	687.0	raw_count	ENSSSCG00000008921	CENPC	GSE78762_RAW.tar	Genetic regulation of swine leukocyte transcriptomes in response to porcine reproductive and respiratory syndrome virus infection		10.1038/srep46203	https://doi.org/10.1038/srep46203	https://www.ncbi.nlm.nih.gov/geo/query/acc.cgi?acc=GSE78762
CENPC	selection_signal	GSE78762	whole blood	GSM2075830_GCswine-5026-4DPI-WB-7336-mRNA.stats	D4	PRRSV_timepoint	303.0	raw_count	ENSSSCG00000008921	CENPC	GSE78762_RAW.tar	Genetic regulation of swine leukocyte transcriptomes in response to porcine reproductive and respiratory syndrome virus infection		10.1038/srep46203	https://doi.org/10.1038/srep46203	https://www.ncbi.nlm.nih.gov/geo/query/acc.cgi?acc=GSE78762
CENPC	selection_signal	GSE78762	whole blood	GSM2075831_GCswine-5026-7DPI-WB-7337-mRNA.stats	D7	PRRSV_timepoint	101.0	raw_count	ENSSSCG00000008921	CENPC	GSE78762_RAW.tar	Genetic regulation of swine leukocyte transcriptomes in response to porcine reproductive and respiratory syndrome virus infection		10.1038/srep46203	https://doi.org/10.1038/srep46203	https://www.ncbi.nlm.nih.gov/geo/query/acc.cgi?acc=GSE78762
CENPC	selection_signal	GSE78762	whole blood	GSM2075832_GCswine-5027-0DPI-WB-7343-mRNA.stats	D0	Control	241.0	raw_count	ENSSSCG00000008921	CENPC	GSE78762_RAW.tar	Genetic regulation of swine leukocyte transcriptomes in response to porcine reproductive and respiratory syndrome virus infection		10.1038/srep46203	https://doi.org/10.1038/srep46203	https://www.ncbi.nlm.nih.gov/geo/query/acc.cgi?acc=GSE78762
CENPC	selection_signal	GSE78762	whole blood	GSM2075833_GCswine-5027-10DPI-WB-7346-mRNA.stats	D10	PRRSV_timepoint	256.0	raw_count	ENSSSCG00000008921	CENPC	GSE78762_RAW.tar	Genetic regulation of swine leukocyte transcriptomes in response to porcine reproductive and respiratory syndrome virus infection		10.1038/srep46203	https://doi.org/10.1038/srep46203	https://www.ncbi.nlm.nih.gov/geo/query/acc.cgi?acc=GSE78762
CENPC	selection_signal	GSE78762	whole blood	GSM2075834_GCswine-5027-14DPI-WB-7347GD-mRNA.stats	D14	PRRSV_timepoint	805.0	raw_count	ENSSSCG00000008921	CENPC	GSE78762_RAW.tar	Genetic regulation of swine leukocyte transcriptomes in response to porcine reproductive and respiratory syndrome virus infection		10.1038/srep46203	https://doi.org/10.1038/srep46203	https://www.ncbi.nlm.nih.gov/geo/query/acc.cgi?acc=GSE78762
CENPC	selection_signal	GSE78762	whole blood	GSM2075835_GCswine-5027-21DPI-WB-7348-mRNA.stats	D21	PRRSV_timepoint	47.0	raw_count	ENSSSCG00000008921	CENPC	GSE78762_RAW.tar	Genetic regulation of swine leukocyte transcriptomes in response to porcine reproductive and respiratory syndrome virus infection		10.1038/srep46203	https://doi.org/10.1038/srep46203	https://www.ncbi.nlm.nih.gov/geo/query/acc.cgi?acc=GSE78762
CENPC	selection_signal	GSE78762	whole blood	GSM2075836_GCswine-5027-28DPI-WB-7349GD-mRNA.stats	D28	PRRSV_timepoint	152.0	raw_count	ENSSSCG00000008921	CENPC	GSE78762_RAW.tar	Genetic regulation of swine leukocyte transcriptomes in response to porcine reproductive and respiratory syndrome virus infection		10.1038/srep46203	https://doi.org/10.1038/srep46203	https://www.ncbi.nlm.nih.gov/geo/query/acc.cgi?acc=GSE78762
CENPC	selection_signal	GSE78762	whole blood	GSM2075837_GCswine-5027-4DPI-WB-7344-mRNA.stats	D4	PRRSV_timepoint	628.0	raw_count	ENSSSCG00000008921	CENPC	GSE78762_RAW.tar	Genetic regulation of swine leukocyte transcriptomes in response to porcine reproductive and respiratory syndrome virus infection		10.1038/srep46203	https://doi.org/10.1038/srep46203	https://www.ncbi.nlm.nih.gov/geo/query/acc.cgi?acc=GSE78762
CENPC	selection_signal	GSE78762	whole blood	GSM2075838_GCswine-5027-7DPI-WB-7345GD-mRNA.stats	D7	PRRSV_timepoint	252.0	raw_count	ENSSSCG00000008921	CENPC	GSE78762_RAW.tar	Genetic regulation of swine leukocyte transcriptomes in response to porcine reproductive and respiratory syndrome virus infection		10.1038/srep46203	https://doi.org/10.1038/srep46203	https://www.ncbi.nlm.nih.gov/geo/query/acc.cgi?acc=GSE78762
CENPC	selection_signal	GSE78762	whole blood	GSM2075839_GCswine-5028-10DPI-WB-7354-mRNA.stats	D10	PRRSV_timepoint	176.0	raw_count	ENSSSCG00000008921	CENPC	GSE78762_RAW.tar	Genetic regulation of swine leukocyte transcriptomes in response to porcine reproductive and respiratory syndrome virus infection		10.1038/srep46203	https://doi.org/10.1038/srep46203	https://www.ncbi.nlm.nih.gov/geo/query/acc.cgi?acc=GSE78762
CENPC	selection_signal	GSE78762	whole blood	GSM2075840_GCswine-5028-14DPI-WB-7355-mRNA.stats	D14	PRRSV_timepoint	270.0	raw_count	ENSSSCG00000008921	CENPC	GSE78762_RAW.tar	Genetic regulation of swine leukocyte transcriptomes in response to porcine reproductive and respiratory syndrome virus infection		10.1038/srep46203	https://doi.org/10.1038/srep46203	https://www.ncbi.nlm.nih.gov/geo/query/acc.cgi?acc=GSE78762
CENPC	selection_signal	GSE78762	whole blood	GSM2075841_GCswine-5028-28DPI-WB-7357-mRNA.stats	D28	PRRSV_timepoint	230.0	raw_count	ENSSSCG00000008921	CENPC	GSE78762_RAW.tar	Genetic regulation of swine leukocyte transcriptomes in response to porcine reproductive and respiratory syndrome virus infection		10.1038/srep46203	https://doi.org/10.1038/srep46203	https://www.ncbi.nlm.nih.gov/geo/query/acc.cgi?acc=GSE78762
CENPC	selection_signal	GSE78762	whole blood	GSM2075842_GCswine-5028-4DPI-WB-7352-mRNA.stats	D4	PRRSV_timepoint	351.0	raw_count	ENSSSCG00000008921	CENPC	GSE78762_RAW.tar	Genetic regulation of swine leukocyte transcriptomes in response to porcine reproductive and respiratory syndrome virus infection		10.1038/srep46203	https://doi.org/10.1038/srep46203	https://www.ncbi.nlm.nih.gov/geo/query/acc.cgi?acc=GSE78762
CENPC	selection_signal	GSE78762	whole blood	GSM2075843_GCswine-5028-7DPI-WB-7353-mRNA.stats	D7	PRRSV_timepoint	692.0	raw_count	ENSSSCG00000008921	CENPC	GSE78762_RAW.tar	Genetic regulation of swine leukocyte transcriptomes in response to porcine reproductive and respiratory syndrome virus infection		10.1038/srep46203	https://doi.org/10.1038/srep46203	https://www.ncbi.nlm.nih.gov/geo/query/acc.cgi?acc=GSE78762
CENPC	selection_signal	GSE78762	whole blood	GSM2075844_GCswine-5033-0DPI-WB-7383-mRNA.stats	D0	Control	937.0	raw_count	ENSSSCG00000008921	CENPC	GSE78762_RAW.tar	Genetic regulation of swine leukocyte transcriptomes in response to porcine reproductive and respiratory syndrome virus infection		10.1038/srep46203	https://doi.org/10.1038/srep46203	https://www.ncbi.nlm.nih.gov/geo/query/acc.cgi?acc=GSE78762
CENPC	selection_signal	GSE78762	whole blood	GSM2075845_GCswine-5033-10DPI-WB-7386-mRNA.stats	D10	PRRSV_timepoint	511.0	raw_count	ENSSSCG00000008921	CENPC	GSE78762_RAW.tar	Genetic regulation of swine leukocyte transcriptomes in response to porcine reproductive and respiratory syndrome virus infection		10.1038/srep46203	https://doi.org/10.1038/srep46203	https://www.ncbi.nlm.nih.gov/geo/query/acc.cgi?acc=GSE78762
CENPC	selection_signal	GSE78762	whole blood	GSM2075846_GCswine-5033-14DPI-WB-7387-mRNA.stats	D14	PRRSV_timepoint	913.0	raw_count	ENSSSCG00000008921	CENPC	GSE78762_RAW.tar	Genetic regulation of swine leukocyte transcriptomes in response to porcine reproductive and respiratory syndrome virus infection		10.1038/srep46203	https://doi.org/10.1038/srep46203	https://www.ncbi.nlm.nih.gov/geo/query/acc.cgi?acc=GSE78762
CENPC	selection_signal	GSE78762	whole blood	GSM2075847_GCswine-5033-4DPI-WB-7384-mRNA.stats	D4	PRRSV_timepoint	878.0	raw_count	ENSSSCG00000008921	CENPC	GSE78762_RAW.tar	Genetic regulation of swine leukocyte transcriptomes in response to porcine reproductive and respiratory syndrome virus infection		10.1038/srep46203	https://doi.org/10.1038/srep46203	https://www.ncbi.nlm.nih.gov/geo/query/acc.cgi?acc=GSE78762
CENPC	selection_signal	GSE78762	whole blood	GSM2075848_GCswine-5033-7DPI-WB-7385-mRNA.stats	D7	PRRSV_timepoint	634.0	raw_count	ENSSSCG00000008921	CENPC	GSE78762_RAW.tar	Genetic regulation of swine leukocyte transcriptomes in response to porcine reproductive and respiratory syndrome virus infection		10.1038/srep46203	https://doi.org/10.1038/srep46203	https://www.ncbi.nlm.nih.gov/geo/query/acc.cgi?acc=GSE78762
CENPC	selection_signal	GSE78762	whole blood	GSM2075849_GCswine-5035-0DPI-WB-7391-mRNA.stats	D0	Control	365.0	raw_count	ENSSSCG00000008921	CENPC	GSE78762_RAW.tar	Genetic regulation of swine leukocyte transcriptomes in response to porcine reproductive and respiratory syndrome virus infection		10.1038/srep46203	https://doi.org/10.1038/srep46203	https://www.ncbi.nlm.nih.gov/geo/query/acc.cgi?acc=GSE78762
CENPC	selection_signal	GSE78762	whole blood	GSM2075850_GCswine-5035-10DPI-WB-7394-mRNA.stats	D10	PRRSV_timepoint	31.0	raw_count	ENSSSCG00000008921	CENPC	GSE78762_RAW.tar	Genetic regulation of swine leukocyte transcriptomes in response to porcine reproductive and respiratory syndrome virus infection		10.1038/srep46203	https://doi.org/10.1038/srep46203	https://www.ncbi.nlm.nih.gov/geo/query/acc.cgi?acc=GSE78762
CENPC	selection_signal	GSE78762	whole blood	GSM2075851_GCswine-5035-14DPI-WB-7395-mRNA.stats	D14	PRRSV_timepoint	31.0	raw_count	ENSSSCG00000008921	CENPC	GSE78762_RAW.tar	Genetic regulation of swine leukocyte transcriptomes in response to porcine reproductive and respiratory syndrome virus infection		10.1038/srep46203	https://doi.org/10.1038/srep46203	https://www.ncbi.nlm.nih.gov/geo/query/acc.cgi?acc=GSE78762
CENPC	selection_signal	GSE78762	whole blood	GSM2075852_GCswine-5035-21DPI-WB-7396-mRNA.stats	D21	PRRSV_timepoint	305.0	raw_count	ENSSSCG00000008921	CENPC	GSE78762_RAW.tar	Genetic regulation of swine leukocyte transcriptomes in response to porcine reproductive and respiratory syndrome virus infection		10.1038/srep46203	https://doi.org/10.1038/srep46203	https://www.ncbi.nlm.nih.gov/geo/query/acc.cgi?acc=GSE78762
CENPC	selection_signal	GSE78762	whole blood	GSM2075853_GCswine-5035-28DPI-WB-7397-mRNA.stats	D28	PRRSV_timepoint	68.0	raw_count	ENSSSCG00000008921	CENPC	GSE78762_RAW.tar	Genetic regulation of swine leukocyte transcriptomes in response to porcine reproductive and respiratory syndrome virus infection		10.1038/srep46203	https://doi.org/10.1038/srep46203	https://www.ncbi.nlm.nih.gov/geo/query/acc.cgi?acc=GSE78762
CENPC	selection_signal	GSE78762	whole blood	GSM2075854_GCswine-5035-4DPI-WB-7392-mRNA.stats	D4	PRRSV_timepoint	106.0	raw_count	ENSSSCG00000008921	CENPC	GSE78762_RAW.tar	Genetic regulation of swine leukocyte transcriptomes in response to porcine reproductive and respiratory syndrome virus infection		10.1038/srep46203	https://doi.org/10.1038/srep46203	https://www.ncbi.nlm.nih.gov/geo/query/acc.cgi?acc=GSE78762
CENPC	selection_signal	GSE78762	whole blood	GSM2075855_GCswine-5035-7DPI-WB-7393-mRNA.stats	D7	PRRSV_timepoint	333.0	raw_count	ENSSSCG00000008921	CENPC	GSE78762_RAW.tar	Genetic regulation of swine leukocyte transcriptomes in response to porcine reproductive and respiratory syndrome virus infection		10.1038/srep46203	https://doi.org/10.1038/srep46203	https://www.ncbi.nlm.nih.gov/geo/query/acc.cgi?acc=GSE78762
CENPC	selection_signal	GSE78762	whole blood	GSM2075856_GCswine-5036-0DPI-WB-7399-mRNA.stats	D0	Control	650.0	raw_count	ENSSSCG00000008921	CENPC	GSE78762_RAW.tar	Genetic regulation of swine leukocyte transcriptomes in response to porcine reproductive and respiratory syndrome virus infection		10.1038/srep46203	https://doi.org/10.1038/srep46203	https://www.ncbi.nlm.nih.gov/geo/query/acc.cgi?acc=GSE78762
CENPC	selection_signal	GSE78762	whole blood	GSM2075857_GCswine-5036-10DPI-WB-7402-mRNA.stats	D10	PRRSV_timepoint	255.0	raw_count	ENSSSCG00000008921	CENPC	GSE78762_RAW.tar	Genetic regulation of swine leukocyte transcriptomes in response to porcine reproductive and respiratory syndrome virus infection		10.1038/srep46203	https://doi.org/10.1038/srep46203	https://www.ncbi.nlm.nih.gov/geo/query/acc.cgi?acc=GSE78762
CENPC	selection_signal	GSE78762	whole blood	GSM2075858_GCswine-5036-14DPI-WB-7403-mRNA.stats	D14	PRRSV_timepoint	313.0	raw_count	ENSSSCG00000008921	CENPC	GSE78762_RAW.tar	Genetic regulation of swine leukocyte transcriptomes in response to porcine reproductive and respiratory syndrome virus infection		10.1038/srep46203	https://doi.org/10.1038/srep46203	https://www.ncbi.nlm.nih.gov/geo/query/acc.cgi?acc=GSE78762
CENPC	selection_signal	GSE78762	whole blood	GSM2075859_GCswine-5036-21DPI-WB-7404GD-mRNA.stats	D21	PRRSV_timepoint	1239.0	raw_count	ENSSSCG00000008921	CENPC	GSE78762_RAW.tar	Genetic regulation of swine leukocyte transcriptomes in response to porcine reproductive and respiratory syndrome virus infection		10.1038/srep46203	https://doi.org/10.1038/srep46203	https://www.ncbi.nlm.nih.gov/geo/query/acc.cgi?acc=GSE78762
CENPC	selection_signal	GSE78762	whole blood	GSM2075860_GCswine-5036-28DPI-WB-7405-mRNA.stats	D28	PRRSV_timepoint	889.0	raw_count	ENSSSCG00000008921	CENPC	GSE78762_RAW.tar	Genetic regulation of swine leukocyte transcriptomes in response to porcine reproductive and respiratory syndrome virus infection		10.1038/srep46203	https://doi.org/10.1038/srep46203	https://www.ncbi.nlm.nih.gov/geo/query/acc.cgi?acc=GSE78762
CENPC	selection_signal	GSE78762	whole blood	GSM2075861_GCswine-5036-4DPI-WB-7400-mRNA.stats	D4	PRRSV_timepoint	642.0	raw_count	ENSSSCG00000008921	CENPC	GSE78762_RAW.tar	Genetic regulation of swine leukocyte transcriptomes in response to porcine reproductive and respiratory syndrome virus infection		10.1038/srep46203	https://doi.org/10.1038/srep46203	https://www.ncbi.nlm.nih.gov/geo/query/acc.cgi?acc=GSE78762
CENPC	selection_signal	GSE78762	whole blood	GSM2075862_GCswine-5036-7DPI-WB-7401-mRNA.stats	D7	PRRSV_timepoint	81.0	raw_count	ENSSSCG00000008921	CENPC	GSE78762_RAW.tar	Genetic regulation of swine leukocyte transcriptomes in response to porcine reproductive and respiratory syndrome virus infection		10.1038/srep46203	https://doi.org/10.1038/srep46203	https://www.ncbi.nlm.nih.gov/geo/query/acc.cgi?acc=GSE78762
CENPC	selection_signal	GSE78762	whole blood	GSM2075863_GCswine-5037-0DPI-WB-7407-mRNA.stats	D0	Control	329.0	raw_count	ENSSSCG00000008921	CENPC	GSE78762_RAW.tar	Genetic regulation of swine leukocyte transcriptomes in response to porcine reproductive and respiratory syndrome virus infection		10.1038/srep46203	https://doi.org/10.1038/srep46203	https://www.ncbi.nlm.nih.gov/geo/query/acc.cgi?acc=GSE78762
CENPC	selection_signal	GSE78762	whole blood	GSM2075864_GCswine-5037-10DPI-WB-7410-mRNA.stats	D10	PRRSV_timepoint	190.0	raw_count	ENSSSCG00000008921	CENPC	GSE78762_RAW.tar	Genetic regulation of swine leukocyte transcriptomes in response to porcine reproductive and respiratory syndrome virus infection		10.1038/srep46203	https://doi.org/10.1038/srep46203	https://www.ncbi.nlm.nih.gov/geo/query/acc.cgi?acc=GSE78762
CENPC	selection_signal	GSE78762	whole blood	GSM2075865_GCswine-5037-14DPI-WB-7411-mRNA.stats	D14	PRRSV_timepoint	122.0	raw_count	ENSSSCG00000008921	CENPC	GSE78762_RAW.tar	Genetic regulation of swine leukocyte transcriptomes in response to porcine reproductive and respiratory syndrome virus infection		10.1038/srep46203	https://doi.org/10.1038/srep46203	https://www.ncbi.nlm.nih.gov/geo/query/acc.cgi?acc=GSE78762
CENPC	selection_signal	GSE78762	whole blood	GSM2075866_GCswine-5037-21DPI-WB-7412-mRNA.stats	D21	PRRSV_timepoint	330.0	raw_count	ENSSSCG00000008921	CENPC	GSE78762_RAW.tar	Genetic regulation of swine leukocyte transcriptomes in response to porcine reproductive and respiratory syndrome virus infection		10.1038/srep46203	https://doi.org/10.1038/srep46203	https://www.ncbi.nlm.nih.gov/geo/query/acc.cgi?acc=GSE78762
CENPC	selection_signal	GSE78762	whole blood	GSM2075867_GCswine-5037-28DPI-WB-7413T-mRNA.stats	D28	PRRSV_timepoint	489.0	raw_count	ENSSSCG00000008921	CENPC	GSE78762_RAW.tar	Genetic regulation of swine leukocyte transcriptomes in response to porcine reproductive and respiratory syndrome virus infection		10.1038/srep46203	https://doi.org/10.1038/srep46203	https://www.ncbi.nlm.nih.gov/geo/query/acc.cgi?acc=GSE78762
CENPC	selection_signal	GSE78762	whole blood	GSM2075868_GCswine-5037-4DPI-WB-7408-mRNA.stats	D4	PRRSV_timepoint	527.0	raw_count	ENSSSCG00000008921	CENPC	GSE78762_RAW.tar	Genetic regulation of swine leukocyte transcriptomes in response to porcine reproductive and respiratory syndrome virus infection		10.1038/srep46203	https://doi.org/10.1038/srep46203	https://www.ncbi.nlm.nih.gov/geo/query/acc.cgi?acc=GSE78762
CENPC	selection_signal	GSE78762	whole blood	GSM2075869_GCswine-5037-7DPI-WB-7409-mRNA.stats	D7	PRRSV_timepoint	150.0	raw_count	ENSSSCG00000008921	CENPC	GSE78762_RAW.tar	Genetic regulation of swine leukocyte transcriptomes in response to porcine reproductive and respiratory syndrome virus infection		10.1038/srep46203	https://doi.org/10.1038/srep46203	https://www.ncbi.nlm.nih.gov/geo/query/acc.cgi?acc=GSE78762
CENPC	selection_signal	GSE78762	whole blood	GSM2075870_GCswine-5041-0DPI-WB-7438-mRNA.stats	D0	Control	504.0	raw_count	ENSSSCG00000008921	CENPC	GSE78762_RAW.tar	Genetic regulation of swine leukocyte transcriptomes in response to porcine reproductive and respiratory syndrome virus infection		10.1038/srep46203	https://doi.org/10.1038/srep46203	https://www.ncbi.nlm.nih.gov/geo/query/acc.cgi?acc=GSE78762
CENPC	selection_signal	GSE78762	whole blood	GSM2075871_GCswine-5041-10DPI-WB-7441-mRNA.stats	D10	PRRSV_timepoint	375.0	raw_count	ENSSSCG00000008921	CENPC	GSE78762_RAW.tar	Genetic regulation of swine leukocyte transcriptomes in response to porcine reproductive and respiratory syndrome virus infection		10.1038/srep46203	https://doi.org/10.1038/srep46203	https://www.ncbi.nlm.nih.gov/geo/query/acc.cgi?acc=GSE78762
CENPC	selection_signal	GSE78762	whole blood	GSM2075872_GCswine-5041-14DPI-WB-7442-mRNA.stats	D14	PRRSV_timepoint	554.0	raw_count	ENSSSCG00000008921	CENPC	GSE78762_RAW.tar	Genetic regulation of swine leukocyte transcriptomes in response to porcine reproductive and respiratory syndrome virus infection		10.1038/srep46203	https://doi.org/10.1038/srep46203	https://www.ncbi.nlm.nih.gov/geo/query/acc.cgi?acc=GSE78762
CENPC	selection_signal	GSE78762	whole blood	GSM2075873_GCswine-5041-21DPI-WB-7443-mRNA.stats	D21	PRRSV_timepoint	265.0	raw_count	ENSSSCG00000008921	CENPC	GSE78762_RAW.tar	Genetic regulation of swine leukocyte transcriptomes in response to porcine reproductive and respiratory syndrome virus infection		10.1038/srep46203	https://doi.org/10.1038/srep46203	https://www.ncbi.nlm.nih.gov/geo/query/acc.cgi?acc=GSE78762
CENPC	selection_signal	GSE78762	whole blood	GSM2075874_GCswine-5041-28DPI-WB-7444-mRNA.stats	D28	PRRSV_timepoint	184.0	raw_count	ENSSSCG00000008921	CENPC	GSE78762_RAW.tar	Genetic regulation of swine leukocyte transcriptomes in response to porcine reproductive and respiratory syndrome virus infection		10.1038/srep46203	https://doi.org/10.1038/srep46203	https://www.ncbi.nlm.nih.gov/geo/query/acc.cgi?acc=GSE78762
CENPC	selection_signal	GSE78762	whole blood	GSM2075875_GCswine-5041-4DPI-WB-7439T-mRNA.stats	D4	PRRSV_timepoint	303.0	raw_count	ENSSSCG00000008921	CENPC	GSE78762_RAW.tar	Genetic regulation of swine leukocyte transcriptomes in response to porcine reproductive and respiratory syndrome virus infection		10.1038/srep46203	https://doi.org/10.1038/srep46203	https://www.ncbi.nlm.nih.gov/geo/query/acc.cgi?acc=GSE78762
CENPC	selection_signal	GSE78762	whole blood	GSM2075876_GCswine-5041-7DPI-WB-7440-mRNA.stats	D7	PRRSV_timepoint	86.0	raw_count	ENSSSCG00000008921	CENPC	GSE78762_RAW.tar	Genetic regulation of swine leukocyte transcriptomes in response to porcine reproductive and respiratory syndrome virus infection		10.1038/srep46203	https://doi.org/10.1038/srep46203	https://www.ncbi.nlm.nih.gov/geo/query/acc.cgi?acc=GSE78762
CENPC	selection_signal	GSE78762	whole blood	GSM2075877_GCswine-5059-0DPI-WB-5059D0-mRNA.stats	D0	Control	619.0	raw_count	ENSSSCG00000008921	CENPC	GSE78762_RAW.tar	Genetic regulation of swine leukocyte transcriptomes in response to porcine reproductive and respiratory syndrome virus infection		10.1038/srep46203	https://doi.org/10.1038/srep46203	https://www.ncbi.nlm.nih.gov/geo/query/acc.cgi?acc=GSE78762
CENPC	selection_signal	GSE78762	whole blood	GSM2075878_GCswine-5059-10DPI-WB-5059D11-mRNA.stats	D10	PRRSV_timepoint	146.0	raw_count	ENSSSCG00000008921	CENPC	GSE78762_RAW.tar	Genetic regulation of swine leukocyte transcriptomes in response to porcine reproductive and respiratory syndrome virus infection		10.1038/srep46203	https://doi.org/10.1038/srep46203	https://www.ncbi.nlm.nih.gov/geo/query/acc.cgi?acc=GSE78762
CENPC	selection_signal	GSE78762	whole blood	GSM2075879_GCswine-5059-14DPI-WB-5059D14-mRNA.stats	D14	PRRSV_timepoint	96.0	raw_count	ENSSSCG00000008921	CENPC	GSE78762_RAW.tar	Genetic regulation of swine leukocyte transcriptomes in response to porcine reproductive and respiratory syndrome virus infection		10.1038/srep46203	https://doi.org/10.1038/srep46203	https://www.ncbi.nlm.nih.gov/geo/query/acc.cgi?acc=GSE78762
CENPC	selection_signal	GSE78762	whole blood	GSM2075880_GCswine-5059-21DPI-WB-5059D21-mRNA.stats	D21	PRRSV_timepoint	283.0	raw_count	ENSSSCG00000008921	CENPC	GSE78762_RAW.tar	Genetic regulation of swine leukocyte transcriptomes in response to porcine reproductive and respiratory syndrome virus infection		10.1038/srep46203	https://doi.org/10.1038/srep46203	https://www.ncbi.nlm.nih.gov/geo/query/acc.cgi?acc=GSE78762
CENPC	selection_signal	GSE78762	whole blood	GSM2075881_GCswine-5059-28DPI-WB-5059D28-mRNA.stats	D28	PRRSV_timepoint	187.0	raw_count	ENSSSCG00000008921	CENPC	GSE78762_RAW.tar	Genetic regulation of swine leukocyte transcriptomes in response to porcine reproductive and respiratory syndrome virus infection		10.1038/srep46203	https://doi.org/10.1038/srep46203	https://www.ncbi.nlm.nih.gov/geo/query/acc.cgi?acc=GSE78762
CENPC	selection_signal	GSE78762	whole blood	GSM2075882_GCswine-5059-4DPI-WB-5059D4-mRNA.stats	D4	PRRSV_timepoint	70.0	raw_count	ENSSSCG00000008921	CENPC	GSE78762_RAW.tar	Genetic regulation of swine leukocyte transcriptomes in response to porcine reproductive and respiratory syndrome virus infection		10.1038/srep46203	https://doi.org/10.1038/srep46203	https://www.ncbi.nlm.nih.gov/geo/query/acc.cgi?acc=GSE78762
CENPC	selection_signal	GSE78762	whole blood	GSM2075883_GCswine-5059-7DPI-WB-5059D7-mRNA.stats	D7	PRRSV_timepoint	32.0	raw_count	ENSSSCG00000008921	CENPC	GSE78762_RAW.tar	Genetic regulation of swine leukocyte transcriptomes in response to porcine reproductive and respiratory syndrome virus infection		10.1038/srep46203	https://doi.org/10.1038/srep46203	https://www.ncbi.nlm.nih.gov/geo/query/acc.cgi?acc=GSE78762
CENPC	selection_signal	GSE78762	whole blood	GSM2075884_GCswine-5072-0DPI-WB-7452GD-mRNA.stats	D0	Control	793.0	raw_count	ENSSSCG00000008921	CENPC	GSE78762_RAW.tar	Genetic regulation of swine leukocyte transcriptomes in response to porcine reproductive and respiratory syndrome virus infection		10.1038/srep46203	https://doi.org/10.1038/srep46203	https://www.ncbi.nlm.nih.gov/geo/query/acc.cgi?acc=GSE78762
CENPC	selection_signal	GSE78762	whole blood	GSM2075885_GCswine-5072-10DPI-WB-7455-mRNA.stats	D10	PRRSV_timepoint	328.0	raw_count	ENSSSCG00000008921	CENPC	GSE78762_RAW.tar	Genetic regulation of swine leukocyte transcriptomes in response to porcine reproductive and respiratory syndrome virus infection		10.1038/srep46203	https://doi.org/10.1038/srep46203	https://www.ncbi.nlm.nih.gov/geo/query/acc.cgi?acc=GSE78762
CENPC	selection_signal	GSE78762	whole blood	GSM2075886_GCswine-5072-14DPI-WB-7456-mRNA.stats	D14	PRRSV_timepoint	594.0	raw_count	ENSSSCG00000008921	CENPC	GSE78762_RAW.tar	Genetic regulation of swine leukocyte transcriptomes in response to porcine reproductive and respiratory syndrome virus infection		10.1038/srep46203	https://doi.org/10.1038/srep46203	https://www.ncbi.nlm.nih.gov/geo/query/acc.cgi?acc=GSE78762
CENPC	selection_signal	GSE78762	whole blood	GSM2075887_GCswine-5072-21DPI-WB-7457-mRNA.stats	D21	PRRSV_timepoint	508.0	raw_count	ENSSSCG00000008921	CENPC	GSE78762_RAW.tar	Genetic regulation of swine leukocyte transcriptomes in response to porcine reproductive and respiratory syndrome virus infection		10.1038/srep46203	https://doi.org/10.1038/srep46203	https://www.ncbi.nlm.nih.gov/geo/query/acc.cgi?acc=GSE78762
CENPC	selection_signal	GSE78762	whole blood	GSM2075888_GCswine-5072-28DPI-WB-7458-mRNA.stats	D28	PRRSV_timepoint	831.0	raw_count	ENSSSCG00000008921	CENPC	GSE78762_RAW.tar	Genetic regulation of swine leukocyte transcriptomes in response to porcine reproductive and respiratory syndrome virus infection		10.1038/srep46203	https://doi.org/10.1038/srep46203	https://www.ncbi.nlm.nih.gov/geo/query/acc.cgi?acc=GSE78762
CENPC	selection_signal	GSE78762	whole blood	GSM2075889_GCswine-5072-4DPI-WB-7453-mRNA.stats	D4	PRRSV_timepoint	330.0	raw_count	ENSSSCG00000008921	CENPC	GSE78762_RAW.tar	Genetic regulation of swine leukocyte transcriptomes in response to porcine reproductive and respiratory syndrome virus infection		10.1038/srep46203	https://doi.org/10.1038/srep46203	https://www.ncbi.nlm.nih.gov/geo/query/acc.cgi?acc=GSE78762
CENPC	selection_signal	GSE78762	whole blood	GSM2075890_GCswine-5072-7DPI-WB-7454GD-mRNA.stats	D7	PRRSV_timepoint	1127.0	raw_count	ENSSSCG00000008921	CENPC	GSE78762_RAW.tar	Genetic regulation of swine leukocyte transcriptomes in response to porcine reproductive and respiratory syndrome virus infection		10.1038/srep46203	https://doi.org/10.1038/srep46203	https://www.ncbi.nlm.nih.gov/geo/query/acc.cgi?acc=GSE78762
CENPC	selection_signal	GSE78762	whole blood	GSM2075891_GCswine-5081-10DPI-WB-5081D11-mRNA.stats	D10	PRRSV_timepoint	198.0	raw_count	ENSSSCG00000008921	CENPC	GSE78762_RAW.tar	Genetic regulation of swine leukocyte transcriptomes in response to porcine reproductive and respiratory syndrome virus infection		10.1038/srep46203	https://doi.org/10.1038/srep46203	https://www.ncbi.nlm.nih.gov/geo/query/acc.cgi?acc=GSE78762
CENPC	selection_signal	GSE78762	whole blood	GSM2075892_GCswine-5081-14DPI-WB-5081D14-mRNA.stats	D14	PRRSV_timepoint	185.0	raw_count	ENSSSCG00000008921	CENPC	GSE78762_RAW.tar	Genetic regulation of swine leukocyte transcriptomes in response to porcine reproductive and respiratory syndrome virus infection		10.1038/srep46203	https://doi.org/10.1038/srep46203	https://www.ncbi.nlm.nih.gov/geo/query/acc.cgi?acc=GSE78762
CENPC	selection_signal	GSE78762	whole blood	GSM2075893_GCswine-5081-21DPI-WB-5081D21-mRNA.stats	D21	PRRSV_timepoint	277.0	raw_count	ENSSSCG00000008921	CENPC	GSE78762_RAW.tar	Genetic regulation of swine leukocyte transcriptomes in response to porcine reproductive and respiratory syndrome virus infection		10.1038/srep46203	https://doi.org/10.1038/srep46203	https://www.ncbi.nlm.nih.gov/geo/query/acc.cgi?acc=GSE78762
CENPC	selection_signal	GSE78762	whole blood	GSM2075894_GCswine-5081-28DPI-WB-5081D28-mRNA.stats	D28	PRRSV_timepoint	199.0	raw_count	ENSSSCG00000008921	CENPC	GSE78762_RAW.tar	Genetic regulation of swine leukocyte transcriptomes in response to porcine reproductive and respiratory syndrome virus infection		10.1038/srep46203	https://doi.org/10.1038/srep46203	https://www.ncbi.nlm.nih.gov/geo/query/acc.cgi?acc=GSE78762
CENPC	selection_signal	GSE78762	whole blood	GSM2075895_GCswine-5081-4DPI-WB-5081D4-mRNA.stats	D4	PRRSV_timepoint	538.0	raw_count	ENSSSCG00000008921	CENPC	GSE78762_RAW.tar	Genetic regulation of swine leukocyte transcriptomes in response to porcine reproductive and respiratory syndrome virus infection		10.1038/srep46203	https://doi.org/10.1038/srep46203	https://www.ncbi.nlm.nih.gov/geo/query/acc.cgi?acc=GSE78762
CENPC	selection_signal	GSE78762	whole blood	GSM2075896_GCswine-5081-7DPI-WB-5081D7-mRNA.stats	D7	PRRSV_timepoint	780.0	raw_count	ENSSSCG00000008921	CENPC	GSE78762_RAW.tar	Genetic regulation of swine leukocyte transcriptomes in response to porcine reproductive and respiratory syndrome virus infection		10.1038/srep46203	https://doi.org/10.1038/srep46203	https://www.ncbi.nlm.nih.gov/geo/query/acc.cgi?acc=GSE78762
CENPC	selection_signal	GSE78762	whole blood	GSM2075897_GCswine-5082-0DPI-WB-7459GD-mRNA.stats	D0	Control	1034.0	raw_count	ENSSSCG00000008921	CENPC	GSE78762_RAW.tar	Genetic regulation of swine leukocyte transcriptomes in response to porcine reproductive and respiratory syndrome virus infection		10.1038/srep46203	https://doi.org/10.1038/srep46203	https://www.ncbi.nlm.nih.gov/geo/query/acc.cgi?acc=GSE78762
CENPC	selection_signal	GSE78762	whole blood	GSM2075898_GCswine-5082-10DPI-WB-7462GD-mRNA.stats	D10	PRRSV_timepoint	1386.0	raw_count	ENSSSCG00000008921	CENPC	GSE78762_RAW.tar	Genetic regulation of swine leukocyte transcriptomes in response to porcine reproductive and respiratory syndrome virus infection		10.1038/srep46203	https://doi.org/10.1038/srep46203	https://www.ncbi.nlm.nih.gov/geo/query/acc.cgi?acc=GSE78762
CENPC	selection_signal	GSE78762	whole blood	GSM2075899_GCswine-5082-14DPI-WB-7463GD-mRNA.stats	D14	PRRSV_timepoint	881.0	raw_count	ENSSSCG00000008921	CENPC	GSE78762_RAW.tar	Genetic regulation of swine leukocyte transcriptomes in response to porcine reproductive and respiratory syndrome virus infection		10.1038/srep46203	https://doi.org/10.1038/srep46203	https://www.ncbi.nlm.nih.gov/geo/query/acc.cgi?acc=GSE78762
CENPC	selection_signal	GSE78762	whole blood	GSM2075900_GCswine-5082-21DPI-WB-7464GD-mRNA.stats	D21	PRRSV_timepoint	947.0	raw_count	ENSSSCG00000008921	CENPC	GSE78762_RAW.tar	Genetic regulation of swine leukocyte transcriptomes in response to porcine reproductive and respiratory syndrome virus infection		10.1038/srep46203	https://doi.org/10.1038/srep46203	https://www.ncbi.nlm.nih.gov/geo/query/acc.cgi?acc=GSE78762
CENPC	selection_signal	GSE78762	whole blood	GSM2075901_GCswine-5082-28DPI-WB-7465GD-mRNA.stats	D28	PRRSV_timepoint	88.0	raw_count	ENSSSCG00000008921	CENPC	GSE78762_RAW.tar	Genetic regulation of swine leukocyte transcriptomes in response to porcine reproductive and respiratory syndrome virus infection		10.1038/srep46203	https://doi.org/10.1038/srep46203	https://www.ncbi.nlm.nih.gov/geo/query/acc.cgi?acc=GSE78762
CENPC	selection_signal	GSE78762	whole blood	GSM2075902_GCswine-5082-4DPI-WB-7460GD-mRNA.stats	D4	PRRSV_timepoint	578.0	raw_count	ENSSSCG00000008921	CENPC	GSE78762_RAW.tar	Genetic regulation of swine leukocyte transcriptomes in response to porcine reproductive and respiratory syndrome virus infection		10.1038/srep46203	https://doi.org/10.1038/srep46203	https://www.ncbi.nlm.nih.gov/geo/query/acc.cgi?acc=GSE78762
CENPC	selection_signal	GSE78762	whole blood	GSM2075903_GCswine-5082-7DPI-WB-7461GD-mRNA.stats	D7	PRRSV_timepoint	951.0	raw_count	ENSSSCG00000008921	CENPC	GSE78762_RAW.tar	Genetic regulation of swine leukocyte transcriptomes in response to porcine reproductive and respiratory syndrome virus infection		10.1038/srep46203	https://doi.org/10.1038/srep46203	https://www.ncbi.nlm.nih.gov/geo/query/acc.cgi?acc=GSE78762
CENPC	selection_signal	GSE78762	whole blood	GSM2075904_GCswine-5089-0DPI-WB-7466GD-mRNA.stats	D0	Control	471.0	raw_count	ENSSSCG00000008921	CENPC	GSE78762_RAW.tar	Genetic regulation of swine leukocyte transcriptomes in response to porcine reproductive and respiratory syndrome virus infection		10.1038/srep46203	https://doi.org/10.1038/srep46203	https://www.ncbi.nlm.nih.gov/geo/query/acc.cgi?acc=GSE78762
CENPC	selection_signal	GSE78762	whole blood	GSM2075905_GCswine-5089-10DPI-WB-7469GD-mRNA.stats	D10	PRRSV_timepoint	691.0	raw_count	ENSSSCG00000008921	CENPC	GSE78762_RAW.tar	Genetic regulation of swine leukocyte transcriptomes in response to porcine reproductive and respiratory syndrome virus infection		10.1038/srep46203	https://doi.org/10.1038/srep46203	https://www.ncbi.nlm.nih.gov/geo/query/acc.cgi?acc=GSE78762
CENPC	selection_signal	GSE78762	whole blood	GSM2075906_GCswine-5089-14DPI-WB-7470GD-mRNA.stats	D14	PRRSV_timepoint	464.0	raw_count	ENSSSCG00000008921	CENPC	GSE78762_RAW.tar	Genetic regulation of swine leukocyte transcriptomes in response to porcine reproductive and respiratory syndrome virus infection		10.1038/srep46203	https://doi.org/10.1038/srep46203	https://www.ncbi.nlm.nih.gov/geo/query/acc.cgi?acc=GSE78762
CENPC	selection_signal	GSE78762	whole blood	GSM2075907_GCswine-5089-21DPI-WB-7471GD-mRNA.stats	D21	PRRSV_timepoint	1224.0	raw_count	ENSSSCG00000008921	CENPC	GSE78762_RAW.tar	Genetic regulation of swine leukocyte transcriptomes in response to porcine reproductive and respiratory syndrome virus infection		10.1038/srep46203	https://doi.org/10.1038/srep46203	https://www.ncbi.nlm.nih.gov/geo/query/acc.cgi?acc=GSE78762
CENPC	selection_signal	GSE78762	whole blood	GSM2075908_GCswine-5089-28DPI-WB-7472T-mRNA.stats	D28	PRRSV_timepoint	296.0	raw_count	ENSSSCG00000008921	CENPC	GSE78762_RAW.tar	Genetic regulation of swine leukocyte transcriptomes in response to porcine reproductive and respiratory syndrome virus infection		10.1038/srep46203	https://doi.org/10.1038/srep46203	https://www.ncbi.nlm.nih.gov/geo/query/acc.cgi?acc=GSE78762
CENPC	selection_signal	GSE78762	whole blood	GSM2075909_GCswine-5089-4DPI-WB-7467T-mRNA.stats	D4	PRRSV_timepoint	170.0	raw_count	ENSSSCG00000008921	CENPC	GSE78762_RAW.tar	Genetic regulation of swine leukocyte transcriptomes in response to porcine reproductive and respiratory syndrome virus infection		10.1038/srep46203	https://doi.org/10.1038/srep46203	https://www.ncbi.nlm.nih.gov/geo/query/acc.cgi?acc=GSE78762
CENPC	selection_signal	GSE78762	whole blood	GSM2075910_GCswine-5089-7DPI-WB-7468GD-mRNA.stats	D7	PRRSV_timepoint	216.0	raw_count	ENSSSCG00000008921	CENPC	GSE78762_RAW.tar	Genetic regulation of swine leukocyte transcriptomes in response to porcine reproductive and respiratory syndrome virus infection		10.1038/srep46203	https://doi.org/10.1038/srep46203	https://www.ncbi.nlm.nih.gov/geo/query/acc.cgi?acc=GSE78762
CENPC	selection_signal	GSE78762	whole blood	GSM2075911_GCswine-5090-0DPI-WB-7473-mRNA.stats	D0	Control	197.0	raw_count	ENSSSCG00000008921	CENPC	GSE78762_RAW.tar	Genetic regulation of swine leukocyte transcriptomes in response to porcine reproductive and respiratory syndrome virus infection		10.1038/srep46203	https://doi.org/10.1038/srep46203	https://www.ncbi.nlm.nih.gov/geo/query/acc.cgi?acc=GSE78762
CENPC	selection_signal	GSE78762	whole blood	GSM2075912_GCswine-5090-10DPI-WB-7476-mRNA.stats	D10	PRRSV_timepoint	134.0	raw_count	ENSSSCG00000008921	CENPC	GSE78762_RAW.tar	Genetic regulation of swine leukocyte transcriptomes in response to porcine reproductive and respiratory syndrome virus infection		10.1038/srep46203	https://doi.org/10.1038/srep46203	https://www.ncbi.nlm.nih.gov/geo/query/acc.cgi?acc=GSE78762
CENPC	selection_signal	GSE78762	whole blood	GSM2075913_GCswine-5090-14DPI-WB-7477GD-mRNA.stats	D14	PRRSV_timepoint	1419.0	raw_count	ENSSSCG00000008921	CENPC	GSE78762_RAW.tar	Genetic regulation of swine leukocyte transcriptomes in response to porcine reproductive and respiratory syndrome virus infection		10.1038/srep46203	https://doi.org/10.1038/srep46203	https://www.ncbi.nlm.nih.gov/geo/query/acc.cgi?acc=GSE78762
CENPC	selection_signal	GSE78762	whole blood	GSM2075914_GCswine-5090-21DPI-WB-7478-mRNA.stats	D21	PRRSV_timepoint	25.0	raw_count	ENSSSCG00000008921	CENPC	GSE78762_RAW.tar	Genetic regulation of swine leukocyte transcriptomes in response to porcine reproductive and respiratory syndrome virus infection		10.1038/srep46203	https://doi.org/10.1038/srep46203	https://www.ncbi.nlm.nih.gov/geo/query/acc.cgi?acc=GSE78762
CENPC	selection_signal	GSE78762	whole blood	GSM2075915_GCswine-5090-28DPI-WB-7479-mRNA.stats	D28	PRRSV_timepoint	278.0	raw_count	ENSSSCG00000008921	CENPC	GSE78762_RAW.tar	Genetic regulation of swine leukocyte transcriptomes in response to porcine reproductive and respiratory syndrome virus infection		10.1038/srep46203	https://doi.org/10.1038/srep46203	https://www.ncbi.nlm.nih.gov/geo/query/acc.cgi?acc=GSE78762
CENPC	selection_signal	GSE78762	whole blood	GSM2075916_GCswine-5090-4DPI-WB-7474T-mRNA.stats	D4	PRRSV_timepoint	288.0	raw_count	ENSSSCG00000008921	CENPC	GSE78762_RAW.tar	Genetic regulation of swine leukocyte transcriptomes in response to porcine reproductive and respiratory syndrome virus infection		10.1038/srep46203	https://doi.org/10.1038/srep46203	https://www.ncbi.nlm.nih.gov/geo/query/acc.cgi?acc=GSE78762
CENPC	selection_signal	GSE78762	whole blood	GSM2075917_GCswine-5090-7DPI-WB-7475-mRNA.stats	D7	PRRSV_timepoint	100.0	raw_count	ENSSSCG00000008921	CENPC	GSE78762_RAW.tar	Genetic regulation of swine leukocyte transcriptomes in response to porcine reproductive and respiratory syndrome virus infection		10.1038/srep46203	https://doi.org/10.1038/srep46203	https://www.ncbi.nlm.nih.gov/geo/query/acc.cgi?acc=GSE78762
CENPC	selection_signal	GSE78762	whole blood	GSM2075918_GCswine-5119-0DPI-WB-5119D0-mRNA.stats	D0	Control	618.0	raw_count	ENSSSCG00000008921	CENPC	GSE78762_RAW.tar	Genetic regulation of swine leukocyte transcriptomes in response to porcine reproductive and respiratory syndrome virus infection		10.1038/srep46203	https://doi.org/10.1038/srep46203	https://www.ncbi.nlm.nih.gov/geo/query/acc.cgi?acc=GSE78762
CENPC	selection_signal	GSE78762	whole blood	GSM2075919_GCswine-5119-10DPI-WB-5119D11-mRNA.stats	D10	PRRSV_timepoint	418.0	raw_count	ENSSSCG00000008921	CENPC	GSE78762_RAW.tar	Genetic regulation of swine leukocyte transcriptomes in response to porcine reproductive and respiratory syndrome virus infection		10.1038/srep46203	https://doi.org/10.1038/srep46203	https://www.ncbi.nlm.nih.gov/geo/query/acc.cgi?acc=GSE78762
CENPC	selection_signal	GSE78762	whole blood	GSM2075920_GCswine-5119-14DPI-WB-5119D14-mRNA.stats	D14	PRRSV_timepoint	103.0	raw_count	ENSSSCG00000008921	CENPC	GSE78762_RAW.tar	Genetic regulation of swine leukocyte transcriptomes in response to porcine reproductive and respiratory syndrome virus infection		10.1038/srep46203	https://doi.org/10.1038/srep46203	https://www.ncbi.nlm.nih.gov/geo/query/acc.cgi?acc=GSE78762
CENPC	selection_signal	GSE78762	whole blood	GSM2075921_GCswine-5119-21DPI-WB-5119D21-mRNA.stats	D21	PRRSV_timepoint	456.0	raw_count	ENSSSCG00000008921	CENPC	GSE78762_RAW.tar	Genetic regulation of swine leukocyte transcriptomes in response to porcine reproductive and respiratory syndrome virus infection		10.1038/srep46203	https://doi.org/10.1038/srep46203	https://www.ncbi.nlm.nih.gov/geo/query/acc.cgi?acc=GSE78762
CENPC	selection_signal	GSE78762	whole blood	GSM2075922_GCswine-5119-28DPI-WB-5119D28-mRNA.stats	D28	PRRSV_timepoint	359.0	raw_count	ENSSSCG00000008921	CENPC	GSE78762_RAW.tar	Genetic regulation of swine leukocyte transcriptomes in response to porcine reproductive and respiratory syndrome virus infection		10.1038/srep46203	https://doi.org/10.1038/srep46203	https://www.ncbi.nlm.nih.gov/geo/query/acc.cgi?acc=GSE78762
CENPC	selection_signal	GSE78762	whole blood	GSM2075923_GCswine-5119-4DPI-WB-5119D4-mRNA.stats	D4	PRRSV_timepoint	303.0	raw_count	ENSSSCG00000008921	CENPC	GSE78762_RAW.tar	Genetic regulation of swine leukocyte transcriptomes in response to porcine reproductive and respiratory syndrome virus infection		10.1038/srep46203	https://doi.org/10.1038/srep46203	https://www.ncbi.nlm.nih.gov/geo/query/acc.cgi?acc=GSE78762
CENPC	selection_signal	GSE78762	whole blood	GSM2075924_GCswine-5119-7DPI-WB-5119D7-mRNA.stats	D7	PRRSV_timepoint	586.0	raw_count	ENSSSCG00000008921	CENPC	GSE78762_RAW.tar	Genetic regulation of swine leukocyte transcriptomes in response to porcine reproductive and respiratory syndrome virus infection		10.1038/srep46203	https://doi.org/10.1038/srep46203	https://www.ncbi.nlm.nih.gov/geo/query/acc.cgi?acc=GSE78762
CENPC	selection_signal	GSE78762	whole blood	GSM2075925_GCswine-5142-0DPI-WB-7168-mRNA.stats	D0	Control	391.0	raw_count	ENSSSCG00000008921	CENPC	GSE78762_RAW.tar	Genetic regulation of swine leukocyte transcriptomes in response to porcine reproductive and respiratory syndrome virus infection		10.1038/srep46203	https://doi.org/10.1038/srep46203	https://www.ncbi.nlm.nih.gov/geo/query/acc.cgi?acc=GSE78762
CENPC	selection_signal	GSE78762	whole blood	GSM2075926_GCswine-5142-10DPI-WB-7171-mRNA.stats	D10	PRRSV_timepoint	364.0	raw_count	ENSSSCG00000008921	CENPC	GSE78762_RAW.tar	Genetic regulation of swine leukocyte transcriptomes in response to porcine reproductive and respiratory syndrome virus infection		10.1038/srep46203	https://doi.org/10.1038/srep46203	https://www.ncbi.nlm.nih.gov/geo/query/acc.cgi?acc=GSE78762
CENPC	selection_signal	GSE78762	whole blood	GSM2075927_GCswine-5142-14DPI-WB-7172-mRNA.stats	D14	PRRSV_timepoint	919.0	raw_count	ENSSSCG00000008921	CENPC	GSE78762_RAW.tar	Genetic regulation of swine leukocyte transcriptomes in response to porcine reproductive and respiratory syndrome virus infection		10.1038/srep46203	https://doi.org/10.1038/srep46203	https://www.ncbi.nlm.nih.gov/geo/query/acc.cgi?acc=GSE78762
CENPC	selection_signal	GSE78762	whole blood	GSM2075928_GCswine-5142-21DPI-WB-7173GD-mRNA.stats	D21	PRRSV_timepoint	1697.0	raw_count	ENSSSCG00000008921	CENPC	GSE78762_RAW.tar	Genetic regulation of swine leukocyte transcriptomes in response to porcine reproductive and respiratory syndrome virus infection		10.1038/srep46203	https://doi.org/10.1038/srep46203	https://www.ncbi.nlm.nih.gov/geo/query/acc.cgi?acc=GSE78762
CENPC	selection_signal	GSE78762	whole blood	GSM2075929_GCswine-5142-4DPI-WB-7169-mRNA.stats	D4	PRRSV_timepoint	338.0	raw_count	ENSSSCG00000008921	CENPC	GSE78762_RAW.tar	Genetic regulation of swine leukocyte transcriptomes in response to porcine reproductive and respiratory syndrome virus infection		10.1038/srep46203	https://doi.org/10.1038/srep46203	https://www.ncbi.nlm.nih.gov/geo/query/acc.cgi?acc=GSE78762
CENPC	selection_signal	GSE78762	whole blood	GSM2075930_GCswine-5142-7DPI-WB-7170GD-mRNA.stats	D7	PRRSV_timepoint	877.0	raw_count	ENSSSCG00000008921	CENPC	GSE78762_RAW.tar	Genetic regulation of swine leukocyte transcriptomes in response to porcine reproductive and respiratory syndrome virus infection		10.1038/srep46203	https://doi.org/10.1038/srep46203	https://www.ncbi.nlm.nih.gov/geo/query/acc.cgi?acc=GSE78762
CENPC	selection_signal	GSE78762	whole blood	GSM2075931_GCswine-5145-0DPI-WB-7175-mRNA.stats	D0	Control	821.0	raw_count	ENSSSCG00000008921	CENPC	GSE78762_RAW.tar	Genetic regulation of swine leukocyte transcriptomes in response to porcine reproductive and respiratory syndrome virus infection		10.1038/srep46203	https://doi.org/10.1038/srep46203	https://www.ncbi.nlm.nih.gov/geo/query/acc.cgi?acc=GSE78762
CENPC	selection_signal	GSE78762	whole blood	GSM2075932_GCswine-5145-10DPI-WB-7178-mRNA.stats	D10	PRRSV_timepoint	130.0	raw_count	ENSSSCG00000008921	CENPC	GSE78762_RAW.tar	Genetic regulation of swine leukocyte transcriptomes in response to porcine reproductive and respiratory syndrome virus infection		10.1038/srep46203	https://doi.org/10.1038/srep46203	https://www.ncbi.nlm.nih.gov/geo/query/acc.cgi?acc=GSE78762
CENPC	selection_signal	GSE78762	whole blood	GSM2075933_GCswine-5145-14DPI-WB-7179-mRNA.stats	D14	PRRSV_timepoint	334.0	raw_count	ENSSSCG00000008921	CENPC	GSE78762_RAW.tar	Genetic regulation of swine leukocyte transcriptomes in response to porcine reproductive and respiratory syndrome virus infection		10.1038/srep46203	https://doi.org/10.1038/srep46203	https://www.ncbi.nlm.nih.gov/geo/query/acc.cgi?acc=GSE78762
CENPC	selection_signal	GSE78762	whole blood	GSM2075934_GCswine-5145-21DPI-WB-7180GD-mRNA.stats	D21	PRRSV_timepoint	533.0	raw_count	ENSSSCG00000008921	CENPC	GSE78762_RAW.tar	Genetic regulation of swine leukocyte transcriptomes in response to porcine reproductive and respiratory syndrome virus infection		10.1038/srep46203	https://doi.org/10.1038/srep46203	https://www.ncbi.nlm.nih.gov/geo/query/acc.cgi?acc=GSE78762
CENPC	selection_signal	GSE78762	whole blood	GSM2075935_GCswine-5145-28DPI-WB-7181-mRNA.stats	D28	PRRSV_timepoint	586.0	raw_count	ENSSSCG00000008921	CENPC	GSE78762_RAW.tar	Genetic regulation of swine leukocyte transcriptomes in response to porcine reproductive and respiratory syndrome virus infection		10.1038/srep46203	https://doi.org/10.1038/srep46203	https://www.ncbi.nlm.nih.gov/geo/query/acc.cgi?acc=GSE78762
CENPC	selection_signal	GSE78762	whole blood	GSM2075936_GCswine-5145-7DPI-WB-7177-mRNA.stats	D7	PRRSV_timepoint	918.0	raw_count	ENSSSCG00000008921	CENPC	GSE78762_RAW.tar	Genetic regulation of swine leukocyte transcriptomes in response to porcine reproductive and respiratory syndrome virus infection		10.1038/srep46203	https://doi.org/10.1038/srep46203	https://www.ncbi.nlm.nih.gov/geo/query/acc.cgi?acc=GSE78762
CENPC	selection_signal	GSE78762	whole blood	GSM2075937_GCswine-5155-0DPI-WB-5155D0-mRNA.stats	D0	Control	616.0	raw_count	ENSSSCG00000008921	CENPC	GSE78762_RAW.tar	Genetic regulation of swine leukocyte transcriptomes in response to porcine reproductive and respiratory syndrome virus infection		10.1038/srep46203	https://doi.org/10.1038/srep46203	https://www.ncbi.nlm.nih.gov/geo/query/acc.cgi?acc=GSE78762
CENPC	selection_signal	GSE78762	whole blood	GSM2075938_GCswine-5155-11DPI-WB-5155D11-mRNA.stats	D11	PRRSV_timepoint	460.0	raw_count	ENSSSCG00000008921	CENPC	GSE78762_RAW.tar	Genetic regulation of swine leukocyte transcriptomes in response to porcine reproductive and respiratory syndrome virus infection		10.1038/srep46203	https://doi.org/10.1038/srep46203	https://www.ncbi.nlm.nih.gov/geo/query/acc.cgi?acc=GSE78762
CENPC	selection_signal	GSE78762	whole blood	GSM2075939_GCswine-5155-14DPI-WB-5155D14-mRNA.stats	D14	PRRSV_timepoint	463.0	raw_count	ENSSSCG00000008921	CENPC	GSE78762_RAW.tar	Genetic regulation of swine leukocyte transcriptomes in response to porcine reproductive and respiratory syndrome virus infection		10.1038/srep46203	https://doi.org/10.1038/srep46203	https://www.ncbi.nlm.nih.gov/geo/query/acc.cgi?acc=GSE78762
CENPC	selection_signal	GSE78762	whole blood	GSM2075940_GCswine-5155-21DPI-WB-5155D21-mRNA.stats	D21	PRRSV_timepoint	218.0	raw_count	ENSSSCG00000008921	CENPC	GSE78762_RAW.tar	Genetic regulation of swine leukocyte transcriptomes in response to porcine reproductive and respiratory syndrome virus infection		10.1038/srep46203	https://doi.org/10.1038/srep46203	https://www.ncbi.nlm.nih.gov/geo/query/acc.cgi?acc=GSE78762
CENPC	selection_signal	GSE78762	whole blood	GSM2075941_GCswine-5155-4DPI-WB-5155D4-mRNA.stats	D4	PRRSV_timepoint	248.0	raw_count	ENSSSCG00000008921	CENPC	GSE78762_RAW.tar	Genetic regulation of swine leukocyte transcriptomes in response to porcine reproductive and respiratory syndrome virus infection		10.1038/srep46203	https://doi.org/10.1038/srep46203	https://www.ncbi.nlm.nih.gov/geo/query/acc.cgi?acc=GSE78762
CENPC	selection_signal	GSE78762	whole blood	GSM2075942_GCswine-5155-7DPI-WB-5155D7-mRNA.stats	D7	PRRSV_timepoint	600.0	raw_count	ENSSSCG00000008921	CENPC	GSE78762_RAW.tar	Genetic regulation of swine leukocyte transcriptomes in response to porcine reproductive and respiratory syndrome virus infection		10.1038/srep46203	https://doi.org/10.1038/srep46203	https://www.ncbi.nlm.nih.gov/geo/query/acc.cgi?acc=GSE78762
CENPC	selection_signal	GSE78762	whole blood	GSM2075943_GCswine-5159-0DPI-WB-5159D0-mRNA.stats	D0	Control	142.0	raw_count	ENSSSCG00000008921	CENPC	GSE78762_RAW.tar	Genetic regulation of swine leukocyte transcriptomes in response to porcine reproductive and respiratory syndrome virus infection		10.1038/srep46203	https://doi.org/10.1038/srep46203	https://www.ncbi.nlm.nih.gov/geo/query/acc.cgi?acc=GSE78762
CENPC	selection_signal	GSE78762	whole blood	GSM2075944_GCswine-5159-10DPI-WB-5159D11-mRNA.stats	D10	PRRSV_timepoint	384.0	raw_count	ENSSSCG00000008921	CENPC	GSE78762_RAW.tar	Genetic regulation of swine leukocyte transcriptomes in response to porcine reproductive and respiratory syndrome virus infection		10.1038/srep46203	https://doi.org/10.1038/srep46203	https://www.ncbi.nlm.nih.gov/geo/query/acc.cgi?acc=GSE78762
CENPC	selection_signal	GSE78762	whole blood	GSM2075945_GCswine-5159-14DPI-WB-5159D14-mRNA.stats	D14	PRRSV_timepoint	919.0	raw_count	ENSSSCG00000008921	CENPC	GSE78762_RAW.tar	Genetic regulation of swine leukocyte transcriptomes in response to porcine reproductive and respiratory syndrome virus infection		10.1038/srep46203	https://doi.org/10.1038/srep46203	https://www.ncbi.nlm.nih.gov/geo/query/acc.cgi?acc=GSE78762
CENPC	selection_signal	GSE78762	whole blood	GSM2075946_GCswine-5159-21DPI-WB-5159D21-mRNA.stats	D21	PRRSV_timepoint	542.0	raw_count	ENSSSCG00000008921	CENPC	GSE78762_RAW.tar	Genetic regulation of swine leukocyte transcriptomes in response to porcine reproductive and respiratory syndrome virus infection		10.1038/srep46203	https://doi.org/10.1038/srep46203	https://www.ncbi.nlm.nih.gov/geo/query/acc.cgi?acc=GSE78762
CENPC	selection_signal	GSE78762	whole blood	GSM2075947_GCswine-5159-28DPI-WB-5159D28-mRNA.stats	D28	PRRSV_timepoint	146.0	raw_count	ENSSSCG00000008921	CENPC	GSE78762_RAW.tar	Genetic regulation of swine leukocyte transcriptomes in response to porcine reproductive and respiratory syndrome virus infection		10.1038/srep46203	https://doi.org/10.1038/srep46203	https://www.ncbi.nlm.nih.gov/geo/query/acc.cgi?acc=GSE78762
CENPC	selection_signal	GSE78762	whole blood	GSM2075948_GCswine-5159-4DPI-WB-5159D4-mRNA.stats	D4	PRRSV_timepoint	417.0	raw_count	ENSSSCG00000008921	CENPC	GSE78762_RAW.tar	Genetic regulation of swine leukocyte transcriptomes in response to porcine reproductive and respiratory syndrome virus infection		10.1038/srep46203	https://doi.org/10.1038/srep46203	https://www.ncbi.nlm.nih.gov/geo/query/acc.cgi?acc=GSE78762
CENPC	selection_signal	GSE78762	whole blood	GSM2075949_GCswine-5159-7DPI-WB-5159D7-mRNA.stats	D7	PRRSV_timepoint	439.0	raw_count	ENSSSCG00000008921	CENPC	GSE78762_RAW.tar	Genetic regulation of swine leukocyte transcriptomes in response to porcine reproductive and respiratory syndrome virus infection		10.1038/srep46203	https://doi.org/10.1038/srep46203	https://www.ncbi.nlm.nih.gov/geo/query/acc.cgi?acc=GSE78762
CENPC	selection_signal	GSE78762	whole blood	GSM2075950_GCswine-5170-0DPI-WB-5170D0-mRNA.stats	D0	Control	54.0	raw_count	ENSSSCG00000008921	CENPC	GSE78762_RAW.tar	Genetic regulation of swine leukocyte transcriptomes in response to porcine reproductive and respiratory syndrome virus infection		10.1038/srep46203	https://doi.org/10.1038/srep46203	https://www.ncbi.nlm.nih.gov/geo/query/acc.cgi?acc=GSE78762
CENPC	selection_signal	GSE78762	whole blood	GSM2075951_GCswine-5170-10DPI-WB-5170D11-mRNA.stats	D10	PRRSV_timepoint	74.0	raw_count	ENSSSCG00000008921	CENPC	GSE78762_RAW.tar	Genetic regulation of swine leukocyte transcriptomes in response to porcine reproductive and respiratory syndrome virus infection		10.1038/srep46203	https://doi.org/10.1038/srep46203	https://www.ncbi.nlm.nih.gov/geo/query/acc.cgi?acc=GSE78762
CENPC	selection_signal	GSE78762	whole blood	GSM2075952_GCswine-5170-14DPI-WB-5170D14-mRNA.stats	D14	PRRSV_timepoint	66.0	raw_count	ENSSSCG00000008921	CENPC	GSE78762_RAW.tar	Genetic regulation of swine leukocyte transcriptomes in response to porcine reproductive and respiratory syndrome virus infection		10.1038/srep46203	https://doi.org/10.1038/srep46203	https://www.ncbi.nlm.nih.gov/geo/query/acc.cgi?acc=GSE78762
CENPC	selection_signal	GSE78762	whole blood	GSM2075953_GCswine-5170-21DPI-WB-5170D21-mRNA.stats	D21	PRRSV_timepoint	674.0	raw_count	ENSSSCG00000008921	CENPC	GSE78762_RAW.tar	Genetic regulation of swine leukocyte transcriptomes in response to porcine reproductive and respiratory syndrome virus infection		10.1038/srep46203	https://doi.org/10.1038/srep46203	https://www.ncbi.nlm.nih.gov/geo/query/acc.cgi?acc=GSE78762
CENPC	selection_signal	GSE78762	whole blood	GSM2075954_GCswine-5170-28DPI-WB-5170D28-mRNA.stats	D28	PRRSV_timepoint	124.0	raw_count	ENSSSCG00000008921	CENPC	GSE78762_RAW.tar	Genetic regulation of swine leukocyte transcriptomes in response to porcine reproductive and respiratory syndrome virus infection		10.1038/srep46203	https://doi.org/10.1038/srep46203	https://www.ncbi.nlm.nih.gov/geo/query/acc.cgi?acc=GSE78762
CENPC	selection_signal	GSE78762	whole blood	GSM2075955_GCswine-5170-4DPI-WB-5170D4-mRNA.stats	D4	PRRSV_timepoint	132.0	raw_count	ENSSSCG00000008921	CENPC	GSE78762_RAW.tar	Genetic regulation of swine leukocyte transcriptomes in response to porcine reproductive and respiratory syndrome virus infection		10.1038/srep46203	https://doi.org/10.1038/srep46203	https://www.ncbi.nlm.nih.gov/geo/query/acc.cgi?acc=GSE78762
CENPC	selection_signal	GSE78762	whole blood	GSM2075956_GCswine-5170-7DPI-WB-5170D7-mRNA.stats	D7	PRRSV_timepoint	92.0	raw_count	ENSSSCG00000008921	CENPC	GSE78762_RAW.tar	Genetic regulation of swine leukocyte transcriptomes in response to porcine reproductive and respiratory syndrome virus infection		10.1038/srep46203	https://doi.org/10.1038/srep46203	https://www.ncbi.nlm.nih.gov/geo/query/acc.cgi?acc=GSE78762
CENPC	selection_signal	GSE78762	whole blood	GSM2075957_GCswine-5178-0DPI-WB-5178D0-mRNA.stats	D0	Control	66.0	raw_count	ENSSSCG00000008921	CENPC	GSE78762_RAW.tar	Genetic regulation of swine leukocyte transcriptomes in response to porcine reproductive and respiratory syndrome virus infection		10.1038/srep46203	https://doi.org/10.1038/srep46203	https://www.ncbi.nlm.nih.gov/geo/query/acc.cgi?acc=GSE78762
CENPC	selection_signal	GSE78762	whole blood	GSM2075958_GCswine-5178-10DPI-WB-5178D11-mRNA.stats	D10	PRRSV_timepoint	585.0	raw_count	ENSSSCG00000008921	CENPC	GSE78762_RAW.tar	Genetic regulation of swine leukocyte transcriptomes in response to porcine reproductive and respiratory syndrome virus infection		10.1038/srep46203	https://doi.org/10.1038/srep46203	https://www.ncbi.nlm.nih.gov/geo/query/acc.cgi?acc=GSE78762
CENPC	selection_signal	GSE78762	whole blood	GSM2075959_GCswine-5178-14DPI-WB-5178D14-mRNA.stats	D14	PRRSV_timepoint	236.0	raw_count	ENSSSCG00000008921	CENPC	GSE78762_RAW.tar	Genetic regulation of swine leukocyte transcriptomes in response to porcine reproductive and respiratory syndrome virus infection		10.1038/srep46203	https://doi.org/10.1038/srep46203	https://www.ncbi.nlm.nih.gov/geo/query/acc.cgi?acc=GSE78762
CENPC	selection_signal	GSE78762	whole blood	GSM2075960_GCswine-5178-21DPI-WB-5178D21-mRNA.stats	D21	PRRSV_timepoint	685.0	raw_count	ENSSSCG00000008921	CENPC	GSE78762_RAW.tar	Genetic regulation of swine leukocyte transcriptomes in response to porcine reproductive and respiratory syndrome virus infection		10.1038/srep46203	https://doi.org/10.1038/srep46203	https://www.ncbi.nlm.nih.gov/geo/query/acc.cgi?acc=GSE78762
CENPC	selection_signal	GSE78762	whole blood	GSM2075961_GCswine-5178-28DPI-WB-5178D28-mRNA.stats	D28	PRRSV_timepoint	237.0	raw_count	ENSSSCG00000008921	CENPC	GSE78762_RAW.tar	Genetic regulation of swine leukocyte transcriptomes in response to porcine reproductive and respiratory syndrome virus infection		10.1038/srep46203	https://doi.org/10.1038/srep46203	https://www.ncbi.nlm.nih.gov/geo/query/acc.cgi?acc=GSE78762
CENPC	selection_signal	GSE78762	whole blood	GSM2075962_GCswine-5178-4DPI-WB-5178D4-mRNA.stats	D4	PRRSV_timepoint	250.0	raw_count	ENSSSCG00000008921	CENPC	GSE78762_RAW.tar	Genetic regulation of swine leukocyte transcriptomes in response to porcine reproductive and respiratory syndrome virus infection		10.1038/srep46203	https://doi.org/10.1038/srep46203	https://www.ncbi.nlm.nih.gov/geo/query/acc.cgi?acc=GSE78762
CENPC	selection_signal	GSE78762	whole blood	GSM2075963_GCswine-5178-7DPI-WB-5178D7-mRNA.stats	D7	PRRSV_timepoint	332.0	raw_count	ENSSSCG00000008921	CENPC	GSE78762_RAW.tar	Genetic regulation of swine leukocyte transcriptomes in response to porcine reproductive and respiratory syndrome virus infection		10.1038/srep46203	https://doi.org/10.1038/srep46203	https://www.ncbi.nlm.nih.gov/geo/query/acc.cgi?acc=GSE78762
CENPC	selection_signal	GSE78762	whole blood	GSM2075964_GCswine-5186-10DPI-WB-7246-mRNA.stats	D10	PRRSV_timepoint	245.0	raw_count	ENSSSCG00000008921	CENPC	GSE78762_RAW.tar	Genetic regulation of swine leukocyte transcriptomes in response to porcine reproductive and respiratory syndrome virus infection		10.1038/srep46203	https://doi.org/10.1038/srep46203	https://www.ncbi.nlm.nih.gov/geo/query/acc.cgi?acc=GSE78762
CENPC	selection_signal	GSE78762	whole blood	GSM2075965_GCswine-5186-4DPI-WB-7238-mRNA.stats	D4	PRRSV_timepoint	349.0	raw_count	ENSSSCG00000008921	CENPC	GSE78762_RAW.tar	Genetic regulation of swine leukocyte transcriptomes in response to porcine reproductive and respiratory syndrome virus infection		10.1038/srep46203	https://doi.org/10.1038/srep46203	https://www.ncbi.nlm.nih.gov/geo/query/acc.cgi?acc=GSE78762
CENPC	selection_signal	GSE78762	whole blood	GSM2075966_GCswine-5186-7DPI-WB-7242-mRNA.stats	D7	PRRSV_timepoint	310.0	raw_count	ENSSSCG00000008921	CENPC	GSE78762_RAW.tar	Genetic regulation of swine leukocyte transcriptomes in response to porcine reproductive and respiratory syndrome virus infection		10.1038/srep46203	https://doi.org/10.1038/srep46203	https://www.ncbi.nlm.nih.gov/geo/query/acc.cgi?acc=GSE78762
CENPC	selection_signal	GSE84347	lung dendritic cells	T0_1	T0	Control	329.0	raw_read_count	100737668	CENPC	GSE84347_NG-6681_expressionTable_raw_reads.xlsx	Transcriptome profile of lung dendritic cells after in vitro porcine reproductive and respiratory syndrome virus (PRRSV) infection	29140992.0	10.1371/journal.pone.0187735	https://doi.org/10.1371/journal.pone.0187735	https://www.ncbi.nlm.nih.gov/geo/query/acc.cgi?acc=GSE84347
CENPC	selection_signal	GSE84347	lung dendritic cells	T0_2	T0	Control	187.0	raw_read_count	100737668	CENPC	GSE84347_NG-6681_expressionTable_raw_reads.xlsx	Transcriptome profile of lung dendritic cells after in vitro porcine reproductive and respiratory syndrome virus (PRRSV) infection	29140992.0	10.1371/journal.pone.0187735	https://doi.org/10.1371/journal.pone.0187735	https://www.ncbi.nlm.nih.gov/geo/query/acc.cgi?acc=GSE84347
CENPC	selection_signal	GSE84347	lung dendritic cells	T12_10	T12	PRRSV_timepoint	480.0	raw_read_count	100737668	CENPC	GSE84347_NG-6681_expressionTable_raw_reads.xlsx	Transcriptome profile of lung dendritic cells after in vitro porcine reproductive and respiratory syndrome virus (PRRSV) infection	29140992.0	10.1371/journal.pone.0187735	https://doi.org/10.1371/journal.pone.0187735	https://www.ncbi.nlm.nih.gov/geo/query/acc.cgi?acc=GSE84347
CENPC	selection_signal	GSE84347	lung dendritic cells	T12_9	T12	PRRSV_timepoint	246.0	raw_read_count	100737668	CENPC	GSE84347_NG-6681_expressionTable_raw_reads.xlsx	Transcriptome profile of lung dendritic cells after in vitro porcine reproductive and respiratory syndrome virus (PRRSV) infection	29140992.0	10.1371/journal.pone.0187735	https://doi.org/10.1371/journal.pone.0187735	https://www.ncbi.nlm.nih.gov/geo/query/acc.cgi?acc=GSE84347
CENPC	selection_signal	GSE84347	lung dendritic cells	T24_11	T24	PRRSV_timepoint	111.0	raw_read_count	100737668	CENPC	GSE84347_NG-6681_expressionTable_raw_reads.xlsx	Transcriptome profile of lung dendritic cells after in vitro porcine reproductive and respiratory syndrome virus (PRRSV) infection	29140992.0	10.1371/journal.pone.0187735	https://doi.org/10.1371/journal.pone.0187735	https://www.ncbi.nlm.nih.gov/geo/query/acc.cgi?acc=GSE84347
CENPC	selection_signal	GSE84347	lung dendritic cells	T24_13	T24	PRRSV_timepoint	283.0	raw_read_count	100737668	CENPC	GSE84347_NG-6681_expressionTable_raw_reads.xlsx	Transcriptome profile of lung dendritic cells after in vitro porcine reproductive and respiratory syndrome virus (PRRSV) infection	29140992.0	10.1371/journal.pone.0187735	https://doi.org/10.1371/journal.pone.0187735	https://www.ncbi.nlm.nih.gov/geo/query/acc.cgi?acc=GSE84347
CENPC	selection_signal	GSE84347	lung dendritic cells	T3_3	T3	PRRSV_timepoint	79.0	raw_read_count	100737668	CENPC	GSE84347_NG-6681_expressionTable_raw_reads.xlsx	Transcriptome profile of lung dendritic cells after in vitro porcine reproductive and respiratory syndrome virus (PRRSV) infection	29140992.0	10.1371/journal.pone.0187735	https://doi.org/10.1371/journal.pone.0187735	https://www.ncbi.nlm.nih.gov/geo/query/acc.cgi?acc=GSE84347
CENPC	selection_signal	GSE84347	lung dendritic cells	T3_4	T3	PRRSV_timepoint	145.0	raw_read_count	100737668	CENPC	GSE84347_NG-6681_expressionTable_raw_reads.xlsx	Transcriptome profile of lung dendritic cells after in vitro porcine reproductive and respiratory syndrome virus (PRRSV) infection	29140992.0	10.1371/journal.pone.0187735	https://doi.org/10.1371/journal.pone.0187735	https://www.ncbi.nlm.nih.gov/geo/query/acc.cgi?acc=GSE84347
CENPC	selection_signal	GSE84347	lung dendritic cells	T6_5	T6	PRRSV_timepoint	297.0	raw_read_count	100737668	CENPC	GSE84347_NG-6681_expressionTable_raw_reads.xlsx	Transcriptome profile of lung dendritic cells after in vitro porcine reproductive and respiratory syndrome virus (PRRSV) infection	29140992.0	10.1371/journal.pone.0187735	https://doi.org/10.1371/journal.pone.0187735	https://www.ncbi.nlm.nih.gov/geo/query/acc.cgi?acc=GSE84347
CENPC	selection_signal	GSE84347	lung dendritic cells	T6_6	T6	PRRSV_timepoint	286.0	raw_read_count	100737668	CENPC	GSE84347_NG-6681_expressionTable_raw_reads.xlsx	Transcriptome profile of lung dendritic cells after in vitro porcine reproductive and respiratory syndrome virus (PRRSV) infection	29140992.0	10.1371/journal.pone.0187735	https://doi.org/10.1371/journal.pone.0187735	https://www.ncbi.nlm.nih.gov/geo/query/acc.cgi?acc=GSE84347
CENPC	selection_signal	GSE84347	lung dendritic cells	T9_7	T9	PRRSV_timepoint	350.0	raw_read_count	100737668	CENPC	GSE84347_NG-6681_expressionTable_raw_reads.xlsx	Transcriptome profile of lung dendritic cells after in vitro porcine reproductive and respiratory syndrome virus (PRRSV) infection	29140992.0	10.1371/journal.pone.0187735	https://doi.org/10.1371/journal.pone.0187735	https://www.ncbi.nlm.nih.gov/geo/query/acc.cgi?acc=GSE84347
CENPC	selection_signal	GSE84347	lung dendritic cells	T9_8	T9	PRRSV_timepoint	380.0	raw_read_count	100737668	CENPC	GSE84347_NG-6681_expressionTable_raw_reads.xlsx	Transcriptome profile of lung dendritic cells after in vitro porcine reproductive and respiratory syndrome virus (PRRSV) infection	29140992.0	10.1371/journal.pone.0187735	https://doi.org/10.1371/journal.pone.0187735	https://www.ncbi.nlm.nih.gov/geo/query/acc.cgi?acc=GSE84347
CENPC	selection_signal	GSE89331	PAM	P0-1	P0	P0	22.6474	RPKM		CENPC	GSE89331_gene_level_RPKM_COUNT_matrix.csv	Transcriptome Analysis Reveals Dynamic Gene Expression Profiles in Porcine Alveolar Macrophages in Response to the Chinese Highly Pathogenic Porcine Reproductive and Respiratory Syndrome Virus	29854728.0	10.1155/2018/1538127	https://doi.org/10.1155/2018/1538127	https://www.ncbi.nlm.nih.gov/geo/query/acc.cgi?acc=GSE89331
CENPC	selection_signal	GSE89331	PAM	P0-2	P0	P0	20.2543	RPKM		CENPC	GSE89331_gene_level_RPKM_COUNT_matrix.csv	Transcriptome Analysis Reveals Dynamic Gene Expression Profiles in Porcine Alveolar Macrophages in Response to the Chinese Highly Pathogenic Porcine Reproductive and Respiratory Syndrome Virus	29854728.0	10.1155/2018/1538127	https://doi.org/10.1155/2018/1538127	https://www.ncbi.nlm.nih.gov/geo/query/acc.cgi?acc=GSE89331
CENPC	selection_signal	GSE89331	PAM	PI12-1	IFNa_12h	IFNa_12h	7.75429	RPKM		CENPC	GSE89331_gene_level_RPKM_COUNT_matrix.csv	Transcriptome Analysis Reveals Dynamic Gene Expression Profiles in Porcine Alveolar Macrophages in Response to the Chinese Highly Pathogenic Porcine Reproductive and Respiratory Syndrome Virus	29854728.0	10.1155/2018/1538127	https://doi.org/10.1155/2018/1538127	https://www.ncbi.nlm.nih.gov/geo/query/acc.cgi?acc=GSE89331
CENPC	selection_signal	GSE89331	PAM	PI12-2	IFNa_12h	IFNa_12h	8.19559	RPKM		CENPC	GSE89331_gene_level_RPKM_COUNT_matrix.csv	Transcriptome Analysis Reveals Dynamic Gene Expression Profiles in Porcine Alveolar Macrophages in Response to the Chinese Highly Pathogenic Porcine Reproductive and Respiratory Syndrome Virus	29854728.0	10.1155/2018/1538127	https://doi.org/10.1155/2018/1538127	https://www.ncbi.nlm.nih.gov/geo/query/acc.cgi?acc=GSE89331
CENPC	selection_signal	GSE89331	PAM	PI6-1	IFNa_6h	IFNa_6h	10.68729	RPKM		CENPC	GSE89331_gene_level_RPKM_COUNT_matrix.csv	Transcriptome Analysis Reveals Dynamic Gene Expression Profiles in Porcine Alveolar Macrophages in Response to the Chinese Highly Pathogenic Porcine Reproductive and Respiratory Syndrome Virus	29854728.0	10.1155/2018/1538127	https://doi.org/10.1155/2018/1538127	https://www.ncbi.nlm.nih.gov/geo/query/acc.cgi?acc=GSE89331
CENPC	selection_signal	GSE89331	PAM	PI6-2	IFNa_6h	IFNa_6h	9.94	RPKM		CENPC	GSE89331_gene_level_RPKM_COUNT_matrix.csv	Transcriptome Analysis Reveals Dynamic Gene Expression Profiles in Porcine Alveolar Macrophages in Response to the Chinese Highly Pathogenic Porcine Reproductive and Respiratory Syndrome Virus	29854728.0	10.1155/2018/1538127	https://doi.org/10.1155/2018/1538127	https://www.ncbi.nlm.nih.gov/geo/query/acc.cgi?acc=GSE89331
CENPC	selection_signal	GSE89331	PAM	Pv12-1	PRRSV_12h	PRRSV_12h	25.6677	RPKM		CENPC	GSE89331_gene_level_RPKM_COUNT_matrix.csv	Transcriptome Analysis Reveals Dynamic Gene Expression Profiles in Porcine Alveolar Macrophages in Response to the Chinese Highly Pathogenic Porcine Reproductive and Respiratory Syndrome Virus	29854728.0	10.1155/2018/1538127	https://doi.org/10.1155/2018/1538127	https://www.ncbi.nlm.nih.gov/geo/query/acc.cgi?acc=GSE89331
CENPC	selection_signal	GSE89331	PAM	Pv12-2	PRRSV_12h	PRRSV_12h	24.3137	RPKM		CENPC	GSE89331_gene_level_RPKM_COUNT_matrix.csv	Transcriptome Analysis Reveals Dynamic Gene Expression Profiles in Porcine Alveolar Macrophages in Response to the Chinese Highly Pathogenic Porcine Reproductive and Respiratory Syndrome Virus	29854728.0	10.1155/2018/1538127	https://doi.org/10.1155/2018/1538127	https://www.ncbi.nlm.nih.gov/geo/query/acc.cgi?acc=GSE89331
CENPC	selection_signal	GSE89331	PAM	Pv6-1	PRRSV_6h	PRRSV_6h	30.1919	RPKM		CENPC	GSE89331_gene_level_RPKM_COUNT_matrix.csv	Transcriptome Analysis Reveals Dynamic Gene Expression Profiles in Porcine Alveolar Macrophages in Response to the Chinese Highly Pathogenic Porcine Reproductive and Respiratory Syndrome Virus	29854728.0	10.1155/2018/1538127	https://doi.org/10.1155/2018/1538127	https://www.ncbi.nlm.nih.gov/geo/query/acc.cgi?acc=GSE89331
CENPC	selection_signal	GSE89331	PAM	Pv6-2	PRRSV_6h	PRRSV_6h	32.2068	RPKM		CENPC	GSE89331_gene_level_RPKM_COUNT_matrix.csv	Transcriptome Analysis Reveals Dynamic Gene Expression Profiles in Porcine Alveolar Macrophages in Response to the Chinese Highly Pathogenic Porcine Reproductive and Respiratory Syndrome Virus	29854728.0	10.1155/2018/1538127	https://doi.org/10.1155/2018/1538127	https://www.ncbi.nlm.nih.gov/geo/query/acc.cgi?acc=GSE89331
CENPC	selection_signal	GSE89331	PAM	Pv9-1	PRRSV_9h	PRRSV_9h	34.4525	RPKM		CENPC	GSE89331_gene_level_RPKM_COUNT_matrix.csv	Transcriptome Analysis Reveals Dynamic Gene Expression Profiles in Porcine Alveolar Macrophages in Response to the Chinese Highly Pathogenic Porcine Reproductive and Respiratory Syndrome Virus	29854728.0	10.1155/2018/1538127	https://doi.org/10.1155/2018/1538127	https://www.ncbi.nlm.nih.gov/geo/query/acc.cgi?acc=GSE89331
[truncated: 2,990 more rows]
